# Supplementary material for: Properties and interactions – melting point of tri­bromo­benzene isomers
Source: Acta Crystallogr B Struct Sci Cryst Eng Mater. 2021 Jul 24;77(Pt 4):632–7. doi: 10.1107/S2052520621006399 (PMC8500239; doi:10.1107/S2052520621006399)
Supplement: Supplementary file 1 [file b-77-00632-sup1.cif]

data_global 

#==============================================================================
# PROCESSING SUMMARY (IUCr Office Use Only)

_journal_date_recd_electronic      2021-04-01
_journal_date_to_coeditor         ?
_journal_date_from_coeditor       ?
_journal_date_accepted     2021-06-19
_journal_date_printers_first      ?
_journal_date_printers_final      ?
_journal_date_proofs_out          ?
_journal_date_proofs_in           ?
_journal_coeditor_name            ?
_journal_coeditor_code      LO5092
_journal_coeditor_notes
; ?
;
_journal_paper_category      FA
_journal_techeditor_code      b210639
_iucr_compatibility_tag          ACTA95
_journal_techeditor_notes  
;
;
_journal_coden_ASTM               ?
_journal_name_full                ?
_journal_year                     ?
_journal_volume                   ?
_journal_issue                    ?
_journal_page_first               ?
_journal_page_last                ?
_journal_suppl_publ_number        ?
_journal_suppl_publ_pages         ?

#==============================================================================


_audit_creation_method            'SHELXL-2014/7'

 
# SUBMISSION DETAILS 
 
_publ_contact_author_name
;
 Maciej Bujak; Andrzej Katrusiak
;
_publ_contact_author_address 
; Maciej Bujak
  Faculty of Chemistry
  University of Opole
  Oleska 48 
  45-052 Opole
  Poland

  Andrzej Katrusiak
  Faculty of Chemistry 
  Adam Mickiewicz University  
  Uniwersytetu Pozna\'nskiego 8
  61-614 Pozna\'n
  Poland 
; 
 
_publ_contact_author_email
;
 mbujak@uni.opole.pl; katran@amu.edu.pl
;

_publ_requested_journal              ? 
_publ_requested_category             'FO' 
_publ_requested_coeditor_name        ?

 
# TITLE AND AUTHOR LIST 
 
_publ_section_title 
;
Properties and Interactions - Melting Point of Tribromobenzene Isomers
; 
 
loop_ 
_publ_author_name 
_publ_author_address 

 'Bujak, Maciej' 
; Faculty of Chemistry 
  University of Opole 
  Oleska 48 
  45-052 Opole 
  Poland 
; 
 
 'Podsiad\/lo, Marcin' 
; Faculty of Chemistry 
  Adam Mickiewicz University  
  Uniwersytetu Pozna\'nskiego 8
  61-614 Pozna\'n
  Poland  
;
 
 'Katrusiak, Andrzej' 
; Faculty of Chemistry 
  Adam Mickiewicz University  
  Uniwersytetu Pozna\'nskiego 8
  61-614 Pozna\'n
  Poland 
; 

 ############################################################################# 


data_123TBB_270K

# CHEMICAL DATA
 
_audit_creation_method            'SHELXL-2014/7'
_shelx_SHELXL_version_number      '2014/7'
_chemical_name_systematic         ?
_chemical_name_common             ?
_chemical_melting_point           ?
_chemical_formula_moiety          'C6 H3 Br3'
_chemical_formula_sum
 'C6 H3 Br3' 
_chemical_formula_weight          314.78

loop_
 _atom_type_symbol
 _atom_type_description
 _atom_type_scat_dispersion_real
 _atom_type_scat_dispersion_imag
 _atom_type_scat_source
 'C'  'C'   0.0033   0.0016
 'International Tables Vol C Tables 4.2.6.8 and 6.1.1.4'
 'H'  'H'   0.0000   0.0000
 'International Tables Vol C Tables 4.2.6.8 and 6.1.1.4'
 'Br'  'Br'  -0.2901   2.4595
 'International Tables Vol C Tables 4.2.6.8 and 6.1.1.4'

# CRYSTAL DATA
 
_space_group_crystal_system       monoclinic
_space_group_IT_number            14
_space_group_name_H-M_alt         'P 21/c'
_space_group_name_Hall            '-P 2ybc'
 
_shelx_space_group_comment
;
The symmetry employed for this shelxl refinement is uniquely defined
by the following loop, which should always be used as a source of
symmetry information in preference to the above space-group names.
They are only intended as comments.
;
 
loop_
 _space_group_symop_operation_xyz
 'x, y, z'
 '-x, y+1/2, -z+1/2'
 '-x, -y, -z'
 'x, -y-1/2, z-1/2'
 
_cell_length_a                    12.9832(8)
_cell_length_b                    8.3806(6)
_cell_length_c                    15.5159(10)
_cell_angle_alpha                 90
_cell_angle_beta                  113.276(7)
_cell_angle_gamma                 90
_cell_volume                      1550.8(2)
_cell_formula_units_Z             8
_cell_measurement_temperature     270.0(1)
_cell_measurement_reflns_used     2431
_cell_measurement_theta_min       2.98
_cell_measurement_theta_max       23.15
 
_exptl_crystal_description        'tabular'
_exptl_crystal_colour             'yellow'
_exptl_crystal_density_meas       ?
_exptl_crystal_density_method     'not measured'
_exptl_crystal_density_diffrn     2.697          
_exptl_crystal_F_000              1152
_exptl_transmission_factor_min    ?
_exptl_transmission_factor_max    ?
_exptl_crystal_size_max           0.48
_exptl_crystal_size_mid           0.25
_exptl_crystal_size_min           0.18
_exptl_absorpt_coefficient_mu     15.512
_shelx_estimated_absorpt_T_min    0.050
_shelx_estimated_absorpt_T_max    0.167
_exptl_absorpt_correction_type    'analytical'
_exptl_absorpt_correction_T_min   0.046
_exptl_absorpt_correction_T_max   0.172
_exptl_absorpt_process_details    
;
CrysAlisPro 1.171.39.46 (Rigaku Oxford Diffraction, 2018)
Analytical numeric absorption correction using a multifaceted crystal
model based on expressions derived by R.C. Clark & J.S. Reid.
(Clark, R. C. & Reid, J. S. (1995). Acta Cryst. A51, 887-897)
Empirical absorption correction using spherical harmonics,
implemented in SCALE3 ABSPACK scaling algorithm.
; 

_exptl_absorpt_special_details    ?

# EXPERIMENTAL DATA

_diffrn_ambient_temperature       270.0(1)
_diffrn_radiation_wavelength      0.71073
_diffrn_radiation_type            MoK\a
_diffrn_source                    'fine-focus sealed X-ray tube'
_diffrn_measurement_device_type   'Xcalibur, Eos'
_diffrn_measurement_method        '\w scans'
_diffrn_detector_area_resol_mean  16.1544
_diffrn_reflns_number             21557
_diffrn_reflns_av_unetI/netI      0.0579
_diffrn_reflns_av_R_equivalents   0.0862
_diffrn_reflns_limit_h_min        -16
_diffrn_reflns_limit_h_max        16
_diffrn_reflns_limit_k_min        -10
_diffrn_reflns_limit_k_max        10
_diffrn_reflns_limit_l_min        -19
_diffrn_reflns_limit_l_max        19
_diffrn_reflns_theta_min          2.858
_diffrn_reflns_theta_max          25.998
_diffrn_reflns_theta_full         25.242
_diffrn_measured_fraction_theta_max   0.998
_diffrn_measured_fraction_theta_full  0.998
_diffrn_reflns_Laue_measured_fraction_max    0.998
_diffrn_reflns_Laue_measured_fraction_full   0.998
_diffrn_reflns_point_group_measured_fraction_max   0.998
_diffrn_reflns_point_group_measured_fraction_full  0.998
_reflns_number_total              3041
_reflns_number_gt                 1880
_reflns_threshold_expression      'I > 2\s(I)'
_reflns_Friedel_coverage          0.000
_reflns_Friedel_fraction_max      .
_reflns_Friedel_fraction_full     .
 
_reflns_special_details
;
 Reflections were merged by SHELXL according to the crystal
 class for the calculation of statistics and refinement.
 
 _reflns_Friedel_fraction is defined as the number of unique
 Friedel pairs measured divided by the number that would be
 possible theoretically, ignoring centric projections and
 systematic absences.
;
 
_computing_data_collection        
'CrysAlisPro 1.171.39.46 (Rigaku Oxford Diffraction, 2018)'
_computing_cell_refinement        
'CrysAlisPro 1.171.39.46 (Rigaku Oxford Diffraction, 2018)'
_computing_data_reduction         
'CrysAlisPro 1.171.39.46 (Rigaku Oxford Diffraction, 2018)'
_computing_structure_solution     
'SHELXS-97 (Sheldrick, 2008)'
_computing_structure_refinement 'SHELXL-2014/7 (Sheldrick, 2014)'
_computing_molecular_graphics     'Mercury (Macrae at al., 2020)'
_computing_publication_material   'SHELXL-2014/7 (Sheldrick, 2014)'

# REFINEMENT DATA 

_refine_special_details           ?
_refine_ls_structure_factor_coef  Fsqd
_refine_ls_matrix_type            full
_refine_ls_weighting_scheme       calc
_refine_ls_weighting_details
'w=1/[\s^2^(Fo^2^)+(0.0237P)^2^] where P=(Fo^2^+2Fc^2^)/3'
_atom_sites_solution_primary      direct 
_atom_sites_solution_secondary    difmap
_atom_sites_solution_hydrogens    difmap
_refine_ls_hydrogen_treatment     constr
_refine_ls_extinction_method     'SHELXL-2014/7 (Sheldrick 2014)'
_refine_ls_extinction_coef        0.00081(8)
_refine_ls_extinction_expression
 'Fc^*^=kFc[1+0.001xFc^2^\l^3^/sin(2\q)]^-1/4^'
_refine_ls_number_reflns          3041
_refine_ls_number_parameters      164
_refine_ls_number_restraints      5
_refine_ls_R_factor_all           0.0862
_refine_ls_R_factor_gt            0.0395
_refine_ls_wR_factor_ref          0.0753
_refine_ls_wR_factor_gt           0.0668
_refine_ls_goodness_of_fit_ref    0.976
_refine_ls_restrained_S_all       0.977
_refine_ls_shift/su_max           0.000
_refine_ls_shift/su_mean          0.000

# ATOMIC COORDINATES AND DISPLACEMENT PARAMETERS
 
loop_
 _atom_site_label
 _atom_site_type_symbol
 _atom_site_fract_x
 _atom_site_fract_y
 _atom_site_fract_z
 _atom_site_U_iso_or_equiv
 _atom_site_adp_type
 _atom_site_occupancy
 _atom_site_site_symmetry_order  
 _atom_site_calc_flag
 _atom_site_refinement_flags_posn
 _atom_site_refinement_flags_adp
 _atom_site_refinement_flags_occupancy
 _atom_site_disorder_assembly
 _atom_site_disorder_group
C11 C 0.4710(5) 0.2316(8) 0.0498(4) 0.0381(16) Uani 1 1 d D . . . .
Br11 Br 0.54810(6) 0.30051(10) 0.17491(5) 0.0658(3) Uani 1 1 d . . . . .
C12 C 0.3829(4) 0.1276(7) 0.0257(4) 0.0337(15) Uani 1 1 d D . . . .
Br12 Br 0.33212(5) 0.04958(9) 0.11642(4) 0.0540(2) Uani 1 1 d . . . . .
C13 C 0.3297(5) 0.0798(7) -0.0662(4) 0.0383(15) Uani 1 1 d D . . . .
Br13 Br 0.20629(6) -0.05844(10) -0.10596(5) 0.0661(2) Uani 1 1 d . . . . .
C14 C 0.3659(5) 0.1378(8) -0.1329(4) 0.0500(18) Uani 1 1 d D . . . .
H14 H 0.3298 0.1064 -0.1951 0.060 Uiso 1 1 calc R U . . .
C15 C 0.4546(5) 0.2415(9) -0.1078(4) 0.0532(19) Uani 1 1 d D . . . .
H15 H 0.4785 0.2799 -0.1530 0.064 Uiso 1 1 calc R U . . .
C16 C 0.5083(5) 0.2889(8) -0.0158(4) 0.0467(17) Uani 1 1 d D . . . .
H16 H 0.5689 0.3586 0.0017 0.056 Uiso 1 1 calc R U . . .
C21 C 0.0722(5) 0.7264(8) 0.0415(4) 0.0415(16) Uani 1 1 d D . . . .
Br21 Br 0.11923(6) 0.79773(10) 0.16627(4) 0.0595(2) Uani 1 1 d . . . . .
C22 C 0.1358(4) 0.6209(7) 0.0146(4) 0.0338(15) Uani 1 1 d . . . . .
Br22 Br 0.27375(5) 0.54326(9) 0.10268(4) 0.0526(2) Uani 1 1 d . . . . .
C23 C 0.0982(4) 0.5767(7) -0.0783(4) 0.0366(15) Uani 1 1 d D . . . .
Br23 Br 0.18175(6) 0.43587(10) -0.12067(5) 0.0612(2) Uani 1 1 d . . . . .
C24 C -0.0004(5) 0.6347(8) -0.1434(4) 0.0406(15) Uani 1 1 d D . . . .
H24 H -0.0251 0.6035 -0.2059 0.049 Uiso 1 1 calc R U . . .
C25 C -0.0627(5) 0.7400(8) -0.1151(4) 0.0467(17) Uani 1 1 d . . . . .
H25 H -0.1295 0.7806 -0.1590 0.056 Uiso 1 1 calc R U . . .
C26 C -0.0271(5) 0.7852(8) -0.0228(4) 0.0437(17) Uani 1 1 d D . . . .
H26 H -0.0699 0.8552 -0.0041 0.052 Uiso 1 1 calc R U . . .
 
loop_
 _atom_site_aniso_label
 _atom_site_aniso_U_11
 _atom_site_aniso_U_22
 _atom_site_aniso_U_33
 _atom_site_aniso_U_23
 _atom_site_aniso_U_13
 _atom_site_aniso_U_12
C11 0.039(3) 0.038(5) 0.031(3) 0.003(3) 0.007(3) 0.009(3)
Br11 0.0623(4) 0.0825(7) 0.0378(4) -0.0081(4) 0.0041(3) -0.0100(4)
C12 0.039(3) 0.036(4) 0.028(3) 0.008(3) 0.015(3) 0.011(3)
Br12 0.0579(4) 0.0644(6) 0.0469(4) 0.0157(3) 0.0284(3) 0.0062(4)
C13 0.046(3) 0.028(4) 0.043(4) 0.000(3) 0.021(3) 0.003(3)
Br13 0.0638(5) 0.0593(6) 0.0634(5) -0.0098(4) 0.0125(4) -0.0181(4)
C14 0.060(4) 0.052(5) 0.033(4) -0.004(3) 0.013(3) 0.014(4)
C15 0.062(4) 0.056(6) 0.054(5) 0.007(4) 0.036(4) 0.008(4)
C16 0.049(4) 0.041(5) 0.052(4) -0.002(3) 0.022(3) -0.001(3)
C21 0.048(4) 0.040(5) 0.037(4) 0.003(3) 0.017(3) -0.009(3)
Br21 0.0697(5) 0.0728(7) 0.0392(4) -0.0093(4) 0.0249(3) -0.0072(4)
C22 0.035(3) 0.032(4) 0.032(3) 0.007(3) 0.010(3) -0.002(3)
Br22 0.0412(4) 0.0670(6) 0.0422(4) 0.0121(3) 0.0086(3) 0.0051(3)
C23 0.040(3) 0.031(4) 0.039(4) 0.001(3) 0.017(3) -0.003(3)
Br23 0.0712(5) 0.0607(6) 0.0548(5) -0.0060(4) 0.0282(4) 0.0138(4)
C24 0.049(4) 0.036(5) 0.032(4) 0.000(3) 0.011(3) -0.005(3)
C25 0.039(3) 0.048(5) 0.043(4) 0.011(3) 0.005(3) 0.001(3)
C26 0.043(3) 0.045(5) 0.046(4) 0.003(3) 0.020(3) 0.002(3)

# MOLECULAR GEOMETRY
 
_geom_special_details
;
 All esds (except the esd in the dihedral angle between two l.s. planes)
 are estimated using the full covariance matrix.  The cell esds are taken
 into account individually in the estimation of esds in distances, angles
 and torsion angles; correlations between esds in cell parameters are only
 used when they are defined by crystal symmetry.  An approximate (isotropic)
 treatment of cell esds is used for estimating esds involving l.s. planes.
;
 
loop_
 _geom_bond_atom_site_label_1
 _geom_bond_atom_site_label_2
 _geom_bond_distance
 _geom_bond_site_symmetry_2
 _geom_bond_publ_flag
C11 C12 1.368(7) . ?
C11 C16 1.375(8) . ?
C11 Br11 1.889(5) . ?
C12 C13 1.376(7) . ?
C12 Br12 1.892(5) . ?
C13 C14 1.382(7) . ?
C13 Br13 1.873(6) . ?
C14 C15 1.370(9) . ?
C14 H14 0.9300 . ?
C15 C16 1.376(7) . ?
C15 H15 0.9300 . ?
C16 H16 0.9300 . ?
C21 C26 1.373(7) . ?
C21 C22 1.383(8) . ?
C21 Br21 1.882(6) . ?
C22 C23 1.377(7) . ?
C22 Br22 1.888(5) . ?
C23 C24 1.369(7) . ?
C23 Br23 1.888(6) . ?
C24 C25 1.381(8) . ?
C24 H24 0.9300 . ?
C25 C26 1.372(8) . ?
C25 H25 0.9300 . ?
C26 H26 0.9300 . ?
 
loop_
 _geom_angle_atom_site_label_1
 _geom_angle_atom_site_label_2
 _geom_angle_atom_site_label_3
 _geom_angle
 _geom_angle_site_symmetry_1
 _geom_angle_site_symmetry_3
 _geom_angle_publ_flag
C12 C11 C16 121.5(5) . . ?
C12 C11 Br11 121.4(4) . . ?
C16 C11 Br11 117.1(5) . . ?
C11 C12 C13 119.5(5) . . ?
C11 C12 Br12 121.1(4) . . ?
C13 C12 Br12 119.4(4) . . ?
C12 C13 C14 119.5(6) . . ?
C12 C13 Br13 122.3(4) . . ?
C14 C13 Br13 118.1(5) . . ?
C15 C14 C13 120.4(6) . . ?
C15 C14 H14 119.8 . . ?
C13 C14 H14 119.8 . . ?
C14 C15 C16 120.2(6) . . ?
C14 C15 H15 119.9 . . ?
C16 C15 H15 119.9 . . ?
C11 C16 C15 118.9(6) . . ?
C11 C16 H16 120.5 . . ?
C15 C16 H16 120.5 . . ?
C26 C21 C22 120.8(5) . . ?
C26 C21 Br21 117.6(5) . . ?
C22 C21 Br21 121.6(4) . . ?
C23 C22 C21 118.8(5) . . ?
C23 C22 Br22 120.5(4) . . ?
C21 C22 Br22 120.7(4) . . ?
C24 C23 C22 121.2(6) . . ?
C24 C23 Br23 117.6(4) . . ?
C22 C23 Br23 121.2(4) . . ?
C23 C24 C25 119.1(6) . . ?
C23 C24 H24 120.4 . . ?
C25 C24 H24 120.4 . . ?
C26 C25 C24 120.7(6) . . ?
C26 C25 H25 119.7 . . ?
C24 C25 H25 119.7 . . ?
C25 C26 C21 119.5(6) . . ?
C25 C26 H26 120.3 . . ?
C21 C26 H26 120.3 . . ?
 
loop_
 _geom_torsion_atom_site_label_1
 _geom_torsion_atom_site_label_2
 _geom_torsion_atom_site_label_3
 _geom_torsion_atom_site_label_4
 _geom_torsion
 _geom_torsion_site_symmetry_1
 _geom_torsion_site_symmetry_2
 _geom_torsion_site_symmetry_3
 _geom_torsion_site_symmetry_4
 _geom_torsion_publ_flag
C16 C11 C12 C13 -0.4(9) . . . . ?
Br11 C11 C12 C13 -179.6(4) . . . . ?
C16 C11 C12 Br12 -179.9(5) . . . . ?
Br11 C11 C12 Br12 0.9(7) . . . . ?
C11 C12 C13 C14 -0.2(9) . . . . ?
Br12 C12 C13 C14 179.4(5) . . . . ?
C11 C12 C13 Br13 -178.6(5) . . . . ?
Br12 C12 C13 Br13 1.0(7) . . . . ?
C12 C13 C14 C15 0.4(9) . . . . ?
Br13 C13 C14 C15 178.9(5) . . . . ?
C13 C14 C15 C16 -0.1(10) . . . . ?
C12 C11 C16 C15 0.7(9) . . . . ?
Br11 C11 C16 C15 179.9(5) . . . . ?
C14 C15 C16 C11 -0.5(10) . . . . ?
C26 C21 C22 C23 0.5(9) . . . . ?
Br21 C21 C22 C23 -178.2(4) . . . . ?
C26 C21 C22 Br22 178.8(5) . . . . ?
Br21 C21 C22 Br22 0.1(7) . . . . ?
C21 C22 C23 C24 -0.3(9) . . . . ?
Br22 C22 C23 C24 -178.6(5) . . . . ?
C21 C22 C23 Br23 179.0(4) . . . . ?
Br22 C22 C23 Br23 0.8(7) . . . . ?
C22 C23 C24 C25 0.4(9) . . . . ?
Br23 C23 C24 C25 -179.0(5) . . . . ?
C23 C24 C25 C26 -0.6(9) . . . . ?
C24 C25 C26 C21 0.8(9) . . . . ?
C22 C21 C26 C25 -0.7(9) . . . . ?
Br21 C21 C26 C25 178.0(5) . . . . ?
 

_refine_diff_density_max    0.630
_refine_diff_density_min   -0.687
_refine_diff_density_rms    0.120

_shelx_res_file
;

    123tbb_270k.res created by SHELXL-2014/7


TITL 123tbb_270k in P2(1)/c
CELL 0.71073  12.983189   8.380572  15.515925  90.0000 113.2759  90.0000
ZERR    8.00   0.000783   0.000581   0.001039   0.0000   0.0074   0.0000
LATT  1
SYMM -X, 0.5+Y, 0.5-Z
SFAC C H BR
UNIT 48 24 24
OMIT 0 52
OMIT 1 0 2
OMIT -4 0 2
OMIT 0 1 2
HTAB
ACTA
SIZE 0.48 0.25 0.18
REM TEMP -3
L.S. 100
BOND $H
FMAP 2
PLAN 150
CONF
DFIX 1.395 0.016 C11 C12 C13 C14 C15 C16
DFIX 1.395 0.016 C21 C26 C23 C24
WGHT    0.023700
EXTI    0.000809
FVAR       0.06606
C11   1    0.471041    0.231595    0.049754    11.00000    0.03945    0.03818 =
         0.03061    0.00281    0.00722    0.00881
BR11  3    0.548099    0.300513    0.174905    11.00000    0.06227    0.08249 =
         0.03784   -0.00812    0.00406   -0.01005
C12   1    0.382901    0.127613    0.025684    11.00000    0.03873    0.03607 =
         0.02775    0.00765    0.01480    0.01105
BR12  3    0.332122    0.049575    0.116419    11.00000    0.05790    0.06441 =
         0.04692    0.01573    0.02838    0.00618
C13   1    0.329673    0.079797   -0.066243    11.00000    0.04620    0.02825 =
         0.04310    0.00034    0.02052    0.00345
BR13  3    0.206289   -0.058436   -0.105957    11.00000    0.06383    0.05925 =
         0.06345   -0.00976    0.01252   -0.01812
C14   1    0.365884    0.137847   -0.132861    11.00000    0.05997    0.05188 =
         0.03349   -0.00397    0.01349    0.01422
AFIX  43
H14   2    0.329813    0.106367   -0.195134    11.00000   -1.20000
AFIX   0
C15   1    0.454591    0.241486   -0.107758    11.00000    0.06197    0.05620 =
         0.05370    0.00691    0.03604    0.00806
AFIX  43
H15   2    0.478522    0.279872   -0.152990    11.00000   -1.20000
AFIX   0
C16   1    0.508346    0.288908   -0.015821    11.00000    0.04898    0.04146 =
         0.05190   -0.00242    0.02229   -0.00109
AFIX  43
H16   2    0.568936    0.358604    0.001678    11.00000   -1.20000
AFIX   0
C21   1    0.072155    0.726354    0.041512    11.00000    0.04845    0.03979 =
         0.03654    0.00322    0.01725   -0.00878
BR21  3    0.119226    0.797728    0.166267    11.00000    0.06967    0.07283 =
         0.03925   -0.00929    0.02492   -0.00721
C22   1    0.135815    0.620866    0.014576    11.00000    0.03462    0.03224 =
         0.03194    0.00688    0.01044   -0.00206
BR22  3    0.273745    0.543258    0.102679    11.00000    0.04121    0.06700 =
         0.04215    0.01206    0.00865    0.00513
C23   1    0.098242    0.576741   -0.078344    11.00000    0.04014    0.03103 =
         0.03946    0.00095    0.01659   -0.00270
BR23  3    0.181750    0.435866   -0.120669    11.00000    0.07121    0.06066 =
         0.05477   -0.00597    0.02820    0.01382
C24   1   -0.000395    0.634657   -0.143416    11.00000    0.04885    0.03641 =
         0.03207   -0.00023    0.01108   -0.00482
AFIX  43
H24   2   -0.025132    0.603521   -0.205893    11.00000   -1.20000
AFIX   0
C25   1   -0.062732    0.739967   -0.115085    11.00000    0.03907    0.04767 =
         0.04312    0.01106    0.00518    0.00084
AFIX  43
H25   2   -0.129512    0.780623   -0.158972    11.00000   -1.20000
AFIX   0
C26   1   -0.027106    0.785192   -0.022831    11.00000    0.04262    0.04540 =
         0.04557    0.00316    0.02015    0.00240
AFIX  43
H26   2   -0.069882    0.855154   -0.004059    11.00000   -1.20000
AFIX   0
HKLF 4

REM  123tbb_270k in P2(1)/c
REM R1 =  0.0395 for    1880 Fo > 4sig(Fo)  and  0.0862 for all    3041 data
REM    164 parameters refined using      5 restraints

END

WGHT      0.0237      0.0000

REM No hydrogen bonds found for HTAB generation

REM Highest difference peak  0.630,  deepest hole -0.687,  1-sigma level  0.120
Q1    1   0.6154  0.2934  0.1642  11.00000  0.05    0.63
Q2    1   0.2439 -0.0856 -0.0527  11.00000  0.05    0.60
Q3    1   0.1493 -0.0564 -0.1188  11.00000  0.05    0.59
Q4    1   0.2363 -0.0489 -0.1398  11.00000  0.05    0.58
Q5    1   0.4110  0.0697  0.1475  11.00000  0.05    0.57
Q6    1   0.4028  0.0354  0.0895  11.00000  0.05    0.52
Q7    1   0.0348  0.7867  0.1697  11.00000  0.05    0.52
Q8    1   0.5435  0.1910  0.1833  11.00000  0.05    0.52
Q9    1   0.3645  0.5347  0.0823  11.00000  0.05    0.52
Q10   1   0.0959  0.4407 -0.1192  11.00000  0.05    0.51
Q11   1   0.0811  0.5958  0.1441  11.00000  0.05    0.47
Q12   1   0.2393  0.0563  0.1138  11.00000  0.05    0.46
Q13   1   0.2204 -0.1755 -0.1044  11.00000  0.05    0.45
Q14   1   0.3246  0.7788  0.0629  11.00000  0.05    0.41
Q15   1   0.1346  0.6826  0.1707  11.00000  0.05    0.41
Q16   1   0.0450  0.6212  0.0152  11.00000  0.05    0.40
Q17   1   0.1990  0.1981 -0.0822  11.00000  0.05    0.40
Q18   1   0.2061  0.5551  0.1285  11.00000  0.05    0.40
Q19   1   0.0177  0.4258 -0.1235  11.00000  0.05    0.39
Q20   1   0.1736  0.3193 -0.1054  11.00000  0.05    0.39
...
;
_shelx_res_checksum   11548

_shelx_hkl_file
;
   0   0  -2   43.41    1.89
   0   0   3   -0.07    0.38
   0   0  -3    0.09    0.33
   0   0  -3   -0.06    0.36
   0   0   3    0.21    0.29
   0   0   3    0.03    0.33
   0   0  -3   -0.44    0.39
   0   0  -3   -0.40    0.40
   0   0   3   -0.01    0.26
   0   0  -4  981.65   11.17
   0   0   4  979.69   11.21
   0   0   4 1000.00   12.41
   0   0  -5    0.04    0.45
   0   0   5    0.69    0.60
   0   0   5    0.79    0.50
   0   0  -5    0.53    0.52
   0   0  -6    6.24    1.15
   0   0   6    4.41    1.23
   0   0  -6    4.51    0.94
   0   0   6    5.67    1.12
   0   0  -7    0.96    0.55
   0   0   7   -0.89    0.66
   0   0   7    0.55    0.82
   0   0  -7   -0.22    0.55
   0   0  -8   68.04    4.17
   0   0   8   70.69    4.65
   0   0  -8   70.35    4.12
   0   0   8   72.33    4.21
   0   0  -9   -0.64    0.91
   0   0   9   -0.75    1.07
   0   0   9    0.45    0.89
   0   0  -9    1.09    0.69
   0   0 -10   51.97    3.88
   0   0 -10   47.03    3.82
   0   0  10   51.74    4.00
   0   0  10   51.01    4.33
   0   0 -11   -0.19    0.98
   0   0  11    0.04    0.95
   0   0  11    0.11    0.90
   0   0 -11    0.00    0.84
   0   0 -12    1.65    1.15
   0   0 -12    1.80    1.27
   0   0  12    0.71    1.06
   0   0  12    0.51    1.01
   0   0 -13   -0.85    0.82
   0   0  13    0.22    1.04
   0   0  13    0.67    1.16
   0   0 -13    0.74    1.17
   0   0 -14   71.91    5.62
   0   0  14   80.60    5.78
   0   0  14   88.23    6.44
   0   0 -15    0.36    1.16
   0   0  15    2.93    1.72
   0   0  15    1.33    1.16
   0   0  16   -2.08    1.32
   0   0 -16    0.27    1.36
   0   0  16    2.84    1.58
   0   0 -17   -0.62    1.29
   0   0  17    0.33    1.18
   0   0  17    0.27    1.11
   0   0 -18   12.74    2.74
   0   0  18   12.79    2.69
   0   0  19   -3.49    1.96
   0   0 -19    2.33    1.77
   0   0 -20    4.27    2.01
   0   0  20    1.08    1.45
   0  -1   2    0.84    0.28
   0   1   2    1.16    0.32
   0   1   2    2.09    0.62
   0   1  -2    1.45    0.40
   0  -1  -2    1.01    0.41
   0  -1   2    1.03    0.33
   0   1   2    1.72    0.48
   0  -1  -2    1.12    0.27
   0   1  -2    0.63    0.54
   0  -1   2    1.35    0.38
   0  -1  -2    1.82    0.62
   0   1  -2    1.10    0.39
   0   1   2    0.88    0.25
   0   1  -2    0.87    0.19
   0  -1  -2    0.81    0.27
   0  -1   3    0.89    0.48
   0  -1  -3    2.80    1.00
   0  -1  -3    1.82    0.48
   0   1   3    1.36    0.44
   0  -1  -3    2.98    0.74
   0  -1   3    2.43    0.91
   0   1  -3    2.04    0.58
   0   1   3    2.82    0.78
   0  -1  -4    0.39    0.41
   0   1   4    1.35    0.48
   0  -1  -4    1.04    0.40
   0  -1   4    0.65    0.58
   0   1   4    0.91    0.40
   0  -1   4    0.25    0.63
   0   1   4   -0.04    0.62
   0   1  -4    0.76    0.35
   0  -1  -5    1.18    0.52
   0  -1  -5    0.71    0.54
   0   1   5    0.89    0.51
   0  -1   5    1.32    0.92
   0   1   5    0.71    0.51
   0  -1   5    1.64    0.78
   0   1  -5    1.06    0.76
   0   1   6    4.37    0.93
   0  -1   6    3.62    1.29
   0  -1   6    4.71    1.12
   0   1   6    6.72    0.77
   0   1  -6    4.56    1.03
   0   1   6    5.25    1.00
   0  -1  -6    5.22    0.95
   0  -1  -6    4.23    0.96
   0  -1  -7    0.35    0.58
   0  -1   7    0.81    1.26
   0  -1   7   -0.57    0.88
   0   1  -7    0.42    0.31
   0   1  -7    0.12    0.66
   0   1   7    0.55    0.63
   0   1   7    0.01    0.68
   0  -1  -7   -0.61    0.57
   0  -1   7    0.50    0.22
   0  -1   8    1.47    0.88
   0  -1   8    1.02    1.05
   0   1   8    0.83    0.78
   0  -1  -8    2.33    0.90
   0  -1  -8    1.79    0.76
   0   1  -8    2.12    0.94
   0   1   8    1.96    0.63
   0   1  -9   -0.07    0.78
   0   1   9   -1.07    0.95
   0  -1  -9    1.41    0.89
   0  -1   9   -0.75    1.29
   0   1   9   -1.49    1.12
   0  -1   9   -0.06    0.80
   0  -1  -9   -1.13    0.68
   0  -1  10    0.41    0.86
   0   1  10    1.69    0.96
   0   1 -10    1.02    1.10
   0  -1 -10    2.41    1.13
   0   1  10   -0.38    1.03
   0  -1  10    1.05    1.06
   0  -1 -10   -0.43    0.87
   0   1  11   -0.12    0.88
   0  -1 -11    1.50    1.17
   0   1 -11    0.85    1.03
   0  -1  11    1.17    1.01
   0   1  11    1.62    0.97
   0  -1  11    2.87    1.44
   0  -1 -11    2.61    1.22
   0  -1  12    4.82    1.55
   0   1  12    2.87    1.29
   0  -1 -12    3.73    1.38
   0   1 -12    2.41    1.20
   0   1  12    2.01    1.14
   0  -1 -12    2.60    1.02
   0  -1  12    2.82    1.60
   0   1  13    0.12    0.87
   0   1 -13    1.89    1.28
   0   1  13   -1.71    1.21
   0  -1  13    2.42    1.75
   0  -1  13   -0.68    1.09
   0  -1 -13   -1.47    1.05
   0  -1 -13    1.75    1.38
   0   1 -14    1.05    1.04
   0  -1 -14   -0.03    1.35
   0  -1 -14    1.38    0.99
   0   1  14    3.10    1.69
   0   1  14    4.20    1.51
   0  -1  14    2.61    1.58
   0  -1  14    3.01    1.52
   0  -1  15   -0.47    1.14
   0  -1 -15    0.27    1.05
   0   1 -15    2.58    1.53
   0   1  15    0.26    1.03
   0  -1 -15   -0.03    0.91
   0   1  15    0.47    1.13
   0  -1  16   -1.82    1.35
   0   1 -16    2.05    1.73
   0  -1 -16    0.92    1.18
   0   1  16    0.09    1.19
   0   1  16    1.47    1.19
   0  -1 -16   -0.78    1.07
   0   1  17    0.86    1.10
   0  -1 -17   -0.52    1.31
   0   1 -17    0.49    1.41
   0  -1  17   -1.07    1.51
   0   1  17    1.12    1.43
   0   1  18    0.05    1.34
   0  -1 -18   -1.35    1.45
   0  -1  18   -1.26    1.53
   0   1  18   -0.95    1.32
   0   1 -18    0.63    1.24
   0  -1 -19   -0.55    1.49
   0   1  19   -0.42    1.55
   0   1  19   -3.49    1.95
   0   1 -19   -1.20    1.57
   0  -1  19   -3.85    2.05
   0   1  20    1.80    1.50
   0  -1 -20   -0.08    1.21
   0   1 -20    1.64    1.49
   0  -1  20   -3.24    1.82
   0   2   0   30.82    2.05
   0  -2   0   30.29    1.91
   0   2   0   24.57    1.95
   0  -2   0   26.69    2.07
   0  -2  -1    4.71    0.64
   0   2  -1    5.45    0.98
   0   2   1    6.47    1.26
   0  -2  -1    6.51    1.20
   0   2  -1    6.27    0.88
   0   2   1    5.79    0.72
   0  -2   1    5.00    1.05
   0  -2   1    5.52    0.78
   0   2   2   50.88    2.00
   0  -2  -2   51.02    3.04
   0  -2  -2   52.36    2.01
   0  -2   2   48.56    1.89
   0   2  -2   54.10    2.15
   0   2  -2   50.97    2.57
   0   2   2   53.47    3.24
   0  -2   2   58.56    3.05
   0  -2   3  188.47    4.94
   0  -2  -3  181.34    5.89
   0   2  -3  198.14    5.09
   0  -2  -3  182.27    4.07
   0   2   3  193.71    6.61
   0  -2   3  181.67    3.52
   0   2  -3  181.85    3.68
   0   2   3  178.79    4.05
   0  -2   3  180.67    5.00
   0  -2   4  196.92    5.08
   0   2   4  196.66    4.70
   0   2  -4  207.42    5.71
   0   2   4  196.90    7.45
   0   2  -4  203.44    3.83
   0  -2  -4  206.15    4.78
   0  -2   4  204.42    5.63
   0  -2  -4  214.90    6.87
   0  -2  -5    5.77    1.27
   0   2   5    5.95    1.47
   0   2  -5    5.03    0.97
   0   2   5    5.24    0.89
   0  -2   5    6.43    1.13
   0  -2  -5    6.53    0.99
   0  -2   5    6.27    1.02
   0   2  -5    6.50    0.76
   0   2   6  318.58    6.84
   0   2  -6  314.43    8.17
   0  -2   6  314.85    8.13
   0   2   6  309.21    7.01
   0  -2  -6  317.02    6.26
   0   2   6  322.46   10.22
   0   2  -6  306.14    5.16
   0  -2  -6  314.12    7.10
   0  -2  -7  199.88    6.21
   0   2   7  200.54    5.98
   0   2  -7  200.75    7.07
   0   2   7  189.42    6.08
   0  -2  -7  210.50    5.68
   0  -2   7  201.12    7.02
   0  -2  -8  170.87    6.19
   0   2   8  174.47    6.20
   0   2   8  166.63    6.03
   0   2   8  186.65    5.77
   0  -2  -8  175.09    5.75
   0   2  -8  174.44    7.04
   0  -2   8  174.55    7.02
   0  -2  -9    5.32    1.20
   0  -2  -9    6.41    0.88
   0   2   9    6.65    1.51
   0  -2  -9    6.88    1.49
   0  -2   9    6.32    0.93
   0  -2   9    6.47    1.65
   0   2  -9    6.37    1.08
   0   2  -9    6.49    1.59
   0   2   9    5.26    1.44
   0   2   9    6.15    0.89
   0   2  10   66.59    4.52
   0  -2 -10   74.84    2.26
   0  -2 -10   74.58    4.45
   0   2 -10   70.70    5.03
   0  -2  10   65.76    4.90
   0   2  10   69.75    2.16
   0  -2 -10   69.33    4.58
   0   2  10   67.70    4.65
   0   2 -10   71.88    2.78
   0  -2  10   72.86    2.52
   0  -2 -11  111.31    5.74
   0   2  11  101.58    5.99
   0  -2  11  104.54    6.46
   0   2 -11   99.10    6.28
   0  -2 -11   98.53    5.83
   0   2  11   93.38    5.67
   0   2  12   36.39    3.76
   0   2 -12   35.89    3.90
   0   2  12   40.76    3.98
   0  -2 -12   35.09    3.64
   0  -2  12   38.02    4.06
   0  -2 -12   40.85    3.68
   0  -2  13    0.91    1.26
   0   2  13   -0.23    1.20
   0  -2 -13   -0.18    1.05
   0   2 -13   -1.87    1.40
   0   2  13    0.47    1.14
   0  -2 -13    1.63    1.16
   0   2  14   -0.27    1.16
   0  -2 -14   -0.13    1.05
   0  -2 -14    1.68    1.14
   0   2  14   -0.20    1.01
   0   2 -14    0.11    1.17
   0  -2  14   -0.28    1.21
   0  -2 -15    2.87    1.42
   0   2  15    7.16    2.18
   0   2  15    5.63    1.88
   0  -2  15    6.86    2.06
   0  -2 -15    4.87    1.48
   0   2 -15    3.89    1.60
   0  -2  16   -0.01    1.34
   0   2  16    1.33    1.28
   0   2  16    0.67    1.16
   0  -2 -16   -0.73    0.83
   0   2 -16    1.31    1.39
   0  -2 -16    1.92    1.40
   0  -2  17   -0.37    1.50
   0   2  17    1.04    1.20
   0  -2 -17    1.08    1.20
   0   2  17   -1.47    1.15
   0   2 -17   -1.12    1.71
   0   2  18   -1.10    1.30
   0  -2 -18   -0.03    1.03
   0   2 -18   -1.43    1.77
   0  -2  18   -2.92    1.48
   0   2  18    1.56    1.50
   0   2 -19    1.37    1.57
   0  -2  19   -0.82    1.19
   0   2  19   -2.66    1.83
   0  -2 -19    1.61    1.36
   0   2  19    0.64    1.05
   0   3   0    0.09    0.69
   0  -3   0    0.59    0.76
   0   3   1    0.01    0.30
   0   3  -1    0.37    0.50
   0  -3  -1    0.73    0.82
   0  -3   1   -0.65    0.59
   0   3   1    0.08    0.63
   0  -3  -1   -0.16    0.33
   0   3  -1    0.04    0.15
   0   3   2    0.74    0.42
   0  -3  -2   -0.09    0.36
   0  -3   2    1.09    0.75
   0   3  -2    0.88    0.56
   0  -3  -2    1.43    0.76
   0   3   2    0.70    0.95
   0   3   3   -0.20    0.79
   0  -3   3    0.03    0.50
   0  -3  -3    0.55    0.92
   0   3  -3    0.67    0.46
   0   3   3   -0.16    0.29
   0  -3  -3    0.28    0.31
   0  -3   4   -0.03    0.61
   0   3  -4   -0.18    0.48
   0   3   4    0.13    0.93
   0   3  -4    0.14    0.33
   0  -3  -4    0.83    0.77
   0  -3   4    0.02    0.61
   0  -3  -4   -0.17    0.36
   0   3   4    0.03    0.38
   0  -3  -5    1.84    0.93
   0  -3  -5    1.27    0.60
   0   3  -5    1.57    0.70
   0   3   5    1.98    0.73
   0   3   5    2.14    0.94
   0  -3   5    1.50    0.61
   0  -3   5    0.82    0.73
   0   3  -5    1.63    0.60
   0  -3  -6    0.04    0.58
   0  -3   6    0.39    0.71
   0   3  -6    0.75    0.73
   0  -3  -6    0.12    0.69
   0   3  -6    1.09    0.45
   0  -3   6    0.28    0.44
   0   3   6    0.39    0.55
   0   3   6    0.22    0.89
   0  -3  -7   -0.49    0.61
   0   3   7    1.03    1.21
   0  -3   7    0.93    0.66
   0   3  -7    0.28    0.28
   0   3   7    0.71    0.72
   0  -3   7    0.61    0.74
   0   3  -7    0.09    0.77
   0  -3  -8   -0.05    0.45
   0   3  -8   -0.30    0.38
   0  -3  -8   -0.14    0.60
   0  -3   8   -0.09    0.88
   0  -3   8   -0.41    0.79
   0   3  -8    1.77    1.14
   0   3   8    0.11    0.48
   0   3   8    0.89    0.65
   0   3   9   -1.13    1.03
   0  -3  -9    0.24    0.81
   0   3  -9    0.66    0.44
   0   3   9   -1.29    0.90
   0  -3   9    0.63    0.66
   0  -3   9   -0.05    0.96
   0   3  -9    0.84    0.99
   0  -3  -9    0.12    0.49
   0   3  10    0.16    0.78
   0   3  10   -0.47    0.60
   0   3  10    0.48    0.76
   0  -3  10   -0.15    0.92
   0  -3  10    0.51    0.60
   0  -3 -10    1.21    1.06
   0   3 -10    0.52    0.95
   0  -3 -10    1.09    0.75
   0   3 -10    0.36    0.35
   0   3 -10    0.15    0.80
   0  -3  11    0.56    0.52
   0   3  11   -0.91    0.95
   0   3 -11    1.19    1.19
   0   3 -11    0.10    0.32
   0   3  11    0.49    0.39
   0   3 -11    1.29    0.79
   0  -3 -11    0.42    0.55
   0   3  11    0.03    0.87
   0  -3  11    0.80    1.05
   0  -3  11    1.15    0.75
   0  -3 -11    0.75    0.87
   0  -3 -11   -0.20    0.92
   0  -3 -12   -0.09    0.91
   0  -3 -12    0.87    0.74
   0  -3  12    0.33    0.64
   0   3  12   -0.97    1.03
   0   3  12    0.87    0.91
   0  -3  12   -1.18    1.37
   0   3 -12    0.12    0.93
   0   3 -13    1.33    1.24
   0   3  13    0.52    1.28
   0  -3 -13    2.63    1.07
   0   3  13    3.17    1.26
   0  -3 -13    2.51    1.24
   0  -3  13    3.24    1.12
   0  -3  13    2.00    1.51
   0  -3 -14    2.12    1.04
   0   3 -14    2.89    1.52
   0   3  14    1.22    1.29
   0  -3  14    0.42    1.04
   0   3  14   -0.41    0.97
   0  -3 -14    0.35    0.97
   0  -3 -15    1.13    0.87
   0  -3 -15   -0.67    1.26
   0   3  15   -0.49    1.21
   0   3 -15   -1.53    1.50
   0   3  15    0.56    1.30
   0  -3  15   -0.18    1.27
   0  -3  16   -2.28    1.58
   0  -3 -16    1.90    1.38
   0   3 -16    0.40    1.45
   0   3  16    1.79    1.64
   0   3  16   -1.02    1.28
   0   3  17    1.15    1.43
   0   3  17    1.62    1.18
   0  -3  17    1.57    1.60
   0  -3 -17    2.73    1.77
   0   3 -17    1.42    1.57
   0   3 -18   -0.42    1.30
   0  -3  18    0.98    1.34
   0   3  18    1.22    1.41
   0  -3 -18    0.11    1.26
   0   3  18    1.22    1.18
   0  -3  19    0.20    1.33
   0   3 -19    4.65    2.29
   0  -3 -19    3.63    1.78
   0   3  19    1.53    1.64
   0  -4   0   59.77    4.47
   0   4   0   57.03    4.00
   0  -4  -1  380.49    7.59
   0  -4  -1  375.15   11.04
   0   4  -1  386.64    4.00
   0   4   1  404.31   11.13
   0  -4  -1  388.12    3.37
   0   4  -1  388.89    9.91
   0   4   2    1.08    0.68
   0   4  -2    0.13    0.24
   0   4   2    1.22    1.16
   0   4  -2    0.06    0.66
   0  -4   2    0.78    1.16
   0  -4  -2   -0.08    0.82
   0  -4  -2    0.73    0.47
   0   4   3  185.59    8.38
   0   4   3  177.53    5.23
   0  -4   3  175.10    7.26
   0  -4  -3  178.82    7.89
   0  -4  -3  180.01    5.22
   0   4  -3  182.64    6.28
   0   4   4   17.33    1.72
   0   4  -4   18.92    1.93
   0  -4  -4   18.27    1.76
   0  -4  -4   21.82    2.83
   0   4   4   20.54    3.01
   0  -4   4   16.75    2.29
   0   4  -5  206.09    7.21
   0  -4   5  216.11    7.30
   0  -4   5  205.22    7.87
   0   4  -5  207.51    6.20
   0  -4  -5  205.28    8.58
   0  -4  -5  194.87    5.78
   0   4   5  196.11    9.27
   0   4   5  189.48    5.73
   0   4  -6    1.27    0.98
   0   4   6   -0.38    1.32
   0   4  -6    0.01    0.56
   0  -4   6   -0.06    0.70
   0  -4   6    0.87    0.77
   0  -4  -6    1.30    0.81
   0  -4  -6    0.60    0.98
   0   4   6    1.20    0.70
   0  -4  -7   55.12    3.45
   0  -4   7   54.30    4.00
   0  -4  -7   59.81    5.01
   0  -4   7   53.71    4.10
   0   4   7   53.53    3.44
   0   4  -7   58.88    4.27
   0   4   7   57.34    5.20
   0   4  -7   56.87    3.05
   0   4  -8    0.66    0.55
   0   4   8   -0.32    1.20
   0  -4   8   -0.49    1.10
   0  -4  -8    1.24    1.17
   0   4  -8    0.30    0.83
   0  -4   8    1.91    0.95
   0   4   8   -0.18    0.71
   0  -4  -8    2.00    1.01
   0   4  -9    1.16    1.17
   0  -4   9    0.08    1.01
   0   4  -9    0.14    0.38
   0  -4   9    0.85    0.64
   0  -4  -9   -0.14    0.75
   0  -4  -9   -0.26    0.56
   0   4   9   -0.76    1.01
   0   4   9   -0.08    0.62
   0   4  10    4.37    1.35
   0   4  10    4.76    1.25
   0  -4 -10    6.16    1.69
   0   4 -10    5.02    1.59
   0  -4  10    4.44    1.42
   0  -4  10    4.76    1.30
   0  -4 -10    4.03    1.04
   0   4 -10    5.17    1.00
   0  -4 -11   18.81    2.60
   0  -4 -11   18.01    2.21
   0  -4  11   14.90    2.17
   0   4 -11   20.47    2.76
   0   4  11   16.21    2.37
   0   4  11   16.33    2.28
   0   4  11   18.88    2.35
   0   4 -11   18.76    2.97
   0  -4  11   16.98    2.85
   0   4  12    0.57    0.96
   0  -4  12    2.55    1.76
   0  -4 -12   -0.09    1.16
   0   4  12    0.02    1.04
   0  -4  12   -0.06    0.58
   0   4 -12    1.58    1.41
   0  -4 -12    0.26    0.72
   0  -4 -13   17.04    2.49
   0   4  13   14.05    2.44
   0  -4  13   17.14    3.01
   0   4  13   18.19    2.76
   0  -4 -13   13.06    2.37
   0   4 -13   17.07    3.04
   0  -4 -14    8.73    1.91
   0  -4  14    7.72    2.23
   0   4  14    9.14    2.12
   0   4  14    4.78    1.46
   0  -4 -14   10.42    2.08
   0   4 -14    5.89    1.72
   0   4  15   13.94    2.65
   0   4  15   15.57    2.69
   0  -4 -15   14.99    2.82
   0  -4  15   14.44    3.08
   0   4 -15   13.29    2.70
   0  -4 -16   -1.75    1.48
   0   4  16   -0.05    1.04
   0   4 -16   -1.90    1.49
   0   4  16   -1.12    1.28
   0  -4  16    1.03    1.46
   0   4  17    3.25    1.62
   0   4 -17    4.05    1.81
   0  -4  17    5.73    2.43
   0  -4 -17    5.48    2.13
   0   4  18    3.48    1.96
   0  -4 -18    0.34    1.55
   0  -4  18    1.27    1.36
   0   4 -18    3.13    1.76
   0  -5   0   -0.08    1.28
   0   5   0    2.26    1.44
   0  -5   1    1.49    1.16
   0  -5  -1   -0.88    1.36
   0   5   1   -0.73    0.97
   0   5  -1    0.91    0.99
   0  -5  -2    0.22    0.16
   0  -5  -2    0.17    1.06
   0   5   2    0.15    0.10
   0  -5   2   -1.61    1.11
   0  -5   2    0.08    0.15
   0   5   2   -0.91    1.07
   0   5  -2   -0.09    0.74
   0   5  -2    0.20    0.24
   0  -5  -2   -0.59    0.65
   0   5  -3    0.72    0.36
   0  -5  -3    1.47    0.81
   0  -5   3    0.59    0.82
   0   5   3    2.11    0.81
   0   5  -3    1.33    0.88
   0   5   3    0.05    1.25
   0  -5  -3    2.02    1.42
   0   5  -4    0.22    0.75
   0   5   4    0.20    0.76
   0   5   4    2.12    1.30
   0  -5  -4    0.26    0.68
   0  -5   4    0.41    0.81
   0  -5  -4    1.04    1.12
   0   5  -5    0.71    0.83
   0  -5   5    1.28    1.01
   0  -5   5    3.38    1.33
   0   5   5    1.46    1.23
   0  -5  -5    1.66    1.42
   0  -5  -5    0.28    0.64
   0   5   5   -0.13    0.63
   0   5   6    1.14    0.69
   0  -5  -6    1.01    1.33
   0  -5   6    1.10    1.05
   0   5  -6    0.56    0.66
   0  -5  -6    0.30    0.75
   0  -5   6    1.48    1.21
   0   5  -6    0.72    0.94
   0   5   6    0.70    1.75
   0   5   7    4.62    1.22
   0   5  -7    5.23    1.56
   0  -5  -7    5.67    1.62
   0   5   7    4.69    2.04
   0  -5   7    2.99    1.13
   0  -5  -7    1.89    0.77
   0  -5   7    5.54    1.69
   0   5  -7    4.25    1.13
   0   5   8   -0.24    0.77
   0  -5   8    2.24    1.26
   0   5   8    2.45    1.65
   0   5  -8    0.68    0.93
   0   5  -8    0.78    0.59
   0  -5   8    1.57    1.06
   0  -5  -8    0.60    1.01
   0  -5  -8   -0.02    0.76
   0   5   9   -0.43    0.75
   0   5   9    2.23    1.65
   0   5  -9   -0.89    1.01
   0  -5  -9    0.24    0.89
   0  -5   9    0.13    1.16
   0   5  -9   -0.01    0.55
   0  -5   9   -0.48    0.84
   0  -5  10    0.53    0.85
   0   5 -10   -1.21    1.26
   0  -5 -10   -0.05    0.92
   0  -5  10    0.45    1.27
   0  -5 -10    1.55    0.75
   0   5  10    0.25    0.63
   0   5  10   -0.07    0.86
   0   5 -11   -0.91    1.30
   0   5 -11   -0.16    1.06
   0   5  11    1.70    0.99
   0   5  11    2.41    1.20
   0  -5  11    1.73    1.57
   0  -5 -11    1.50    0.81
   0  -5 -11    1.63    1.09
   0   5  11    0.36    0.91
   0  -5  11    2.14    1.04
   0  -5  12   -1.21    1.46
   0  -5 -12   -0.20    0.68
   0   5 -12    1.19    1.68
   0  -5  12   -1.58    0.99
   0   5  12    0.92    0.95
   0   5  12   -0.52    0.89
   0  -5 -12    1.09    0.94
   0   5  13    1.19    0.98
   0  -5 -13    1.56    1.23
   0   5 -13    1.32    1.38
   0  -5 -13    0.22    0.71
   0   5  13   -1.18    1.19
   0  -5  13    2.10    1.53
   0  -5  14    2.55    1.66
   0   5 -14    1.40    1.64
   0   5  14   -0.48    0.92
   0  -5 -14    1.00    1.26
   0   5  14   -2.27    1.71
   0  -5  15    0.50    1.14
   0   5  15   -0.01    1.06
   0   5 -15   -0.02    0.94
   0   5  15    0.12    0.92
   0  -5 -15   -0.40    1.09
   0  -5 -16    1.82    1.35
   0  -5  16   -1.66    1.46
   0   5  16    1.84    1.68
   0   5 -16    0.82    1.36
   0  -5  17   -0.68    1.26
   0   5  17    2.74    1.77
   0  -5 -17    0.11    1.12
   0   5 -17    1.56    1.79
   0   5  18   -3.26    1.83
   0   5 -18    2.33    1.44
   0  -5 -18    4.06    1.81
   0  -5  18   -1.96    1.79
   0  -6   0   42.47    4.75
   0   6   0   32.61    3.76
   0   6   1   10.63    2.43
   0  -6  -1    8.26    2.44
   0  -6   1    9.43    2.35
   0   6  -1    8.48    1.96
   0   6  -2    6.19    1.66
   0  -6   2    6.44    2.04
   0  -6  -2    5.64    2.38
   0   6   2    7.66    2.38
   0   6  -3   82.19    2.61
   0  -6   3   85.29    6.04
   0   6  -3   93.82    5.96
   0  -6   3   86.72    2.12
   0   6   3   89.88    6.86
   0  -6  -3   87.42    6.74
   0  -6  -3   79.83    4.45
   0  -6   4   16.41    2.77
   0  -6  -4   18.76    3.19
   0  -6  -4   13.24    1.85
   0   6   4   13.85    1.86
   0   6  -4   17.17    2.61
   0   6  -4   15.54    1.35
   0   6   4   16.41    3.33
   0   6   5   -0.08    0.67
   0  -6  -5    0.62    1.14
   0  -6   5   -0.12    0.95
   0   6   5    0.40    1.57
   0   6  -5    0.53    1.21
   0  -6  -5   -0.10    0.76
   0   6  -6   11.47    1.99
   0  -6   6    8.72    1.98
   0   6  -6   13.45    2.39
   0  -6  -6   11.35    1.92
   0  -6   6    9.80    2.12
   0   6   6   14.16    3.21
   0   6   6    9.97    1.66
   0  -6  -6    8.49    2.56
   0  -6   7  111.38    6.55
   0  -6  -7  100.19    5.23
   0   6  -7  117.35    6.20
   0   6  -7  117.62    6.79
   0  -6  -7  110.93    7.85
   0   6   7  104.10    5.38
   0  -6   7   96.09    6.36
   0   6   7  104.34    8.21
   0   6   8    9.33    1.86
   0   6   8    8.11    2.62
   0  -6  -8   10.99    2.87
   0  -6   8    8.47    2.12
   0  -6  -8    8.21    1.67
   0   6  -8    7.79    1.55
   0   6  -8    8.96    2.15
   0  -6   8    9.79    2.06
   0  -6  -9    1.31    1.49
   0   6  -9    0.87    1.05
   0  -6   9    0.38    1.27
   0  -6  -9   -0.04    0.93
   0  -6   9    0.10    0.99
   0   6   9    4.11    1.41
   0   6   9    0.63    1.26
   0  -6  10    1.00    0.87
   0   6  10    1.76    0.93
   0   6 -10    4.88    1.86
   0  -6 -10    3.57    1.35
   0   6  11   33.98    3.61
   0  -6 -11   35.59    3.22
   0   6  11   35.96    4.55
   0  -6  11   34.34    4.29
   0   6 -11   36.48    4.29
   0  -6  11   30.64    3.70
   0  -6 -11   31.53    3.50
   0   6  11   36.91    3.56
   0   6  12    6.28    1.62
   0   6  12    6.70    1.95
   0  -6 -12    6.12    1.51
   0  -6 -12    7.21    1.93
   0   6 -12    6.55    2.12
   0  -6  12    4.98    1.80
   0   6  13    1.67    1.23
   0   6 -13    0.55    1.21
   0  -6 -13    2.03    1.11
   0  -6  13    1.61    1.47
   0   6  13    0.82    1.07
   0  -6  14   -0.43    1.43
   0   6  14   -1.99    1.43
   0  -6 -14   -0.47    1.50
   0   6 -14    0.54    1.31
   0   6 -15    2.15    1.54
   0   6  15    0.80    1.14
   0  -6 -15    0.24    1.06
   0  -6  15    0.97    1.50
   0   6 -16    0.53    1.33
   0   6  16    3.47    1.91
   0  -6 -16    0.46    1.30
   0  -6  16    1.14    1.66
   0  -6 -17   -0.99    1.62
   0   6  17    0.12    1.57
   0  -6  17    1.54    1.53
   0   6 -17    2.86    1.87
   0   7   0    0.12    1.15
   0  -7   0   -0.42    1.42
   0   7   1    1.54    1.70
   0   7  -1    1.07    1.26
   0  -7  -1    1.12    1.67
   0  -7   1    0.31    1.27
   0   7  -2   -0.79    1.18
   0   7   2   -0.20    1.18
   0  -7  -2    1.81    1.82
   0  -7   2   -1.34    1.34
   0  -7   3    1.28    1.37
   0  -7  -3   -0.77    1.57
   0   7   3    2.48    2.22
   0   7  -3    0.20    1.06
   0  -7   4   -0.85    0.98
   0  -7  -4   -0.09    1.30
   0   7  -4    0.86    1.10
   0  -7  -4   -0.82    0.84
   0   7   5    0.62    0.98
   0  -7   5    1.55    1.39
   0   7  -5    0.80    0.89
   0   7   5    0.79    1.54
   0  -7  -5    3.19    1.92
   0  -7  -5   -0.30    0.65
   0   7   6    1.13    1.55
   0   7  -6   -0.90    1.22
   0   7   6    2.03    1.01
   0   7  -6    0.87    1.09
   0  -7   6   -0.81    1.27
   0  -7   6    0.77    1.29
   0  -7  -6   -1.04    0.96
   0  -7  -6   -1.62    1.81
   0   7   7    0.18    0.77
   0  -7  -7   -1.60    1.16
   0   7  -7   -1.71    1.61
   0  -7  -7   -2.13    1.74
   0   7   7    0.48    1.56
   0  -7   7   -1.93    1.48
   0  -7   7   -1.16    1.39
   0   7  -7    0.02    0.80
   0  -7  -8    1.15    0.96
   0   7   8   -0.08    0.76
   0   7   8   -1.53    1.39
   0  -7   8   -1.15    1.10
   0   7  -8   -1.13    1.52
   0  -7  -8   -2.53    1.95
   0  -7   8    1.73    1.40
   0  -7   9   -1.34    1.25
   0  -7   9    0.85    1.40
   0  -7  -9    1.54    1.87
   0   7   9    1.32    1.79
   0   7   9   -0.10    1.06
   0   7  -9   -0.37    1.06
   0  -7  -9    1.67    1.29
   0   7 -10    0.14    1.23
   0  -7  10   -0.63    1.33
   0  -7 -10   -0.11    1.00
   0  -7  10    2.10    1.42
   0   7  10    0.41    0.84
   0   7  11   -0.96    1.36
   0   7 -11   -0.45    1.21
   0   7 -11   -2.01    2.15
   0  -7  11    0.00    1.23
   0   7  11    1.28    1.16
   0  -7 -11   -0.22    1.00
   0   7  12    2.48    1.42
   0   7 -12    1.94    1.57
   0  -7 -12   -0.32    1.09
   0  -7  12   -0.40    1.55
   0  -7 -13    1.47    1.36
   0   7  13    1.44    1.38
   0  -7  13    0.84    1.42
   0  -7 -14   -0.49    1.47
   0  -7  14    1.56    1.47
   0   7 -14   -0.64    1.43
   0   7  14   -0.56    1.24
   0   7  15   -0.69    1.11
   0  -7 -15   -1.90    1.51
   0   7 -15    0.21    1.13
   0  -7  15   -0.32    1.36
   0  -7 -16    0.56    1.36
   0  -7  16   -0.61    1.45
   0   7  16   -2.35    1.81
   0   7 -16    0.83    1.80
   0  -8   0   58.27    6.15
   0   8   0   47.18    5.49
   0   8   1    6.62    2.27
   0  -8   1    9.50    2.46
   0   8  -1    9.73    2.75
   0  -8  -1   13.16    3.03
   0   8  -2    0.82    1.44
   0  -8  -2    2.46    1.43
   0  -8   2    1.92    1.73
   0   8   2   -0.82    1.80
   0  -8   3    2.98    1.77
   0   8   3    2.30    1.37
   0  -8  -3   -0.05    1.91
   0   8  -3    5.83    2.12
   0  -8   4   37.95    4.49
   0  -8  -4   34.95    4.97
   0   8   4   35.84    5.19
   0   8  -4   33.99    4.36
   0  -8  -5    2.46    1.14
   0  -8  -5    2.88    1.55
   0   8   5    3.52    1.89
   0  -8   5    4.08    1.83
   0   8  -5    3.40    1.41
   0  -8  -6    4.08    2.34
   0  -8   6    0.41    0.94
   0  -8  -6    0.17    0.81
   0   8   6   -0.84    1.64
   0   8   6    1.18    1.19
   0   8  -6   -0.89    1.38
   0  -8   6   -0.17    1.17
   0   8  -6   -0.70    1.04
   0   8  -7    3.02    1.59
   0  -8  -7    1.81    1.09
   0   8   7    2.04    1.02
   0  -8   7    2.44    1.34
   0  -8   7    0.65    1.09
   0  -8  -7    2.36    2.03
   0   8   7    4.34    2.48
   0   8  -8    2.41    1.37
   0  -8   8    3.73    1.57
   0  -8  -8    3.30    1.48
   0   8   8    4.47    1.72
   0   8   8    2.20    2.19
   0  -8  -8   -0.05    1.59
   0  -8   8    3.58    1.85
   0  -8   9    1.75    1.56
   0  -8  -9    0.11    1.45
   0   8  -9    4.07    1.86
   0   8   9    4.75    1.63
   0  -8  -9    0.92    1.05
   0  -8   9    3.85    1.58
   0   8  10    1.76    1.44
   0  -8 -10    2.60    1.47
   0  -8  10    0.12    1.27
   0   8 -10    0.66    1.01
   0  -8  11    1.49    1.72
   0   8  11    2.59    1.37
   0   8 -11    2.69    1.48
   0   8 -11   -0.45    1.82
   0  -8 -11    2.80    1.34
   0   8  12   -0.31    1.17
   0   8 -12   -1.54    1.52
   0  -8 -12   -1.93    1.51
   0  -8  12    1.66    1.71
   0  -8 -13    3.11    1.79
   0  -8  13    0.20    1.43
   0   8 -13    0.56    1.49
   0   8  13    4.94    1.95
   0  -8  14    2.67    1.63
   0  -8 -14    3.43    1.96
   0   8 -14    2.36    1.53
   0   8  14    2.94    1.73
   0   9   0   -0.05    1.60
   0  -9   0    0.01    1.63
   0  -9  -1   -1.99    1.90
   0  -9   1   -2.15    1.34
   0   9  -1    2.34    1.98
   0   9   1    1.54    2.04
   0   9   2    2.57    1.57
   0  -9   2    0.63    1.51
   0   9  -2   -1.21    1.38
   0  -9  -2    0.45    1.56
   0   9   3   -1.06    1.67
   0  -9   3   -0.47    1.12
   0   9  -3   -2.52    1.96
   0  -9  -3    0.86    1.61
   0   9  -4    1.52    1.40
   0  -9  -4   -1.01    1.87
   0  -9   4    0.66    1.20
   0   9   4    0.80    1.43
   0   9  -5   -0.68    1.97
   0  -9  -5    2.31    2.11
   0  -9   5    0.76    0.98
   0   9   5    3.08    1.78
   0  -9   6    1.16    1.16
   0  -9  -6   -1.63    1.92
   0   9   6   -1.57    2.15
   0  -9   6    3.44    1.60
   0   9  -6    1.15    1.28
   0   9  -7   -1.23    1.23
   0   9   7    0.90    1.88
   0  -9   7   -0.66    1.46
   0  -9  -7    0.12    0.84
   0  -9  -7   -1.41    2.12
   0  -9   7    1.01    1.26
   0  -9  -8    0.93    1.14
   0  -9  -8    0.78    1.35
   0   9   8    0.89    1.83
   0  -9   8   -0.37    1.23
   0  -9   8    1.73    1.33
   0   9  -8   -0.02    0.84
   0   9   8    0.56    0.97
   0  -9  -9   -0.10    1.14
   0   9   9   -0.20    1.12
   0   9  -9   -0.66    1.66
   0  -9   9   -0.56    1.22
   0   9   9    0.55    1.59
   0  -9  -9    3.29    2.43
   0   9 -10    1.85    1.37
   0  -9 -10   -0.52    1.07
   0   9  10    0.21    1.10
   0  -9  10   -0.54    1.51
   0   9  10   -3.77    2.66
   0  -9 -11   -0.15    1.20
   0  -9  11   -0.32    1.50
   0   9 -11   -0.45    1.34
   0   9  11   -2.05    1.62
   0  -9 -12   -0.96    1.33
   0   9 -12   -0.78    1.48
   0   9  12   -2.25    1.65
   0  -9  12   -0.56    1.61
   0  -9 -13    0.35    1.20
   0   9  13    2.64    1.52
   0   9 -13   -3.36    2.06
   0  -9  13   -1.80    1.84
   0 -10   0    0.93    1.42
   0  10   0    2.50    1.43
   0 -10  -1    1.59    1.26
   0 -10   1    1.09    1.20
   0  10   1   -1.34    1.71
   0  10  -1    4.17    2.68
   0 -10   2    1.78    1.70
   0  10  -2   -3.30    2.01
   0 -10  -2    3.23    2.03
   0  10   2   -0.02    1.95
   0 -10   3    0.63    1.50
   0  10  -3   -0.16    1.87
   0  10   3   -3.15    2.73
   0 -10  -3    1.78    1.67
   0  10   4   10.08    3.43
   0 -10   4    7.54    2.32
   0  10  -4    2.56    1.42
   0 -10  -4    9.48    3.15
   0 -10  -5    1.53    2.16
   0  10   5   -0.10    1.76
   0 -10   5    2.60    1.90
   0  10   6    4.34    2.39
   0 -10   6    1.55    1.01
   0 -10   6    2.16    1.19
   0  10  -6    0.84    0.99
   0 -10  -6    5.74    2.64
   0 -10   7    0.93    1.36
   0 -10  -7    1.95    1.70
   0  10   7   -3.03    2.78
   0  10  -7    0.68    1.20
   0 -10  -8    3.19    1.94
   0  10  -8    5.45    1.88
   0  10   8    6.50    2.64
   0 -10   8    1.52    1.47
   0 -10  -9    1.87    1.15
   0  10  -9   -2.62    1.88
   0  10   9    0.78    2.44
   0 -10  -9    1.60    2.38
   0 -10   9   -2.84    1.95
   0  10 -10    1.05    1.34
   0  10  10    0.42    1.09
   0 -10 -10    2.87    1.59
   0  10  10   -2.43    2.31
   0  10 -10    1.30    2.19
   0 -10  10    2.97    1.57
   0  11   0   -5.57    2.69
   0 -11   0    0.25    1.10
   0  11  -1    0.10    1.45
   0 -11   1    1.72    1.83
   0 -11  -1   -1.02    1.26
   0  11   1    1.81    2.23
   0  11   2   -3.58    2.26
   0 -11  -2   -1.92    1.69
   0 -11   2   -4.92    2.15
   0 -11   3    0.42    1.32
   0  11   3   -0.71    1.73
   0  11  -3   -1.62    2.15
   0 -11  -3   -2.12    2.05
   0 -11   4   -0.04    1.37
   0 -11  -4    2.93    2.38
   0  11   4    4.35    2.82
   0  11   5   -0.40    1.65
   0 -11   5   -3.33    2.29
   0 -11  -5   -3.88    2.35
   0 -11   5   -1.64    1.35
   0  11  -6   -0.63    1.12
   0 -11  -6    0.27    1.85
   0 -11   6   -0.51    1.12
   0  11   6   -0.42    1.79
   0  11  -7   -0.28    1.25
   0 -11  -7   -0.39    1.35
   0  11   7    0.36    1.77
   0 -11   7    2.71    2.02
   0  11  -8   -5.09    3.86
   0  11   8   -0.81    2.25
   0  11   9   -2.06    2.42
   0  11  -9    1.36    2.21
   0  11 -10   -7.07    3.23
   0  12   0    0.45    1.82
   0 -12   0    2.48    1.90
   0 -12  -1   -3.15    2.51
   0 -12   1    0.08    1.40
   0  12   1    6.19    2.94
   0  12  -1    5.77    3.47
   0 -12   2   -0.43    1.37
   0  12   2   -6.51    3.02
   0 -12   3   -0.78    1.33
   0 -12   4    1.48    1.46
  -1   0  20    0.88    1.20
   1   0 -20    3.07    1.66
  -1   0  19   -3.62    2.01
   1   0 -19   -1.74    1.55
  -1   0  19   -0.22    1.10
  -1   0  18   -2.14    1.68
   1   0 -18    0.37    1.29
  -1   0  17    2.77    1.53
   1   0 -17   -0.33    0.97
  -1   0  17   -1.34    1.55
   1   0 -16    8.77    2.20
  -1   0  16   10.75    2.44
  -1   0  16    7.83    2.17
  -1   0  15   -0.25    1.09
   1   0 -15    1.07    1.06
  -1   0  15    1.02    0.96
   1   0 -14   22.51    3.19
  -1   0  14   17.72    2.86
  -1   0  14   23.38    3.35
  -1   0  13    0.36    1.00
  -1   0  13    0.50    1.01
   1   0 -13   -0.53    1.02
  -1   0  12    3.58    1.63
  -1   0  12    3.11    1.33
   1   0 -12    4.88    1.42
   1   0 -11   -0.09    0.70
  -1   0  11    0.33    0.92
   1   0 -11    0.43    0.98
  -1   0  11   -0.10    0.91
  -1   0  10    8.98    1.72
  -1   0  10    9.99    2.03
   1   0 -10    9.48    1.84
   1   0 -10   11.38    1.71
  -1   0   9    0.55    0.90
   1   0  -9   -0.02    0.76
   1   0  -9   -1.51    1.02
  -1   0   9   -0.33    0.61
   1   0  -8   19.17    2.09
  -1   0   8   18.97    2.41
  -1   0   8   18.84    2.17
   1   0  -8   17.08    2.04
   1   0  -7   -0.82    0.78
  -1   0   7    0.06    0.76
   1   0  -7    0.20    0.52
  -1   0   7   -0.24    0.56
   1   0  -6    0.94    0.68
   1   0  -6    0.29    0.47
   1   0  -6    0.97    0.70
  -1   0   6    1.94    0.77
  -1   0   6    0.58    0.40
   1   0  -5    3.09    0.67
  -1   0   5    1.95    0.58
   1   0  -5    1.42    0.62
  -1   0   5    1.77    0.66
  -1   0   5    1.67    0.74
  -1   0   4    4.55    0.45
   1   0  -4    5.92    0.89
   1   0  -4    4.47    0.42
  -1   0   4    4.26    0.42
   1   0  -4    4.15    0.40
  -1   0   4    4.12    0.75
  -1   0   4    4.29    0.94
   1   0  -4    4.64    0.85
   1   0  -4    5.03    0.75
  -1   0   4    5.17    0.77
  -1   0   4    4.88    0.71
   1   0  -3    5.46    0.69
  -1   0   3    5.38    0.56
  -1   0   3    5.00    0.67
  -1   0   3    7.08    0.66
   1   0  -3    5.40    0.77
  -1   0   3    5.35    0.75
   1   0  -3    5.64    0.47
  -1   0   3    5.10    0.65
  -1   0   3    4.88    0.46
   1   0  -3    5.31    0.47
   1   0  -3    5.01    0.69
  -1   0   3    5.36    0.49
   1   0  -3    6.71    0.67
  -1   0  -2    5.25    0.78
   1   0   2    6.32    0.77
   1   0   2    4.78    0.69
   1   0   2    4.89    0.44
   1   0   2    5.85    0.63
   1   0   2    5.92    0.74
  -1   0  -2    4.52    0.72
   1   0   2    4.18    0.44
   1   0   2    5.80    0.84
  -1   0  -2    4.54    0.62
  -1   0  -2    5.32    0.45
  -1   0  -2    6.01    0.49
  -1   0  -2    6.15    0.77
   1   0   3    0.22    0.34
   1   0   3    0.98    0.54
  -1   0  -3   -0.18    0.38
  -1   0  -3    0.21    0.19
  -1   0  -3    0.22    0.46
  -1   0  -3    0.80    0.53
   1   0   3    0.16    0.17
   1   0   3    1.11    0.71
   1   0   3    0.34    0.22
  -1   0  -3    0.30    0.17
   1   0   4    1.95    0.73
   1   0   4    2.42    0.65
  -1   0  -4    1.80    0.49
   1   0   4    2.19    0.98
  -1   0  -4    2.18    0.67
   1   0   5   -0.58    0.65
  -1   0  -5   -1.04    0.63
  -1   0  -5   -0.26    0.56
   1   0   5    0.08    0.51
  -1   0  -6    2.64    0.85
   1   0   6    1.49    0.85
   1   0   6    1.05    0.70
  -1   0  -6    4.03    1.09
   1   0   7   -0.02    0.80
   1   0   7   -1.57    0.96
  -1   0  -7   -0.38    0.61
  -1   0  -7   -0.03    0.63
   1   0   8    1.74    0.92
  -1   0  -8    0.94    0.65
  -1   0  -8    1.33    0.60
   1   0   8    1.51    0.95
   1   0   9   -0.49    1.15
  -1   0  -9   -0.12    0.77
   1   0   9    0.13    0.89
  -1   0  -9   -0.34    0.87
   1   0  10    1.00    1.09
  -1   0 -10    0.15    0.85
   1   0  10    0.45    0.94
  -1   0 -10    0.21    0.99
   1   0  11   -0.60    0.97
  -1   0 -11    0.96    0.97
   1   0  11    0.80    1.12
  -1   0 -11   -1.16    1.22
  -1   0 -12    2.38    1.21
  -1   0 -12    1.73    1.14
   1   0  12    1.87    1.42
   1   0  13    1.46    1.37
   1   0  13    0.55    1.12
  -1   0 -13    0.61    0.92
  -1   0 -13   -0.44    1.30
   1   0  14    0.96    1.27
   1   0  14   -1.00    1.38
  -1   0 -14    0.42    1.06
  -1   0 -14    0.52    0.90
   1   0  15   -0.37    0.94
  -1   0 -15    1.56    1.42
   1   0  15    0.19    1.20
   1   0  16   -0.21    1.05
  -1   0 -16   -0.92    1.18
   1   0  17   -3.36    2.04
  -1   0 -17    2.35    1.47
  -1   0 -18    1.93    1.56
   1   0  18   -0.25    1.60
  -1   0 -19   -0.94    1.23
   1   0  19    1.13    1.07
  -1   1  21   -0.84    0.96
  -1  -1  20    2.64    1.55
   1   1 -20   -0.64    1.21
   1  -1 -20    1.16    1.46
  -1   1  20    2.15    1.53
  -1   1  20   -0.22    1.27
  -1   1  19    4.29    1.90
   1   1 -19    6.55    2.29
   1  -1 -19    4.19    1.85
  -1  -1  19    2.67    1.31
  -1   1  19    5.43    2.01
   1  -1 -18    0.76    1.41
  -1   1  18   -1.38    1.37
   1   1 -18   -1.77    1.30
  -1  -1  18   -0.47    1.19
  -1   1  18    2.08    1.68
   1   1 -17   -0.95    1.45
  -1   1  17    3.18    1.64
  -1   1  17    0.68    1.16
  -1  -1  17    3.33    1.97
  -1  -1  17   -1.01    1.53
   1  -1 -17    3.37    1.53
  -1  -1  16    1.28    1.27
  -1  -1  16    0.94    1.30
   1  -1 -16    2.75    1.38
   1   1 -16    0.80    1.40
  -1   1  16    1.54    1.05
  -1   1  16    2.51    1.42
  -1  -1  15    9.28    2.19
   1  -1 -15   10.31    2.37
   1   1 -15   11.45    2.43
  -1  -1  15   14.71    2.75
  -1   1  15   13.78    2.58
  -1   1  15   13.74    2.74
  -1   1  14   12.34    2.46
  -1  -1  14   11.53    2.34
  -1   1  14    9.59    2.12
  -1  -1  14   10.09    2.40
   1  -1 -14    7.97    1.89
   1   1 -14    9.67    2.29
   1  -1 -14   12.04    2.18
   1   1 -13    2.93    1.36
  -1  -1  13    4.57    1.64
   1  -1 -13    2.58    1.02
  -1   1  13    3.14    1.41
  -1   1  13    2.39    1.38
   1  -1 -13    3.99    1.46
  -1  -1  13    4.16    1.73
  -1  -1  12   12.79    2.38
   1  -1 -12   11.58    1.91
   1   1 -12    9.69    2.02
  -1  -1  12   13.34    2.58
  -1   1  12    9.12    1.98
   1  -1 -12   11.78    2.18
  -1   1  12   10.06    2.05
  -1  -1  11    6.14    1.69
   1   1 -11    8.12    1.84
  -1  -1  11    9.28    2.11
   1  -1 -11    9.47    1.73
  -1   1  11   10.38    2.00
   1  -1 -11    9.10    1.85
  -1   1  11    8.56    1.93
   1   1 -10   34.13    3.35
   1  -1 -10   34.35    2.96
   1  -1 -10   33.98    3.20
  -1   1  10   32.20    3.27
  -1  -1  10   32.92    3.26
  -1   1  10   35.12    3.20
  -1  -1  10   37.67    3.88
  -1   1   9    3.04    1.06
  -1  -1   9    4.73    1.76
  -1  -1   9    2.49    0.90
   1  -1  -9    3.08    0.98
  -1   1   9    2.94    1.19
   1   1  -9    3.11    1.25
   1  -1  -9    2.70    0.99
   1   1  -8  137.03    5.01
   1   1  -8  128.90    5.81
   1  -1  -8  130.35    2.30
  -1  -1   8  135.75    2.73
   1   1  -8  129.11    2.65
  -1   1   8  125.70    5.52
  -1   1   8  126.82    5.30
   1  -1  -8  127.04    5.32
  -1  -1   8  125.46    6.56
   1  -1  -8  138.59    5.22
  -1   1   8  128.45    2.27
  -1  -1   8  128.77    5.82
   1   1  -7    3.33    0.76
  -1   1   7    3.71    0.95
   1  -1  -7    3.49    0.87
  -1   1   7    3.42    0.44
   1   1  -7    3.66    0.96
   1   1  -7    3.27    0.54
  -1  -1   7    2.79    0.88
  -1   1   7    2.81    0.79
  -1  -1   7    3.88    1.44
   1  -1  -7    3.60    0.80
   1  -1  -7    4.02    0.49
  -1  -1   7    4.11    0.59
   1  -1  -6    1.08    0.45
  -1  -1   6    1.30    1.02
  -1  -1   6   -0.13    0.50
   1  -1  -6    0.73    0.25
   1   1  -6    0.67    0.32
   1  -1  -6    1.11    0.54
  -1   1   6    1.21    0.53
   1   1  -6    0.84    0.31
  -1   1   6    0.40    0.38
  -1   1   6    0.99    0.72
   1   1  -6    0.93    0.52
  -1  -1   5    1.27    0.59
  -1   1   5    1.57    0.55
   1  -1  -5    1.78    0.42
   1  -1  -5    0.74    0.42
   1   1  -5    1.25    0.59
   1  -1  -5    1.31    0.40
  -1   1   5    0.90    0.42
  -1  -1   5    0.83    0.66
   1   1  -5    1.78    0.54
  -1   1   5    2.24    0.83
   1  -1  -4   86.04    2.77
   1   1  -4   85.49    3.17
  -1  -1   4   77.68    3.99
  -1   1   4   85.42    3.58
   1  -1  -4   86.64    3.91
   1   1  -4   88.69    3.49
  -1   1   4   83.96    2.72
  -1  -1   4   88.37    3.19
   1  -1  -4   80.51    2.79
   1  -1  -4   86.05    2.27
   1   1  -3   18.53    1.80
  -1  -1   3   16.94    1.25
   1   1  -3   19.09    1.84
  -1   1   3   15.38    1.02
   1  -1  -3   18.45    1.57
  -1   1   3   18.48    1.49
   1   1  -3   17.73    1.23
  -1   1   3   18.88    1.59
   1  -1  -3   18.03    1.11
   1  -1  -3   18.89    1.43
  -1  -1   3   18.75    1.26
  -1   1   3   17.26    1.08
  -1  -1   3   17.46    1.70
   1  -1  -3   17.49    1.08
   1   1  -3   17.31    1.26
  -1  -1   2  132.54    3.29
  -1   1   2  136.05    2.50
  -1   1   2  134.12    3.69
   1  -1  -2  138.07    2.47
  -1  -1   2  126.97    3.89
   1   1  -2  128.12    4.05
   1  -1  -2  141.07    3.60
  -1  -1   2  137.16    2.92
   1  -1  -2  139.93    2.53
  -1   1   2  132.05    3.39
   1   1  -2  137.91    4.76
  -1   1   2  133.04    2.42
  -1  -1   1   15.76    1.08
   1   1  -1   14.84    1.62
   1   1  -1   11.62    1.04
   1  -1  -1   10.46    0.62
  -1   1   1   11.67    0.93
  -1   1   1    9.59    0.60
  -1   1   1   10.36    0.62
   1  -1  -1   11.08    0.94
  -1  -1   0   37.31    1.15
  -1   1   0   38.91    1.46
  -1  -1   0   41.78    2.21
   1  -1   0   36.29    1.46
  -1  -1   0   39.48    1.16
  -1  -1   0   40.06    1.99
  -1  -1  -1   27.05    1.12
   1   1   1   27.33    1.12
  -1  -1  -1   27.44    1.63
   1   1   1   32.64    2.36
   1  -1   1   29.39    1.41
  -1  -1  -1   27.76    2.12
   1   1   1   27.62    1.73
  -1   1  -1   27.80    1.39
   1   1   1   26.93    1.13
  -1   1  -1   28.63    1.30
  -1  -1  -1   27.51    1.14
   1  -1   1   29.94    1.66
   1   1   2   34.27    2.20
  -1  -1  -2   34.94    1.54
   1   1   2   33.69    1.50
  -1   1  -2   30.55    1.72
   1  -1   2   32.69    1.75
  -1   1  -2   33.21    1.98
  -1  -1  -2   32.71    1.49
  -1  -1  -2   34.22    1.98
  -1   1  -2   32.53    1.75
   1   1   2   31.76    2.01
   1  -1   2   31.01    1.73
  -1  -1  -2   31.53    2.65
   1  -1   2   34.46    1.21
   1   1   2   33.37    1.52
   1  -1   2   33.77    1.89
   1   1   3    8.13    0.87
  -1  -1  -3    8.41    1.09
   1   1   3    9.86    1.24
   1   1   3    9.35    1.00
   1  -1   3    9.76    1.17
  -1  -1  -3    7.56    0.85
   1   1   3   10.45    1.13
  -1   1  -3    7.71    1.03
  -1   1  -3    7.96    1.18
   1  -1   3    9.00    0.99
   1   1   4  111.13    3.09
  -1  -1  -4  104.64    3.64
   1   1   4  110.72    3.72
   1  -1   4  112.08    3.12
  -1   1  -4  110.16    4.19
  -1   1  -4  110.15    4.52
   1   1   4  106.67    3.69
  -1  -1  -4  111.21    3.58
  -1  -1  -4  112.42    4.04
   1  -1   4  109.41    4.16
  -1   1  -5   97.98    4.56
   1   1   5   98.12    3.93
  -1  -1  -5  100.77    3.77
   1  -1   5   97.52    4.30
   1   1   5   98.11    4.10
   1  -1   5   99.65    2.80
  -1  -1  -5   94.79    3.88
   1   1   5   95.55    2.57
  -1   1  -5   95.54    4.31
  -1  -1  -5   95.55    2.60
   1   1   6   50.08    3.11
   1   1   6   47.06    3.12
  -1   1  -6   48.01    3.41
   1  -1   6   49.27    1.84
  -1  -1  -6   47.80    2.96
  -1   1  -6   47.33    3.22
   1  -1   6   46.92    3.26
  -1  -1  -6   45.55    1.58
   1   1   6   48.73    1.62
  -1   1  -6   49.05    1.77
  -1  -1  -6   49.69    3.11
   1  -1   7   19.37    1.02
   1   1   7   19.64    0.88
   1   1   7   18.73    2.10
   1   1   7   16.20    2.03
  -1   1  -7   19.16    2.23
  -1   1  -7   19.25    0.98
  -1   1  -7   19.14    2.30
  -1  -1  -7   17.07    0.83
  -1  -1  -7   18.43    2.11
   1  -1   7   14.11    2.47
   1  -1   7   18.17    2.31
  -1  -1  -7   18.19    2.01
   1   1   8    4.28    1.23
  -1   1  -8    3.79    1.35
   1   1   8    4.99    1.23
  -1  -1  -8    4.89    1.21
   1  -1   8    3.89    1.40
  -1   1  -8    3.17    1.07
   1  -1   8    4.62    1.30
  -1  -1  -8    5.04    1.39
   1  -1   9   60.10    4.44
   1   1   9   72.70    4.66
   1   1   9   68.21    4.38
  -1  -1  -9   65.22    4.29
  -1   1  -9   67.50    4.72
   1  -1   9   66.43    5.45
  -1  -1  -9   57.91    4.08
  -1   1  -9   65.83    4.54
   1  -1  10   23.83    3.03
  -1   1 -10   26.05    3.04
   1   1  10   26.63    3.13
  -1  -1 -10   25.45    2.91
   1   1  10   26.79    3.04
  -1  -1 -10   24.39    2.80
   1  -1  10   27.39    3.65
  -1   1 -10   26.00    3.08
   1   1  11   13.58    2.41
  -1  -1 -11   10.04    1.99
  -1   1 -11   13.43    2.30
   1  -1  11   11.03    2.22
  -1  -1 -11   10.27    1.98
   1   1  11   12.14    2.14
  -1   1 -11   10.75    2.29
   1  -1  12   27.00    3.29
   1   1  12   29.17    3.45
   1   1  12   30.62    3.38
  -1  -1 -12   25.47    3.04
  -1  -1 -12   30.67    3.40
  -1   1 -12   27.16    3.41
  -1   1 -13   15.19    2.58
   1   1  13   17.14    2.81
  -1  -1 -13   17.87    2.63
  -1  -1 -13   16.68    2.78
   1   1  13   15.38    2.53
   1  -1  13   17.44    2.85
  -1  -1 -14   -0.49    0.99
   1  -1  14   -0.15    1.08
  -1   1 -14    0.02    1.37
  -1  -1 -14    0.67    0.99
   1   1  14    0.15    1.10
   1   1  14    0.83    1.10
   1   1  15   -1.10    1.08
   1   1  15   -3.59    1.93
   1  -1  15    0.40    1.28
  -1  -1 -15    0.92    1.26
  -1  -1 -15    0.39    1.19
  -1   1 -15   -1.35    1.63
  -1  -1 -16   13.95    2.74
  -1  -1 -16   14.54    2.54
   1   1  16   15.43    2.76
   1   1  16   16.43    2.99
   1  -1  16   13.25    2.81
  -1   1 -16   14.64    2.88
   1  -1  17    1.60    1.65
  -1  -1 -17    2.68    1.71
   1   1  17    0.95    1.41
  -1  -1 -17   -0.46    1.07
   1   1  17    3.37    1.75
  -1   1 -17    3.09    1.71
   1  -1  18    3.07    1.57
   1   1  18    6.79    2.10
  -1  -1 -18    2.02    1.39
  -1   1 -18    2.77    1.55
  -1  -1 -19    1.47    1.32
   1  -1  19   -1.04    1.35
  -1   1 -19   -0.40    1.09
   1   1  19    1.40    1.28
  -1  -2  20   -1.18    1.75
   1   2 -20   -1.58    1.72
  -1   2  20   -1.99    1.74
  -1   2  20    1.24    1.45
   1  -2 -20    1.00    1.29
   1  -2 -19    2.38    1.61
   1   2 -19    0.09    1.25
  -1   2  19    0.83    1.14
  -1   2  19   -0.47    1.12
  -1  -2  19    1.19    1.52
   1  -2 -18    0.20    1.21
  -1  -2  18    1.32    1.21
   1   2 -18    1.79    1.13
  -1   2  18    0.44    0.96
  -1   2  18    0.24    1.23
  -1   2  17   -1.04    1.03
  -1   2  17    2.53    1.72
   1  -2 -17    0.44    1.05
  -1  -2  17   -1.57    1.35
   1   2 -17    0.19    1.37
  -1  -2  16    1.98    1.31
   1  -2 -16    1.51    1.34
  -1   2  16    0.11    1.05
  -1   2  16   -1.60    1.31
   1   2 -16    0.89    1.10
   1  -2 -15    1.64    0.92
  -1   2  15    1.63    1.21
   1  -2 -15    0.46    1.28
   1   2 -15    2.30    1.38
  -1   2  15    3.30    1.37
  -1  -2  15    2.48    1.16
  -1   2  14   -0.88    1.41
   1   2 -14    0.06    1.02
  -1  -2  14   -0.69    1.36
  -1   2  14   -0.45    1.14
   1  -2 -14   -0.07    0.83
   1  -2 -14    2.88    1.52
   1   2 -13   -0.16    1.24
  -1  -2  13    0.41    1.12
   1  -2 -13    1.06    1.15
   1  -2 -13    0.58    0.91
  -1   2  13   -0.31    0.97
  -1   2  13    1.19    1.18
  -1  -2  12    6.19    1.89
   1  -2 -12    7.10    1.81
  -1   2  12    6.99    1.68
   1  -2 -12    8.56    1.68
  -1   2  12    7.57    1.95
   1   2 -12    8.00    2.19
  -1  -2  12    4.96    1.77
  -1   2  11    0.64    0.87
   1  -2 -11    1.58    1.04
   1  -2 -11    0.13    0.19
  -1  -2  11    0.29    1.12
   1   2 -11    0.05    0.24
   1   2 -11    0.43    1.10
  -1   2  11    0.65    0.31
   1  -2 -11    0.92    1.01
  -1   2  11    0.29    1.04
  -1  -2  11    1.87    1.81
   1   2 -10    2.29    0.55
   1   2 -10    3.10    0.85
  -1   2  10    2.25    0.49
  -1  -2  10    2.68    1.68
  -1  -2  10    2.73    0.63
  -1  -2  10    0.79    0.95
  -1   2  10    1.32    0.90
   1   2 -10    3.63    1.48
   1  -2 -10    1.53    0.79
  -1   2  10    1.66    0.78
   1  -2 -10    0.98    0.70
   1  -2 -10    2.61    0.51
   1  -2  -9    2.24    0.82
   1   2  -9    3.04    1.12
   1   2  -9    2.85    0.77
   1   2  -9    2.55    0.46
   1  -2  -9    3.58    1.23
   1  -2  -9    3.05    0.65
  -1   2   9    2.50    0.96
  -1   2   9    2.73    0.88
  -1  -2   9    1.89    1.10
  -1  -2   9    2.03    1.28
   1   2  -8   36.12    1.54
   1  -2  -8   34.40    2.67
  -1   2   8   35.74    3.42
  -1  -2   8   33.86    3.81
  -1   2   8   36.56    2.76
   1  -2  -8   36.41    2.40
   1   2  -8   38.02    2.67
  -1  -2   8   35.58    3.07
   1  -2  -8   37.72    2.29
  -1   2   8   34.08    2.71
   1   2  -8   34.75    3.04
   1  -2  -7    3.00    0.77
   1   2  -7    2.91    0.94
  -1   2   7    2.44    0.69
  -1  -2   7    1.21    0.64
   1  -2  -7    3.21    0.72
   1  -2  -7    2.75    0.82
  -1   2   7    2.26    0.77
  -1   2   7    2.21    0.89
   1   2  -7    2.39    0.78
  -1  -2   7    3.16    1.30
   1   2  -7    2.48    0.38
   1  -2  -6   -0.07    0.26
  -1  -2   6   -0.08    0.79
   1   2  -6    0.12    0.45
   1   2  -6    0.34    0.64
   1  -2  -6    0.08    0.38
  -1   2   6   -0.88    0.89
  -1   2   6    0.56    0.55
  -1  -2   6   -0.33    0.66
   1   2  -6    0.39    0.20
   1  -2  -5    2.66    0.65
  -1   2   5    2.24    0.60
   1   2  -5    2.12    0.71
  -1  -2   5    1.17    0.62
   1   2  -5    2.59    0.41
  -1  -2   4    8.78    1.17
  -1  -2   4    7.87    0.62
   1   2  -4    8.83    0.78
   1   2  -4    6.62    1.06
   1  -2  -4    8.07    0.95
   1  -2  -4    7.19    1.22
  -1   2   4    9.99    1.54
  -1   2   4    7.09    0.87
  -1  -2   4    8.12    1.13
  -1   2   3   18.08    1.24
  -1  -2   3   17.47    1.02
   1   2  -3   18.88    1.38
   1  -2  -3   17.98    1.23
  -1   2   3   17.35    1.88
   1  -2  -3   19.04    1.98
  -1  -2   3   17.71    1.65
   1  -2  -2    9.22    0.85
  -1   2   2    9.09    0.83
   1  -2  -2    7.62    1.27
  -1  -2   2    8.53    0.89
  -1   2   2    9.99    1.34
  -1  -2   2   10.02    1.38
   1   2  -2    9.07    1.13
  -1   2   1    1.24    0.61
   1   2  -1    1.82    0.89
  -1  -2   1    1.34    0.65
   1  -2  -1    1.61    0.74
  -1  -2   1    1.01    0.28
  -1  -2   1    1.60    0.57
  -1   2   1    1.35    0.43
   1  -2  -1    1.04    0.44
   1   2  -1    0.86    0.30
  -1  -2   0    2.22    0.31
   1  -2   0    2.51    0.36
  -1   2   0    2.74    0.67
  -1  -2   0    2.80    0.51
  -1  -2   0    4.26    1.19
   1  -2   0    3.50    0.94
  -1   2   0    2.40    0.66
   1   2   0    2.12    0.44
   1   2   0    2.12    0.86
  -1  -2  -1    6.66    0.73
   1   2   1    6.10    0.68
   1  -2   1    4.84    0.88
  -1   2  -1    6.22    0.79
  -1  -2  -1    5.49    1.12
  -1   2  -1    5.44    0.80
   1   2   1    6.01    1.31
  -1  -2  -2    0.79    0.36
   1   2   2    0.95    0.38
  -1   2  -2    0.75    0.37
   1   2   2   -0.25    0.77
  -1   2  -2    0.88    0.47
  -1  -2  -2    1.08    0.72
   1  -2   2    1.44    0.54
  -1  -2  -3    9.77    1.42
   1   2   3    8.98    1.57
  -1  -2  -3    9.95    1.06
  -1   2  -3    9.70    1.22
   1  -2   3   10.86    1.20
   1   2   3   10.02    1.03
  -1   2  -3    9.31    1.00
   1  -2   3   10.44    1.29
   1  -2   4    3.57    0.70
  -1   2  -4    2.57    0.75
  -1   2  -4    2.79    0.56
  -1  -2  -4    3.57    0.73
  -1  -2  -4    2.64    0.91
   1  -2   4    3.48    0.86
   1   2   4    2.88    0.70
   1   2   5    0.68    0.43
  -1  -2  -5    1.01    0.58
   1  -2   5    1.00    0.77
  -1   2  -5    0.62    0.31
   1  -2   5    0.73    0.39
   1   2   5   -0.38    0.64
  -1   2  -5    0.91    0.57
   1   2   5    0.76    0.42
  -1  -2  -5   -0.14    0.63
   1  -2   6    2.42    0.87
  -1  -2  -6    3.06    0.83
  -1   2  -6    2.69    1.11
  -1  -2  -6    2.92    1.03
   1   2   6    3.51    0.89
   1   2   6    2.17    0.87
  -1  -2  -6    2.57    0.84
   1   2   6    1.19    0.61
   1   2   7    0.34    0.40
   1  -2   7   -0.41    0.65
   1  -2   7    0.81    0.60
  -1  -2  -7    0.27    0.41
   1   2   7    0.85    0.66
  -1  -2  -7    0.55    0.60
  -1   2  -7    2.33    1.17
   1   2   7    1.13    0.68
   1  -2   8    4.08    1.23
  -1   2  -8    3.91    1.27
   1   2   8    4.04    0.66
   1   2   8    5.36    1.26
   1   2   8    3.54    1.05
  -1  -2  -8    3.91    1.28
   1  -2   8    3.83    0.73
  -1  -2  -8    4.83    1.03
  -1   2  -9    0.90    1.03
  -1  -2  -9    0.69    0.85
   1  -2   9    1.34    1.12
   1   2   9    0.86    0.93
  -1  -2  -9    0.52    0.27
   1   2   9    0.39    0.25
  -1  -2  -9    0.48    0.59
   1  -2   9   -0.01    0.30
   1   2   9    0.22    0.68
  -1  -2 -10    0.29    0.28
   1   2  10    0.46    0.22
   1   2  10    1.59    1.16
   1  -2  10   -0.24    0.28
   1  -2  10    0.25    1.34
  -1   2 -10   -0.35    0.92
   1   2  10    0.70    0.90
  -1  -2 -10    1.61    1.24
  -1  -2 -10    0.83    0.90
  -1   2 -10   -0.08    0.40
   1   2  11    2.85    1.45
   1  -2  11    0.06    1.09
  -1  -2 -11    0.56    1.01
  -1  -2 -11    1.18    0.94
  -1   2 -11    0.40    1.00
   1   2  11    0.86    0.96
  -1  -2 -12    4.08    1.38
  -1   2 -12    2.24    1.13
   1   2  12    3.13    1.23
   1  -2  12    3.56    1.51
  -1  -2 -12    1.42    1.24
   1   2  12    3.78    1.56
   1  -2  13   -1.13    1.14
  -1  -2 -13    0.31    1.17
   1   2  13    0.79    1.08
   1   2  13   -2.25    1.38
  -1  -2 -13   -0.98    1.00
  -1   2 -13    0.47    0.94
   1   2  14    1.43    1.18
  -1  -2 -14    0.65    1.10
   1   2  14   -0.34    0.90
   1  -2  14   -0.28    1.21
  -1  -2 -14    1.45    1.24
  -1   2 -14   -1.56    1.67
   1  -2  15    2.87    1.84
  -1   2 -15    2.20    1.50
  -1  -2 -15   -1.73    1.56
   1   2  15   -1.33    1.43
  -1  -2 -15    0.35    0.86
   1   2  15    1.01    1.39
  -1   2 -16    3.59    1.53
  -1  -2 -16    0.75    1.06
   1   2  16    1.18    1.34
  -1  -2 -16    1.13    1.02
   1  -2  16    4.76    1.71
   1   2  16    1.78    1.20
   1  -2  17   -0.20    1.29
  -1  -2 -17   -0.10    1.19
  -1   2 -17   -1.37    1.95
   1   2  17    1.91    1.34
   1   2  17   -1.42    1.13
   1  -2  18    2.20    1.54
  -1  -2 -18   -1.63    1.65
   1   2  18    1.55    1.23
  -1   2 -18   -2.73    2.02
  -1   2 -19   -1.62    1.64
  -1  -2 -19   -1.02    1.59
   1   2  19    0.95    1.19
   1  -2  19   -0.88    1.51
  -1   3  20    1.08    1.39
   1   3 -20    0.99    1.46
  -1  -3  20    2.11    1.57
   1  -3 -20    4.13    1.92
  -1  -3  19    0.90    1.29
  -1   3  19   -1.64    1.36
   1  -3 -19    1.04    1.43
  -1   3  19   -0.67    1.36
   1   3 -19    2.89    1.67
  -1   3  18    2.11    1.58
   1   3 -18   -2.82    1.71
   1  -3 -18    1.87    1.26
  -1   3  18   -0.29    1.28
  -1  -3  18   -0.22    1.25
   1   3 -17   -1.25    1.35
  -1  -3  17    1.62    1.57
   1  -3 -17    1.19    1.11
  -1   3  17   -0.50    1.39
  -1   3  17    0.00    1.09
  -1   3  16   12.67    2.77
  -1  -3  16   13.05    2.88
   1  -3 -16   10.77    2.44
   1   3 -16    7.40    1.94
  -1   3  16   12.51    2.72
   1  -3 -15   -0.34    1.34
  -1   3  15    1.99    1.46
  -1   3  15    0.93    1.07
   1   3 -15    2.08    1.69
  -1  -3  15    2.03    1.52
   1  -3 -14    2.26    1.40
   1   3 -14    1.70    1.30
  -1   3  14    2.33    1.38
  -1   3  14    1.84    1.04
   1  -3 -14    2.05    1.01
  -1  -3  14    0.56    1.11
  -1   3  13   16.45    2.72
   1  -3 -13   14.82    2.60
  -1   3  13   12.45    2.33
  -1  -3  13   11.49    2.52
   1   3 -13   14.09    2.66
   1  -3 -13   15.83    2.23
   1  -3 -12    0.85    0.75
   1  -3 -12    3.32    1.15
  -1  -3  12    1.60    1.15
   1   3 -12    2.97    1.51
  -1   3  12    1.13    1.16
  -1   3  12    1.96    1.03
  -1  -3  11    2.21    1.44
   1  -3 -11    0.92    0.63
   1  -3 -11    1.02    0.42
   1   3 -11    1.12    0.44
   1   3 -11    0.71    1.28
  -1   3  11    0.15    0.90
  -1   3  11    1.14    0.84
   1   3 -11    0.37    0.53
   1  -3 -11    1.17    0.92
   1   3 -10    7.04    1.48
   1  -3 -10    7.43    1.34
  -1   3  10    5.99    1.46
   1   3 -10    5.97    1.21
   1   3 -10    6.49    0.78
  -1  -3  10    5.66    1.42
   1  -3 -10    7.72    1.24
   1  -3 -10    6.30    1.37
  -1   3  10    7.08    1.53
  -1  -3  10    6.10    1.60
  -1  -3   9   40.65    3.65
   1  -3  -9   38.02    3.03
  -1   3   9   37.69    3.05
   1  -3  -9   46.74    3.30
  -1   3   9   45.69    4.37
  -1  -3   9   40.37    3.34
   1  -3  -9   44.24    2.78
   1   3  -9   42.25    3.48
  -1   3   9   45.35    3.31
   1   3  -9   41.74    3.71
   1   3  -9   43.69    1.96
  -1  -3   8    3.56    1.27
   1   3  -8    5.07    1.42
   1  -3  -8    3.30    0.76
   1  -3  -8    3.96    0.99
  -1   3   8    2.85    1.45
   1   3  -8    2.47    0.99
  -1   3   8    3.87    0.97
   1   3  -8    2.97    0.53
  -1  -3   8    2.49    1.01
   1   3  -7   21.41    1.44
  -1   3   7   21.28    2.94
  -1  -3   7   18.92    2.19
  -1   3   7   18.33    1.90
   1  -3  -7   18.78    1.90
   1   3  -7   18.00    2.20
  -1  -3   7   17.56    2.10
   1   3  -6    4.94    1.15
  -1   3   6    2.79    1.10
   1  -3  -6    3.08    1.23
  -1   3   6    3.22    0.75
  -1  -3   6    3.49    1.01
   1   3  -6    2.89    0.61
   1  -3  -6    3.17    0.81
  -1  -3   6    3.61    1.03
  -1   3   5    7.29    1.65
  -1  -3   5    5.46    0.71
   1   3  -5    6.85    1.25
  -1  -3   5    6.54    1.32
  -1  -3   5    9.26    1.44
   1  -3  -5    5.69    0.93
   1  -3  -5    8.03    1.66
   1   3  -5    7.82    1.02
  -1   3   5    7.22    1.08
   1  -3  -4    3.97    1.18
  -1  -3   4    4.21    0.64
  -1   3   4    4.01    1.03
  -1   3   4    5.21    0.88
  -1  -3   4    5.34    1.05
   1  -3  -4    4.13    0.78
  -1  -3   4    4.04    1.04
   1   3  -4    3.75    0.74
   1   3  -3   35.86    2.50
  -1   3   3   34.09    1.97
   1  -3  -3   38.65    3.17
  -1  -3   3   35.97    2.97
   1  -3  -3   35.53    2.04
  -1   3   3   35.11    3.02
  -1   3   2   36.85    2.05
  -1  -3   2   35.31    3.07
   1  -3  -2   37.24    2.06
  -1   3   2   37.19    2.91
   1   3  -2   38.13    1.62
   1  -3  -2   38.41    3.24
   1   3  -2   39.37    2.85
   1  -3  -1   61.94    3.79
  -1   3   1   64.44    1.53
   1   3  -1   62.83    1.85
  -1   3   1   61.62    3.47
   1   3  -1   67.61    3.93
  -1  -3   1   67.34    4.17
   1  -3   0   13.54    1.81
  -1   3   0   13.94    1.63
  -1  -3   0   13.15    0.79
  -1  -3   0   14.48    2.04
  -1  -3   0   12.17    1.20
   1   3   0   13.10    1.88
  -1  -3  -1   -0.10    0.66
  -1   3  -1   -0.01    0.55
   1  -3   1    0.26    0.25
  -1  -3  -1    0.78    0.41
   1   3   1    0.52    0.39
   1  -3   1    0.17    0.54
   1   3   2    1.65    0.99
  -1  -3  -2    1.83    0.61
   1  -3   2    1.50    0.89
  -1   3  -2    1.59    0.60
   1   3   2    2.04    0.63
  -1  -3  -2    2.35    1.04
  -1  -3  -3   74.28    3.04
   1  -3   3   79.80    3.86
   1   3   3   74.40    3.03
  -1  -3  -3   76.18    4.55
  -1   3  -3   79.28    3.29
   1  -3   3   74.44    3.91
   1   3   3   79.58    5.37
  -1   3  -4   32.92    2.61
   1   3   4   32.29    2.12
  -1  -3  -4   37.40    3.22
  -1   3  -4   32.94    2.14
   1  -3   4   37.43    2.72
   1  -3   4   32.72    2.66
  -1  -3  -4   32.41    2.14
   1   3   4   35.32    3.67
   1  -3   5   26.08    2.26
   1   3   5   26.80    3.26
  -1   3  -5   25.44    1.91
  -1  -3  -5   25.82    2.07
   1  -3   5   28.17    2.62
  -1  -3  -5   28.18    2.91
  -1   3  -5   23.08    2.32
   1   3   5   24.69    2.06
   1  -3   6  100.32    4.36
  -1   3  -6  108.90    5.29
   1   3   6  101.87    4.34
  -1   3  -6  100.34    3.79
  -1  -3  -6  113.89    5.87
  -1  -3  -6  102.50    4.35
   1  -3   6  106.29    5.24
  -1  -3  -7    0.55    0.80
   1  -3   7    0.42    0.49
   1  -3   7    0.57    0.96
   1   3   7    0.39    0.46
  -1  -3  -7    0.48    0.52
  -1   3  -7    0.35    0.40
   1   3   7    0.25    0.74
  -1  -3  -7    1.09    0.98
   1   3   7   -0.05    0.70
  -1   3  -7    0.79    0.85
  -1   3  -8    4.80    0.92
  -1  -3  -8    6.25    1.22
  -1  -3  -8    6.21    1.38
  -1   3  -8    3.94    1.48
   1   3   8    5.82    1.15
   1   3   8    5.38    1.37
   1  -3   8    5.60    1.11
   1   3   8    5.12    1.16
   1  -3   8    4.81    1.53
   1  -3   9    1.39    1.06
  -1  -3  -9    2.82    1.38
   1  -3   9    0.23    0.53
  -1  -3  -9    0.51    0.69
   1  -3   9    0.65    0.50
  -1   3  -9    1.65    0.92
   1   3   9    0.57    0.76
  -1   3  -9    0.76    0.49
   1   3   9    1.31    0.81
   1   3   9    0.93    0.51
   1   3  10   81.72    3.57
  -1  -3 -10   78.26    4.91
   1   3  10   79.71    5.03
  -1   3 -10   81.34    5.55
   1   3  10   77.29    4.84
   1  -3  10   88.90    5.95
   1  -3  10   84.79    3.86
   1  -3  10   72.57    4.13
  -1  -3 -10   82.47    4.70
  -1   3 -10   79.47    3.73
  -1  -3 -11   14.77    2.43
  -1   3 -11   16.48    1.80
   1  -3  11   16.10    2.70
  -1  -3 -11   17.11    2.38
   1  -3  11   16.19    2.08
   1   3  11   13.77    2.25
  -1   3 -11   13.36    2.45
   1   3  11   17.38    2.44
   1   3  12    0.42    1.06
   1  -3  12    2.61    0.94
   1  -3  12    0.38    1.43
   1   3  12    2.92    1.24
  -1  -3 -12    2.44    1.05
  -1  -3 -12    1.49    1.23
  -1   3 -12    3.76    1.62
  -1  -3 -13   12.12    2.30
  -1  -3 -13    7.33    1.96
   1   3  13    6.59    2.00
   1  -3  13    8.23    2.24
  -1   3 -13    8.83    2.22
   1   3  13    8.81    2.06
   1   3  14    2.64    1.33
  -1  -3 -14    4.14    1.58
  -1  -3 -14    2.87    1.00
   1   3  14    2.43    1.28
  -1   3 -14    1.83    1.28
   1  -3  14    3.48    1.64
   1  -3  15    3.64    1.86
   1   3  15    5.31    1.90
  -1  -3 -15    3.86    1.51
   1   3  15    2.76    1.16
  -1  -3 -15    3.28    1.40
  -1   3 -15    1.58    1.53
  -1  -3 -16    0.76    1.51
   1   3  16   -0.52    1.23
  -1   3 -16   -1.22    1.50
   1   3  16    1.90    1.69
   1  -3  16   -0.13    1.48
   1  -3  17    9.33    2.78
  -1   3 -17   10.97    2.67
  -1  -3 -17    9.41    2.42
   1   3  17    8.11    2.35
   1  -3  18    5.36    2.15
   1   3  18   -0.57    1.51
  -1  -3 -18    2.10    2.00
  -1   3 -18    0.92    1.06
  -1   4  19    0.83    1.24
  -1  -4  19    2.45    1.52
   1   4 -19    0.11    1.22
  -1   4  18    2.12    1.67
   1   4 -18   -1.15    1.31
   1  -4 -18    2.98    1.75
  -1   4  18    1.29    1.52
  -1  -4  18   -0.05    1.35
  -1  -4  17    0.40    1.31
   1   4 -17   -1.65    1.43
   1  -4 -17    0.47    1.36
  -1   4  17   -1.90    1.35
  -1   4  17    1.39    1.65
   1   4 -16    1.46    1.49
  -1  -4  16    0.99    1.26
  -1   4  16    2.72    1.56
  -1   4  16    1.82    1.51
   1  -4 -16    3.28    1.71
  -1   4  15    5.11    1.75
  -1   4  15    5.79    1.83
   1  -4 -15    6.77    2.26
  -1  -4  15    4.33    1.75
   1   4 -15    4.90    1.88
   1   4 -14   -0.21    1.38
  -1   4  14   -1.50    1.24
  -1  -4  14    1.29    1.02
  -1   4  14    0.46    1.23
  -1  -4  14   -1.39    1.46
   1  -4 -14   -0.27    1.13
  -1   4  13    2.90    1.20
  -1  -4  13    2.32    1.34
   1   4 -13    1.75    1.22
  -1   4  13    2.74    1.34
   1  -4 -13    2.96    1.09
  -1  -4  13    1.98    0.87
   1  -4 -13    3.16    1.12
  -1  -4  12    1.30    0.98
   1  -4 -12    0.92    0.57
  -1   4  12    0.91    1.07
   1   4 -12   -0.06    1.02
  -1   4  12    2.02    1.07
  -1  -4  12    0.99    1.20
   1  -4 -12    1.86    1.01
  -1   4  11    2.89    1.03
  -1  -4  11    3.19    1.23
   1  -4 -11    3.75    1.05
   1   4 -11    3.83    1.02
  -1   4  11    2.65    1.18
   1   4 -11    3.47    1.34
   1  -4 -11    3.38    1.00
  -1  -4  11    3.89    1.67
   1  -4 -11    0.91    0.73
   1   4 -10    4.64    0.88
  -1   4  10    4.49    1.22
  -1  -4  10    3.68    1.21
   1  -4 -10    4.11    1.07
   1   4 -10    4.15    1.49
  -1  -4  10    1.68    1.14
  -1   4  10    3.96    1.33
  -1   4  10    4.88    2.07
   1  -4 -10    5.80    1.39
   1   4 -10    4.14    1.43
   1  -4 -10    4.99    1.37
   1   4  -9    7.57    1.09
  -1  -4   9    8.91    1.91
   1   4  -9    8.15    2.01
  -1   4   9    5.91    1.23
  -1  -4   9    5.38    1.29
   1   4  -9    9.73    2.02
  -1   4   9    7.06    1.99
   1  -4  -9    7.26    1.20
   1  -4  -9    6.42    1.43
   1  -4  -8    6.24    1.32
  -1   4   8    6.01    1.67
  -1  -4   8    5.50    1.59
   1   4  -8    6.80    1.66
   1   4  -8    6.87    1.13
  -1   4   8    4.53    1.06
  -1  -4   8    5.31    1.43
   1   4  -7   -0.01    0.77
  -1   4   7   -1.39    1.43
   1  -4  -7    0.55    0.82
  -1   4   7    0.19    0.59
   1   4  -7    0.00    0.52
  -1  -4   7   -0.67    0.80
   1  -4  -7   -0.20    0.68
  -1  -4   7   -0.37    0.78
   1   4  -6    1.45    0.93
  -1   4   6    1.75    0.73
   1   4  -6    1.58    0.74
   1  -4  -6    0.55    0.62
  -1  -4   6    1.70    0.82
   1  -4  -6    2.61    0.98
  -1  -4   6    1.21    0.92
  -1   4   6    2.74    1.45
   1  -4  -5    0.03    0.85
  -1   4   5    0.19    0.50
   1  -4  -5    0.37    0.54
   1   4  -5    0.57    0.70
  -1  -4   5    0.68    0.64
  -1  -4   5   -0.26    0.73
  -1   4   5    0.33    1.05
   1   4  -5    0.67    0.67
  -1   4   4    3.58    1.27
   1  -4  -4    5.49    1.06
   1  -4  -4    4.13    1.29
  -1  -4   4    5.68    1.51
   1   4  -4    7.38    1.38
  -1   4   4    5.53    0.99
   1  -4  -3    3.51    0.79
  -1   4   3    2.26    0.71
   1   4  -3    2.59    0.52
   1   4  -3    3.85    1.09
  -1   4   3    3.96    1.41
   1  -4  -3    3.86    1.32
  -1  -4   3    2.49    1.16
   1  -4  -2   23.65    1.93
  -1  -4   2   21.83    2.58
   1  -4  -2   21.90    2.75
  -1   4   2   23.40    1.87
  -1   4   2   22.44    2.66
   1   4  -2   21.87    1.28
   1   4  -2   21.92    2.51
   1   4  -1    2.35    1.16
  -1  -4   1    3.16    1.35
   1  -4  -1    1.76    1.20
  -1   4   1    2.26    0.83
   1  -4   0    1.39    0.82
  -1  -4   0    1.84    0.33
  -1  -4   0    2.76    1.33
   1   4   0    2.28    1.23
  -1   4   0    2.39    0.92
  -1  -4  -1   -0.28    0.15
  -1  -4  -1   -0.86    0.94
   1  -4   1   -0.25    0.25
  -1   4  -1    0.32    0.62
   1   4   1    0.04    0.40
   1   4   1    0.70    1.07
  -1  -4  -1    0.26    0.48
   1  -4   1    0.48    0.76
  -1   4  -2   21.03    2.23
  -1  -4  -2   21.21    2.83
   1   4   2   19.35    1.76
   1   4   2   22.41    3.25
  -1  -4  -2   20.46    1.80
   1  -4   2   24.13    2.75
   1   4   3    0.32    0.50
  -1   4  -3    0.24    0.56
  -1  -4  -3   -0.88    1.10
   1   4   3    1.13    0.97
   1  -4   3    0.34    0.83
  -1  -4  -3   -0.30    0.45
  -1  -4  -4    0.49    0.47
   1   4   4   -0.26    1.05
   1   4   4    1.49    0.66
  -1   4  -4    0.79    0.68
  -1   4  -4    0.38    0.44
   1  -4   4    0.91    0.94
   1  -4   4    1.06    0.84
  -1  -4  -5    0.33    0.81
  -1   4  -5    0.22    0.62
   1  -4   5    0.34    0.75
   1   4   5    1.65    1.33
  -1  -4  -5   -0.01    0.45
   1  -4   5    0.80    1.01
  -1   4  -5   -0.33    0.86
   1   4   5   -0.53    0.49
   1  -4   6    7.77    1.66
   1   4   6    6.76    2.02
  -1  -4  -6    7.09    1.31
  -1  -4  -6    5.68    1.62
   1   4   6    5.11    1.17
  -1   4  -6    5.70    1.57
  -1   4  -6    5.49    1.11
   1  -4   6    5.84    1.49
   1  -4   7    1.78    1.01
  -1  -4  -7    2.31    0.78
  -1  -4  -7    2.85    1.39
   1  -4   7    1.20    1.06
   1   4   7    1.86    0.89
  -1   4  -7    2.67    0.81
  -1   4  -7    0.83    1.14
   1   4   8    6.50    1.92
  -1  -4  -8    4.94    1.24
   1   4   8    4.10    1.17
  -1   4  -8    4.56    1.49
  -1  -4  -8    3.34    1.45
   1   4   8    3.12    0.89
   1  -4   8    3.95    1.36
  -1   4  -8    4.28    0.97
   1  -4   8    3.67    1.02
   1   4   9   -0.88    0.64
   1  -4   9   -0.88    1.17
   1   4   9    0.33    0.72
   1   4   9   -1.22    0.91
  -1   4  -9    2.35    1.46
   1  -4   9    0.51    0.66
  -1  -4  -9   -1.15    0.87
  -1   4  -9    0.14    0.48
  -1  -4  -9   -0.38    0.62
  -1  -4 -10    0.20    0.80
   1   4  10    2.07    1.21
   1  -4  10    0.59    0.83
   1  -4  10   -0.50    1.00
   1  -4  10   -0.39    0.72
   1   4  10   -0.23    0.57
   1   4  10   -0.17    0.66
  -1   4 -10   -0.52    0.58
  -1   4 -10   -0.69    1.02
  -1  -4 -10   -1.27    1.01
  -1  -4 -11    2.05    1.13
  -1   4 -11    0.60    1.03
   1   4  11    0.28    0.64
   1  -4  11    1.07    0.81
   1  -4  11    0.75    1.14
   1   4  11   -1.16    1.19
  -1  -4 -11    1.13    1.17
  -1  -4 -12    1.15    1.16
  -1   4 -12   -0.33    0.97
   1   4  12    3.14    1.48
   1  -4  12    2.90    1.46
   1   4  12    1.99    1.13
  -1  -4 -12    0.24    0.72
  -1   4 -13    0.00    1.41
   1   4  13    0.66    1.22
   1  -4  13    0.08    1.24
  -1  -4 -13    0.70    1.13
   1   4  13   -0.26    0.77
  -1  -4 -13   -0.06    0.82
   1   4  14   -0.12    1.07
  -1  -4 -14    1.20    1.07
  -1   4 -14   -0.14    1.30
  -1  -4 -14    2.62    1.68
   1   4  14    1.67    1.30
   1  -4  14   -0.17    1.16
   1  -4  15    0.31    1.13
  -1   4 -15   -0.96    1.26
   1   4  15    0.12    1.24
  -1  -4 -15    0.84    1.11
   1  -4  16   -0.40    1.08
  -1   4 -16    3.19    1.63
   1   4  16   -0.45    1.46
  -1  -4 -16   -1.30    1.43
   1   4  17   -1.72    1.68
  -1  -4 -17    0.13    0.96
  -1   4 -17    1.34    1.83
   1  -4  17   -0.35    1.43
   1   4  18   -1.88    1.41
   1  -4  18    0.64    1.44
  -1  -4 -18    0.76    1.46
  -1   4 -18    2.37    1.84
  -1   5  18    2.76    1.96
  -1  -5  18   -2.51    1.90
   1  -5 -18    1.07    1.58
   1   5 -18   -2.26    1.86
   1  -5 -17   -2.51    1.96
  -1  -5  17   -0.82    1.37
  -1   5  17    0.14    1.27
   1   5 -17    2.08    1.83
  -1  -5  16   -0.30    1.05
   1   5 -16    1.03    1.12
  -1   5  16   -0.56    1.14
  -1   5  16    2.32    1.75
   1  -5 -16    2.66    1.64
   1   5 -15    1.70    1.11
  -1   5  15    0.62    0.99
  -1   5  15    1.00    1.15
  -1  -5  15    1.57    1.43
   1  -5 -15    0.16    0.97
   1  -5 -14    0.03    1.04
  -1   5  14   -1.01    1.43
   1   5 -14    0.45    1.29
  -1  -5  14   -0.58    1.60
  -1   5  14    2.08    1.25
   1  -5 -13    7.45    1.86
  -1  -5  13    4.51    1.66
   1   5 -13    8.57    2.45
  -1   5  13    3.21    1.28
  -1   5  13    6.28    1.65
  -1  -5  13    5.95    1.94
   1  -5 -12    6.64    1.44
   1  -5 -12    5.02    1.63
  -1  -5  12    6.97    1.72
  -1  -5  12    9.31    2.35
   1   5 -12    7.24    2.19
  -1   5  12    4.81    1.45
  -1   5  12    6.79    1.65
   1   5 -11    0.68    0.97
  -1   5  11    1.66    0.93
  -1   5  11   -1.21    1.11
  -1  -5  11    0.10    0.70
  -1   5  11    2.20    1.17
   1  -5 -11    0.25    0.48
   1  -5 -11    0.51    0.80
   1   5 -11    0.92    1.13
   1  -5 -11   -0.01    0.74
  -1  -5  11   -0.34    1.02
   1   5 -10   -1.21    1.59
  -1  -5  10    0.50    0.99
  -1  -5  10    2.10    1.27
  -1   5  10    1.33    0.78
  -1   5  10   -0.89    1.58
   1   5 -10   -0.72    1.17
   1  -5 -10    2.91    1.27
   1  -5 -10    1.56    0.58
  -1   5   9   18.61    3.53
   1   5  -9   16.10    1.93
   1  -5  -9   15.53    2.20
  -1  -5   9   14.44    2.38
  -1  -5   9   14.48    2.61
   1   5  -9   18.63    2.80
  -1   5   9   12.53    1.93
   1  -5  -8   10.82    2.49
  -1  -5   8    5.50    1.54
   1   5  -8    8.55    1.53
  -1   5   8    5.01    1.25
  -1   5   8    6.98    2.32
   1   5  -8    6.21    1.59
  -1  -5   8    8.27    2.00
   1  -5  -8    4.80    1.25
  -1   5   7   32.22    4.08
   1  -5  -7   30.75    2.70
   1  -5  -7   35.34    4.21
  -1  -5   7   33.07    3.58
   1   5  -7   37.26    3.15
   1   5  -7   33.38    3.44
  -1  -5   7   34.57    3.48
  -1   5   7   35.46    2.90
   1  -5  -6    0.74    0.68
   1  -5  -6    1.21    1.15
  -1   5   6    3.40    1.98
  -1   5   6    0.97    0.74
   1   5  -6    2.22    1.10
  -1  -5   6    0.11    1.04
  -1  -5   6    3.01    1.33
   1   5  -6    0.59    0.65
  -1  -5   5    1.91    1.06
  -1   5   5    2.32    1.31
   1  -5  -5    3.31    1.03
  -1   5   5    1.29    0.76
   1   5  -5    2.27    1.01
   1  -5  -5    5.44    1.94
   1   5  -4    0.92    1.03
   1  -5  -4    1.91    0.74
  -1   5   4    0.71    1.26
   1  -5  -4    0.79    1.28
  -1   5   4    1.52    0.85
   1   5  -4    0.97    0.42
  -1  -5   4    1.42    1.09
   1  -5  -3   36.83    3.92
  -1  -5   3   38.55    3.87
   1  -5  -3   40.50    2.90
  -1   5   3   44.64    4.15
   1   5  -3   44.64    3.95
  -1   5   3   40.02    2.83
   1   5  -3   41.18    1.99
   1  -5  -2   -0.32    0.98
  -1   5   2    0.41    0.18
  -1  -5   2    0.40    0.99
   1   5  -2    0.59    0.29
   1   5  -2   -0.24    0.99
  -1   5   2    0.72    1.07
   1  -5  -1   48.81    4.49
  -1   5   1   52.95    4.29
  -1  -5   1   56.98    4.81
   1   5  -1   54.80    4.81
  -1  -5   0    0.11    1.03
   1  -5   0    0.20    1.29
  -1   5   0    2.15    1.31
   1   5   0    2.55    1.65
  -1  -5  -1    6.12    1.87
   1  -5   1    7.10    1.91
  -1   5  -1    6.84    1.57
   1   5   1    8.49    2.31
  -1  -5  -1    5.93    0.60
  -1  -5  -1    5.76    1.11
  -1  -5  -2    5.34    1.62
  -1   5  -2    4.52    1.30
   1  -5   2    6.78    0.76
   1   5   2    7.43    2.01
  -1  -5  -2    6.32    1.14
   1   5   2    4.53    1.03
   1  -5   2    6.20    1.73
  -1   5  -2    5.14    0.56
  -1  -5  -3   21.99    2.10
   1   5   3   25.04    3.81
  -1   5  -3   22.14    2.55
   1   5   3   20.86    2.07
  -1  -5  -3   21.81    3.08
   1  -5   3   23.31    2.92
  -1   5  -4    1.82    0.83
   1   5   4    0.78    1.48
   1  -5   4    0.78    0.95
   1   5   4    1.82    0.77
  -1  -5  -4   -0.69    1.40
  -1  -5  -4    0.56    0.60
   1   5   5   30.66    4.25
  -1   5  -5   27.60    3.04
  -1   5  -5   29.41    2.72
   1   5   5   24.17    2.35
  -1  -5  -5   26.38    3.52
  -1  -5  -5   22.97    2.27
   1  -5   5   23.87    2.94
   1  -5   5   20.26    2.56
   1   5   6   11.53    2.67
  -1  -5  -6   15.10    2.77
   1   5   6   10.79    1.70
  -1   5  -6   12.48    2.22
  -1  -5  -6   13.08    1.86
   1  -5   6   10.40    1.98
  -1   5  -6   14.81    2.03
   1  -5   6   10.73    2.05
  -1  -5  -7    1.38    1.32
   1  -5   7    0.05    0.87
   1   5   7   -1.23    1.96
  -1   5  -7    0.71    0.55
   1   5   7   -0.29    0.72
  -1   5  -7    0.33    0.94
  -1  -5  -7    0.53    0.78
   1  -5   7   -0.10    0.86
  -1  -5  -8    3.38    1.58
   1   5   8    0.18    0.67
  -1   5  -8   -0.94    1.34
  -1  -5  -8    0.48    0.69
   1  -5   8    2.95    1.21
   1  -5   8    1.39    1.28
  -1   5  -8    1.31    0.74
   1   5   9    4.66    1.25
   1  -5   9    3.58    1.23
   1  -5   9    3.88    1.48
  -1   5  -9    4.90    1.16
   1   5   9    5.14    1.39
  -1   5  -9    3.85    1.41
   1   5   9    6.42    1.99
  -1  -5  -9    3.83    1.33
  -1  -5  -9    4.83    1.94
   1  -5  10    7.74    2.12
   1   5  10    8.00    1.91
   1   5  10   10.63    1.77
   1  -5  10    8.52    1.87
  -1  -5 -10    8.24    1.78
  -1  -5 -10   11.16    1.91
   1   5  10    9.38    1.88
  -1   5 -10   10.40    2.29
   1   5  11    8.52    1.89
  -1  -5 -11   13.90    2.11
  -1  -5 -11   14.47    2.31
   1   5  11   13.33    2.02
   1  -5  11   11.27    2.46
  -1   5 -11   13.77    2.60
   1   5  12    0.43    0.84
  -1   5 -12    0.84    1.12
  -1  -5 -12    1.88    1.27
   1   5  12    1.71    1.11
  -1  -5 -12    1.83    1.08
   1  -5  12    1.57    1.48
  -1  -5 -13    1.13    0.97
   1  -5  13    0.27    1.53
   1   5  13    1.33    0.96
  -1   5 -13   -1.84    1.42
  -1  -5 -13    0.90    1.10
   1   5  13    0.38    1.14
   1   5  14    6.37    2.16
  -1  -5 -14    5.72    1.82
  -1   5 -14    5.78    2.23
   1  -5  14    4.65    1.79
   1   5  15    3.19    1.82
  -1  -5 -15    2.56    1.47
   1  -5  15   -0.25    1.44
  -1   5 -15    0.61    1.83
   1  -5  16    4.86    2.04
   1   5  16    6.03    2.32
  -1  -5 -16    2.35    1.72
  -1   5 -16    5.56    2.09
   1   5  17    2.79    1.51
   1  -5  17    5.67    2.27
  -1  -5 -17    5.89    2.26
  -1   5 -17    1.01    1.04
   1  -6 -17    1.66    1.50
  -1   6  17    1.18    1.65
  -1  -6  17   -0.11    1.50
   1   6 -17   -0.94    1.47
   1   6 -16    2.08    1.57
  -1  -6  16   -0.96    1.56
  -1   6  16   -0.99    1.65
   1  -6 -16   -1.38    1.72
   1   6 -15   -0.41    1.27
  -1  -6  15    1.01    1.38
  -1   6  15    0.39    1.10
   1  -6 -15    0.76    1.17
  -1   6  15    0.75    1.04
  -1  -6  14    2.96    1.57
   1   6 -14    1.05    1.50
  -1   6  14    2.09    1.30
  -1   6  14    2.53    1.26
   1  -6 -14    1.03    0.99
   1  -6 -13    0.23    1.01
  -1  -6  13    2.16    1.97
  -1   6  13    0.09    0.99
  -1   6  13    2.76    1.30
   1   6 -13    0.03    1.13
  -1  -6  12    0.23    0.96
  -1   6  12    1.31    1.18
  -1   6  12   -1.49    1.26
   1   6 -12   -1.18    1.27
   1  -6 -12   -0.70    1.03
  -1  -6  12   -0.59    1.37
  -1  -6  11   -2.44    1.61
   1  -6 -11    2.88    1.42
  -1   6  11   -0.81    0.99
   1   6 -11   -1.22    1.71
  -1   6  11    0.29    1.44
  -1  -6  11    2.09    1.39
   1   6 -11   -1.52    1.30
   1  -6 -11    0.28    0.55
   1   6 -10    0.95    1.62
   1  -6 -10    1.97    0.85
  -1  -6  10    1.83    1.48
  -1  -6  10    1.90    1.12
   1   6 -10   -0.91    1.29
  -1   6  10    0.06    1.05
  -1   6  10    0.88    0.96
   1   6  -9    2.09    1.33
   1  -6  -9    3.74    1.08
  -1  -6   9    3.50    1.54
  -1  -6   9    5.24    1.58
  -1   6   9    3.51    1.97
  -1   6   9    3.19    1.03
   1  -6  -8    3.61    1.24
   1  -6  -8    3.32    1.87
  -1   6   8    4.28    2.14
   1   6  -8    2.59    1.02
  -1  -6   8    3.89    1.67
   1   6  -8    5.25    1.60
  -1  -6   8    3.05    1.46
  -1   6   8    1.21    0.86
   1   6  -7   11.17    2.01
   1  -6  -7   11.34    2.71
  -1   6   7    9.46    1.66
  -1  -6   7    7.99    2.09
  -1   6   7    9.69    2.80
   1  -6  -7    7.45    1.46
   1   6  -7   10.88    2.29
  -1  -6   7    5.25    1.54
   1   6  -6    0.96    0.93
  -1  -6   6   -0.15    1.29
   1  -6  -6    0.46    1.18
  -1   6   6   -0.55    2.08
   1   6  -6    0.97    0.55
  -1   6   6    1.67    0.89
  -1  -6   6    0.82    0.95
   1  -6  -6    1.94    0.88
  -1   6   5    2.95    1.77
   1  -6  -5    3.94    1.09
   1   6  -5    3.94    0.73
   1  -6  -5    4.45    1.67
  -1   6   5    3.65    1.16
  -1  -6   5    2.53    1.42
   1   6  -5    6.25    1.80
   1  -6  -4    6.74    2.21
  -1  -6   4    3.48    1.47
   1   6  -4    6.49    0.88
   1  -6  -4    4.62    1.19
  -1   6   4    7.81    2.31
  -1   6   4    4.77    1.22
   1   6  -4    5.93    1.79
   1   6  -3    1.80    1.41
   1  -6  -3    2.32    1.53
  -1  -6   3    2.73    1.29
   1   6  -3    1.87    0.47
   1  -6  -3    1.24    0.78
  -1   6   3    4.00    1.85
  -1   6   2   11.74    2.48
   1  -6  -2    9.84    2.17
   1   6  -2   12.42    2.75
  -1  -6   2   13.94    2.88
   1  -6  -1   -0.65    1.36
  -1  -6   1   -1.17    1.23
   1   6  -1   -1.10    1.17
  -1  -6   0    3.77    1.83
   1   6   0    1.99    1.43
   1  -6   0    1.80    1.38
  -1   6   0    2.38    1.21
   1  -6   1   -1.75    1.34
  -1  -6  -1    0.96    1.76
  -1  -6  -1   -0.28    0.27
   1   6   1    1.56    1.27
  -1   6  -1   -1.58    1.27
   1   6   2   14.80    3.22
  -1  -6  -2    8.99    1.51
  -1  -6  -2    9.49    2.17
  -1   6  -2   10.34    0.68
   1  -6   2   10.66    2.31
  -1   6  -2    9.38    2.01
   1  -6   3   -0.29    0.27
  -1   6  -3   -1.41    1.17
  -1   6  -3    0.18    0.23
   1   6   3    0.40    0.91
   1  -6   3   -1.95    1.46
  -1  -6  -3    0.42    0.65
  -1  -6  -3   -0.71    1.38
   1   6   3    0.14    1.78
   1   6   4    1.96    0.92
   1  -6   4    0.45    1.18
  -1  -6  -4    0.09    1.39
  -1   6  -4    3.44    1.09
  -1  -6  -4    1.23    0.79
  -1  -6  -5    0.51    1.57
   1   6   5    2.93    1.00
  -1  -6  -5    3.36    1.00
   1  -6   5    5.85    1.79
   1  -6   5    2.81    1.29
  -1   6  -5    3.53    1.65
   1   6   5    1.66    1.48
  -1   6  -5    1.13    0.80
   1   6   6    3.94    2.55
  -1  -6  -6    1.76    0.97
  -1  -6  -6    4.94    1.75
  -1   6  -6    2.06    1.10
  -1   6  -6    1.29    0.78
   1  -6   6    3.75    1.46
   1  -6   6    1.98    1.10
   1   6   6    3.20    1.22
  -1   6  -7    1.50    1.39
   1   6   7    0.31    0.86
  -1  -6  -7    0.25    1.12
  -1  -6  -7    0.84    0.79
   1   6   7    0.80    1.47
  -1   6  -7    0.77    0.74
   1  -6   7   -0.22    1.21
   1  -6   7    0.98    1.13
   1   6   8    3.23    1.08
   1  -6   8    2.47    1.14
  -1  -6  -8    2.05    1.15
   1  -6   8    2.05    1.34
  -1   6  -8    2.19    0.88
  -1  -6  -8    2.53    1.46
  -1   6  -8    2.39    1.27
   1   6   9   -0.12    1.60
   1  -6   9    1.22    0.91
   1   6   9   -0.10    0.83
   1  -6   9    2.48    1.47
  -1  -6  -9    0.21    0.65
  -1   6  -9    3.20    1.45
  -1  -6  -9    1.66    1.33
  -1   6 -10   -1.24    1.21
   1   6  10    0.45    0.82
  -1  -6 -10   -1.79    1.09
   1   6  10    1.30    1.10
   1  -6  10   -0.17    1.30
   1   6  10   -1.39    1.38
  -1  -6 -11    2.64    1.42
  -1   6 -11    0.50    1.18
   1  -6  11    1.69    1.41
   1   6  11    0.81    0.69
  -1  -6 -11    1.24    0.92
   1   6  11   -0.45    0.90
  -1   6 -12    2.12    1.81
  -1  -6 -12    1.02    1.19
  -1  -6 -12    1.55    0.97
   1  -6  12   -0.53    1.37
   1   6  12   -0.87    1.38
   1   6  13    1.66    1.44
  -1   6 -13    2.15    1.72
   1  -6  13    0.80    1.41
  -1  -6 -13   -0.48    1.38
   1  -6  14   -1.30    1.41
   1   6  14   -1.48    1.54
  -1   6 -14   -1.27    1.17
  -1  -6 -14   -1.77    1.38
   1   6  15   -2.14    1.80
  -1  -6 -15    3.23    1.93
   1  -6  15    3.48    1.90
  -1   6 -15    0.60    1.24
  -1  -6 -16   -0.81    1.54
   1   6  16   -1.99    1.53
  -1   6 -16   -1.15    1.28
   1  -6  16    0.71    1.44
  -1   7  16    2.66    1.72
   1  -7 -16   -1.62    1.60
   1   7 -16    0.91    1.34
  -1  -7  16   -2.40    1.85
   1  -7 -15    3.36    1.55
   1   7 -15    2.41    1.54
  -1  -7  15    2.14    1.63
  -1   7  15    2.08    1.70
   1   7 -14    1.42    1.67
  -1   7  14   -0.36    1.30
   1  -7 -14    0.50    1.10
  -1  -7  14   -0.26    1.33
  -1   7  13    0.40    1.05
   1   7 -13   -1.53    1.32
  -1  -7  13   -1.23    1.81
  -1   7  13   -1.40    1.18
   1  -7 -13   -1.29    1.29
   1  -7 -12    0.14    0.78
   1   7 -12    2.06    1.28
  -1   7  12    1.66    1.18
  -1  -7  12    0.56    1.18
   1   7 -11    0.40    1.15
  -1  -7  11    1.27    1.41
  -1   7  11    1.88    1.23
  -1   7  11    2.70    1.95
  -1  -7  11    3.23    1.30
   1   7 -11    3.55    2.03
   1  -7 -11    1.65    1.28
  -1   7  10    2.67    1.31
  -1  -7  10    2.02    1.18
   1   7 -10    2.80    1.48
   1  -7 -10    0.35    0.94
  -1   7  10    2.48    1.34
   1   7 -10    3.32    2.12
  -1  -7  10    1.22    1.20
   1   7  -9    0.47    1.00
  -1   7   9    0.03    1.83
   1  -7  -9    0.47    1.00
  -1   7   9    1.61    1.17
   1  -7  -9    1.10    1.40
  -1  -7   9    0.59    1.07
  -1  -7   9   -0.94    1.28
  -1   7   8    1.73    1.09
   1  -7  -8    2.45    1.12
  -1  -7   8    2.26    1.48
   1   7  -8    1.50    0.80
  -1   7   8    1.14    1.65
  -1  -7   8    1.24    1.23
   1  -7  -8    3.05    2.03
   1   7  -8    0.63    1.20
  -1   7   7    2.90    1.02
  -1  -7   7    1.41    0.96
   1  -7  -7    0.92    1.38
   1   7  -7    6.13    1.89
   1   7  -7    3.52    0.89
   1   7  -7    4.38    1.64
   1  -7  -7    3.16    1.25
  -1   7   7    3.65    2.12
  -1  -7   7    0.82    0.96
   1  -7  -6    1.59    1.65
  -1  -7   6   -0.19    1.40
   1   7  -6    0.70    0.41
  -1  -7   6   -0.61    1.07
  -1   7   6    1.49    0.97
  -1   7   6    1.80    1.98
   1  -7  -6    0.33    0.81
   1   7  -6    2.09    1.57
   1  -7  -5   -0.49    0.92
  -1   7   5    0.96    0.73
   1   7  -5    0.71    0.48
  -1   7   5    3.62    2.16
   1  -7  -5    0.72    1.27
  -1  -7   5    1.22    0.96
   1   7  -5   -0.91    1.37
   1  -7  -4    1.22    1.54
  -1   7   4   -1.26    1.85
  -1  -7   4   -1.04    1.43
   1   7  -4   -1.40    1.52
  -1   7   3    3.93    2.21
  -1  -7   3    2.88    1.45
   1   7  -3    4.17    2.01
   1  -7  -3    1.25    1.43
  -1   7   2    4.43    1.67
   1  -7  -2    3.43    1.92
  -1  -7   2    5.83    2.20
   1   7  -2    5.11    1.92
   1  -7  -1    7.10    2.42
  -1  -7   1    6.99    2.31
  -1   7   1    8.48    1.99
   1   7  -1    6.33    2.18
  -1   7   0    6.34    2.11
   1  -7   0    3.69    1.82
  -1  -7   0    4.43    1.84
   1   7   0    3.34    1.98
   1  -7   1    2.54    1.29
  -1  -7  -1    1.52    1.67
   1   7   1    0.52    1.62
  -1   7  -1    1.93    1.18
   1   7   2    6.39    2.47
   1  -7   2    6.07    2.09
  -1   7  -2    4.52    1.79
  -1  -7  -2    5.26    2.09
  -1  -7  -3    5.38    2.43
  -1   7  -3    1.69    1.18
   1  -7   3    2.01    1.24
  -1  -7  -3    0.88    0.95
   1   7   3    1.56    1.50
   1  -7   4   14.75    2.69
  -1  -7  -4    7.91    2.61
   1   7   4    6.07    2.26
   1   7   4    9.01    1.65
  -1  -7  -4    7.31    1.59
  -1   7  -4    9.59    2.12
   1   7   5   23.89    4.34
   1  -7   5   28.74    3.59
  -1   7  -5   28.82    3.46
  -1  -7  -5   23.31    2.70
   1  -7   5   24.39    3.12
  -1  -7  -5   25.13    4.01
   1   7   5   22.90    2.64
  -1   7  -6    2.69    1.21
   1  -7   6    4.35    1.62
  -1  -7  -6    1.82    1.25
  -1  -7  -6    2.48    1.28
  -1   7  -6    2.81    1.44
   1   7   6   -0.28    1.92
   1  -7   6    4.92    1.63
   1   7   6    2.70    1.17
   1   7   7    0.03    0.81
   1  -7   7   -1.16    1.15
  -1  -7  -7    2.21    1.54
  -1  -7  -7    0.42    0.68
  -1   7  -7    0.40    0.88
   1   7   7    0.11    1.66
  -1   7  -7    2.13    1.39
   1  -7   7    0.09    0.96
   1  -7   8    1.03    1.19
  -1   7  -8   -0.59    1.00
   1   7   8   -0.11    0.88
  -1   7  -8    0.88    0.90
   1  -7   8    0.67    0.86
  -1  -7  -8   -0.31    0.79
  -1  -7  -8   -1.75    1.36
   1  -7   9    5.06    1.80
   1   7   9    4.31    1.39
   1   7   9    5.66    2.31
  -1   7  -9    7.22    1.95
  -1  -7  -9    4.82    1.47
  -1  -7  -9    5.60    2.00
  -1   7 -10    0.44    1.57
   1   7  10    1.75    1.19
   1   7  10    1.16    1.22
  -1  -7 -10   -0.14    0.97
  -1  -7 -10   -2.41    1.96
   1  -7  10   -0.52    1.32
  -1  -7 -11    2.15    1.26
   1  -7  11    5.36    2.20
   1   7  11    2.53    1.41
  -1   7 -11    5.51    2.15
  -1  -7 -11    3.07    1.12
  -1   7 -12    2.49    1.71
   1  -7  12    0.14    1.09
   1   7  12   -0.11    1.27
  -1  -7 -12   -0.28    0.98
  -1  -7 -13    1.05    1.12
   1  -7  13    2.81    1.82
  -1   7 -13    0.45    1.16
   1   7  13    1.06    1.14
  -1   7 -14   -2.49    1.77
  -1  -7 -14   -0.87    0.97
   1   7  14    0.74    1.00
   1  -7  14   -1.65    1.78
   1  -7  15   -0.54    1.44
  -1   7 -15   -0.57    1.89
   1   7  15   -0.44    1.39
  -1  -7 -15   -1.68    1.80
  -1  -8  15   -1.44    1.48
   1  -8 -15    0.47    1.24
   1   8 -15    0.94    1.17
  -1   8  15    3.54    1.82
  -1  -8  14   -1.05    1.37
   1   8 -14   -1.10    1.52
  -1   8  14    1.03    1.27
   1  -8 -14   -0.83    1.12
   1  -8 -13    0.01    1.04
  -1   8  13   -1.18    1.54
   1   8 -13   -0.74    1.81
  -1  -8  13    1.99    1.82
   1  -8 -12    1.64    1.28
  -1   8  12    0.14    1.17
   1   8 -12    0.41    1.60
  -1  -8  12   -1.28    1.72
  -1   8  11    1.95    1.43
   1  -8 -11    0.37    1.15
  -1   8  11    0.17    1.57
   1   8 -11    2.99    1.60
   1   8 -11    4.09    1.89
  -1  -8  11    0.42    1.61
  -1  -8  10    0.71    0.95
   1  -8 -10    0.01    0.75
   1   8 -10   -0.78    1.65
  -1  -8  10   -1.20    1.38
  -1   8  10    0.51    1.57
  -1   8  10   -1.89    1.36
   1   8 -10   -0.64    1.23
   1  -8  -9    1.86    1.49
  -1  -8   9    0.92    1.56
   1   8  -9   -1.72    1.33
   1  -8  -9    1.87    1.18
  -1  -8   9    2.41    1.57
  -1   8   9    1.55    1.17
  -1   8   9    2.57    2.69
   1  -8  -8    1.87    1.25
  -1   8   8    4.57    2.69
   1  -8  -8    1.02    1.66
   1   8  -8    0.71    1.09
  -1  -8   8    1.69    1.44
  -1  -8   8    1.19    1.26
  -1   8   8    1.18    1.05
  -1  -8   7   -0.09    1.05
  -1  -8   7    0.95    1.32
  -1   8   7    0.03    0.91
   1   8  -7   -1.19    1.18
   1  -8  -7   -2.62    2.70
   1  -8  -7    2.53    1.09
  -1   8   7   -0.12    1.58
   1  -8  -6    0.69    1.12
  -1   8   6   -0.31    1.44
   1   8  -6   -1.11    1.41
  -1  -8   6    1.55    1.45
  -1  -8   6   -1.86    1.41
   1  -8  -6    0.88    1.14
   1  -8  -5    2.01    1.83
   1   8  -5    3.59    1.91
  -1  -8   5    3.07    1.66
  -1   8   5    2.80    1.76
  -1  -8   4    3.75    1.94
   1   8  -4    0.46    1.15
  -1   8   4    2.81    1.75
   1  -8  -4    3.79    1.98
  -1  -8   3    1.40    1.21
   1   8  -3    3.34    2.25
  -1   8   3    1.40    1.65
   1  -8  -3   -0.92    1.70
   1   8  -2    0.09    1.13
  -1   8   2    1.01    1.16
   1  -8  -2    2.26    2.18
  -1  -8   2    0.93    1.53
  -1   8   1    3.26    2.11
  -1  -8   1    1.70    1.39
   1   8  -1    4.50    2.24
   1  -8  -1    1.22    1.32
   1   8   0    0.19    1.48
   1  -8   0   -1.76    1.75
  -1  -8   0   -0.05    1.25
  -1   8   0    0.12    1.43
   1   8   1    1.02    1.41
   1  -8   1    1.12    1.34
  -1   8  -1    1.73    1.45
  -1  -8  -1   -0.29    1.41
  -1   8  -2    3.24    2.17
   1   8   2    2.16    2.36
   1  -8   2    3.67    1.95
  -1  -8  -2    3.41    2.30
   1  -8   3    2.43    1.42
  -1   8  -3    3.46    1.71
   1   8   3    1.09    1.62
  -1  -8  -3    1.39    1.54
   1   8   4    2.73    2.01
  -1  -8  -4    0.56    1.42
  -1   8  -4    1.67    1.29
   1  -8   4    2.69    1.75
   1   8   5    3.40    2.05
  -1  -8  -5    3.35    1.19
   1  -8   5    4.34    1.76
   1  -8   5    3.11    1.60
  -1   8  -5    3.68    1.72
  -1  -8  -5    3.05    2.09
  -1   8  -6    1.35    1.40
  -1   8  -6    2.21    1.48
   1  -8   6   -0.72    1.47
   1   8   6    2.65    1.74
  -1  -8  -6    0.15    0.80
   1  -8   6    0.23    0.88
   1   8   6   -0.24    0.95
  -1  -8  -6    0.75    1.10
  -1   8  -7    0.11    1.04
  -1  -8  -7    2.26    1.30
  -1  -8  -7   -0.69    1.26
   1  -8   7    0.42    1.24
   1   8   7    0.95    0.96
  -1   8  -7   -0.12    0.94
   1   8   7   -1.44    1.82
   1  -8   7   -0.95    1.07
  -1  -8  -8    1.93    0.95
   1   8   8   -2.72    1.51
   1  -8   8   -1.41    1.29
  -1   8  -8    1.95    1.59
  -1  -8  -8    1.03    1.43
   1   8   9   -0.71    1.32
   1  -8   9    4.47    1.96
  -1  -8  -9    1.62    1.14
   1   8   9    0.61    1.03
  -1  -8  -9    0.96    1.25
  -1   8  -9    0.61    1.11
   1  -8  10    1.21    1.30
  -1  -8 -10   -0.83    1.00
  -1  -8 -10   -0.17    1.34
   1   8  10    0.15    1.31
   1   8  10   -1.15    1.08
  -1   8 -10   -2.38    1.66
  -1   8 -11    0.97    1.56
  -1  -8 -11   -0.88    1.06
   1  -8  11   -2.03    1.62
   1   8  11   -1.17    1.05
  -1   8 -12    1.41    1.39
   1  -8  12    0.30    0.99
   1   8  12   -2.00    1.46
  -1  -8 -12    1.20    1.15
  -1   8 -13   -0.65    1.48
   1  -8  13    3.05    1.82
   1   8  13    2.42    1.59
  -1  -8 -13    2.35    1.47
  -1   8 -14   -0.05    1.40
   1   8  14   -0.23    1.51
   1  -8  14    0.18    1.53
  -1  -8 -14   -0.03    1.27
  -1  -9  13   -2.03    1.71
  -1   9  13   -0.19    1.16
   1   9 -13    1.12    1.16
   1  -9 -13   -0.37    1.27
   1   9 -12    1.37    1.48
   1  -9 -12    1.21    1.03
  -1   9  12   -3.06    1.47
  -1  -9  12    0.43    1.45
  -1   9  11    1.24    1.59
   1   9 -11    0.05    1.12
   1  -9 -11    0.28    1.13
   1   9 -11    0.48    1.76
  -1   9  11   -0.21    1.20
  -1  -9  11   -1.45    1.65
   1   9 -10   -0.45    1.27
  -1   9  10    0.72    2.22
  -1   9  10   -0.66    1.44
   1  -9 -10   -0.07    1.00
  -1  -9  10    1.83    1.59
   1   9 -10    0.13    1.74
   1   9  -9   -1.08    2.25
   1  -9  -9    1.28    1.24
   1  -9  -9   -0.25    1.41
  -1  -9   9    0.94    1.00
  -1  -9   9    2.40    1.82
   1   9  -9    2.23    1.34
  -1   9   9    4.14    2.47
  -1   9   9    1.05    0.94
  -1  -9   8    2.61    1.55
   1  -9  -8   -1.35    2.18
   1   9  -8    1.37    1.33
  -1   9   8    4.07    2.87
   1  -9  -8   -0.65    1.21
  -1  -9   8    1.37    1.36
   1   9  -7    4.24    1.82
   1  -9  -7   -1.08    1.41
  -1   9   7   -0.71    1.68
  -1  -9   7    0.58    1.16
  -1  -9   7    2.67    1.79
   1  -9  -7    1.89    2.21
  -1   9   6    3.33    2.00
  -1  -9   6    1.44    1.39
  -1  -9   6    5.08    1.96
   1  -9  -6    2.04    2.01
  -1   9   5    0.44    1.68
   1   9  -5    3.05    2.20
   1  -9  -5    0.78    1.59
  -1  -9   5    1.52    1.13
   1  -9  -4    4.54    2.14
  -1  -9   4    1.93    1.53
   1   9  -4    2.05    1.35
  -1   9   4    4.01    2.14
   1  -9  -3    3.69    2.45
  -1  -9   3    0.54    1.00
  -1   9   3   -1.26    1.94
   1   9  -3    0.31    1.40
  -1   9   2    3.62    1.89
  -1  -9   2    5.87    1.85
   1  -9  -2    6.74    2.73
   1   9  -2    2.33    1.25
   1  -9  -1    2.52    2.11
   1   9  -1   -0.33    1.41
  -1   9   1   -4.07    2.69
  -1  -9   1    1.91    1.93
  -1  -9   0   -2.44    1.85
   1   9   0   -0.17    1.59
   1  -9   0    0.91    1.22
  -1   9   0   -1.96    1.99
  -1   9  -1    2.97    2.18
  -1  -9  -1    0.85    1.30
   1   9   1   -0.35    1.77
   1  -9   1   -0.56    1.09
  -1  -9  -2    4.53    2.08
   1  -9   2    0.19    1.08
   1   9   2   -1.43    2.00
  -1   9  -2   -0.03    1.64
   1   9   3    1.84    1.65
  -1   9  -3    1.79    1.84
  -1  -9  -3   -0.35    1.35
   1  -9   3    0.06    1.13
   1   9   4    0.88    1.73
  -1  -9  -4    6.61    2.42
  -1   9  -4    3.25    1.68
   1  -9   4    2.64    1.50
   1   9   5    4.29    2.91
  -1  -9  -5   -5.29    2.50
   1  -9   5    0.03    1.16
  -1   9  -5   -2.37    1.75
   1  -9   5    0.18    1.06
   1   9   6   -2.17    2.04
  -1   9  -6   -0.37    1.11
  -1  -9  -6    1.26    1.35
  -1   9  -6   -1.68    1.61
   1  -9   6   -0.55    1.26
  -1  -9  -6    0.39    1.70
   1  -9   6    3.03    1.88
  -1  -9  -7    0.95    1.35
   1   9   7    1.06    1.15
   1   9   7    2.13    1.82
  -1   9  -7    1.21    1.21
  -1  -9  -7    0.93    1.33
   1  -9   7   -0.20    1.28
   1  -9   8    0.98    1.26
  -1  -9  -8   -1.82    1.38
  -1  -9  -8    3.86    2.25
   1   9   8    4.01    2.57
  -1   9  -8   -0.19    0.96
   1   9   8   -0.94    1.20
  -1  -9  -9   -1.15    2.15
   1   9   9    1.72    1.42
   1  -9   9    0.94    1.47
  -1  -9  -9    0.42    0.99
  -1   9  -9    0.86    1.48
  -1   9 -10    1.57    1.18
   1   9  10    1.07    1.17
   1  -9  10   -2.52    1.79
   1   9  10    0.53    1.68
  -1  -9 -10    0.79    1.53
  -1  -9 -10   -0.23    1.06
  -1   9 -11    1.78    1.57
   1   9  11    1.10    1.48
  -1  -9 -11   -1.51    1.42
   1  -9  11   -1.36    1.39
  -1   9 -12   -2.68    1.88
   1   9  12   -1.45    1.31
   1  -9  12   -0.93    1.40
  -1  -9 -12   -0.78    0.89
  -1  10  11    1.52    1.51
   1  10 -11   -1.82    1.68
   1 -10 -11    1.48    1.25
   1  10 -11   -3.57    2.57
  -1 -10  11    0.79    1.30
   1 -10 -10    0.78    1.13
  -1 -10  10   -0.25    1.44
  -1  10  10   -0.95    1.68
   1  10 -10   -0.46    2.25
   1  10 -10    2.59    1.90
  -1 -10   9    1.25    1.29
   1  10  -9    1.41    1.43
   1  10  -9   -1.93    3.15
   1 -10  -9   -1.62    2.25
  -1  10   9   -2.23    2.52
   1 -10  -8    2.85    2.48
  -1  10   8    1.08    1.35
  -1 -10   8   -2.69    1.74
  -1 -10   8    2.62    1.44
   1  10  -8    3.12    2.56
   1  10  -8   -0.02    1.26
   1 -10  -7    2.32    1.81
  -1 -10   7   -0.21    1.06
  -1 -10   7   -1.43    1.58
   1  10  -7    2.90    1.49
  -1  10   7   -3.60    2.63
   1 -10  -6   -1.77    1.74
  -1  10   6    0.27    1.94
  -1 -10   6    0.38    1.38
  -1 -10   6   -0.76    1.19
  -1  10   5    1.64    1.80
   1 -10  -5    3.87    2.55
  -1 -10   5   -0.47    1.27
  -1  10   4   -0.59    1.48
   1  10  -4   -2.23    2.17
  -1 -10   4    1.50    1.40
   1 -10  -4    3.02    2.20
  -1  10   3    2.50    2.29
  -1 -10   3   -0.69    1.18
   1  10  -3   -2.23    1.88
   1 -10  -3    4.17    2.27
   1  10  -2   -1.76    2.27
   1 -10  -2   -5.90    2.79
  -1  10   2    0.52    1.24
  -1 -10   2   -0.73    1.63
  -1 -10   1    3.54    1.76
   1  10  -1    3.69    2.17
   1 -10  -1   -0.06    1.57
  -1  10   0   -2.94    2.70
   1  10   0    0.82    1.54
   1 -10   0   -1.22    1.33
  -1 -10   0    1.07    1.23
   1 -10   1   -2.28    1.98
  -1  10  -1    5.66    2.73
   1  10   1   -0.36    1.90
  -1 -10  -1    3.92    1.98
   1 -10   2   -1.68    1.66
  -1  10  -2   -1.70    2.01
   1  10   2    1.11    2.07
  -1 -10  -2    0.51    1.52
   1  10   3   -1.10    1.59
  -1  10  -3   -3.41    2.27
  -1 -10  -3    1.47    1.72
   1 -10   3    3.28    1.78
   1 -10   4    1.97    1.72
  -1 -10  -4    2.48    1.93
   1  10   4    1.43    2.55
  -1  10  -4   -0.14    1.31
  -1 -10  -5   -1.16    1.51
   1  10   5   -0.24    1.73
   1 -10   5   -1.28    1.66
   1 -10   5    4.11    1.70
  -1 -10  -6    1.15    1.91
   1  10   6   -3.28    2.03
   1 -10   6   -2.02    1.22
  -1  10  -6    0.51    1.07
  -1 -10  -7   -2.16    1.85
   1  10   7   -0.43    1.80
   1 -10   7   -1.18    1.41
  -1  10  -7   -1.11    1.55
  -1 -10  -8   -1.52    1.39
  -1  10  -8   -1.95    1.85
   1  10   8    1.75    2.41
   1 -10   8   -0.27    1.26
  -1 -10  -8   -4.20    2.70
   1  10   9   -0.16    1.66
  -1 -10  -9    1.12    1.84
  -1  10  -9    0.75    1.52
   1 -10   9    1.57    1.38
  -1 -10  -9   -0.70    1.17
  -1 -10 -10   -4.49    3.10
  -1 -10 -10   -1.37    1.37
  -1  10 -10   -1.83    1.68
   1  10  10   -0.09    1.06
   1 -10  10    1.35    2.03
   1 -11 -10   -2.20    2.21
   1  11 -10    0.34    1.62
   1  11  -9   -6.06    3.68
   1  11  -8    0.77    2.31
   1  11  -8    2.60    1.51
  -1 -11   8   -1.61    1.53
  -1 -11   7   -1.83    1.21
   1 -11  -7    2.20    2.38
   1  11  -7    1.96    1.91
   1  11  -7    0.62    1.17
  -1  11   7    3.14    2.47
  -1  11   6    4.22    2.95
   1  11  -6   -0.72    2.49
   1 -11  -6   -2.77    2.62
  -1 -11   6   -1.28    1.83
   1  11  -6   -0.99    1.54
  -1 -11   6    0.04    1.33
   1 -11  -5   -0.18    1.80
  -1  11   5   -0.72    1.72
  -1 -11   5    0.69    1.22
  -1  11   4    3.69    2.75
  -1 -11   4   -0.84    1.81
   1 -11  -4   -0.88    1.61
   1  11  -3    1.29    1.77
  -1 -11   3   -1.19    1.58
   1 -11  -3    3.03    2.44
  -1  11   3   -0.02    2.28
  -1  11   2    3.17    2.18
  -1 -11   2   -3.20    2.34
   1  11  -2    4.14    2.80
   1 -11  -2   -0.26    1.38
  -1  11   1   -6.82    2.89
   1  11  -1   -3.49    2.87
  -1 -11   1   -1.64    1.50
   1 -11  -1    1.31    1.38
   1 -11   0   -1.26    1.88
  -1 -11   0    3.22    1.85
   1  11   0   -2.08    2.65
  -1  11   0    0.59    1.89
  -1  11  -1   -0.08    1.25
   1  11   1   -3.62    2.26
   1 -11   1   -0.18    1.11
  -1 -11  -1   -0.55    1.44
   1 -11   2    3.62    2.29
   1  11   2    3.86    2.48
  -1  11  -2    3.68    2.31
  -1 -11  -2   -0.10    1.48
   1 -11   3    1.38    1.73
   1  11   3    2.44    2.29
  -1 -11  -3    4.35    2.54
  -1  11  -3    0.68    1.66
   1  11   4   -2.32    2.65
   1  11   4    4.91    3.32
   1 -11   4    3.48    1.96
  -1 -11  -4   -3.04    2.07
   1  11   5   -0.24    1.58
  -1 -11  -5   -0.34    1.45
   1  11   5    1.31    2.36
  -1  11  -5    0.60    1.25
   1 -11   5   -0.95    1.43
  -1  11  -6    0.85    1.49
   1  11   6   -3.12    2.51
   1 -11   6   -1.48    1.16
  -1 -11  -6   -0.72    1.80
   1  11   7   -1.01    1.93
   1  11   8    5.01    3.05
   1 -11   9    0.03    1.21
   1  11   9   -2.90    2.11
  -1 -12   5   -2.50    1.62
  -1 -12   4    1.81    1.69
  -1 -12   3   -3.17    2.21
  -1 -12   2   -1.17    1.46
  -1  12   2   -3.29    2.48
   1 -12  -2   -2.83    2.57
  -1 -12   1   -1.45    1.72
  -1  12   1    3.62    2.91
   1  12  -1   -2.61    2.37
   1 -12  -1    1.63    1.59
  -1  12   0    0.36    1.95
   1  12   0    4.21    2.52
   1 -12   0    0.69    1.52
  -1 -12   0    1.45    1.59
   1 -12   1    0.16    1.17
   1  12   1   -2.28    2.14
  -1  12  -1    0.52    1.65
   1  12   2    0.22    1.85
   1 -12   2    2.58    1.58
  -1  12  -2    1.06    2.02
  -2   0  21    0.63    1.40
  -2   0  21    0.74    1.18
   2   0 -21    0.03    1.31
   2   0 -20    4.35    2.09
  -2   0  20    0.97    1.45
  -2   0  20    3.84    2.11
  -2   0  19   -1.89    1.43
  -2   0  19    0.42    1.42
   2   0 -19    0.26    1.21
  -2   0  18    2.78    1.48
  -2   0  18    1.18    1.16
   2   0 -18    2.18    1.56
  -2   0  17   -1.19    1.16
  -2   0  17    0.89    1.45
   2   0 -17   -0.65    1.09
  -2   0  16    1.38    1.54
  -2   0  16    2.53    1.45
   2   0 -16   -0.20    1.12
  -2   0  15    0.19    1.08
   2   0 -15    0.49    0.87
  -2   0  15    0.36    1.11
  -2   0  14   57.77    4.69
  -2   0  14   56.80    5.14
   2   0 -14   55.72    4.72
   2   0 -13    2.13    1.37
  -2   0  13    1.53    1.12
  -2   0  13    3.05    1.68
   2   0 -12    2.49    1.34
  -2   0  12    2.02    1.34
  -2   0  12    2.46    1.36
  -2   0  11   -0.63    0.85
   2   0 -11   -0.65    0.85
  -2   0  11    1.35    1.27
  -2   0  10  392.92   10.78
  -2   0  10  425.62   11.88
   2   0 -10  408.69   10.66
  -2   0   9   -0.58    0.83
  -2   0   9   -0.30    0.34
  -2   0   9   -0.36    0.71
   2   0  -9   -0.48    0.57
  -2   0   8    0.91    0.31
   2   0  -8    1.52    0.77
  -2   0   8    0.90    0.80
  -2   0   8    0.26    0.19
  -2   0   8    1.24    0.73
  -2   0   7    0.25    0.17
   2   0  -7   -0.03    0.22
   2   0  -7   -0.68    0.65
  -2   0   7   -0.10    0.26
   2   0  -7    0.33    0.45
  -2   0   7    0.10    0.70
   2   0  -7    0.04    0.24
  -2   0   7    0.03    0.57
  -2   0   6  805.88   11.19
  -2   0   6  803.56    9.72
  -2   0   6  807.17   12.51
  -2   0   6  799.03    8.01
   2   0  -6  799.47    9.42
   2   0  -6  799.84    7.68
  -2   0   6  829.79    9.51
   2   0  -6  797.13    7.72
  -2   0   6  814.16    7.59
   2   0  -6  806.47   11.18
  -2   0   5    0.65    0.31
  -2   0   5    0.50    0.31
   2   0  -5    0.45    0.24
  -2   0   5    0.90    0.37
   2   0  -5    0.74    0.31
  -2   0   5    0.33    0.23
   2   0  -5    0.83    0.31
   2   0  -5    0.21    0.33
  -2   0   5    0.74    0.58
  -2   0   5    1.09    0.58
   2   0  -4    8.32    0.91
  -2   0   4    7.45    0.84
   2   0  -4    8.29    0.67
  -2   0   4    6.76    0.83
  -2   0   4    7.61    0.69
  -2   0   4    7.29    0.93
   2   0  -4    8.46    0.98
   2   0  -4    6.88    0.77
   2   0  -4    7.42    0.80
  -2   0   4    6.97    0.80
  -2   0   4    7.40    0.79
   2   0  -3    3.07    0.55
  -2   0   3    4.10    0.51
  -2   0   3    3.19    0.60
  -2   0   3    3.52    0.59
  -2   0   3    3.16    0.48
   2   0  -3    3.20    0.47
   2   0  -3    3.20    0.41
  -2   0   3    3.49    0.58
  -2   0   3    3.12    0.38
   2   0  -3    3.84    0.61
   2   0  -3    3.27    0.49
  -2   0   2  106.78    2.95
   2   0  -2  106.66    2.89
  -2   0   2  101.28    2.80
   2   0  -2   99.72    2.83
  -2   0   2  102.75    2.43
  -2   0   2  106.26    2.25
   2   0  -2  101.20    2.40
  -2   0   1    6.12    0.74
  -2   0   1    4.94    0.50
  -2   0   1    5.74    0.69
  -2   0   1    4.69    0.47
   2   0  -1    5.71    0.70
   2   0  -1    4.50    0.45
   2   0  -1    6.28    0.71
   2   0   0   78.23    1.76
   2   0   0   84.96    2.60
  -2   0   0   89.20    2.64
  -2   0   0   78.18    1.77
   2   0   0   80.74    2.35
  -2   0   0   78.56    2.13
  -2   0   0   74.02    1.80
  -2   0   0   84.84    2.64
   2   0   0   83.37    1.84
   2   0   0   87.11    2.60
  -2   0   0   81.95    1.81
   2   0   1    3.08    0.53
  -2   0  -1    3.92    0.44
  -2   0  -1    2.83    0.54
  -2   0  -1    3.50    0.58
  -2   0  -1    1.84    0.49
   2   0   1    2.18    0.49
  -2   0  -1    3.10    0.53
   2   0   1    2.89    0.51
   2   0   1    2.44    0.52
   2   0   1    2.64    0.52
  -2   0  -1    3.35    0.58
   2   0   1    4.12    0.50
   2   0   2    0.21    0.27
  -2   0  -2    0.43    0.40
  -2   0  -2    0.41    0.29
   2   0   2   -0.09    0.38
   2   0   2    0.04    0.36
  -2   0  -2    0.52    0.26
  -2   0  -2    0.64    0.34
  -2   0  -2    0.36    0.44
  -2   0  -2    1.26    0.52
   2   0   2    0.67    0.41
  -2   0  -3   -0.22    0.25
  -2   0  -3    0.80    0.41
  -2   0  -3    0.48    0.27
   2   0   3    0.18    0.28
   2   0   3    0.21    0.37
   2   0   3    0.27    0.27
   2   0   3    0.03    0.21
  -2   0  -3    0.06    0.40
   2   0   4  806.30   13.16
  -2   0  -4  715.84   11.50
   2   0   4  764.31    7.73
  -2   0  -4  789.51    7.81
   2   0   4  747.33    7.23
   2   0   4  786.32   11.36
  -2   0  -4  743.88    7.50
  -2   0  -4  765.27   11.16
   2   0   5    0.10    0.26
  -2   0  -5   -0.13    0.23
  -2   0  -5    0.56    0.58
   2   0   5    0.65    0.60
   2   0   5   -0.03    0.50
  -2   0  -5   -0.34    0.28
   2   0   5   -0.40    0.43
  -2   0  -5   -0.13    0.62
  -2   0  -6    8.99    1.56
  -2   0  -6    8.62    0.78
  -2   0  -6    6.97    1.35
   2   0   6    9.85    1.84
  -2   0  -6    8.10    0.82
   2   0   6    8.82    1.47
  -2   0  -7   -0.36    0.33
  -2   0  -7    1.06    0.65
   2   0   7    0.49    0.95
   2   0   7   -0.03    0.64
  -2   0  -7    0.44    0.87
   2   0   8  424.59   12.79
  -2   0  -8  411.29   10.76
   2   0   8  438.91   11.08
  -2   0  -9   -0.63    0.92
  -2   0  -9   -0.10    0.93
   2   0   9    0.95    0.88
   2   0   9    0.19    1.22
  -2   0 -10    3.46    1.12
   2   0  10    5.96    1.78
   2   0  10    3.22    1.26
  -2   0 -10    4.91    1.44
   2   0  11   -0.30    0.98
  -2   0 -11    0.41    1.07
   2   0  11   -0.18    1.27
  -2   0 -11   -1.60    1.48
  -2   0 -12   39.91    4.01
  -2   0 -12   37.79    3.94
   2   0  12   38.59    3.99
  -2   0 -13    0.33    0.86
  -2   0 -13   -0.70    1.27
   2   0  13   -0.28    0.91
  -2   0 -14    3.67    1.42
  -2   0 -14    3.63    1.58
   2   0  14    3.07    1.63
   2   0  15    2.89    1.75
  -2   0 -15    0.82    1.18
  -2   0 -15   -0.09    1.37
   2   0  16   -0.68    1.47
  -2   0 -16   -2.52    1.59
   2   0  17   -1.28    1.49
  -2   0 -17   -1.54    1.32
  -2   0 -18    0.02    1.09
   2   0  18    1.46    1.29
  -2   0 -19    2.59    2.02
   2   0  19    0.41    1.26
   2   1 -21   -1.43    1.55
  -2   1  21    1.49    1.41
   2  -1 -21    0.72    1.70
  -2   1  21    1.03    1.45
  -2  -1  21   -0.68    1.38
   2   1 -20    1.56    1.45
  -2   1  20    1.75    1.30
  -2  -1  20   -0.84    1.47
   2  -1 -20    0.68    1.14
  -2   1  20    2.80    1.90
  -2  -1  19    1.25    1.34
  -2  -1  19    1.48    1.57
   2   1 -19   -0.35    1.14
  -2   1  19    1.09    1.39
   2  -1 -19    0.23    1.14
  -2   1  19   -1.54    1.68
  -2   1  18    4.51    1.97
   2  -1 -18    3.97    1.68
  -2  -1  18    2.33    1.37
  -2  -1  18    1.50    1.32
  -2   1  18    1.47    1.49
   2   1 -18    2.63    1.47
  -2  -1  17   -1.38    1.23
   2  -1 -17   -0.32    1.25
  -2   1  17    0.60    1.04
   2   1 -17   -1.41    1.37
  -2   1  17   -1.19    1.24
  -2  -1  17   -2.79    1.49
   2   1 -16    3.93    1.55
  -2  -1  16    6.03    2.14
  -2   1  16    7.56    2.19
  -2   1  16    6.91    1.81
   2  -1 -16    8.66    2.16
  -2  -1  16    5.84    1.81
  -2   1  15    0.54    1.10
   2   1 -15   -0.30    1.21
  -2   1  15    0.50    0.86
   2  -1 -15    1.93    1.21
  -2  -1  15    1.47    1.31
  -2  -1  15   -0.60    1.05
   2   1 -14    1.89    1.35
  -2   1  14    0.11    1.06
  -2   1  14    1.54    1.28
  -2  -1  14   -0.12    1.01
  -2  -1  14   -0.98    1.22
   2  -1 -14   -0.06    0.94
  -2   1  13    0.88    1.16
  -2  -1  13    0.56    1.17
   2   1 -13    3.17    1.44
  -2   1  13    1.06    1.07
   2  -1 -13    0.00    0.89
  -2  -1  13   -0.46    1.10
  -2  -1  12    5.88    1.68
  -2   1  12    6.72    1.85
   2  -1 -12    9.07    1.68
   2   1 -12    5.02    1.39
   2  -1 -12    8.04    1.86
  -2   1  12    7.51    1.61
  -2  -1  12   10.18    2.29
  -2   1  11   10.45    2.19
   2   1 -11    8.84    1.92
  -2   1  11   11.52    2.18
   2  -1 -11   10.59    1.58
  -2  -1  11    8.83    2.29
  -2  -1  11    9.57    1.84
   2  -1 -11    9.53    1.71
   2  -1 -10   20.61    2.40
   2   1 -10   21.27    1.89
   2   1 -10   23.07    1.20
   2  -1 -10   24.85    2.35
  -2  -1  10   22.22    2.76
  -2   1  10   21.67    2.60
  -2  -1  10   22.67    3.10
  -2  -1  10   24.72    1.27
   2   1 -10   24.24    2.70
  -2   1  10   21.56    1.06
  -2   1  10   20.80    2.48
   2  -1 -10   22.56    1.09
  -2  -1   9    1.95    0.98
  -2  -1   9    2.60    1.28
   2   1  -9    4.17    0.83
   2   1  -9    3.01    1.09
  -2   1   9    4.40    1.26
   2  -1  -9    4.13    0.90
  -2   1   9    2.54    1.02
   2  -1  -9    3.46    0.53
   2  -1  -9    3.67    1.08
  -2  -1   9    4.04    0.57
  -2   1   9    3.01    0.47
   2   1  -9    2.84    0.49
  -2   1   8    3.72    0.57
  -2  -1   8    4.52    1.42
  -2   1   8    4.47    1.12
  -2   1   8    4.95    1.15
   2   1  -8    4.66    0.73
   2  -1  -8    4.37    0.85
  -2   1   8    4.61    1.05
   2  -1  -8    3.87    0.57
  -2  -1   8    3.70    0.60
   2   1  -8    4.63    1.18
   2  -1  -8    3.46    0.92
   2   1  -8    3.51    0.62
  -2  -1   8    3.94    1.17
  -2  -1   7    1.63    0.87
   2   1  -7    2.37    0.37
   2   1  -7    1.02    0.60
   2   1  -7    1.42    0.43
  -2   1   7    1.97    0.69
  -2   1   7    1.73    0.70
   2  -1  -7    2.07    0.47
  -2  -1   7    3.33    1.38
  -2   1   7    1.79    0.45
  -2   1   7    1.40    0.69
   2  -1  -7    2.00    0.70
   2  -1  -7    2.00    0.65
  -2  -1   7    1.70    0.50
  -2  -1   6   13.64    1.26
   2  -1  -6   14.38    1.43
   2   1  -6   13.81    1.29
  -2   1   6   12.38    1.47
  -2  -1   6   12.29    1.87
   2  -1  -6   15.99    1.26
  -2  -1   6   13.79    1.52
   2   1  -6   13.79    1.55
  -2   1   6   14.86    1.62
  -2   1   6   13.90    1.42
  -2   1   6   13.41    1.13
   2  -1  -6   15.94    1.26
  -2  -1   6   14.55    1.63
   2   1  -5    9.30    1.11
   2   1  -5   11.17    1.27
   2  -1  -5    9.34    0.96
  -2   1   5   10.21    1.03
  -2   1   5   10.49    1.24
  -2   1   5    9.83    1.19
  -2  -1   5    8.95    1.17
  -2  -1   5    9.98    1.29
  -2   1   5    7.98    0.92
   2  -1  -5   11.06    0.87
   2  -1  -5    9.58    1.03
  -2  -1   5    9.16    1.13
  -2  -1   5    8.43    1.50
   2  -1  -4   46.46    2.39
   2   1  -4   46.88    2.21
  -2  -1   4   42.87    2.43
  -2   1   4   42.71    1.81
  -2  -1   4   44.64    2.57
   2  -1  -4   45.08    1.86
  -2  -1   4   44.58    2.12
  -2  -1   4   45.53    2.94
  -2   1   4   41.13    2.21
  -2   1   4   48.87    2.54
   2  -1  -4   44.32    2.20
   2   1  -4   44.63    2.41
   2   1  -3    2.53    0.76
  -2   1   3    2.16    0.39
  -2   1   3    2.48    0.59
   2  -1  -3    3.59    0.68
  -2  -1   3    2.07    0.64
  -2  -1   3    1.69    0.64
   2  -1  -3    3.37    0.77
   2   1  -3    2.35    0.75
  -2  -1   3    2.17    0.77
   2  -1  -3    1.69    0.35
   2   1  -3    2.12    0.45
  -2   1   3    2.60    0.73
  -2   1   3    1.86    0.36
  -2  -1   3    1.99    0.46
   2  -1  -3    2.18    0.36
  -2  -1   2   61.61    2.57
  -2   1   2   68.98    1.65
  -2   1   2   61.02    2.24
   2  -1  -2   67.82    1.64
   2  -1  -2   68.15    1.81
   2   1  -2   68.02    2.12
   2   1  -2   67.72    3.09
  -2   1   2   67.99    2.97
   2  -1  -2   68.05    1.66
   2   1  -2   69.05    2.84
   2  -1  -2   62.49    2.85
  -2  -1   2   67.85    3.07
  -2   1   2   68.92    1.66
   2  -1  -2   64.69    2.27
  -2  -1   2   65.56    2.10
   2   1  -1    0.66    0.27
   2   1  -1    0.25    0.44
   2   1  -1   -0.37    0.32
   2  -1  -1    0.30    0.16
  -2  -1   1    0.32    0.24
  -2  -1   1    0.79    0.32
  -2   1   1    0.54    0.39
   2  -1  -1    0.17    0.19
  -2   1   1    0.37    0.23
  -2  -1   1   -0.03    0.16
  -2  -1   1   -0.12    0.44
   2  -1  -1    0.48    0.24
  -2   1   1    0.43    0.19
   2   1  -1    0.30    0.18
  -2  -1   1    0.32    0.13
   2   1  -1    0.20    0.12
  -2  -1   1    0.16    0.13
  -2   1   1   -0.12    0.27
  -2  -1   1    0.56    0.22
  -2   1   1    0.35    0.25
   2  -1  -1    0.31    0.38
  -2   1   1    0.33    0.16
   2   1   0   61.59    2.85
  -2  -1   0   61.31    1.57
   2   1   0   62.36    1.60
   2  -1   0   60.79    2.75
   2  -1   0   58.43    2.09
   2   1   0   63.37    1.54
  -2  -1   0   70.89    2.94
  -2   1   0   57.29    1.68
  -2   1   0   63.37    2.81
  -2   1   0   62.09    2.27
   2  -1   0   66.12    2.60
  -2  -1   0   60.85    2.99
   2   1   0   59.64    2.87
   2   1   0   61.46    1.91
  -2  -1   0   62.55    1.53
  -2   1   0   61.51    2.35
  -2  -1  -1    1.51    0.36
  -2  -1  -1    1.35    0.33
  -2  -1  -1    3.15    0.85
   2  -1   1    2.07    0.70
   2   1   1    2.43    0.74
   2   1   1    1.94    0.40
   2   1   1    1.79    0.39
  -2   1  -1    1.91    0.53
  -2   1  -1    1.73    0.46
  -2   1  -1    1.43    0.61
  -2  -1  -1    1.86    0.63
   2  -1   1    1.45    0.48
   2   1   1    1.88    0.74
  -2   1  -1    0.79    0.37
  -2  -1  -1    1.97    0.66
   2   1   2   22.38    1.63
  -2   1  -2   23.20    1.70
  -2  -1  -2   20.55    1.60
  -2  -1  -2   22.15    1.64
  -2  -1  -2   20.22    1.30
  -2  -1  -2   23.09    1.86
   2   1   2   19.93    1.76
  -2   1  -2   21.29    1.56
   2   1   2   18.34    1.16
   2  -1   2   21.60    1.61
   2  -1   2   19.86    1.59
  -2   1  -2   21.54    1.83
   2   1   2   20.71    1.31
   2  -1   3    6.73    1.06
   2   1   3    5.49    0.93
  -2  -1  -3    6.41    0.88
  -2  -1  -3    5.86    0.67
   2   1   3    5.20    0.75
   2   1   3    5.51    0.85
  -2   1  -3    5.82    0.94
  -2   1  -3    6.11    0.99
  -2   1  -3    6.21    0.80
  -2  -1  -3    4.54    0.84
  -2  -1  -3    5.43    0.96
  -2  -1  -3    6.12    0.87
  -2   1  -3    5.71    1.10
   2  -1   3    5.44    0.85
  -2  -1  -3    6.75    1.00
  -2  -1  -4    6.32    0.95
  -2   1  -4    4.87    1.05
   2  -1   4    5.43    0.81
   2   1   4    5.92    1.04
  -2  -1  -4    6.98    0.99
  -2  -1  -4    8.21    1.27
   2  -1   4    5.95    1.10
   2   1   4    6.52    0.80
  -2   1  -4    6.08    0.84
   2   1   4    5.41    0.95
  -2  -1  -4    5.35    0.73
  -2  -1  -4    5.52    0.81
  -2  -1  -4    5.79    0.98
  -2   1  -4    7.62    1.31
   2   1   5    1.74    0.41
  -2   1  -5    2.00    0.80
  -2   1  -5    2.01    0.45
  -2  -1  -5    1.60    0.68
  -2  -1  -5    1.55    0.39
   2  -1   5    2.37    0.54
  -2   1  -5    1.37    0.82
  -2  -1  -5    2.47    0.75
   2   1   5    1.87    0.84
   2   1   5    2.13    0.71
  -2  -1  -5    1.85    0.71
   2  -1   5    1.28    0.73
   2  -1   6    0.05    0.25
   2   1   6    0.23    0.68
  -2   1  -6    0.08    0.23
   2   1   6   -0.14    0.27
   2   1   6    0.47    0.68
  -2  -1  -6    0.28    0.22
   2  -1   6   -0.22    0.69
  -2   1  -6    0.29    0.71
  -2  -1  -6   -0.34    0.54
  -2   1  -6    1.07    0.91
  -2  -1  -6   -0.20    0.62
   2   1   7    3.85    1.25
   2   1   7    2.90    0.48
  -2  -1  -7    3.46    1.04
   2  -1   7    2.64    0.51
  -2   1  -7    1.75    0.38
  -2   1  -7    2.43    1.02
  -2  -1  -7    1.65    0.83
   2   1   7    2.70    1.08
  -2   1  -7    3.00    1.10
  -2  -1  -7    2.59    0.47
   2  -1   7    1.87    0.76
  -2   1  -8    4.83    1.32
  -2   1  -8    6.27    0.65
   2   1   8    3.79    1.35
   2   1   8    6.65    1.56
  -2  -1  -8    5.30    0.55
   2  -1   8    5.46    0.62
  -2  -1  -8    6.61    1.45
  -2  -1  -8    3.26    1.08
   2   1   8    5.68    0.55
   2  -1   8    5.00    1.35
  -2   1  -8    5.20    1.45
  -2   1  -9    3.63    1.38
   2   1   9    3.90    1.49
   2  -1   9    2.58    1.21
   2  -1   9    3.43    0.41
   2   1   9    4.23    1.29
  -2   1  -9    4.04    1.12
  -2  -1  -9    5.40    1.34
  -2  -1  -9    3.77    1.19
   2  -1  10   -0.67    1.03
  -2  -1 -10    0.16    0.90
   2   1  10   -2.25    1.29
  -2  -1 -10   -0.18    0.96
   2   1  10   -0.25    0.87
  -2   1 -10   -0.02    0.83
  -2   1 -10    0.96    0.76
  -2  -1 -11    5.22    1.58
  -2   1 -11    7.38    1.97
   2   1  11    5.91    1.85
  -2  -1 -11    5.56    1.47
   2  -1  11    6.64    1.92
  -2   1 -11    4.28    1.58
   2   1  11    5.67    1.60
   2   1  12    0.08    1.08
  -2   1 -12   -0.13    0.92
  -2  -1 -12   -0.80    1.45
   2   1  12   -0.93    1.10
  -2  -1 -12   -0.18    1.05
   2  -1  12    0.74    1.14
  -2   1 -12   -2.27    1.56
   2   1  13    0.11    0.91
  -2  -1 -13   -0.21    0.94
   2  -1  13    1.21    1.30
  -2  -1 -13    0.15    0.87
  -2   1 -13   -1.06    1.41
   2   1  13    0.56    1.02
  -2  -1 -14    1.33    1.29
  -2  -1 -14   -1.14    0.85
  -2   1 -14    0.15    1.27
   2  -1  14    0.08    1.33
   2   1  14   -2.02    1.51
   2   1  14   -1.11    1.61
   2   1  15   -1.37    1.27
  -2  -1 -15    0.93    1.04
  -2   1 -15    1.58    1.17
   2   1  15    1.49    1.26
   2  -1  15    0.24    1.14
  -2  -1 -15   -1.84    1.73
   2  -1  16   -1.18    1.25
  -2   1 -16    3.27    2.03
   2   1  16   -2.23    1.39
  -2  -1 -16   -0.13    1.17
  -2  -1 -16   -0.54    1.16
  -2   1 -17   -0.03    1.26
   2  -1  17   -2.16    1.67
  -2  -1 -17    1.82    1.41
   2   1  17    0.17    1.26
  -2  -1 -17   -0.65    1.11
   2   1  18   -0.89    1.43
  -2  -1 -18   -0.76    1.34
   2  -1  18    1.55    1.46
  -2   1 -18   -1.00    1.15
  -2   2  21    1.65    1.20
   2   2 -20    0.81    1.37
  -2   2  20    1.09    1.41
   2  -2 -20   -0.33    1.76
  -2  -2  20    1.03    1.28
   2   2 -19    0.89    1.38
  -2   2  19    1.84    1.41
  -2   2  19   -1.70    1.74
  -2  -2  19    0.14    1.04
   2  -2 -19    0.85    1.51
   2  -2 -18    9.60    2.46
  -2  -2  18    8.44    2.35
   2   2 -18    8.17    2.55
  -2   2  18    6.65    2.15
  -2   2  18    7.30    2.26
  -2   2  17   13.71    2.86
  -2   2  17   11.35    2.36
   2  -2 -17   10.30    2.39
   2   2 -17    8.44    2.19
  -2  -2  17   12.65    2.73
   2  -2 -16    9.24    2.23
  -2   2  16   10.18    2.16
  -2   2  16   12.56    2.62
  -2  -2  16    9.06    2.30
   2   2 -16   11.36    2.49
   2   2 -15    0.72    0.96
  -2   2  15    1.86    1.31
  -2  -2  15    0.29    1.37
   2  -2 -15    0.39    1.16
  -2  -2  15    1.54    1.30
   2  -2 -15    0.08    0.77
  -2   2  15    1.61    1.24
   2   2 -14   24.84    3.26
  -2  -2  14   23.81    3.31
   2  -2 -14   22.01    3.04
  -2   2  14   23.72    3.18
   2  -2 -14   29.70    3.00
  -2  -2  14   31.55    4.11
  -2   2  14   28.37    3.54
  -2  -2  13   19.81    2.97
   2   2 -13   21.98    3.09
  -2   2  13   19.62    2.93
  -2  -2  13   20.87    3.31
   2  -2 -13   27.23    2.76
  -2   2  13   21.45    2.86
   2  -2 -13   23.60    2.99
  -2  -2  12   16.43    3.00
  -2   2  12   12.11    2.20
  -2   2  12   13.65    2.26
   2  -2 -12   14.41    1.98
   2  -2 -12   12.06    2.15
   2   2 -12   11.75    2.21
  -2  -2  12   13.59    2.49
   2  -2 -11    7.67    1.60
  -2   2  11   11.26    1.93
  -2  -2  11    7.01    1.98
   2   2 -11    7.07    0.71
   2   2 -11    9.00    1.81
  -2   2  11   10.35    1.89
  -2  -2  11   10.49    2.01
   2  -2 -11   12.09    1.75
   2   2 -11    8.94    1.04
   2  -2 -11    9.92    0.98
   2   2 -11    9.74    0.65
  -2   2  10   43.89    3.35
   2  -2 -10   46.52    3.10
  -2   2  10   39.25    3.66
   2   2 -10   40.57    3.62
  -2  -2  10   45.09    4.41
  -2   2  10   39.99    3.39
   2   2 -10   41.25    2.45
   2  -2 -10   42.50    2.21
   2  -2 -10   42.53    3.31
  -2  -2  10   45.91    3.88
  -2   2   9    6.36    1.55
  -2  -2   9    6.56    1.35
  -2   2   9    5.84    1.24
   2  -2  -9    5.58    0.89
   2   2  -9    6.62    1.52
  -2  -2   9    6.91    2.12
   2  -2  -9    7.13    1.06
   2   2  -9    6.88    1.06
  -2   2   9    6.83    1.31
   2  -2  -9    7.93    1.39
   2  -2  -8   28.56    1.96
  -2  -2   8   23.13    3.04
   2   2  -8   26.61    2.60
  -2   2   8   24.34    2.20
   2   2  -8   26.07    2.25
   2  -2  -8   28.13    2.05
  -2   2   8   27.13    2.80
  -2   2   8   25.50    2.15
  -2  -2   8   29.16    2.74
   2  -2  -8   27.07    2.23
  -2  -2   7  125.17    6.73
  -2   2   7  134.25    4.58
   2   2  -7  148.14    5.76
   2  -2  -7  143.98    4.95
  -2  -2   7  130.11    5.33
   2   2  -7  136.39    5.44
   2  -2  -7  135.27    3.72
   2  -2  -7  138.80    4.64
  -2   2   7  136.61    5.95
   2  -2  -6  140.18    5.14
  -2   2   6  135.10    5.53
  -2  -2   6  140.41    6.49
   2  -2  -6  141.52    3.14
   2   2  -6  128.93    4.94
   2   2  -6  144.13    6.07
  -2   2   6  128.06    4.16
  -2  -2   6  132.79    5.02
   2  -2  -6  134.42    4.21
   2   2  -5    3.42    0.94
  -2  -2   5    3.71    0.84
  -2   2   5    3.48    0.70
  -2   2   5    3.64    0.93
  -2  -2   5    4.46    1.25
   2  -2  -5    4.67    1.05
   2  -2  -5    3.90    0.64
   2   2  -5    4.32    0.90
  -2   2   4  310.22    7.40
  -2  -2   4  319.54    8.45
  -2  -2   4  313.12    6.30
  -2   2   4  307.20    5.29
  -2  -2   4  310.85    7.20
   2  -2  -4  302.62    8.01
   2   2  -4  297.17    5.44
   2   2  -4  319.46    6.46
   2   2  -4  317.70    9.32
  -2  -2   4  305.01    3.90
   2  -2  -4  317.61    5.35
   2  -2  -3  493.96    6.24
  -2  -2   3  491.18    9.00
   2  -2  -3  451.89   10.01
   2   2  -3  487.45    6.67
   2   2  -3  464.65    8.17
   2   2  -3  477.00   12.01
  -2   2   3  487.19    6.23
  -2  -2   3  477.70    6.52
  -2   2   3  481.36    8.59
  -2  -2   2  619.18    9.02
  -2   2   2  629.72    9.10
   2  -2  -2  602.75    9.85
  -2   2   2  612.79    6.83
   2  -2  -2  633.82    4.76
   2   2  -2  608.82    6.76
  -2  -2   2  604.09   10.38
   2  -2  -2  624.88    6.91
   2   2  -2  570.68   13.56
  -2   2   1    0.83    0.48
  -2  -2   1    0.21    0.23
   2   2  -1    1.63    1.07
  -2  -2   1    1.04    0.62
   2  -2  -1    0.05    0.49
  -2  -2   1    0.54    0.22
  -2   2   1    1.08    0.46
  -2   2   1    0.53    0.27
  -2   2   1    0.58    0.19
  -2   2   0  679.76    8.42
  -2  -2   0  670.91   11.58
   2   2   0  634.26    6.61
   2  -2   0  619.45    8.64
  -2  -2   0  636.37    6.63
   2   2   0  640.09    5.55
   2  -2   0  647.05    7.05
   2   2   0  618.00   14.10
  -2   2   0  676.27    8.69
  -2   2  -1  520.14    7.65
  -2  -2  -1  497.31    6.15
   2  -2   1  498.46    7.34
  -2   2  -1  485.86    6.60
   2   2   1  503.61    6.18
   2  -2   1  511.67   10.66
   2   2   1  512.84   12.24
  -2  -2  -1  469.80    9.50
   2  -2   2  284.99    5.32
   2   2   2  325.25    9.45
   2  -2   2  293.03    7.79
  -2  -2  -2  276.71    7.23
  -2  -2  -2  289.11    5.14
  -2   2  -2  300.64    6.36
   2  -2   2  315.15    6.45
  -2   2  -2  296.09    5.97
  -2   2  -2  324.07    5.10
   2   2   2  293.15    5.16
   2  -2   3    5.94    1.04
   2  -2   3    6.60    0.81
   2  -2   3    6.82    1.26
   2   2   3    7.86    1.49
  -2   2  -3    7.04    1.00
   2   2   3    5.75    0.85
  -2   2  -3    7.40    1.17
  -2  -2  -3    5.55    0.84
  -2  -2  -3    7.35    1.20
   2  -2   4  102.08    3.22
  -2  -2  -4   89.54    3.56
   2   2   4   94.71    3.64
  -2   2  -4   91.94    4.27
   2   2   4  102.21    4.54
   2  -2   4   94.34    4.16
   2  -2   4   95.80    4.33
  -2  -2  -4  107.18    4.76
   2   2   4   94.34    3.04
  -2   2  -5  134.69    5.44
   2  -2   5  125.60    3.51
  -2  -2  -5  131.01    4.62
  -2  -2  -5  134.38    4.72
   2   2   5  129.71    4.26
   2   2   5  134.00    4.65
   2  -2   5  131.86    5.40
   2  -2   5  124.34    4.61
   2   2   5  124.54    4.65
  -2  -2  -5  137.54    5.52
   2   2   6   22.70    2.18
   2  -2   6   24.77    1.66
  -2  -2  -6   22.21    2.06
   2   2   6   22.30    2.00
  -2   2  -6   23.05    2.49
  -2  -2  -6   22.99    2.14
   2   2   6   23.08    1.86
   2  -2   6   25.16    2.57
  -2  -2  -6   25.21    2.43
   2  -2   6   23.02    1.95
  -2   2  -7    2.11    0.94
   2  -2   7    1.91    0.94
  -2  -2  -7    1.60    0.81
   2   2   7    2.57    0.86
   2   2   7    3.20    0.68
   2  -2   7    1.50    0.58
   2   2   7    3.30    1.05
  -2  -2  -7    1.40    0.61
   2   2   8   10.38    1.71
   2  -2   8   12.14    2.14
   2  -2   8   12.04    1.29
   2   2   8   11.59    1.16
  -2  -2  -8   11.04    1.78
  -2  -2  -8   11.36    1.84
   2   2   8   11.74    1.80
  -2   2  -8    9.70    1.89
  -2  -2  -9   -1.01    0.93
  -2  -2  -9    0.18    0.29
  -2   2  -9    0.49    1.32
   2  -2   9    0.48    0.36
  -2  -2  -9   -1.04    1.01
   2   2   9    0.22    0.69
   2   2   9   -0.10    0.83
   2   2   9    0.30    0.28
   2   2  10   18.88    2.63
  -2  -2 -10   21.59    2.72
   2  -2  10   21.40    1.38
   2  -2  10   21.24    3.02
  -2  -2 -10   22.23    2.80
   2   2  10   22.68    2.74
  -2   2 -10   19.20    2.92
  -2  -2 -11   10.66    2.20
   2  -2  11   10.41    2.32
   2   2  11   11.34    2.04
  -2  -2 -11   10.79    2.06
  -2   2 -11    9.02    2.10
   2   2  11   11.57    2.31
  -2  -2 -12   19.00    2.73
   2   2  12   18.84    2.82
  -2  -2 -12   15.26    2.42
   2  -2  12   16.85    2.86
   2   2  12   17.82    2.65
  -2   2 -12   17.44    2.72
   2   2  13    0.13    0.86
   2  -2  13    0.02    1.29
  -2  -2 -13   -0.57    1.08
  -2  -2 -13   -0.17    0.98
  -2   2 -13   -1.56    1.34
   2   2  13   -0.03    1.00
   2   2  14   20.18    3.11
  -2  -2 -14   19.09    3.04
   2   2  14   23.56    3.29
  -2  -2 -14   22.62    3.32
   2  -2  14   22.64    3.50
  -2   2 -14   19.52    3.20
  -2   2 -15    7.32    2.06
   2   2  15    8.09    1.95
  -2  -2 -15   12.76    2.66
   2  -2  15    6.18    1.86
   2   2  15    7.45    2.07
  -2  -2 -15   11.17    2.37
  -2   2 -16    3.65    1.55
   2  -2  16    9.89    2.54
  -2  -2 -16    9.45    2.37
   2   2  16   11.32    2.48
  -2  -2 -16    9.97    2.32
   2   2  16    7.33    2.12
   2   2  17    1.30    1.38
   2  -2  17    3.11    1.76
  -2   2 -17    0.17    1.16
  -2  -2 -17    1.73    1.42
  -2  -2 -17   -0.72    1.35
   2  -2  18    2.82    1.88
  -2  -2 -18    0.76    1.32
  -2   2 -18   -0.07    1.46
   2   2  18    0.03    1.33
  -2   3  21   -0.23    1.22
   2  -3 -20   -1.09    1.37
  -2  -3  20    0.66    1.28
   2   3 -20    1.05    1.59
  -2   3  20   -0.37    1.41
  -2   3  20    0.26    1.04
  -2  -3  19    4.76    1.86
   2  -3 -19   -1.89    1.64
  -2   3  19    2.53    1.42
   2   3 -19    1.40    1.24
  -2   3  19   -0.61    1.24
   2   3 -18    0.36    1.14
  -2  -3  18    3.46    1.84
  -2   3  18    1.39    1.28
  -2   3  18    2.74    1.76
   2  -3 -18    2.42    1.45
   2   3 -17    2.72    1.65
  -2   3  17    1.29    1.02
  -2  -3  17   -0.94    1.67
  -2   3  17    1.66    1.33
   2  -3 -17    4.90    1.82
   2  -3 -16    0.19    1.11
   2   3 -16    1.61    1.43
  -2  -3  16    1.30    1.36
  -2   3  16    2.39    1.48
  -2   3  16    0.93    1.10
   2  -3 -15   -0.62    1.46
   2   3 -15   -0.57    1.10
  -2   3  15    1.47    1.31
  -2  -3  15    1.33    1.37
  -2   3  15   -0.27    1.23
  -2   3  14    1.04    0.92
  -2   3  14    0.64    1.07
  -2  -3  14   -2.05    1.61
   2   3 -14    1.32    1.37
   2  -3 -14   -0.08    0.99
  -2   3  13    0.54    0.97
   2   3 -13    0.34    1.11
   2  -3 -13   -0.93    1.18
  -2  -3  13   -2.07    1.60
  -2   3  13    1.37    1.18
   2  -3 -13   -0.69    0.66
  -2  -3  12    0.76    0.94
   2   3 -12    3.30    0.95
   2  -3 -12    1.94    1.07
   2  -3 -12    1.52    0.70
  -2   3  12    0.85    0.93
   2   3 -12    3.89    1.44
  -2   3  12    3.83    1.37
   2  -3 -12    1.77    0.64
  -2   3  11    5.13    1.39
   2  -3 -11    7.55    1.58
   2  -3 -11    8.80    1.46
   2  -3 -11    8.31    1.24
   2   3 -11    8.22    1.46
   2   3 -11    4.76    1.62
  -2   3  11    6.30    1.28
  -2  -3  11    6.19    1.61
  -2   3  11    6.31    1.74
   2  -3 -10   15.98    1.87
  -2   3  10   15.76    2.10
   2   3 -10   13.60    2.28
   2  -3 -10   13.09    1.89
  -2   3  10   15.10    2.08
   2  -3 -10   17.17    1.81
  -2   3  10   12.62    2.34
   2   3 -10   17.87    2.23
  -2  -3  10   14.80    2.40
   2  -3  -9    5.27    1.02
   2   3  -9    2.91    1.02
   2   3  -9    3.17    1.28
   2  -3  -9    6.00    1.28
  -2   3   9    2.64    0.97
   2  -3  -9    5.03    1.19
  -2   3   9    3.85    1.47
  -2  -3   9    6.07    1.33
  -2  -3   9    3.81    1.35
  -2  -3   8    0.71    0.74
   2   3  -8    0.55    0.85
  -2   3   8    1.31    1.11
   2  -3  -8   -0.51    0.92
   2   3  -8    0.78    1.00
   2  -3  -8    0.13    0.52
   2  -3  -8    0.08    0.28
  -2   3   8    0.09    0.61
  -2  -3   8    0.03    0.66
   2  -3  -7    4.34    0.97
   2   3  -7    4.91    1.16
   2   3  -7    5.47    1.39
   2  -3  -7    5.65    1.34
  -2  -3   7    3.87    1.04
  -2   3   7    3.15    0.85
  -2  -3   7    4.57    1.22
   2   3  -7    4.04    0.72
  -2   3   7    2.73    1.09
   2   3  -6   19.39    1.73
   2  -3  -6   16.34    1.59
   2   3  -6   19.85    2.80
   2   3  -6   18.41    2.01
  -2   3   6   16.78    2.30
  -2  -3   6   16.38    2.06
  -2  -3   6   17.27    1.00
  -2  -3   6   18.99    2.04
  -2   3   6   15.42    1.54
   2   3  -5   26.29    3.63
  -2   3   5   21.29    2.37
  -2   3   5   25.15    1.80
  -2  -3   5   25.92    2.21
   2   3  -5   24.77    2.21
   2   3  -5   26.54    2.31
  -2  -3   5   23.50    2.44
  -2  -3   5   21.39    1.25
   2  -3  -5   22.43    1.76
   2   3  -4    4.42    0.79
  -2   3   4    4.31    1.17
  -2   3   4    4.87    0.83
  -2  -3   4    4.29    0.65
   2  -3  -4    6.48    1.41
   2  -3  -4    4.72    0.80
   2   3  -4    4.77    1.96
   2   3  -4    3.52    0.90
  -2  -3   4    4.80    1.15
  -2   3   3   36.15    2.86
   2   3  -3   39.53    1.97
  -2  -3   3   34.91    3.05
   2  -3  -3   42.40    3.30
   2   3  -3   41.00    3.30
   2  -3  -3   36.65    2.11
  -2   3   3   35.94    2.13
   2  -3  -2    7.41    0.98
  -2   3   2    7.65    1.34
   2  -3  -2    5.80    1.25
   2   3  -2    5.77    1.33
   2   3  -2    6.34    0.73
  -2  -3   2    6.88    1.46
  -2   3   1    0.72    0.64
   2   3  -1    0.45    0.94
  -2  -3   1    0.87    0.93
  -2   3   1    0.09    0.21
   2  -3  -1    0.54    0.49
   2   3   0    5.34    0.81
  -2   3   0    5.29    0.99
   2   3   0    6.92    1.68
  -2  -3   0    4.60    0.76
   2  -3   0    6.98    1.26
  -2  -3   0    6.12    1.30
   2   3   0    6.18    0.48
   2  -3   0    6.47    0.75
   2   3   1   35.69    3.70
  -2  -3  -1   36.62    3.25
   2  -3   1   38.72    2.10
   2   3   1   36.41    2.04
  -2   3  -1   38.73    2.49
  -2  -3  -1   36.12    2.03
   2  -3   1   34.15    2.64
  -2   3  -2    6.76    1.10
   2   3   2    6.28    0.90
  -2  -3  -2    4.49    1.18
   2   3   2    7.44    2.37
  -2  -3  -2    5.46    0.85
   2  -3   2    5.58    1.09
   2  -3   3    8.65    1.39
   2   3   3    6.37    0.98
  -2   3  -3    6.70    1.21
  -2   3  -3    5.91    1.01
   2  -3   3    7.42    1.24
  -2  -3  -3    5.63    1.39
  -2  -3  -3    5.95    0.90
   2   3   3    5.01    1.60
   2  -3   4    5.56    1.18
   2   3   4    4.17    0.87
   2  -3   4    5.08    1.03
  -2   3  -4    5.46    1.21
  -2  -3  -4    3.51    0.75
  -2   3  -4    3.82    0.82
   2   3   4    5.47    1.54
  -2  -3  -4    5.92    1.44
  -2   3  -5    6.04    1.33
  -2   3  -5    4.51    0.92
   2   3   5    4.78    1.18
   2  -3   5    4.81    1.19
  -2  -3  -5    5.90    1.07
  -2  -3  -5    5.48    1.41
   2   3   5    6.31    1.10
   2  -3   5    5.97    1.09
   2  -3   5    4.11    1.35
   2   3   6   -0.15    0.49
  -2  -3  -6    0.24    0.54
  -2   3  -6   -0.83    0.98
  -2   3  -6   -0.01    0.44
   2   3   6   -0.56    0.59
   2  -3   6    0.34    0.78
   2   3   6    0.24    0.59
  -2  -3  -6   -0.27    0.83
   2  -3   6    0.74    0.77
   2  -3   6    0.37    0.49
   2  -3   7    1.69    0.59
  -2  -3  -7    1.86    1.09
   2  -3   7    0.76    0.64
  -2  -3  -7    2.27    0.96
   2   3   7    1.68    0.83
   2   3   7    1.91    0.82
  -2   3  -7    0.50    0.82
  -2  -3  -7    1.31    0.75
   2   3   7    1.49    0.81
  -2   3  -7    1.14    0.56
   2  -3   7    0.85    0.81
  -2  -3  -8    3.17    1.16
   2   3   8    2.39    0.75
  -2  -3  -8    3.52    1.24
   2   3   8    3.02    1.13
   2  -3   8    3.64    0.96
   2   3   8    3.13    1.05
   2  -3   8    4.75    1.69
   2  -3   8    2.38    0.76
  -2   3  -8    2.45    0.79
  -2  -3  -8    2.64    1.25
  -2   3  -8    2.13    1.20
   2  -3   9    0.88    0.54
  -2   3  -9    0.69    0.62
   2  -3   9    0.75    0.51
  -2   3  -9    1.98    1.41
   2   3   9    0.68    0.51
  -2  -3  -9    0.11    0.63
   2  -3   9   -0.39    1.04
   2   3   9    1.34    0.99
   2   3   9    0.01    0.65
  -2  -3  -9   -0.93    0.94
   2  -3  10   -0.67    1.02
   2   3  10    0.24    0.82
  -2   3 -10    0.93    0.63
  -2  -3 -10    2.07    1.06
   2   3  10    0.08    1.11
   2  -3  10    0.13    0.41
  -2  -3 -10    0.07    0.82
   2  -3  10   -0.06    0.41
  -2   3 -10    0.65    1.25
   2   3  10    0.07    0.37
   2   3  11    1.67    1.07
  -2   3 -11    0.56    1.19
   2   3  11    3.91    1.21
   2  -3  11    3.02    1.65
  -2   3 -11    2.97    1.01
  -2  -3 -11    2.74    1.08
  -2  -3 -11    0.17    1.09
   2  -3  12   -0.18    1.07
   2   3  12    0.08    0.76
  -2   3 -12    1.07    1.22
   2   3  12   -1.51    1.33
  -2  -3 -12    0.95    1.07
  -2  -3 -12    1.21    0.87
  -2   3 -13   -2.98    1.58
   2  -3  13    1.92    1.35
   2   3  13    1.37    1.20
  -2  -3 -13    0.19    1.05
   2   3  13   -1.33    1.32
  -2  -3 -13    0.60    1.11
   2   3  14   -0.02    1.06
   2  -3  14    0.61    1.23
  -2  -3 -14   -2.70    1.61
  -2  -3 -14   -0.99    1.31
   2   3  14    0.67    1.09
  -2   3 -14   -1.15    1.43
  -2   3 -15    2.29    1.48
   2   3  15    2.26    1.37
   2  -3  15   -0.35    1.02
  -2  -3 -15    2.79    1.56
  -2  -3 -15    0.78    1.09
   2   3  16   -0.77    1.33
  -2  -3 -16   -0.91    1.39
  -2   3 -16   -0.55    1.30
   2  -3  16    1.35    1.52
  -2  -3 -16   -1.57    0.97
   2   3  17   -0.52    1.33
  -2  -3 -17    0.37    1.54
   2  -3  17    1.42    1.21
  -2   3 -17   -0.49    1.50
   2   3  18    2.50    1.61
  -2   3 -18    2.36    1.67
   2  -3  18    0.81    1.33
   2   4 -20    1.35    1.62
  -2  -4  19   -1.14    1.66
   2   4 -19   -0.04    1.41
  -2   4  19    0.95    0.98
   2  -4 -19    1.70    1.43
  -2   4  19   -2.94    1.86
   2  -4 -18    1.71    1.73
  -2   4  18    0.81    1.04
  -2  -4  18    3.31    1.74
  -2   4  18    0.89    1.22
   2   4 -18   -0.48    1.59
  -2   4  17    2.21    1.23
   2   4 -17    4.64    2.04
   2  -4 -17    6.31    2.06
  -2  -4  17    0.00    1.49
  -2   4  17    0.96    1.10
  -2  -4  16    2.06    1.79
   2   4 -16    2.85    1.84
  -2   4  16   -1.83    1.31
   2  -4 -16   -2.61    1.73
  -2   4  16    1.08    1.43
  -2  -4  15    8.78    2.48
   2   4 -15   12.01    2.63
  -2   4  15    9.82    2.24
  -2  -4  15    8.09    1.96
  -2   4  15    6.89    1.98
   2  -4 -15    8.27    1.98
  -2   4  14    0.67    1.10
   2  -4 -14   -1.73    1.22
   2   4 -14    0.84    1.18
  -2  -4  14    0.27    1.02
  -2  -4  14   -1.67    1.20
  -2   4  14    0.37    0.91
   2   4 -13   24.15    3.33
   2  -4 -13   21.17    2.78
  -2  -4  13   27.23    3.79
  -2   4  13   22.04    2.99
  -2  -4  13   20.51    2.87
  -2   4  13   26.71    3.21
   2  -4 -12   -0.45    0.61
  -2   4  12    0.39    0.89
   2  -4 -12   -0.80    0.65
   2   4 -12   -1.96    1.55
  -2   4  12   -0.36    1.17
  -2  -4  12    0.78    1.30
   2  -4 -12   -0.59    0.80
  -2  -4  12   -0.39    0.89
  -2   4  12   -0.83    0.76
   2   4 -12    0.41    0.70
  -2  -4  11   92.47    5.75
  -2   4  11   99.72    5.40
  -2  -4  11   96.38    6.13
   2  -4 -11   96.23    4.42
   2  -4 -11   91.14    5.17
   2   4 -11   94.25    5.42
  -2   4  11   96.78    6.91
   2  -4 -11  106.38    5.54
  -2   4  11  103.96    5.66
   2   4 -11   99.18    6.35
  -2  -4  10    9.38    1.87
  -2   4  10   12.75    2.74
  -2  -4  10   11.60    2.10
   2  -4 -10   10.45    1.90
  -2   4  10   10.07    1.78
   2   4 -10   11.81    2.12
   2  -4 -10    9.72    1.33
   2  -4 -10    8.87    1.55
   2   4 -10    9.20    1.81
   2   4  -9   83.52    5.75
  -2  -4   9   81.85    5.23
  -2  -4   9   80.14    5.19
   2  -4  -9   78.12    4.32
  -2   4   9   81.63    4.42
   2   4  -9   85.39    5.37
  -2   4   9   84.51    6.17
   2  -4  -9   83.92    3.55
   2  -4  -9   90.02    5.64
   2   4  -8   -0.26    0.54
   2   4  -8    1.96    1.59
  -2  -4   8    0.39    0.80
  -2  -4   8    0.19    0.70
   2  -4  -8    0.10    0.75
   2   4  -8    1.14    0.71
  -2   4   8   -0.18    0.68
  -2   4   8   -0.78    1.45
  -2   4   7  134.57    5.09
  -2  -4   7  141.71    6.23
  -2  -4   7  142.03    6.60
  -2   4   7  140.06    7.40
   2  -4  -7  136.76    5.11
   2   4  -7  157.69    6.64
  -2  -4   7  132.99    3.48
   2   4  -7  148.06    8.85
   2   4  -7  147.11    5.67
   2  -4  -6   19.47    3.04
  -2   4   6   19.12    2.75
  -2  -4   6   20.54    2.25
  -2  -4   6   17.06    2.26
  -2   4   6   18.63    1.80
   2  -4  -6   16.02    1.72
   2   4  -6   19.28    2.29
   2   4  -6   20.58    2.32
   2   4  -6   20.93    3.89
  -2  -4   5  130.88    6.41
   2  -4  -5  120.95    4.43
   2   4  -5  124.60    6.09
  -2   4   5  127.10    6.52
  -2   4   5  123.97    4.47
   2  -4  -5  136.48    7.07
   2   4  -5  118.60    4.17
   2  -4  -4    0.33    0.45
  -2   4   4    0.08    0.73
  -2  -4   4    0.79    0.73
   2   4  -4   -0.42    1.02
   2   4  -4   -0.24    0.43
   2  -4  -4   -0.02    0.96
  -2   4   4   -0.16    0.56
  -2  -4   3  129.67    6.63
   2   4  -3  143.83    7.00
   2   4  -3  134.48    3.74
   2  -4  -3  126.17    1.90
  -2   4   3  138.12    6.30
   2  -4  -3  141.93    6.96
   2  -4  -3  133.38    4.58
  -2   4   3  129.76    4.48
   2  -4  -2    1.78    1.11
  -2   4   2    1.50    0.91
  -2  -4   2    1.38    0.91
   2   4  -2    1.03    0.37
  -2  -4   2    0.55    0.16
  -2   4   2    0.26    0.20
   2   4  -2    0.13    0.90
   2   4  -1    1.28    1.11
  -2   4   1    2.11    0.93
   2  -4  -1    0.14    0.75
  -2  -4   1    0.06    0.70
  -2   4   0    0.35    0.71
  -2  -4   0    0.75    1.13
  -2  -4   0    0.46    0.38
   2   4   0    0.19    1.19
   2  -4   0    0.58    0.91
   2   4   1  109.05    3.97
   2   4   1  103.97    6.98
   2  -4   1  117.12    3.47
   2  -4   1  106.87    5.70
  -2  -4  -1  106.87    4.00
   2   4   1  106.07    2.26
  -2  -4  -1  106.89    6.07
  -2   4  -1  109.55    4.94
  -2  -4  -2   -0.19    1.00
   2  -4   2    0.98    0.84
  -2   4  -2    1.42    0.78
  -2  -4  -2    0.68    0.55
   2   4   2    0.00    0.38
   2   4   2    0.08    1.17
   2   4   3  145.70    8.07
  -2  -4  -3  137.24    7.05
   2   4   3  145.16    4.79
  -2   4  -3  156.68    5.62
  -2  -4  -3  140.20    4.74
   2  -4   4   27.11    2.64
  -2  -4  -4   22.65    2.00
  -2   4  -4   25.38    2.33
   2  -4   4   26.31    2.61
  -2  -4  -4   25.49    2.98
  -2   4  -4   25.25    2.58
   2   4   4   30.57    4.21
   2   4   4   23.74    2.09
   2  -4   5  104.77    5.04
  -2   4  -5  105.26    5.38
  -2  -4  -5  117.55    6.41
   2  -4   5  105.98    5.44
  -2  -4  -5   99.41    4.42
  -2   4  -5  103.47    4.62
   2   4   5   99.49    4.41
   2   4   5  109.40    7.13
  -2  -4  -6   -0.49    0.77
  -2   4  -6    0.57    0.78
  -2  -4  -6   -0.26    1.13
   2   4   6   -0.97    1.18
   2  -4   6   -0.02    0.97
  -2   4  -6    0.39    0.60
   2   4   6    0.54    0.64
   2  -4   6    0.25    0.68
  -2   4  -7   99.81    5.80
  -2   4  -7   96.65    4.53
   2   4   7  102.07    4.29
   2  -4   7   96.49    5.70
   2   4   7   95.21    4.75
   2  -4   7  103.65    5.90
  -2  -4  -7   92.31    4.76
   2  -4   7   92.82    4.87
   2   4   7   98.63    5.87
  -2  -4  -7  100.10    6.17
  -2  -4  -8   10.89    1.72
  -2  -4  -8   13.84    2.08
   2   4   8   12.66    1.94
   2  -4   8   13.47    2.31
  -2   4  -8   13.06    1.72
  -2   4  -8   12.45    2.15
   2   4   8   12.07    1.65
   2  -4   8   12.86    2.05
  -2  -4  -8   13.17    2.37
   2  -4   8   13.42    1.88
   2   4   8   11.12    2.06
  -2  -4  -9   90.90    4.93
   2  -4   9   83.90    4.58
   2  -4   9   86.29    4.95
  -2   4  -9   80.46    4.17
   2   4   9   90.96    5.00
   2   4   9   85.53    4.68
   2  -4   9   98.75    6.24
   2   4   9   82.11    4.99
  -2  -4  -9   83.05    5.05
  -2   4  -9   87.61    5.97
   2  -4  10   -0.10    0.61
  -2   4 -10    0.47    0.62
   2   4  10    0.55    0.77
  -2   4 -10    0.40    0.89
  -2  -4 -10    0.34    0.86
   2   4  10    1.04    0.84
   2  -4  10   -0.59    1.17
  -2  -4 -10   -0.95    1.03
   2   4  10   -0.69    0.76
   2  -4  11   14.93    2.88
  -2  -4 -11   12.91    2.29
  -2   4 -11   15.12    2.85
  -2  -4 -11   15.08    2.32
   2   4  11   13.51    2.23
   2   4  11   10.62    2.09
  -2  -4 -12   -0.95    1.09
   2   4  12    0.81    1.19
   2  -4  12   -0.37    1.04
   2   4  12    1.58    0.93
  -2   4 -12    2.88    1.55
  -2  -4 -12    1.19    1.30
   2   4  13    9.47    2.07
   2  -4  13   10.17    2.78
   2   4  13    6.56    1.84
  -2  -4 -13   11.11    2.31
  -2  -4 -13    9.87    2.23
  -2   4 -13    8.36    2.25
   2   4  14   -0.08    1.17
  -2  -4 -14   -0.62    1.26
  -2   4 -14    0.47    1.26
  -2  -4 -14   -0.35    1.01
   2  -4  14   -1.35    1.65
  -2  -4 -15    0.46    0.92
  -2   4 -15    0.42    1.51
   2  -4  15   -1.61    1.69
  -2  -4 -15   -1.10    1.22
   2   4  15   -0.90    1.47
  -2  -4 -16   -2.29    1.67
  -2   4 -16   -1.86    1.74
   2   4  16    0.07    1.31
   2  -4  16    1.44    1.36
  -2   4 -17    2.11    1.65
  -2  -4 -17    1.16    1.29
   2  -4  17    0.67    1.33
   2   4  17    1.31    1.34
  -2  -5  19    3.94    1.95
   2   5 -19   -2.26    1.95
  -2   5  19   -0.81    1.38
   2  -5 -19    0.18    1.29
  -2   5  18   -4.25    2.18
   2  -5 -18   -1.97    1.46
  -2   5  18   -2.05    1.57
  -2  -5  18   -1.15    1.60
   2   5 -18   -0.38    1.15
  -2  -5  17    3.14    1.87
  -2   5  17    1.77    1.17
   2  -5 -17    0.74    1.35
   2   5 -17    3.13    1.63
  -2   5  17    3.43    1.66
  -2   5  16    0.23    1.11
   2   5 -16    1.64    1.57
   2  -5 -16    1.02    1.35
  -2  -5  16   -1.38    1.13
  -2   5  16    0.73    1.13
   2   5 -15    2.49    1.27
  -2   5  15    3.14    1.29
   2  -5 -15   -0.38    1.23
  -2   5  15    1.67    1.29
  -2  -5  15    1.50    1.12
  -2   5  14   -0.14    1.23
   2  -5 -14    1.30    1.26
  -2  -5  14    1.36    1.33
   2   5 -14   -0.30    1.42
  -2   5  14    0.55    0.79
  -2  -5  14   -0.33    1.06
  -2  -5  13    1.22    1.16
   2   5 -13    3.97    1.65
   2  -5 -13    4.07    1.60
  -2   5  13    2.63    0.95
  -2   5  13    1.20    0.97
  -2  -5  13    2.42    1.23
   2  -5 -12    1.52    0.92
  -2   5  12   -0.48    1.02
  -2   5  12   -0.31    1.20
  -2  -5  12    0.37    0.84
   2   5 -12   -1.25    1.34
  -2  -5  12   -0.39    1.01
   2  -5 -12    0.66    0.97
  -2   5  12    3.01    1.47
   2   5 -12   -0.84    0.90
   2  -5 -11    4.75    1.49
   2  -5 -11    5.28    1.74
   2   5 -11    4.68    1.43
  -2  -5  11    5.24    1.69
  -2  -5  11    4.96    1.72
  -2   5  11    2.51    1.12
   2   5 -11    5.74    1.92
  -2   5  11    4.26    1.55
   2  -5 -11    3.82    0.97
  -2   5  10    0.49    1.20
  -2  -5  10    1.24    0.82
   2   5 -10    1.49    1.25
  -2  -5  10    1.44    1.28
   2  -5 -10    0.94    0.91
  -2   5  10    0.96    0.83
   2   5 -10    0.86    1.04
   2  -5 -10   -0.17    0.50
   2  -5 -10    0.28    0.70
   2  -5  -9    3.72    1.12
   2   5  -9    5.76    1.20
  -2   5   9    3.40    1.11
  -2  -5   9    4.21    1.41
   2   5  -9    2.51    1.41
   2   5  -9    5.10    1.68
  -2   5   9    2.66    1.54
  -2  -5   9    6.06    1.66
   2   5  -8    0.10    0.74
   2   5  -8    0.96    0.79
  -2   5   8    1.61    1.01
   2  -5  -8   -0.59    0.98
  -2   5   8    1.10    1.20
  -2  -5   8    1.23    1.19
   2   5  -8    3.40    2.35
  -2  -5   8    2.45    1.35
  -2  -5   7    0.50    0.81
   2   5  -7    0.28    1.66
  -2   5   7   -0.95    1.82
   2   5  -7    0.29    0.72
   2   5  -7    0.47    0.86
   2  -5  -7    0.14    0.66
   2  -5  -7   -0.36    0.95
  -2  -5   7    0.90    0.85
  -2   5   7    2.06    0.92
   2  -5  -6    3.47    1.82
  -2  -5   6    1.67    1.08
  -2   5   6    1.92    0.85
   2  -5  -6    1.59    0.82
   2   5  -6    2.78    1.15
  -2  -5   6    3.14    1.26
   2   5  -6    2.06    0.81
   2   5  -6    4.23    1.42
  -2   5   6    1.98    1.46
   2  -5  -5   18.98    3.08
   2  -5  -5   14.91    1.81
   2   5  -5   19.09    2.75
  -2   5   5   11.66    2.36
  -2  -5   5   17.65    2.81
   2   5  -5   15.88    1.52
  -2   5   5   14.40    1.78
  -2   5   4    0.05    1.06
   2  -5  -4    0.19    0.63
  -2   5   4    0.24    0.59
  -2  -5   4   -1.28    1.02
   2   5  -4    0.08    0.87
   2   5  -4    0.71    0.44
   2  -5  -4    1.23    1.24
   2  -5  -3    1.33    1.19
  -2   5   3   -1.70    1.37
  -2  -5   3   -1.91    1.20
   2   5  -3    0.63    1.14
   2  -5  -3    0.70    0.60
   2   5  -3    1.10    0.41
  -2  -5   2    0.89    1.02
   2   5  -2    1.08    1.30
  -2   5   2    0.75    0.97
  -2   5   2    0.53    0.23
   2  -5  -2    0.58    0.92
   2   5  -1   -2.38    1.69
  -2  -5   1    0.13    0.96
  -2   5   1   -0.36    0.99
   2  -5  -1    0.94    1.17
  -2   5   0    3.13    1.20
   2  -5   0    4.52    1.67
   2   5   0    1.10    1.25
  -2  -5   0    0.84    1.18
   2   5   1   -0.41    1.24
   2  -5   1    0.01    0.33
  -2   5  -1   -0.48    0.88
   2  -5   1    0.68    0.87
  -2  -5  -1    0.02    0.51
  -2  -5  -1    0.92    1.67
   2   5   2   -1.03    1.54
  -2   5  -2    0.50    0.90
  -2  -5  -2    0.23    0.50
   2  -5   2    0.55    1.16
   2   5   2    0.15    0.49
   2  -5   2   -0.12    0.36
  -2  -5  -2   -0.15    1.17
   2   5   3   10.68    2.32
   2   5   3    9.63    1.44
  -2   5  -3    9.83    1.74
  -2  -5  -3    9.27    1.46
  -2  -5  -3   10.35    2.32
   2  -5   3   10.59    2.05
  -2  -5  -4    5.67    1.14
  -2   5  -4    6.43    1.50
   2  -5   4    6.10    1.58
   2  -5   4    4.62    1.38
  -2  -5  -4    2.69    1.46
  -2   5  -4    5.00    1.26
   2   5   4    4.11    1.07
   2   5   4    6.26    1.90
   2   5   5    1.53    0.79
  -2   5  -5    2.11    0.97
   2  -5   5    2.88    1.34
  -2  -5  -5    1.83    0.84
  -2   5  -5    2.86    1.21
   2  -5   5    2.62    1.04
  -2  -5  -5    1.83    1.53
   2   5   5    0.31    1.58
  -2   5  -6    3.41    1.27
   2   5   6    4.23    2.32
  -2  -5  -6    2.03    1.20
   2  -5   6    3.31    1.28
   2   5   6    3.35    1.19
   2  -5   6    0.98    0.84
  -2  -5  -6    2.15    0.91
  -2   5  -6    2.23    0.94
  -2  -5  -7    8.84    2.08
   2  -5   7    9.66    2.10
   2   5   7    8.36    1.60
  -2  -5  -7    6.71    1.51
   2   5   7   10.75    2.49
  -2   5  -7    9.39    2.09
   2  -5   7    8.67    1.71
  -2   5  -7    7.27    1.43
   2  -5   8   -0.79    1.38
  -2  -5  -8    0.32    0.77
  -2   5  -8    1.36    1.26
  -2  -5  -8   -0.01    1.00
   2  -5   8    0.57    1.33
   2   5   8   -0.13    0.52
   2  -5   8    0.34    0.76
  -2   5  -8    0.44    0.68
   2   5   8    0.72    0.70
   2   5   8   -0.01    0.95
  -2  -5  -9   -0.60    1.05
   2   5   9    0.31    0.76
   2   5   9   -0.37    0.72
  -2  -5  -9    0.18    0.66
  -2   5  -9    0.11    0.56
   2  -5   9   -0.77    0.84
   2  -5   9    0.80    0.96
  -2  -5  -9   -0.26    0.69
   2  -5   9   -1.37    1.27
   2   5   9   -0.32    0.58
  -2   5  -9    0.84    1.09
   2  -5  10    0.03    1.22
   2   5  10    0.35    1.02
   2   5  10    1.10    0.93
   2  -5  10    1.59    0.95
  -2  -5 -10    0.89    0.99
  -2  -5 -10    0.18    0.92
  -2   5 -10    0.28    1.08
   2   5  10    2.03    1.10
  -2   5 -10    0.42    0.64
  -2  -5 -11   -0.39    1.03
   2   5  11   -2.05    1.37
   2  -5  11   -1.39    1.23
  -2   5 -11   -0.47    1.02
   2   5  11    2.38    1.11
  -2  -5 -11    0.18    0.72
   2   5  12   -0.13    1.14
  -2  -5 -12   -0.19    1.14
  -2  -5 -12    0.69    0.94
   2  -5  12    0.19    1.17
  -2   5 -12    1.16    1.38
   2   5  13   -2.10    1.49
  -2  -5 -13   -0.59    1.04
  -2   5 -13    1.79    1.44
   2  -5  13   -1.04    1.82
  -2  -5 -13    0.17    0.90
   2   5  14    1.50    1.25
  -2  -5 -14    0.28    0.76
   2  -5  14    0.96    1.76
  -2  -5 -14    1.44    1.34
  -2   5 -14    0.33    1.19
  -2   5 -15    0.15    1.39
  -2  -5 -15   -0.83    1.51
   2   5  15    0.87    1.62
   2  -5  15   -0.28    1.67
   2  -5  16   -0.47    1.62
  -2  -5 -16   -3.07    1.96
  -2   5 -16    0.55    1.56
   2   5  16    1.16    1.54
  -2   5 -17    3.73    2.15
   2   5  17    1.75    1.74
  -2  -5 -17   -0.88    1.48
   2  -5  17   -0.50    1.71
   2   6 -18   -0.76    1.52
   2  -6 -18    2.07    1.49
  -2  -6  18    1.19    1.92
  -2   6  18    3.46    1.73
  -2  -6  17    8.21    2.93
  -2   6  17    5.06    1.85
   2   6 -17    8.79    2.61
   2  -6 -17    9.35    2.43
  -2   6  17    7.16    2.24
  -2   6  16   -1.06    1.35
   2   6 -16    0.53    1.62
  -2  -6  16    0.12    1.37
   2  -6 -16    0.82    1.11
  -2   6  16   -1.41    1.22
  -2  -6  15   -0.95    1.50
  -2   6  15   -1.01    1.01
  -2   6  15   -1.20    1.10
   2   6 -15    1.43    1.47
   2  -6 -15    1.44    1.22
   2   6 -14    1.18    1.27
  -2  -6  14    0.82    1.31
  -2   6  14   -0.21    1.08
   2  -6 -14    0.75    0.98
  -2   6  14    1.43    1.13
  -2   6  13   12.18    2.36
   2   6 -13   11.51    2.75
   2  -6 -13    8.05    1.92
  -2  -6  13    6.89    1.91
  -2   6  13    8.23    2.01
  -2  -6  13    6.28    2.03
   2   6 -12   -0.94    0.88
  -2   6  12    2.88    1.28
  -2  -6  12   -0.08    0.75
   2  -6 -12    2.01    1.68
  -2   6  12    0.79    1.03
   2  -6 -12    1.05    0.96
  -2  -6  12   -0.86    1.13
   2   6 -12    0.87    1.12
  -2   6  11    0.25    0.73
   2   6 -11    1.56    1.59
   2   6 -11    1.45    1.10
   2  -6 -11    0.76    1.22
   2  -6 -11   -0.91    0.86
  -2   6  11    2.13    1.67
  -2  -6  11    2.15    1.29
  -2  -6  11    0.13    1.67
  -2  -6  10    4.43    1.70
  -2   6  10    3.42    1.71
   2  -6 -10    2.92    1.54
   2  -6 -10    4.92    1.40
  -2  -6  10    1.47    1.19
  -2   6  10    3.30    1.28
   2   6 -10    3.23    1.43
   2   6 -10    4.44    2.04
  -2  -6   9    6.69    1.96
   2   6  -9    5.47    2.32
   2  -6  -9    6.00    1.52
  -2  -6   9    5.19    1.67
  -2   6   9    6.54    1.98
  -2   6   9    5.91    1.47
   2   6  -9    5.98    1.85
   2   6  -8    3.03    0.98
   2   6  -8    4.64    1.54
  -2   6   8    1.77    1.55
   2  -6  -8    2.52    0.94
   2   6  -8    2.55    2.21
   2   6  -8    4.00    1.26
  -2  -6   8    4.00    1.55
  -2  -6   8    2.78    1.29
  -2   6   8    1.88    0.81
   2  -6  -7   51.74    5.45
  -2   6   7   55.21    5.57
   2   6  -7   53.14    4.53
   2  -6  -7   51.68    3.74
   2   6  -7   52.89    4.41
  -2  -6   7   47.37    4.80
   2   6  -7   51.27    3.18
  -2   6   7   49.17    3.63
  -2  -6   7   55.61    4.47
   2  -6  -6    8.07    2.54
   2   6  -6   12.87    2.38
  -2   6   6   10.26    1.78
   2  -6  -6    8.12    1.59
  -2  -6   6    9.05    2.29
   2   6  -6   10.22    1.38
  -2   6   6    8.50    2.51
   2  -6  -5    0.99    0.92
  -2   6   5    0.98    0.95
  -2  -6   5    5.26    1.84
   2   6  -5    1.24    1.25
   2  -6  -5    3.98    2.07
  -2   6   5    4.57    2.12
   2   6  -5    1.79    0.67
  -2  -6   4   14.84    2.84
   2  -6  -4   17.75    3.31
   2   6  -4   14.77    1.40
  -2   6   4   15.87    2.89
   2   6  -4   16.92    2.91
   2  -6  -4   12.90    1.87
  -2   6   3  158.59    8.37
   2  -6  -3  153.43    8.95
   2   6  -3  164.78    9.17
  -2  -6   3  151.65    8.43
   2  -6  -2   15.53    2.96
  -2  -6   2   11.33    2.67
   2   6  -2   14.66    2.98
  -2   6   2   14.08    2.51
  -2  -6   1    1.11    1.30
   2  -6  -1   -2.39    1.69
   2   6  -1   -0.17    1.36
  -2   6   1    0.17    1.09
  -2  -6   0   13.17    2.86
  -2   6   0   12.37    2.36
   2  -6   0   14.93    2.87
   2   6   0   17.65    3.27
   2  -6   1  183.58    9.46
  -2   6  -1  153.70    7.53
   2   6   1  151.37   10.01
  -2  -6  -1  165.12    9.38
  -2  -6  -2   16.92    2.13
   2   6   2   19.40    3.86
   2   6   2   17.43    2.12
   2  -6   2   20.40    3.13
   2  -6   2   19.26    1.41
  -2   6  -2   17.36    2.50
  -2  -6  -2   17.06    2.98
  -2   6  -2   17.76    0.95
   2  -6   3    1.64    0.56
  -2   6  -3    0.50    1.00
   2  -6   3    2.51    1.37
  -2  -6  -3    0.80    1.48
   2   6   3    1.09    1.57
  -2  -6  -3    1.37    0.83
   2   6   3    1.72    0.89
   2   6   4    6.78    1.48
  -2  -6  -4   10.87    2.67
  -2  -6  -4    6.96    1.37
   2  -6   4    8.22    1.22
   2  -6   4    8.96    2.18
   2   6   4    7.15    2.41
  -2   6  -4    9.89    2.07
   2  -6   4    6.74    1.72
  -2  -6  -5   30.66    2.89
  -2   6  -5   34.18    3.64
   2   6   5   35.68    3.07
  -2  -6  -5   35.23    4.39
   2  -6   5   35.67    3.72
  -2   6  -5   36.44    3.57
   2  -6   5   38.94    3.96
  -2  -6  -6    5.92    1.41
  -2  -6  -6    5.07    2.00
  -2   6  -6    6.77    1.76
   2  -6   6    7.97    1.81
   2  -6   6    7.90    1.96
   2   6   6    6.26    2.60
  -2   6  -6    9.26    1.86
   2   6   6    7.80    1.57
   2  -6   7    3.50    1.20
   2  -6   7    4.07    1.60
  -2   6  -7    7.32    1.72
  -2   6  -7    1.76    0.94
  -2  -6  -7    4.06    1.80
   2   6   7    3.75    1.21
  -2  -6  -7    3.14    1.11
   2   6   7    2.68    1.80
  -2   6  -8    1.57    0.83
   2   6   8    1.12    0.82
  -2   6  -8   -0.97    1.42
  -2  -6  -8    0.18    0.72
   2   6   8    0.03    1.22
   2  -6   8    2.07    1.13
  -2  -6  -8    3.19    1.53
   2  -6   8   -1.23    1.59
   2   6   9   -0.12    0.72
   2   6   9    0.87    0.71
  -2   6  -9    2.41    1.66
   2   6   9   -0.48    1.18
  -2  -6  -9    0.05    1.24
  -2   6  -9    0.73    0.70
   2  -6   9    1.47    1.21
   2  -6   9    3.95    1.96
  -2  -6  -9    1.33    0.97
  -2  -6 -10    1.71    1.26
   2   6  10   -2.23    1.30
   2  -6  10    2.45    1.49
  -2  -6 -10    0.36    0.69
   2   6  10    0.53    0.69
  -2  -6 -10   -0.70    1.08
  -2   6 -10   -0.48    0.97
   2  -6  10    1.11    1.50
  -2  -6 -11   13.15    2.23
   2   6  11   10.15    2.07
  -2   6 -11   13.94    2.55
  -2  -6 -11   12.61    2.34
   2  -6  11   10.40    2.54
   2   6  12    2.31    1.20
  -2  -6 -12   -2.29    1.37
  -2  -6 -12    0.25    0.85
   2  -6  12    1.15    1.34
  -2   6 -12   -2.10    1.39
  -2  -6 -13    1.33    1.33
  -2  -6 -13    1.13    1.10
  -2   6 -13   -1.42    1.51
   2  -6  13    3.00    1.90
   2   6  13    0.01    1.00
   2  -6  14   -2.91    1.96
  -2   6 -14   -3.03    2.06
  -2  -6 -14    0.82    1.14
   2   6  14   -3.24    1.73
   2  -6  15    6.98    2.71
   2   6  15    5.89    2.05
  -2   6 -15    8.27    2.66
  -2  -6 -15    9.04    2.45
   2   6  16    3.15    1.56
   2  -6  16   -1.10    1.92
  -2  -6 -16    1.38    1.22
  -2   6 -16    1.33    1.62
  -2   7  17    0.70    1.28
   2   7 -17    0.36    1.38
  -2  -7  17   -1.30    1.59
   2  -7 -17    1.42    1.50
   2  -7 -16   -0.17    1.10
  -2  -7  16   -0.37    1.49
  -2   7  16    0.36    1.09
   2   7 -16    2.68    1.63
  -2  -7  15   -1.28    1.98
  -2   7  15   -2.65    1.61
   2   7 -15    1.58    1.61
   2  -7 -15    0.48    0.85
  -2   7  15    0.76    1.01
  -2  -7  14   -3.31    1.95
  -2   7  14   -1.22    1.09
   2   7 -14    0.45    1.45
  -2   7  14   -0.38    1.03
   2  -7 -14   -1.53    1.25
  -2   7  13   -1.02    1.75
   2  -7 -13    0.74    0.87
  -2  -7  13   -1.01    1.34
   2   7 -13   -0.93    1.21
  -2   7  13    0.42    0.80
   2   7 -12   -2.32    1.71
  -2  -7  12   -1.45    1.26
   2  -7 -12   -1.66    1.23
   2   7 -12    1.33    1.26
  -2   7  12    1.44    1.10
  -2   7  12   -3.51    1.86
  -2  -7  12    0.02    1.20
  -2   7  11    4.04    2.51
  -2  -7  11    3.11    1.42
   2  -7 -11    1.95    1.00
  -2  -7  11    2.44    1.33
   2  -7 -11    4.11    1.94
  -2   7  11    2.64    1.11
   2   7 -11    1.78    1.34
   2   7 -11    2.95    1.55
   2   7 -10   -0.20    0.66
   2   7 -10    0.96    1.15
   2  -7 -10   -0.88    1.03
  -2  -7  10    1.86    1.03
  -2   7  10   -1.93    2.42
  -2   7  10   -0.40    0.78
  -2  -7  10   -0.71    1.32
   2   7 -10   -0.68    1.42
  -2  -7   9    1.45    1.39
   2   7  -9    0.07    1.10
  -2   7   9    1.29    0.88
  -2   7   9   -0.76    1.60
   2  -7  -9    0.62    1.13
  -2  -7   9    0.20    1.13
   2   7  -9    0.49    0.64
   2   7  -9    1.00    2.11
  -2  -7   8    0.47    0.95
  -2   7   8    0.49    0.70
  -2  -7   8   -0.33    1.01
   2  -7  -8   -0.41    1.58
  -2   7   8    2.40    1.66
   2  -7  -8    1.61    1.10
   2   7  -8    0.05    0.57
   2   7  -8    0.73    0.96
   2   7  -8   -1.86    2.32
   2  -7  -7    2.74    1.20
   2   7  -7    2.18    1.13
  -2   7   7    2.99    1.10
  -2  -7   7    3.00    1.55
  -2   7   7    3.81    1.74
  -2  -7   7    1.79    1.30
   2   7  -7    3.33    1.02
   2   7  -7    4.07    1.68
   2  -7  -7    2.98    1.73
   2  -7  -6   -0.60    1.35
  -2  -7   6    0.28    0.84
   2   7  -6    0.26    0.46
  -2   7   6    1.15    1.71
   2   7  -6    2.50    1.69
   2  -7  -6    0.80    0.77
  -2   7   6   -0.63    0.76
   2   7  -5   -2.04    1.69
   2   7  -5    0.34    0.40
  -2  -7   5    1.48    1.54
   2  -7  -5    0.72    0.71
   2  -7  -5    1.16    1.46
  -2   7   5   -0.58    1.24
  -2  -7   4    5.37    1.82
   2   7  -4    8.17    2.42
  -2   7   4    5.29    2.01
   2  -7  -4    5.53    2.18
   2   7  -3    2.36    1.95
  -2  -7   3    0.06    1.08
  -2   7   3   -0.68    1.50
   2  -7  -3   -0.16    1.27
   2  -7  -2   -1.66    1.68
  -2  -7   2    1.37    1.35
   2   7  -2    1.55    1.54
  -2   7   2   -0.61    1.36
   2  -7  -1    0.79    1.46
   2   7  -1    0.10    1.41
  -2   7   1    0.22    1.11
  -2  -7   1   -0.33    1.11
  -2  -7   0    2.31    1.99
   2  -7   0    0.58    1.30
   2   7   0    2.34    2.21
  -2   7   0    2.56    1.58
   2   7   1    1.38    1.79
   2  -7   1   -0.13    1.31
  -2   7  -1    3.58    1.67
  -2  -7  -1    3.48    1.89
   2   7   2    2.58    2.06
   2  -7   2    3.49    1.64
  -2  -7  -2    2.19    1.62
  -2   7  -2    1.62    1.13
  -2   7  -3   -0.95    1.07
   2   7   3    0.77    1.46
   2  -7   3   -0.53    1.36
  -2  -7  -3    1.07    1.60
  -2  -7  -3    0.21    0.71
  -2   7  -4    3.96    1.51
  -2  -7  -4    1.96    0.98
   2   7   4    2.05    1.06
   2   7   4    4.44    2.27
   2  -7   4    2.66    1.51
  -2  -7  -4    0.53    1.33
   2   7   5   -1.18    1.09
   2   7   5    0.98    1.78
  -2  -7  -5    0.09    1.19
  -2   7  -5    0.62    0.99
   2  -7   5    1.49    1.12
  -2  -7  -5    0.91    0.80
  -2   7  -5   -0.33    0.92
   2  -7   5   -0.33    1.17
   2  -7   6    0.55    1.05
   2   7   6   -0.13    0.85
  -2  -7  -6   -0.98    1.29
   2  -7   6    0.29    1.06
  -2   7  -6   -0.47    0.81
  -2  -7  -6   -0.81    0.74
   2   7   6    0.25    2.30
  -2   7  -6    0.41    1.11
   2  -7   7   -1.77    1.37
  -2   7  -7    0.45    1.06
  -2  -7  -7    0.15    1.24
   2   7   7    1.87    1.79
  -2  -7  -7   -1.06    0.99
   2   7   7   -1.00    1.10
   2  -7   7    0.22    0.85
  -2   7  -7   -0.48    1.31
   2  -7   8   -0.94    1.51
   2   7   8   -1.82    1.73
   2   7   8    1.12    1.21
  -2   7  -8    0.68    1.03
  -2   7  -8    1.25    0.95
  -2  -7  -8    1.88    1.37
  -2  -7  -8    0.81    1.54
   2  -7   9   -0.66    1.33
  -2   7  -9   -0.15    0.92
   2   7   9    1.30    1.41
   2  -7   9   -2.98    1.68
   2   7   9   -1.25    1.14
  -2  -7  -9   -1.60    1.51
  -2  -7  -9   -0.69    0.92
   2   7  10    1.09    1.15
  -2  -7 -10    1.24    1.49
   2  -7  10    1.41    1.24
   2  -7  10    3.15    1.79
  -2  -7 -10    3.10    1.51
  -2   7 -10    0.04    1.33
   2   7  10    2.47    1.35
  -2  -7 -11    0.02    1.18
   2  -7  11   -0.26    1.49
   2   7  11    0.96    1.01
  -2  -7 -11    0.42    0.93
  -2   7 -11    0.85    1.59
  -2  -7 -12   -0.03    1.04
   2  -7  12   -0.20    1.34
  -2   7 -12    1.76    1.64
   2   7  12    0.00    1.18
  -2  -7 -12    0.10    1.16
  -2   7 -13    0.31    1.28
   2  -7  13    0.22    1.06
  -2  -7 -13   -0.31    1.05
   2   7  13    1.58    1.73
   2  -7  14    2.70    2.04
  -2   7 -14   -0.90    1.25
  -2  -7 -14    1.08    1.32
   2   7  14   -0.25    1.36
   2   7  15    0.81    1.04
  -2  -7 -15    0.78    1.26
  -2   7 -15    1.14    1.38
   2  -7  15    0.30    1.40
  -2   8  15   -0.39    1.25
  -2  -8  15   -2.58    2.05
   2  -8 -15    1.01    1.44
   2   8 -15   -1.15    1.55
   2  -8 -14    4.33    1.84
   2   8 -14    4.75    1.83
  -2  -8  14    5.46    2.43
  -2   8  14    2.52    1.54
   2   8 -13   -1.02    1.55
  -2   8  13   -0.59    1.41
  -2  -8  13    0.34    1.47
   2  -8 -13    0.86    1.04
  -2  -8  12   -0.38    1.37
   2   8 -12    0.73    1.38
   2   8 -12    0.00    1.46
   2  -8 -12    3.01    1.52
  -2   8  12    4.54    2.62
  -2   8  12    1.15    1.01
  -2   8  11    0.77    1.69
   2  -8 -11    1.81    1.65
   2   8 -11    2.69    1.66
  -2  -8  11    0.30    0.96
  -2   8  11    1.08    1.11
   2   8 -11    2.18    1.91
  -2  -8  11   -2.65    1.57
   2  -8 -11   -0.21    1.01
  -2   8  10   14.43    3.46
  -2  -8  10   11.98    2.62
  -2   8  10   13.52    2.44
   2   8 -10   17.29    2.97
  -2  -8  10   12.40    2.67
   2  -8 -10   17.00    2.69
   2   8 -10   11.67    3.20
  -2  -8   9    1.04    1.33
   2   8  -9   -0.89    2.05
   2   8  -9    2.89    1.65
  -2  -8   9   -0.16    1.14
   2  -8  -9    1.71    1.11
  -2   8   9    2.61    1.12
  -2   8   9    2.12    1.75
  -2  -8   8   -1.48    1.62
   2  -8  -8   -1.99    1.85
   2  -8  -8   -0.39    0.87
  -2   8   8    0.02    1.55
  -2   8   8   -1.48    1.40
   2   8  -8   -3.44    3.19
  -2  -8   8    0.26    1.14
   2   8  -8    1.03    1.17
   2  -8  -7    1.51    1.62
  -2  -8   7    1.41    1.54
   2   8  -7    2.60    1.26
  -2  -8   7    2.88    1.50
   2   8  -7   -3.69    2.94
   2  -8  -7    0.39    0.92
  -2   8   7    0.21    1.31
   2  -8  -6   30.81    4.99
   2   8  -6   30.08    4.34
  -2  -8   6   24.59    3.71
  -2   8   6   27.78    4.40
   2   8  -5    5.61    2.36
   2  -8  -5    5.28    2.33
  -2   8   5    6.49    2.32
  -2  -8   5    5.86    2.01
   2  -8  -4   -0.62    1.50
   2   8  -4    2.72    1.79
  -2   8   4    1.40    1.39
  -2  -8   4    1.76    1.39
  -2   8   3    2.31    1.54
   2  -8  -3    3.65    2.13
  -2  -8   3    3.04    1.79
   2   8  -3    1.21    1.52
  -2  -8   2   12.84    2.82
  -2   8   2   15.49    3.19
   2  -8  -2   15.22    3.49
   2   8  -2   15.38    3.44
   2  -8  -1    0.64    1.51
  -2  -8   1   -1.29    1.53
  -2   8   1   -1.27    1.55
   2   8  -1    4.08    1.71
   2  -8   0   18.45    3.61
   2   8   0   15.76    3.62
  -2   8   0   12.39    2.69
  -2  -8   0   17.00    3.34
  -2  -8  -1    1.61    1.54
  -2   8  -1    3.27    1.61
   2   8   1    5.06    2.13
   2  -8   1    2.95    1.76
   2   8   2    0.49    1.41
  -2   8  -2    3.03    1.56
   2  -8   2    0.32    1.04
  -2  -8  -2    2.57    1.96
   2   8   3    8.74    3.19
  -2   8  -3    5.98    1.91
  -2  -8  -3    8.08    2.72
   2  -8   3    9.37    2.51
   2  -8   4   26.93    3.98
   2   8   4   30.88    5.25
  -2  -8  -4   28.16    4.44
  -2   8  -4   26.56    3.63
  -2  -8  -4   22.15    2.92
  -2  -8  -5    4.26    1.60
   2  -8   5    1.71    1.26
  -2   8  -5    1.23    1.25
   2   8   5    2.50    1.21
   2  -8   5    1.85    1.18
   2   8   5    5.99    3.67
  -2  -8  -5    0.49    1.83
  -2   8  -5    1.71    1.30
   2   8   6   -0.87    1.08
  -2  -8  -6    0.52    0.89
   2  -8   6    0.82    1.12
  -2   8  -6   -1.26    1.61
   2   8   6    2.08    2.02
  -2  -8  -6    0.11    1.42
  -2   8  -6    1.90    1.29
   2  -8   6    0.37    1.01
   2  -8   7    1.57    1.24
  -2   8  -7    1.82    1.38
  -2   8  -7    1.01    1.25
  -2  -8  -7    1.35    1.14
   2   8   7    3.21    1.39
   2   8   7   -1.09    2.13
  -2  -8  -7    3.98    2.14
  -2  -8  -8   13.46    2.35
   2   8   8   13.22    3.32
   2   8   8   16.24    2.69
  -2   8  -8   16.76    3.14
   2  -8   8   15.04    3.11
  -2  -8  -8   16.64    3.54
   2  -8   9    8.51    2.71
  -2   8  -9    2.13    1.44
   2   8   9    0.45    1.12
   2  -8   9    3.48    2.05
  -2  -8  -9    4.36    1.62
  -2  -8  -9    3.29    1.57
   2   8   9    2.79    1.51
  -2  -8 -10    2.09    1.88
  -2   8 -10   -1.87    1.52
   2   8  10   -0.72    1.14
   2  -8  10    0.93    1.26
  -2  -8 -10   -0.08    1.04
   2  -8  10    1.37    1.31
  -2  -8 -11    1.81    1.32
  -2   8 -11    1.57    1.60
   2  -8  11   -0.24    1.45
   2   8  11   -0.87    1.26
  -2   8 -12    5.92    2.19
   2   8  12    0.04    1.09
   2  -8  12    3.26    2.02
  -2  -8 -12    4.34    1.58
   2  -8  13   -1.55    1.68
  -2  -8 -13   -0.16    0.98
  -2   8 -13    0.89    1.23
   2   8  13   -0.07    1.03
   2   9 -14    0.13    1.22
  -2  -9  14    1.13    1.29
   2  -9 -13    0.30    0.87
   2   9 -13   -2.23    1.89
  -2  -9  13    1.50    1.40
  -2   9  13    0.14    0.98
  -2   9  12   -0.64    1.12
  -2  -9  12   -0.58    1.31
  -2   9  12    1.88    1.74
   2  -9 -12    0.79    1.10
   2   9 -12    2.54    1.80
  -2   9  11   -1.43    1.52
   2   9 -11   -0.26    1.02
  -2  -9  11    0.45    1.23
   2  -9 -11    0.51    0.86
   2  -9 -11   -2.65    2.26
   2   9 -11   -2.47    1.77
  -2   9  11   -0.56    0.92
   2   9 -10    1.81    1.89
   2  -9 -10    4.04    2.37
  -2  -9  10   -0.24    1.18
   2   9 -10    3.22    2.59
  -2   9  10   -0.14    0.89
   2  -9 -10   -0.45    0.93
  -2   9  10    0.53    2.28
  -2  -9  10    3.66    1.98
   2  -9  -9   -0.61    0.98
  -2   9   9    2.07    1.99
  -2  -9   9   -0.55    1.19
  -2  -9   9   -2.93    1.60
   2   9  -9   -0.62    1.28
   2   9  -9   -1.72    1.64
   2  -9  -8    4.94    2.66
   2   9  -8   -0.79    1.25
  -2   9   8   -0.48    1.73
   2  -9  -8   -0.75    1.21
  -2  -9   8    0.94    1.29
   2   9  -8   -0.61    2.30
  -2  -9   8   -0.20    1.17
  -2  -9   7    1.10    1.18
   2   9  -7    0.84    0.95
  -2   9   7    1.17    1.57
  -2  -9   7    1.16    0.95
   2  -9  -7    1.24    2.09
   2   9  -7   -0.03    2.28
  -2   9   6    2.59    2.06
   2  -9  -6    0.99    1.30
  -2  -9   6   -0.35    1.17
   2   9  -6    0.44    2.60
  -2  -9   5    1.84    1.51
   2   9  -5    2.28    1.63
   2  -9  -5    4.44    2.47
  -2   9   5    0.09    1.22
  -2   9   4    1.35    1.84
   2  -9  -4   -3.36    2.29
  -2  -9   4   -1.35    1.46
   2   9  -4    0.25    1.54
   2  -9  -3    2.54    2.37
  -2  -9   3   -1.71    1.33
  -2   9   3    1.36    1.37
   2   9  -3   -1.22    1.76
   2   9  -2    1.60    1.61
  -2  -9   2    0.75    1.33
   2  -9  -2   -0.13    1.53
  -2   9   2    0.32    1.44
   2  -9  -1    0.05    1.49
   2   9  -1    0.45    1.35
  -2   9   1    0.84    1.43
  -2  -9   1    0.78    1.73
   2  -9   0   -0.88    1.25
  -2   9   0   -0.06    1.45
  -2  -9   0   -1.97    1.51
   2   9   0    1.01    1.74
  -2  -9  -1   -0.62    1.37
  -2   9  -1    1.58    1.46
   2   9   1    0.02    1.73
   2  -9   1   -0.25    1.40
   2  -9   2    1.45    1.64
   2   9   2    1.74    2.07
  -2  -9  -2    0.27    1.27
  -2   9  -2    1.63    1.44
  -2   9  -3   -0.31    1.38
   2  -9   3    0.51    1.21
   2   9   3   -0.46    1.79
  -2  -9  -3    0.27    1.63
   2   9   4    4.10    3.20
  -2  -9  -4   -2.13    1.86
   2  -9   4    2.08    1.41
   2   9   4    1.80    2.55
  -2   9  -4    1.49    1.90
   2  -9   5    1.08    1.34
   2  -9   5    0.11    0.90
   2   9   5   -0.58    2.16
  -2   9  -5    1.13    1.07
  -2   9  -5    1.54    1.41
  -2  -9  -5    0.19    1.26
   2   9   6   -0.65    2.28
  -2  -9  -6   -0.05    1.79
  -2   9  -6    1.32    1.23
  -2  -9  -6   -0.89    0.99
   2  -9   6   -0.05    1.42
  -2   9  -6   -2.24    1.56
   2  -9   7    0.25    1.49
  -2   9  -7   -0.05    1.24
   2   9   7    0.49    2.33
  -2  -9  -7    2.74    1.96
  -2  -9  -7   -1.22    1.36
   2   9   7    0.91    1.29
  -2  -9  -8    1.20    1.01
   2   9   8    1.74    1.25
   2   9   8    0.35    1.70
  -2   9  -8    0.64    1.39
  -2  -9  -8    0.91    1.52
   2  -9   8    0.92    1.26
   2  -9   9   -0.09    1.09
   2  -9   9   -0.82    1.37
   2   9   9   -1.59    2.11
  -2  -9  -9    0.24    1.09
   2   9   9   -2.68    1.62
  -2  -9  -9   -2.56    1.87
  -2   9  -9   -0.97    1.42
  -2  -9 -10   -1.25    1.29
   2  -9  10   -0.70    1.12
  -2  -9 -10    0.31    0.94
  -2   9 -10    1.08    1.52
   2   9  10   -2.29    1.41
  -2  -9 -11    0.97    1.45
  -2   9 -11   -1.57    1.85
   2  -9  11   -0.30    1.29
   2   9  11    1.01    1.34
   2   9  12   -2.71    1.73
  -2  -9 -12   -0.14    1.19
  -2  10  11   -1.46    2.14
   2 -10 -11    0.25    0.92
   2  10 -11    1.56    1.62
   2  10 -11    2.11    1.62
  -2 -10  11    1.82    1.77
  -2 -10  10    0.52    1.39
  -2  10  10    0.40    1.66
   2  10 -10    4.92    1.96
   2 -10 -10    0.83    1.81
   2 -10 -10    0.28    1.08
   2  10 -10    4.39    2.70
  -2 -10   9   -0.87    1.15
  -2  10   9    0.13    2.04
   2  10  -9   -2.88    2.87
   2  10  -9    1.09    1.49
  -2 -10   9   -1.77    1.54
   2 -10  -9   -1.27    1.46
  -2 -10   8    3.92    1.83
  -2  10   8   -1.27    1.64
   2  10  -8   -2.06    2.46
  -2 -10   8    0.28    1.33
   2  10  -8    1.38    1.20
   2 -10  -8    4.00    2.95
  -2 -10   7   -0.01    1.07
   2  10  -7    1.51    1.84
   2 -10  -7    1.56    2.35
  -2  10   7   -1.39    1.77
   2  10  -7    0.73    1.10
  -2 -10   7   -3.66    1.87
   2 -10  -6    4.14    2.26
  -2  10   6   -1.28    1.95
  -2 -10   6    0.75    1.26
   2  10  -6    1.78    2.10
  -2  10   5    0.68    2.02
  -2 -10   5    0.64    1.19
   2  10  -5   -3.18    2.75
   2 -10  -5    0.76    1.45
   2  10  -4    2.29    1.45
   2  10  -4    5.09    4.05
  -2  10   4    3.19    2.04
  -2 -10   4    3.38    1.58
   2 -10  -4    4.44    1.86
   2 -10  -3    1.50    2.06
  -2  10   3    3.66    2.43
  -2 -10   3   -0.15    1.65
   2  10  -3   -1.63    1.78
   2  10  -3    1.08    3.34
   2 -10  -2    4.56    2.07
  -2 -10   2    6.15    2.47
   2  10  -2    3.97    2.26
  -2  10   2    4.37    2.05
   2  10  -1   -1.94    2.64
  -2  10   1    3.52    2.42
  -2 -10   1    2.24    1.95
   2 -10  -1   -1.89    2.07
   2 -10   0    4.61    2.17
  -2  10   0    5.38    2.33
  -2 -10   0   -0.13    1.47
   2  10   0    6.52    2.84
   2  10   1    4.77    3.83
  -2 -10  -1    0.50    1.20
   2 -10   1   -0.37    1.22
   2  10   1    1.12    1.51
  -2  10  -1   -0.79    1.76
  -2  10  -2    1.02    1.52
  -2 -10  -2    5.51    2.66
   2  10   2    0.01    2.31
   2  10   2    5.43    2.64
   2 -10   2    5.81    2.42
   2  10   3   -2.73    1.87
  -2  10  -3   -3.51    2.28
  -2 -10  -3   -2.19    1.69
   2 -10   3    2.53    1.64
   2  10   3   -3.12    3.50
  -2 -10  -4    0.37    1.65
   2 -10   4   -0.82    0.97
  -2  10  -4    1.55    1.78
   2  10   4   -0.04    1.97
   2 -10   4    3.47    1.69
   2 -10   5   -0.80    1.26
  -2  10  -5    0.15    1.40
   2  10   5   -1.32    1.94
  -2 -10  -5    2.36    1.81
   2 -10   6    1.47    1.45
   2  10   6    0.25    1.88
  -2 -10  -6   -0.66    1.43
  -2  10  -6   -0.41    1.30
   2 -10   7   -1.15    1.74
  -2  10  -7   -2.32    1.56
   2  10   7   -0.65    1.52
  -2 -10  -7   -2.06    2.22
   2  10   8    2.52    2.10
   2 -10   8   -4.00    2.02
  -2  10  -8   -1.04    1.59
   2 -10   8    4.06    1.92
  -2 -10  -8   -0.89    1.16
  -2 -10  -8    1.46    1.60
   2 -10   9    3.41    1.86
   2 -10   9   -2.69    1.81
   2  10   9   -0.71    1.12
  -2 -10  -9   -1.09    1.28
  -2 -10  -9    2.28    1.56
  -2  10  -9   -1.42    1.19
   2  10   9   -1.04    1.65
   2  11 -11   -4.36    2.80
   2 -11 -10    1.74    1.68
   2  11 -10    2.63    2.14
   2 -11  -9   -1.98    2.42
   2  11  -9    0.98    1.84
   2  11  -8    1.29    1.18
   2  11  -8   -1.95    2.08
  -2 -11   8    1.22    1.42
  -2 -11   8   -0.54    1.03
   2 -11  -8    3.45    2.57
   2  11  -7    1.51    2.27
  -2 -11   7    0.13    0.93
   2  11  -7    0.96    1.36
  -2  11   7   -0.84    2.36
  -2 -11   7    0.38    1.21
   2 -11  -7    1.61    2.21
   2 -11  -6   -0.75    1.85
   2  11  -6    0.05    1.77
  -2  11   6    1.02    1.92
  -2 -11   6    0.56    1.50
  -2 -11   6   -0.11    1.34
   2 -11  -5   -0.47    1.86
   2  11  -5    3.55    3.19
  -2  11   5   -2.40    2.71
  -2 -11   5   -4.12    2.26
  -2 -11   4   -0.76    1.16
  -2  11   4    1.14    1.80
   2 -11  -4   -1.66    1.72
   2  11  -4   -1.42    2.86
   2  11  -3    2.48    3.23
  -2  11   3   -0.37    1.77
  -2 -11   3    3.72    2.08
   2 -11  -3   -2.56    1.65
   2  11  -3    1.19    1.75
   2 -11  -2    3.74    2.60
   2  11  -2    2.42    1.98
  -2 -11   2   -2.22    1.97
  -2  11   2    3.71    2.77
   2  11  -2    3.23    3.09
   2 -11  -1    0.28    1.30
   2  11  -1    1.13    3.15
  -2  11   1   -1.68    2.19
   2  11  -1   -1.76    1.83
  -2 -11   1    0.12    1.27
  -2  11   0   -1.84    1.99
  -2 -11   0    0.56    1.60
   2  11   0   -1.68    2.76
   2  11   0   -1.55    3.26
   2 -11   0    0.02    1.47
   2  11   1    0.55    1.73
   2 -11   1    0.71    1.17
  -2 -11  -1    2.05    1.66
  -2  11  -1   -2.53    2.37
  -2 -11  -2    2.21    2.40
   2  11   2    2.13    2.32
   2 -11   2    2.11    1.81
  -2  11  -2   -0.24    2.14
  -2  11  -3    2.96    2.42
  -2 -11  -3    2.28    1.89
   2  11   3    4.77    3.29
   2 -11   4    2.88    2.06
  -2 -11  -4    5.48    2.73
   2  11   4   -0.41    2.00
   2  11   5    4.67    2.79
   2 -11   5   -2.90    1.86
  -2  11  -5    2.89    2.03
  -2 -11  -5   -1.25    1.51
   2  11   6    1.95    1.68
   2 -11   6   -0.10    1.41
  -2  11  -6    2.99    1.80
   2 -11   7   -2.72    2.16
   2  11   7    1.15    2.43
   2 -11   8    2.98    2.07
   2  11   8   -1.35    2.05
  -2 -12   6   -4.16    2.21
  -2 -12   5    1.65    1.81
  -2 -12   4   -5.13    2.20
   2 -12  -3    1.59    1.69
  -2 -12   3    4.87    2.46
  -2 -12   2    1.57    1.55
  -2  12   2   -2.46    2.78
   2 -12  -2   -1.98    1.71
  -2  12   1   -2.30    2.25
   2 -12  -1   -1.14    1.87
   2 -12   0    0.38    1.44
  -2  12   0    0.89    1.40
  -2  12  -1   -1.75    1.68
   2 -12   1    2.50    1.85
  -2  12  -2   -1.15    1.88
  -3   0  21   -3.44    1.97
  -3   0  21   -0.20    1.38
   3   0 -21    0.04    1.29
   3   0 -20    1.72    1.38
  -3   0  20    7.27    2.15
  -3   0  20    6.85    2.14
  -3   0  19   -0.85    1.13
  -3   0  19    1.26    1.44
   3   0 -19    3.36    1.89
   3   0 -18    0.43    0.99
  -3   0  18    2.40    1.61
  -3   0  18   -0.57    1.09
   3   0 -17   -0.14    1.09
  -3   0  17    1.19    0.97
  -3   0  17   -0.16    1.02
  -3   0  16   -0.05    1.16
   3   0 -16   -0.96    1.05
  -3   0  16   -1.65    1.84
  -3   0  15   -1.71    1.48
   3   0 -15    1.20    1.33
  -3   0  15   -0.11    1.03
   3   0 -14    4.52    1.56
  -3   0  14    7.93    2.18
  -3   0  14    3.95    1.56
  -3   0  13   -0.31    0.86
   3   0 -13    1.41    1.15
  -3   0  13   -1.83    1.33
  -3   0  12   32.88    3.63
   3   0 -12   36.10    3.43
  -3   0  12   36.66    3.44
  -3   0  11   -0.06    0.29
  -3   0  11    0.89    1.09
   3   0 -11    0.26    0.73
  -3   0  11   -0.57    0.41
  -3   0  11    0.05    0.95
  -3   0  10   14.66    2.34
  -3   0  10   17.37    1.34
   3   0 -10   15.93    2.12
  -3   0  10   13.74    1.17
  -3   0  10   14.24    2.10
  -3   0   9   -0.59    0.61
  -3   0   9    0.44    0.36
  -3   0   9    0.53    0.38
  -3   0   9   -0.09    0.84
   3   0  -9    0.49    0.55
   3   0  -8   75.86    2.85
  -3   0   8   76.51    3.14
   3   0  -8   78.55    3.91
   3   0  -8   77.32    2.94
  -3   0   8   76.41    4.00
  -3   0   8   72.63    4.40
   3   0  -8   78.43    2.95
  -3   0   8   74.89    2.98
  -3   0   7   -0.45    0.80
   3   0  -7    0.34    0.40
   3   0  -7    0.14    0.27
  -3   0   7    0.12    0.28
  -3   0   7    0.12    0.41
  -3   0   7    0.13    0.33
   3   0  -7   -0.39    0.35
   3   0  -7   -0.18    0.32
  -3   0   6   53.27    2.15
   3   0  -6   52.52    2.69
  -3   0   6   49.23    3.02
  -3   0   6   51.17    2.68
   3   0  -6   55.36    2.00
   3   0  -6   55.27    2.51
   3   0  -6   53.77    2.49
  -3   0   6   56.47    2.14
  -3   0   5   -0.15    0.22
  -3   0   5   -0.12    0.48
   3   0  -5   -0.08    0.34
   3   0  -5   -0.33    0.31
   3   0  -5   -0.07    0.20
  -3   0   5    0.10    0.28
   3   0  -5   -0.07    0.40
  -3   0   4   15.99    1.35
   3   0  -4   16.01    1.42
   3   0  -4   16.20    1.01
   3   0  -4   16.51    1.15
   3   0  -4   16.40    1.39
   3   0  -4   16.16    1.33
  -3   0   4   16.53    1.05
  -3   0   4   16.39    1.02
  -3   0   4   16.41    1.15
  -3   0   3    0.56    0.20
   3   0  -3    0.74    0.43
  -3   0   3    0.88    0.32
   3   0  -3    0.54    0.18
   3   0  -3    0.26    0.33
  -3   0   3    0.84    0.26
   3   0  -3    0.68    0.24
   3   0  -3   -0.17    0.45
   3   0  -2   26.05    1.41
   3   0  -2   26.69    1.85
   3   0  -2   24.88    1.77
   3   0  -1    0.31    0.39
   3   0  -1    0.71    0.42
   3   0  -1    1.69    0.63
  -3   0   0   88.91    2.82
  -3   0   0   92.64    2.31
   3   0   0   89.53    2.34
  -3   0   0   89.66    2.42
  -3   0   0   87.65    2.32
   3   0   0   85.91    2.28
   3   0   0   91.76    3.35
   3   0   0   90.45    3.05
   3   0   0   90.23    3.33
   3   0   1    1.02    0.41
   3   0   1    0.97    0.32
  -3   0  -1    0.37    0.31
   3   0   1    1.81    0.50
   3   0   1    0.37    0.36
  -3   0  -1    0.59    0.34
   3   0   1    0.36    0.31
  -3   0  -1    1.08    0.36
  -3   0  -1    0.48    0.30
   3   0   2   10.51    1.21
   3   0   2   11.69    1.22
   3   0   2    9.00    1.04
  -3   0  -2   10.39    0.81
   3   0   2   12.40    1.07
  -3   0  -2   11.26    1.32
  -3   0  -2   11.25    1.16
   3   0   3    0.91    0.43
  -3   0  -3    0.45    0.30
   3   0   3    0.62    0.47
   3   0   3    0.15    0.29
   3   0   3    0.38    0.31
  -3   0  -3   -0.09    0.61
  -3   0  -3   -0.29    0.40
   3   0   4    3.82    0.99
   3   0   4    3.37    0.73
  -3   0  -4    2.13    0.65
  -3   0  -4    3.77    1.04
   3   0   4    3.05    0.66
   3   0   4    3.11    0.66
   3   0   5   -0.63    0.38
  -3   0  -5   -0.07    0.32
  -3   0  -5    0.83    0.70
  -3   0  -5   -0.17    0.30
   3   0   5    1.04    0.76
  -3   0  -5    0.88    0.58
   3   0   5    0.43    0.52
   3   0   5    0.15    0.36
  -3   0  -6   34.94    3.00
   3   0   6   38.64    3.22
  -3   0  -6   40.56    3.40
  -3   0  -6   37.76    2.03
   3   0   6   36.87    2.13
  -3   0  -6   36.71    2.07
   3   0   7   -1.16    0.94
  -3   0  -7   -0.09    0.80
  -3   0  -7   -0.23    0.33
  -3   0  -7   -0.30    0.89
  -3   0  -7   -0.05    0.27
  -3   0  -8    0.20    0.42
   3   0   8   -0.08    0.90
  -3   0  -8   -0.04    1.06
  -3   0  -8    0.59    1.03
   3   0   9    0.44    0.79
  -3   0  -9    1.01    0.90
  -3   0  -9    0.55    1.03
  -3   0 -10    3.65    1.49
   3   0  10    2.67    1.28
  -3   0 -10    3.69    1.39
  -3   0 -11   -1.10    1.18
   3   0  11    1.59    1.32
  -3   0 -11    0.09    0.97
  -3   0 -12   -0.85    1.17
   3   0  12   -0.75    1.03
  -3   0 -12    2.09    1.20
   3   0  13   -0.23    0.93
  -3   0 -13    0.71    1.08
  -3   0 -13   -1.34    1.28
   3   0  14    0.47    1.22
  -3   0 -14    1.25    1.01
   3   0  15    0.20    1.02
  -3   0 -15    3.02    1.43
  -3   0 -15    0.99    1.45
  -3   0 -16   -0.67    1.49
   3   0  16    0.25    1.40
  -3   0 -16    2.58    1.66
   3   0  17    0.89    1.70
  -3   0 -17   -1.53    1.49
  -3   0 -18    3.91    1.91
   3   0  18   -0.51    1.20
  -3  -1  21   -0.79    1.34
   3   1 -21    3.42    1.92
   3  -1 -21    3.31    1.96
  -3   1  21    0.39    1.36
  -3   1  21   -3.84    2.02
  -3   1  20   -0.28    1.42
  -3  -1  20   -3.02    1.48
   3  -1 -20   -2.32    1.79
   3   1 -20    3.13    1.94
  -3   1  20    0.32    1.32
  -3  -1  20    1.42    1.58
  -3  -1  19    2.81    1.68
  -3   1  19    1.88    1.36
   3   1 -19    0.29    0.99
   3  -1 -19    1.20    1.50
  -3  -1  19   -0.69    1.50
  -3   1  19    1.48    1.58
   3  -1 -18    0.10    1.07
  -3  -1  18    6.09    2.05
  -3   1  18    3.31    1.84
   3   1 -18    4.06    1.76
  -3   1  18    2.51    1.49
  -3  -1  18    4.08    1.69
  -3  -1  17    0.82    1.35
  -3   1  17    0.00    0.95
  -3   1  17    2.41    1.60
  -3  -1  17   -1.31    1.20
   3  -1 -17   -0.37    0.98
   3   1 -17   -0.50    1.08
  -3   1  16   -0.34    1.17
   3  -1 -16   -0.40    1.14
  -3   1  16    0.57    0.96
   3   1 -16   -1.09    1.21
  -3  -1  16   -1.19    1.00
  -3  -1  16    1.61    1.40
  -3   1  15    3.13    1.32
  -3   1  15    4.17    1.77
   3  -1 -15    4.32    1.45
  -3  -1  15    1.79    1.30
  -3  -1  15    5.49    1.97
   3   1 -15    6.17    1.98
  -3   1  14    0.08    1.08
   3  -1 -14    1.33    1.12
  -3  -1  14    1.54    1.14
  -3  -1  14    2.29    1.23
   3   1 -14   -0.15    1.02
  -3   1  14   -0.52    1.19
  -3  -1  13    0.90    1.20
  -3   1  13    0.26    0.88
   3  -1 -13    0.40    0.84
   3   1 -13    1.40    1.16
  -3   1  13    1.20    0.95
  -3  -1  13    0.20    0.92
  -3   1  12   22.30    3.01
   3   1 -12   23.23    2.89
   3  -1 -12   24.54    2.85
  -3  -1  12   24.52    3.35
  -3  -1  12   20.58    2.79
  -3   1  12   19.86    2.64
  -3  -1  11    6.09    1.54
   3   1 -11    5.62    0.79
   3  -1 -11    5.04    1.42
   3   1 -11    6.02    0.67
   3   1 -11    6.02    1.50
  -3   1  11    3.22    1.10
  -3  -1  11    5.33    1.60
  -3   1  11    4.58    1.40
  -3  -1  11    5.90    0.79
   3  -1 -11    4.65    0.67
  -3   1  11    4.70    0.66
  -3  -1  10    1.17    0.97
   3  -1 -10   -0.20    0.31
  -3   1  10    0.98    0.80
  -3   1  10   -0.30    0.84
   3   1 -10   -0.15    0.72
   3   1 -10   -0.51    0.40
   3   1 -10   -0.25    0.24
   3  -1 -10    0.05    0.63
  -3   1  10   -0.73    0.69
  -3  -1  10   -0.45    1.03
  -3   1   9   -0.45    0.61
   3   1  -9    0.73    0.45
  -3   1   9   -0.88    0.76
  -3  -1   9    0.78    0.87
   3  -1  -9   -0.30    0.32
   3   1  -9    0.91    0.73
   3  -1  -9    0.33    0.53
   3   1  -9    0.09    0.13
  -3   1   9   -0.07    0.51
  -3  -1   9    1.05    0.88
   3  -1  -8   18.74    1.82
  -3  -1   8   17.43    2.12
   3   1  -8   19.25    1.62
  -3   1   8   18.46    2.03
   3   1  -8   18.56    2.08
  -3   1   8   18.51    1.92
  -3  -1   8   18.44    2.47
   3  -1  -8   18.42    1.48
  -3   1   8   16.64    1.25
  -3   1   8   18.26    1.80
   3   1  -7    1.22    0.54
  -3   1   7    0.97    0.31
  -3   1   7    1.56    0.59
  -3  -1   7    2.08    0.83
  -3   1   7    0.94    0.60
   3   1  -7    1.13    0.60
   3  -1  -7    1.48    0.60
   3  -1  -7    1.41    0.53
  -3   1   7    1.51    0.76
  -3  -1   7    0.26    0.62
  -3   1   6   40.75    2.43
   3   1  -6   44.84    2.59
  -3  -1   6   46.17    2.67
   3  -1  -6   44.50    2.43
  -3   1   6   42.17    2.16
  -3  -1   6   42.04    3.20
   3   1  -6   44.29    2.62
   3  -1  -6   44.82    2.23
  -3  -1   5   16.25    1.94
   3  -1  -5   18.28    1.24
   3   1  -5   17.02    1.42
  -3   1   5   17.36    1.55
  -3  -1   5   17.77    0.70
  -3   1   5   18.52    1.24
  -3  -1   5   16.49    1.48
   3  -1  -5   17.55    1.58
   3   1  -5   17.12    1.67
   3   1  -4    1.84    0.65
  -3  -1   4    0.57    0.21
  -3   1   4    0.43    0.24
   3   1  -4    1.13    0.46
  -3   1   4    1.15    0.50
   3  -1  -4    1.34    0.59
  -3   1   4    0.44    0.24
  -3  -1   4    1.44    0.46
   3   1  -4    0.38    0.40
   3  -1  -4    1.06    0.35
   3  -1  -4    0.71    0.27
  -3  -1   4    2.22    0.85
   3   1  -4    0.95    0.36
   3  -1  -3   32.61    2.22
  -3   1   3   34.58    1.25
   3  -1  -3   36.08    1.28
   3   1  -3   34.41    1.82
   3  -1  -3   35.73    1.26
   3   1  -3   32.22    1.38
  -3   1   3   36.39    1.29
   3   1  -3   32.06    2.31
  -3  -1   3   33.00    1.41
   3  -1  -3   35.34    1.67
  -3   1   3   32.14    1.79
  -3  -1   3   32.08    2.07
   3   1  -3   34.37    2.01
   3   1  -2    9.46    0.59
  -3   1   2    8.59    0.77
  -3  -1   2    8.94    0.97
   3   1  -2    8.60    0.89
   3  -1  -2    8.58    0.70
   3   1  -2    8.50    0.84
   3   1  -2    9.71    1.39
  -3  -1   2    7.65    1.04
  -3  -1   2    9.10    0.55
   3  -1  -2    8.93    0.77
   3  -1  -2    9.30    0.61
   3  -1  -2    9.04    1.20
   3   1  -2    9.68    1.43
  -3   1   2   10.12    0.85
  -3   1   2    9.17    0.60
  -3   1   2    8.16    0.95
  -3  -1   1  216.25    2.67
  -3  -1   1  203.80    3.39
  -3  -1   1  222.34    4.13
   3   1  -1  211.61    2.68
  -3   1   1  207.40    4.55
   3   1  -1  213.56    5.95
   3   1  -1  217.82    2.67
   3  -1  -1  195.46    5.64
   3   1  -1  214.16    5.87
  -3  -1   1  219.34    2.69
   3  -1  -1  212.10    4.32
   3   1  -1  210.61    3.91
  -3   1   1  215.45    4.86
  -3  -1   1  216.81    5.22
   3   1   0   32.59    1.21
   3   1   0   32.24    1.30
  -3  -1   0   33.80    2.22
   3   1   0   31.41    2.16
   3  -1   0   31.47    2.29
  -3  -1   0   31.27    1.20
  -3   1   0   33.08    2.08
  -3   1   0   29.63    1.57
   3  -1   0   33.46    1.89
   3   1   0   31.23    1.73
   3  -1   0   31.63    1.54
   3   1   0   29.24    2.16
  -3  -1   0   32.07    1.30
  -3  -1  -1    5.60    0.93
  -3  -1  -1    6.21    0.70
   3   1   1    7.42    0.71
   3  -1   1    7.02    1.05
  -3  -1  -1    7.63    0.75
  -3   1  -1    7.37    0.92
   3  -1   1    7.47    0.89
   3   1   1    4.87    0.91
  -3   1  -1    7.99    1.15
   3   1   1    7.69    1.18
  -3  -1  -2   81.57    1.99
  -3  -1  -2   79.27    3.27
   3   1   2   80.59    2.83
   3  -1   2   83.02    3.31
   3   1   2   77.84    3.23
   3  -1   2   81.43    3.48
  -3  -1  -2   79.91    2.83
  -3   1  -2   83.31    3.31
  -3   1  -2   90.27    4.16
  -3  -1  -3  118.91    4.00
   3   1   3  111.09    3.79
  -3   1  -3  119.34    5.13
  -3  -1  -3  113.96    4.17
   3  -1   3  119.31    4.44
   3   1   3  109.18    3.70
   3  -1   3  115.05    3.98
  -3   1  -3  111.99    4.29
  -3  -1  -3  110.93    3.00
  -3  -1  -3  112.04    3.76
  -3   1  -4   -0.28    0.53
   3   1   4    0.74    0.66
   3  -1   4    0.20    0.34
   3   1   4   -0.62    0.64
  -3  -1  -4   -0.02    0.53
  -3  -1  -4   -0.10    0.41
   3   1   4    0.27    0.26
  -3   1  -4   -0.82    0.77
  -3  -1  -4    0.64    0.38
  -3  -1  -4   -0.58    0.38
   3  -1   4    0.09    0.58
   3  -1   5   -0.01    0.38
  -3  -1  -5    0.51    0.45
   3  -1   5    0.41    0.30
   3   1   5    0.49    0.41
   3   1   5   -0.24    0.78
  -3  -1  -5   -0.83    0.73
   3  -1   5    1.22    0.82
  -3  -1  -5    0.59    0.63
  -3   1  -5   -0.05    0.60
  -3   1  -5    1.84    1.12
   3   1   5    1.00    0.63
  -3   1  -6  125.10    5.76
   3   1   6  126.10    3.65
   3  -1   6  125.22    3.91
  -3  -1  -6  122.02    5.40
   3   1   6  118.75    6.07
  -3  -1  -6  125.22    5.36
   3  -1   6  130.33    5.98
   3  -1   6  124.51    3.89
   3   1   6  128.70    5.41
  -3   1  -6  145.03    6.53
   3   1   7   43.33    3.75
  -3  -1  -7   46.49    3.51
   3  -1   7   39.45    2.51
   3   1   7   44.90    3.43
  -3   1  -7   42.72    3.62
  -3  -1  -7   47.82    3.65
   3  -1   7   44.85    2.29
  -3   1  -7   49.13    4.00
   3   1   7   45.12    2.09
  -3  -1  -7   41.16    2.02
   3  -1   7   42.95    3.68
   3   1   8   47.84    4.25
   3  -1   8   43.57    3.90
  -3   1  -8   39.08    3.60
  -3  -1  -8   44.47    3.71
  -3   1  -8   49.90    4.13
   3  -1   8   42.76    2.11
   3   1   8   46.89    2.03
  -3   1  -8   43.20    2.09
  -3  -1  -8   41.43    3.55
  -3  -1  -8   43.73    2.01
   3   1   8   41.18    3.61
   3  -1   9   17.70    2.55
   3   1   9   19.05    2.83
  -3  -1  -9   19.82    2.57
   3  -1   9   18.64    1.29
   3   1   9   18.45    2.52
  -3   1  -9   20.17    2.82
  -3  -1  -9   22.42    2.80
  -3   1  -9   20.83    2.76
   3   1  10   26.00    3.32
   3  -1  10   27.04    3.29
  -3   1 -10   26.66    3.25
  -3  -1 -10   23.76    2.97
   3   1  10   24.16    3.00
  -3   1 -10   26.70    3.24
  -3  -1 -10   30.02    3.40
  -3  -1 -11   11.40    2.23
  -3   1 -11    9.95    2.10
   3  -1  11   12.97    2.48
  -3  -1 -11   10.14    2.03
   3   1  11   10.68    2.19
  -3   1 -11   12.96    2.52
   3   1  11   10.39    2.18
  -3  -1 -12   15.84    2.69
   3  -1  12   16.18    2.84
   3   1  12   14.91    2.53
  -3   1 -12   12.88    2.44
  -3  -1 -12   19.18    3.03
  -3   1 -12   13.10    2.49
   3  -1  13   20.42    3.19
  -3   1 -13   20.14    3.08
  -3  -1 -13   31.66    3.84
  -3  -1 -13   18.83    2.97
   3   1  13   19.35    2.88
  -3   1 -13   21.00    3.17
  -3   1 -14   -0.40    1.31
  -3  -1 -14    1.41    1.22
   3   1  14    0.13    1.24
  -3  -1 -14    1.08    0.97
   3  -1  14    0.43    1.13
  -3  -1 -15    8.10    2.34
   3   1  15    3.07    1.52
  -3  -1 -15    5.18    2.03
  -3   1 -15    6.92    2.22
   3  -1  15    2.30    1.47
  -3  -1 -16   -0.31    1.05
   3  -1  16    4.07    2.06
   3   1  16   -0.47    1.36
  -3  -1 -16    0.93    1.38
  -3   1 -16   -1.11    1.22
  -3   1 -17    5.06    2.01
  -3  -1 -17    8.67    2.28
   3   1  17    7.84    2.26
  -3  -1 -17    4.52    2.05
   3  -1  17    7.80    2.32
   3  -1  18   -1.17    1.76
   3   1  18   -0.35    1.11
  -3   1 -18    5.49    2.15
  -3  -1 -18    4.09    1.84
  -3  -1 -18   -0.68    1.05
   3   2 -21   -1.37    1.31
  -3   2  21   -2.10    1.69
  -3  -2  21    0.13    0.97
   3  -2 -21   -1.82    1.36
  -3   2  21   -1.28    1.47
  -3   2  20   -0.87    1.30
   3  -2 -20   -0.72    1.22
  -3  -2  20   -1.77    1.49
  -3   2  20   -0.69    1.39
   3   2 -20    2.20    1.48
  -3   2  19    5.54    2.25
  -3   2  19    2.41    1.59
  -3  -2  19    2.15    1.51
   3   2 -19    3.53    1.75
   3  -2 -19    3.24    1.59
  -3   2  18    7.22    1.84
  -3   2  18   10.40    2.66
   3  -2 -18   13.86    2.74
   3   2 -18   11.35    2.71
  -3  -2  18   10.64    2.62
  -3  -2  18   11.04    2.89
  -3  -2  17    2.92    1.69
  -3   2  17    2.27    1.43
   3   2 -17    1.80    1.43
  -3  -2  17    2.56    1.80
   3  -2 -17    1.17    1.44
  -3   2  17   -0.12    1.11
  -3  -2  16   -1.38    1.24
  -3   2  16   -0.32    1.03
   3   2 -16    3.11    1.48
  -3   2  16   -0.68    1.11
  -3  -2  16    0.36    1.16
   3  -2 -16   -2.32    1.47
  -3   2  15    1.46    1.18
  -3  -2  15    0.68    1.02
  -3  -2  15    0.75    1.15
   3  -2 -15    4.29    1.69
   3   2 -15    1.20    0.95
  -3   2  15    0.58    1.18
  -3   2  14   20.05    2.95
  -3   2  14   22.69    3.34
   3   2 -14   21.57    3.01
  -3  -2  14   23.47    3.36
   3  -2 -14   18.57    2.77
  -3  -2  14   22.60    3.52
   3   2 -13    8.19    1.76
  -3   2  13   10.41    2.07
   3  -2 -13   10.68    2.07
  -3  -2  13   12.40    2.65
  -3  -2  13   12.32    2.29
   3  -2 -13    9.68    1.46
  -3   2  13   12.15    2.27
  -3  -2  12   10.61    2.53
   3   2 -12    8.61    1.14
  -3   2  12    6.58    1.63
  -3   2  12    8.54    1.96
   3   2 -12    8.31    1.93
   3  -2 -12   10.48    1.97
   3  -2 -12   12.45    1.70
  -3  -2  12   10.03    2.07
   3  -2 -12    9.51    1.03
   3   2 -11    3.09    1.35
  -3  -2  11    5.22    1.54
  -3   2  11    3.53    1.12
   3  -2 -11    4.35    0.85
  -3   2  11    3.11    1.10
   3  -2 -11    4.68    1.22
   3  -2 -11    4.35    1.04
  -3  -2  11    4.17    1.64
  -3   2  11    3.67    1.31
   3   2 -11    3.33    0.80
   3  -2 -10    1.01    0.54
  -3  -2  10   -0.55    0.98
   3   2 -10    0.92    0.63
  -3  -2  10    0.89    1.37
   3   2 -10    0.08    0.91
  -3   2  10    0.87    0.72
  -3   2  10    0.61    0.82
   3  -2 -10    0.63    0.53
   3  -2 -10    0.57    0.39
  -3   2  10    2.27    1.10
  -3   2   9    4.00    1.02
  -3  -2   9    4.54    1.17
  -3   2   9    3.61    1.10
   3  -2  -9    3.87    0.93
   3  -2  -9    4.93    0.98
   3   2  -9    4.24    1.27
  -3   2   9    4.49    1.18
   3  -2  -9    4.86    0.86
  -3  -2   9    7.37    2.13
   3   2  -9    3.85    0.92
   3  -2  -8   16.03    1.72
   3  -2  -8   19.08    1.42
   3   2  -8   18.95    2.20
   3  -2  -8   16.79    1.74
  -3   2   8   17.12    2.15
  -3  -2   8   15.86    1.98
   3   2  -8   17.74    1.99
  -3  -2   8   18.51    2.69
  -3   2   8   14.41    1.62
  -3   2   7   15.29    1.48
   3  -2  -7   18.40    1.16
   3   2  -7   17.96    2.13
   3  -2  -7   18.02    1.90
  -3   2   7   18.94    2.10
  -3  -2   7   18.68    2.58
  -3  -2   7   15.43    1.89
   3  -2  -7   16.89    1.58
   3   2  -7   17.69    1.95
  -3  -2   6   12.03    1.49
  -3   2   6   12.45    1.23
   3  -2  -6   13.09    0.73
   3  -2  -6   11.76    1.18
   3  -2  -6   14.07    1.72
   3   2  -6   12.06    1.87
  -3   2   6   12.19    1.67
  -3  -2   6   11.40    1.97
   3   2  -6   12.54    1.45
  -3  -2   5    4.07    0.80
   3  -2  -5    5.00    1.04
   3   2  -5    4.44    0.83
  -3  -2   5    4.73    1.34
  -3  -2   5    4.80    0.54
  -3   2   5    4.66    0.70
   3  -2  -5    4.04    0.68
   3   2  -5    3.10    0.97
  -3   2   5    5.69    1.16
   3   2  -4   32.26    1.96
  -3  -2   4   31.33    1.92
  -3  -2   4   27.94    1.66
   3   2  -4   30.30    1.93
  -3   2   4   30.00    2.22
   3   2  -4   30.70    2.98
  -3   2   4   30.13    1.62
   3  -2  -4   28.27    1.57
  -3  -2   4   26.49    2.41
  -3  -2   4   29.72    2.38
   3  -2  -4   32.02    2.74
   3  -2  -4   29.93    1.58
   3  -2  -3   18.76    1.12
  -3   2   3   17.41    1.20
  -3  -2   3   19.19    1.89
  -3   2   3   17.48    1.63
   3   2  -3   19.36    1.42
   3   2  -3   19.31    2.36
   3  -2  -3   19.02    1.27
  -3  -2   3   17.35    1.58
  -3  -2   3   17.35    1.91
   3  -2  -3   19.52    2.19
  -3   2   2   22.18    1.77
  -3  -2   2   22.36    2.09
   3  -2  -2   23.80    1.57
   3  -2  -2   23.12    2.42
  -3   2   2   24.60    1.20
  -3  -2   2   25.17    1.33
   3   2  -2   20.29    1.96
   3   2  -2   21.55    2.66
   3   2  -2   24.34    1.53
   3   2  -1   11.61    0.90
  -3  -2   1   11.55    1.69
  -3   2   1   12.67    1.35
   3  -2  -1   11.38    1.07
   3   2  -1   11.53    2.12
  -3  -2   1   11.61    0.90
  -3   2   1   11.21    0.82
   3  -2  -1   13.96    1.84
   3   2  -1    8.50    1.13
  -3  -2   1   12.36    0.98
  -3   2   1    9.87    1.11
   3   2   0   51.08    1.88
  -3   2   0   59.30    2.31
   3  -2   0   58.10    3.69
   3   2   0   55.48    3.94
   3  -2   0   55.93    2.55
  -3  -2   0   55.95    2.00
  -3   2   0   56.95    2.79
   3   2   0   54.38    2.09
  -3  -2   0   55.34    3.45
   3   2   0   57.29    2.03
   3  -2   1   19.58    1.31
   3  -2   1   19.59    1.61
  -3   2  -1   19.48    1.68
   3  -2   1   19.32    2.08
  -3   2  -1   19.87    1.63
  -3  -2  -1   19.31    1.29
  -3   2  -1   19.70    1.90
   3   2   1   19.13    2.37
  -3  -2  -1   18.68    1.94
  -3   2  -1   19.32    1.20
   3   2   1   19.48    1.30
  -3  -2  -2   -0.45    0.50
   3  -2   2    0.48    0.59
   3   2   2   -0.09    0.32
   3  -2   2   -0.67    0.47
   3   2   2   -0.03    0.17
   3  -2   2    0.33    0.23
  -3   2  -2    0.61    0.63
  -3   2  -2    0.55    0.41
  -3  -2  -2   -0.22    0.27
  -3   2  -2    0.22    0.46
  -3   2  -2    0.20    0.16
   3   2   2    0.72    0.79
   3   2   3    5.59    0.87
   3   2   3    5.06    0.70
   3  -2   3    4.71    1.03
  -3   2  -3    4.30    1.16
  -3  -2  -3    4.94    1.07
  -3   2  -3    2.84    0.90
  -3  -2  -3    5.07    0.86
   3  -2   3    4.50    0.89
   3   2   3    5.14    1.13
   3   2   4    1.24    0.62
   3  -2   4    0.97    0.60
   3   2   4    2.54    0.73
  -3   2  -4    1.63    0.75
  -3  -2  -4    1.30    0.66
   3   2   4    1.73    0.54
   3  -2   4    1.03    0.51
  -3  -2  -4    2.09    0.69
  -3   2  -4    1.18    0.86
   3  -2   5    1.17    0.62
  -3  -2  -5    1.23    0.60
  -3  -2  -5    1.59    0.63
   3  -2   5    1.90    0.44
  -3  -2  -5    0.13    0.62
   3  -2   5    1.60    0.76
   3   2   5    0.93    0.58
  -3   2  -5    1.05    0.73
  -3   2  -5    1.32    0.55
   3   2   5    1.72    0.70
   3   2   5    1.16    0.62
  -3  -2  -6    9.00    1.50
   3  -2   6    9.48    1.65
  -3   2  -6   11.99    1.91
   3  -2   6    9.62    1.35
  -3  -2  -6   10.18    1.45
  -3   2  -6   11.66    2.03
  -3  -2  -6   11.47    1.65
   3   2   6   10.99    1.30
   3  -2   6   10.65    0.95
   3   2   6    9.46    1.54
   3   2   6    9.65    1.53
   3  -2   7   11.53    1.10
   3  -2   7   12.51    1.46
  -3  -2  -7   12.60    1.86
   3  -2   7   11.48    1.98
   3   2   7   14.13    1.43
  -3   2  -7   13.56    2.18
  -3  -2  -7   11.86    1.83
   3   2   7   13.40    1.89
  -3  -2  -7   12.89    1.81
  -3   2  -7   13.53    2.26
   3   2   7   13.77    2.02
  -3  -2  -8   10.69    1.90
  -3  -2  -8   11.36    1.96
   3   2   8   13.03    2.00
   3  -2   8   10.59    1.31
  -3   2  -8   12.48    2.28
   3   2   8   12.32    2.08
   3   2   8   12.38    1.25
   3  -2   8   12.02    2.13
   3  -2   8    9.93    1.12
  -3   2  -8   13.72    2.31
   3   2   9    0.93    0.47
   3  -2   9    0.59    1.04
  -3   2  -9    0.21    1.14
  -3  -2  -9    1.93    1.25
   3   2   9    0.80    1.01
   3  -2   9    0.19    0.32
   3   2   9   -0.51    1.05
  -3  -2  -9    0.23    0.71
  -3   2  -9    1.13    1.00
   3   2  10    1.10    0.84
  -3  -2 -10    1.47    1.07
  -3   2 -10   -0.83    1.13
   3   2  10   -0.53    1.05
   3  -2  10    1.60    1.19
  -3  -2 -10    0.02    0.83
   3   2  11    1.55    1.09
  -3  -2 -11    1.01    0.90
   3  -2  11   -0.30    1.49
  -3   2 -11    2.39    1.44
  -3  -2 -11    1.86    1.15
   3   2  11    1.00    1.00
  -3   2 -12    4.41    1.53
   3   2  12    3.74    1.54
   3  -2  12    5.96    1.88
  -3  -2 -12    2.53    1.34
  -3  -2 -12    3.77    1.38
   3   2  12    8.31    2.13
   3   2  13    1.24    1.13
   3  -2  13    1.60    1.24
   3   2  13    2.48    1.56
  -3   2 -13    1.64    1.59
  -3  -2 -13    1.63    0.94
  -3  -2 -13    2.20    1.44
  -3  -2 -14    0.70    1.39
  -3   2 -14   -0.57    1.21
   3   2  14    0.06    1.07
   3  -2  14    1.08    1.40
   3   2  14    0.20    1.21
  -3  -2 -14    1.01    1.15
   3   2  15   -0.68    1.69
  -3  -2 -15   -2.58    1.68
  -3  -2 -15   -2.77    1.80
  -3   2 -15    0.45    1.15
   3  -2  15    2.59    1.46
   3  -2  16    3.13    1.57
  -3   2 -16    2.90    1.60
  -3  -2 -16    0.08    1.01
  -3  -2 -16    0.93    1.38
   3   2  16   -0.23    1.12
   3  -2  17   -2.82    1.83
  -3  -2 -17    0.66    1.14
  -3   2 -17    1.71    1.48
  -3  -2 -17   -0.03    1.22
   3   2  17    0.72    1.38
  -3   2 -18   -0.07    1.38
   3   2  18    0.67    1.32
  -3  -2 -18    1.63    1.77
  -3   3  21    3.08    2.04
  -3   3  20   -1.84    1.20
  -3  -3  20    1.80    1.54
  -3   3  20    2.63    1.64
   3   3 -20   -2.81    1.99
   3  -3 -20    1.40    1.65
  -3  -3  19    0.24    1.01
  -3   3  19   -0.87    1.28
   3  -3 -19    0.94    1.40
  -3   3  19    0.45    1.40
   3   3 -19    0.54    1.37
   3   3 -18    2.39    1.83
  -3  -3  18    0.93    1.42
   3  -3 -18   -0.45    1.29
  -3   3  18    0.48    0.97
  -3   3  18   -0.90    1.43
  -3   3  17    0.90    1.03
  -3  -3  17    2.00    1.74
   3   3 -17   -0.32    1.06
   3  -3 -17   -0.13    1.10
  -3   3  17    2.68    1.74
  -3   3  16    2.15    1.46
   3   3 -16   -0.73    1.37
   3  -3 -16   -0.38    1.35
  -3  -3  16    0.34    1.09
  -3   3  16    0.10    1.01
  -3  -3  15    0.57    1.16
  -3   3  15    0.03    0.98
   3  -3 -15    0.40    1.11
   3   3 -15    0.07    1.13
  -3   3  15    1.59    1.42
  -3  -3  14   -0.91    1.48
   3  -3 -14   -0.82    1.20
  -3   3  14    0.52    1.02
  -3   3  14   -0.89    1.23
   3   3 -14    2.28    1.23
  -3   3  13    1.36    1.04
   3  -3 -13    1.26    0.98
  -3   3  13    4.09    1.51
   3   3 -13    2.16    1.24
   3  -3 -13    1.97    0.85
  -3  -3  13    3.57    1.71
   3   3 -12    6.24    1.83
   3  -3 -12    6.88    1.33
  -3  -3  12    5.45    2.11
   3  -3 -12    5.14    1.02
  -3   3  12    4.92    1.76
   3   3 -12    5.99    1.26
  -3   3  12    3.31    1.22
   3  -3 -12    4.35    1.22
  -3   3  12    3.88    1.37
  -3  -3  12    1.36    1.25
   3  -3 -11    2.71    0.76
   3   3 -11    3.53    1.11
  -3  -3  11    4.01    1.89
   3  -3 -11    3.17    0.87
   3   3 -11    1.14    0.83
  -3   3  11    2.40    1.27
  -3  -3  11    2.18    0.98
   3  -3 -11    3.67    1.19
  -3   3  11    0.73    0.76
  -3   3  11    4.04    1.42
   3  -3 -10    9.25    1.46
  -3  -3  10    7.08    1.65
   3   3 -10    6.43    1.61
  -3   3  10    7.18    1.42
   3  -3 -10    9.31    1.59
  -3  -3  10    9.45    2.53
   3  -3 -10    8.16    1.18
  -3   3  10    9.95    2.14
   3   3 -10    8.86    1.67
  -3  -3   9    0.63    0.73
   3  -3  -9    0.38    0.72
  -3  -3   9   -1.40    0.92
   3   3  -9    0.84    0.71
  -3   3   9   -0.39    0.70
   3  -3  -9    0.07    0.30
   3  -3  -9    0.18    0.56
  -3   3   9    1.54    1.25
  -3  -3   9   -0.16    1.24
   3   3  -9    0.58    0.98
   3  -3  -8    5.99    1.34
  -3   3   8    4.25    1.29
  -3  -3   8    5.18    1.36
   3  -3  -8    5.23    0.96
   3   3  -8    6.63    1.38
  -3  -3   8    4.32    1.22
   3   3  -8    7.65    1.66
  -3   3   8    5.42    1.09
   3  -3  -8    4.98    0.72
  -3   3   7   39.07    2.49
   3  -3  -7   39.91    2.47
   3  -3  -7   46.09    3.64
   3   3  -7   40.80    3.11
  -3   3   7   38.29    3.36
  -3  -3   7   38.02    3.24
   3   3  -7   40.56    3.65
  -3  -3   7   42.83    3.13
   3   3  -6   31.87    3.34
   3  -3  -6   29.43    2.04
  -3   3   6   29.32    2.85
   3  -3  -6   33.26    3.27
  -3  -3   6   26.85    1.23
  -3  -3   6   31.05    2.89
  -3  -3   6   29.17    2.45
  -3   3   6   30.04    2.06
   3   3  -6   33.00    2.57
   3  -3  -5    3.35    1.18
   3   3  -5    4.69    1.11
  -3  -3   5    2.81    1.04
   3  -3  -5    6.46    0.90
  -3  -3   5    2.92    0.85
   3   3  -5    3.47    0.79
  -3   3   5    4.90    1.32
  -3  -3   5    3.03    0.58
   3   3  -5    1.52    0.87
   3   3  -4   12.43    1.32
  -3   3   4   11.46    1.27
   3  -3  -4   12.58    1.26
  -3   3   4   12.45    1.74
   3  -3  -4   11.97    0.95
   3  -3  -4   14.00    2.26
  -3  -3   4   10.37    1.74
   3   3  -4   13.97    2.59
   3   3  -3    1.45    0.55
   3  -3  -3    2.25    0.58
  -3  -3   3    1.00    0.64
  -3   3   3    3.30    0.95
   3  -3  -3    1.67    0.32
   3  -3  -3    2.66    1.26
   3  -3  -3    2.13    0.84
  -3   3   3    1.84    0.55
  -3  -3   2   21.93    2.60
   3  -3  -2   18.17    2.55
  -3  -3   2   23.99    1.26
   3   3  -2   21.05    1.49
   3  -3  -2   22.93    2.29
   3   3  -2   21.89    3.13
  -3   3   2   19.70    1.95
  -3   3   1   10.41    1.44
  -3   3   1   12.50    0.79
   3  -3  -1   11.58    2.30
   3   3  -1   11.20    2.22
  -3  -3   1   11.03    1.12
   3  -3  -1   11.14    1.61
  -3  -3   1   13.53    2.00
   3   3   0   85.04    3.01
  -3   3   0   86.55    3.92
  -3  -3   0   87.31    3.07
   3   3   0   86.67    2.41
   3   3   0   83.51    5.94
  -3  -3   0   88.65    5.15
   3  -3   0   93.34    3.34
   3  -3   0   84.98    4.05
   3  -3   0   83.47    5.68
  -3  -3  -1    6.32    1.43
   3   3   1    6.60    0.88
   3  -3   1    6.12    1.61
  -3  -3  -1    5.99    0.86
   3  -3   1    6.74    1.14
   3  -3   1    5.98    0.98
   3   3   1    4.79    1.53
  -3   3  -1    7.13    1.17
  -3   3  -2    1.03    0.37
  -3   3  -2    0.60    0.52
   3   3   2    1.17    0.87
   3  -3   2   -0.20    0.77
  -3   3  -2    1.21    0.59
   3  -3   2    0.73    0.55
  -3  -3  -2    0.77    0.41
   3  -3   2    1.17    0.68
   3   3   2    0.79    0.48
  -3  -3  -2    1.18    0.83
  -3  -3  -3   41.43    3.42
   3   3   3   42.14    2.44
  -3   3  -3   37.81    2.66
  -3   3  -3   37.61    2.76
  -3  -3  -3   38.81    2.33
   3  -3   3   36.47    2.45
  -3   3  -3   41.34    2.10
   3  -3   3   45.14    3.07
   3  -3   3   38.90    3.50
   3   3   3   40.13    3.71
  -3  -3  -4   35.73    3.16
   3   3   4   37.81    2.49
  -3  -3  -4   36.04    2.45
  -3   3  -4   35.86    2.65
   3  -3   4   39.66    3.02
  -3   3  -4   37.93    3.01
   3  -3   4   38.85    3.43
   3  -3   4   37.93    2.38
   3   3   4   38.36    3.49
   3   3   4   38.20    1.87
  -3  -3  -5   34.43    3.11
   3  -3   5   33.03    3.04
   3  -3   5   31.21    2.94
   3   3   5   31.98    2.07
  -3  -3  -5   29.95    2.38
  -3   3  -5   31.89    2.98
   3  -3   5   32.10    2.09
   3   3   5   33.06    2.51
  -3   3  -5   27.90    2.42
   3   3   5   33.98    3.12
   3  -3   6    0.82    0.68
   3   3   6    1.42    0.63
  -3  -3  -6    2.88    1.13
   3  -3   6    3.40    1.19
   3  -3   6    1.44    0.56
   3   3   6    1.31    0.71
  -3  -3  -6    0.98    0.60
  -3   3  -6    3.18    1.15
  -3   3  -6    1.99    0.81
   3   3   6    0.87    0.72
   3   3   7   65.48    4.08
   3   3   7   62.97    3.71
   3   3   7   63.26    3.70
   3  -3   7   66.30    3.19
  -3  -3  -7   65.48    4.57
  -3   3  -7   65.76    4.69
  -3  -3  -7   59.87    3.84
  -3   3  -7   66.41    3.89
   3  -3   7   65.17    3.93
  -3  -3  -7   70.43    4.23
   3  -3   7   65.98    4.73
   3  -3   8    0.26    0.41
  -3  -3  -8    0.52    0.78
   3  -3   8    1.10    0.98
   3   3   8    0.58    0.62
  -3   3  -8    0.87    0.92
  -3  -3  -8    0.77    0.95
   3   3   8    0.73    0.69
   3   3   8    1.15    0.97
  -3   3  -8    0.17    0.60
  -3  -3  -8    0.29    0.71
   3  -3   8   -0.76    0.73
   3   3   9    0.32    0.38
  -3   3  -9    0.89    1.20
  -3  -3  -9   -0.03    0.92
   3  -3   9    0.33    0.37
   3  -3   9    0.91    1.31
   3   3   9    2.34    1.24
   3  -3   9    1.65    0.77
  -3   3  -9    0.58    0.59
   3   3   9   -0.14    0.72
  -3  -3  -9    1.05    0.66
  -3  -3 -10   21.76    2.79
   3   3  10   19.21    2.56
  -3   3 -10   18.36    2.87
   3  -3  10   19.67    3.01
  -3  -3 -10   20.30    2.65
   3   3  10   21.48    2.83
  -3   3 -10   19.00    2.28
   3   3  11   23.95    3.14
  -3   3 -11   24.87    3.38
  -3  -3 -11   23.14    3.11
  -3  -3 -11   20.98    2.89
  -3   3 -11   24.20    2.65
   3  -3  11   25.55    3.58
   3   3  11   23.12    3.02
   3   3  12    1.84    1.00
   3   3  12    2.12    1.39
  -3  -3 -12    1.77    1.24
   3  -3  12    2.59    1.74
  -3  -3 -12    2.66    1.31
  -3   3 -12    2.20    1.64
  -3  -3 -13    1.42    1.22
   3   3  13    1.34    1.25
  -3   3 -13   -0.98    1.27
  -3  -3 -13   -0.19    1.15
   3  -3  13   -0.54    1.13
   3  -3  14   18.42    3.16
  -3  -3 -14   17.55    3.07
  -3   3 -14   18.70    3.30
   3   3  14   20.98    3.27
  -3  -3 -14   21.90    3.36
   3   3  15   -1.60    1.25
  -3   3 -15   -0.63    1.47
   3  -3  15   -0.46    1.43
  -3  -3 -15    0.72    0.82
  -3  -3 -15   -3.55    2.02
   3  -3  16    2.36    1.75
  -3   3 -16    1.39    1.52
  -3  -3 -16    0.17    1.23
   3   3  16    1.13    1.16
  -3  -3 -16    0.32    0.90
  -3  -3 -17   -0.67    1.35
   3  -3  17    2.92    1.79
  -3   3 -17   -0.65    1.23
   3   3  17    0.29    1.21
  -3   4  21    3.40    1.98
  -3   4  20   -3.26    2.14
  -3  -4  20    3.30    1.91
  -3   4  20    0.86    1.24
   3   4 -20   -2.75    1.93
   3  -4 -20   -0.58    1.13
  -3   4  19    1.07    1.54
  -3  -4  19   -0.52    1.18
   3  -4 -19    1.90    1.44
  -3   4  19    1.25    1.50
   3   4 -19    3.58    1.49
  -3  -4  18    1.76    1.75
  -3   4  18   -1.85    1.45
   3   4 -18    1.05    1.14
  -3   4  18    0.81    1.14
   3  -4 -18    1.06    1.22
  -3  -4  17    2.54    1.89
  -3   4  17   -0.23    1.08
   3  -4 -17   -1.18    1.16
  -3   4  17   -1.73    1.31
   3   4 -17   -0.18    1.38
  -3   4  16   -0.51    1.06
   3  -4 -16    0.07    1.29
   3   4 -16   -1.03    1.33
  -3  -4  16    0.31    0.80
  -3  -4  16    0.31    1.19
  -3   4  16    0.43    1.13
   3   4 -15    1.04    1.24
  -3   4  15   -0.82    1.33
  -3   4  15   -0.57    1.03
  -3  -4  15   -1.16    0.99
   3  -4 -15    0.28    1.17
  -3  -4  15    0.46    1.24
  -3  -4  14    0.56    0.77
  -3   4  14    3.29    1.46
  -3  -4  14    1.06    1.36
   3  -4 -14    0.60    0.99
   3   4 -14    1.04    1.14
  -3   4  14    1.65    1.10
  -3  -4  13    9.10    2.10
  -3  -4  13    8.65    2.14
  -3   4  13    9.47    1.90
   3   4 -13    9.94    2.35
  -3   4  13   10.87    2.43
  -3   4  13    9.92    2.03
   3  -4 -13    9.46    1.98
  -3  -4  12    3.19    1.49
   3  -4 -12    3.21    1.07
   3   4 -12    5.53    1.81
  -3  -4  12    4.24    1.61
  -3   4  12    3.59    1.25
  -3   4  12    3.84    1.85
   3   4 -12    6.20    1.44
   3  -4 -12    4.65    1.32
  -3   4  12    4.54    1.44
  -3   4  11    8.95    1.73
  -3  -4  11    9.03    1.99
   3  -4 -11   11.21    1.90
   3   4 -11   11.33    2.28
  -3   4  11    8.34    2.22
   3  -4 -11    8.99    1.80
   3  -4 -11    8.61    1.28
  -3  -4  11   10.80    2.19
   3   4 -11   10.57    1.88
  -3  -4  10    6.56    1.68
  -3   4  10    5.42    1.24
  -3   4  10    4.54    1.71
  -3  -4  10    6.14    1.57
   3  -4 -10    7.00    1.05
   3   4 -10    7.08    1.68
   3  -4 -10    7.88    1.76
   3   4 -10    7.21    1.93
   3  -4 -10    4.45    1.21
   3  -4  -9    0.12    0.32
  -3   4   9    0.16    0.60
   3  -4  -9    1.09    0.99
  -3  -4   9    0.78    0.92
   3   4  -9   -1.36    1.22
   3   4  -9    0.03    1.12
   3  -4  -9    2.01    0.90
  -3   4   9    1.76    0.97
  -3  -4   9    0.70    1.03
  -3  -4   8   13.06    2.11
   3  -4  -8   16.94    2.63
   3  -4  -8   13.94    1.71
  -3   4   8   15.67    2.65
  -3  -4   8   15.17    2.21
   3   4  -8   13.43    2.45
   3   4  -8   15.11    2.10
  -3   4   8   11.41    1.63
  -3  -4   7   19.21    2.66
  -3  -4   7   21.02    2.48
   3  -4  -7   25.10    3.34
  -3   4   7   21.37    2.87
   3   4  -7   19.93    3.00
  -3   4   7   20.45    1.99
   3   4  -7   21.20    2.51
  -3  -4   7   18.32    1.22
   3  -4  -7   19.07    1.89
  -3   4   6    6.91    1.92
  -3  -4   6    6.91    1.40
  -3   4   6    5.95    1.02
  -3  -4   6    4.82    1.30
   3   4  -6    7.55    1.52
   3   4  -6    6.44    1.32
   3  -4  -6    8.64    2.00
   3   4  -6    7.78    1.23
   3  -4  -6    7.70    1.21
   3   4  -6    8.20    2.18
  -3  -4   5   25.02    2.96
  -3   4   5   29.43    2.22
   3   4  -5   27.82    2.89
   3  -4  -5   25.92    2.10
   3   4  -5   28.34    2.08
  -3   4   5   29.29    3.04
   3  -4  -5   32.45    3.86
   3   4  -5   25.77    3.74
  -3   4   4    1.79    0.72
   3   4  -4    2.88    1.35
  -3   4   4    0.65    0.91
   3   4  -4    0.58    0.44
   3  -4  -4    1.16    0.63
   3  -4  -4    0.76    0.28
   3   4  -4    0.67    1.38
   3  -4  -4   -0.03    0.93
  -3  -4   4   -0.02    0.94
   3   4  -3    0.43    0.83
   3  -4  -3   -0.54    0.88
   3   4  -3    0.16    1.37
  -3   4   3    1.06    0.82
   3  -4  -3    0.52    0.52
   3   4  -3    0.33    0.36
  -3  -4   3    0.13    0.97
  -3  -4   2    0.56    0.95
   3  -4  -2    1.36    1.21
  -3   4   2    0.55    0.76
   3   4  -2    0.94    0.99
  -3  -4   2    1.04    0.31
   3   4  -2    1.18    1.47
  -3   4   1   32.59    2.88
   3  -4  -1   31.69    3.13
  -3   4   1   32.16    0.93
   3   4  -1   29.43    4.52
  -3  -4   1   33.54    3.51
  -3  -4   0    1.38    1.37
   3   4   0    3.16    2.25
   3   4   0    2.73    0.76
   3  -4   0    2.31    1.02
  -3  -4   0    3.07    0.79
  -3   4   0    2.33    0.99
   3  -4   0    2.99    0.65
   3  -4   1   21.66    2.51
  -3  -4  -1   24.04    3.01
   3   4   1   24.14    1.93
  -3   4  -1   27.03    2.47
  -3  -4  -1   21.33    1.80
   3   4   1   22.65    1.34
   3  -4   1   26.04    1.95
   3   4   1   25.56    3.90
   3   4   2    5.75    0.97
   3  -4   2    6.23    1.37
   3  -4   2    4.94    0.94
   3   4   2    6.79    2.23
  -3  -4  -2    5.81    1.71
  -3  -4  -2    4.95    0.91
  -3   4  -2    6.44    1.25
  -3   4  -3    2.35    0.90
  -3   4  -3    4.59    1.22
   3   4   3    3.04    0.89
  -3  -4  -3    2.80    0.77
   3  -4   3    3.83    1.18
  -3  -4  -3    2.98    1.24
   3  -4   3    3.20    1.06
   3   4   3    4.86    1.70
   3  -4   3    1.76    1.17
  -3   4  -4   -0.67    0.96
   3  -4   4    0.36    0.74
   3   4   4    0.52    0.49
   3  -4   4   -0.30    1.25
  -3  -4  -4    0.59    0.54
  -3   4  -4    0.69    0.65
  -3  -4  -4   -0.04    1.02
   3  -4   4    0.58    0.62
   3   4   4    2.25    1.30
   3  -4   5    2.94    1.14
  -3  -4  -5    3.04    1.22
   3  -4   5    3.95    0.98
   3  -4   5    1.46    0.83
  -3   4  -5    5.09    1.43
   3   4   5    3.54    0.96
  -3   4  -5    3.50    0.95
  -3  -4  -5    4.22    1.09
   3   4   5    3.27    1.47
   3  -4   6    6.98    1.73
   3   4   6    5.82    1.72
  -3   4  -6    7.01    1.72
   3   4   6    7.57    1.11
  -3  -4  -6    6.54    1.72
  -3  -4  -6    6.96    1.41
  -3   4  -6    5.03    1.21
   3  -4   6    5.71    1.11
   3  -4   6    5.39    1.57
   3   4   6    5.69    1.26
  -3  -4  -7    2.02    0.99
   3  -4   7    0.93    0.85
   3   4   7    1.48    0.61
   3  -4   7    2.71    0.80
  -3   4  -7    2.74    1.03
   3   4   7    2.67    1.07
   3  -4   7    1.17    0.90
  -3   4  -7    2.14    1.30
   3   4   7    2.28    0.93
  -3  -4  -7    1.87    1.25
  -3  -4  -8   -0.57    0.79
  -3   4  -8    0.21    0.63
   3  -4   8   -1.47    0.96
  -3  -4  -8    0.55    1.05
   3   4   8   -0.07    0.61
  -3   4  -8    0.28    0.89
   3   4   8    1.02    0.97
  -3  -4  -8    0.14    0.71
   3  -4   8   -0.86    1.23
   3  -4   8    0.02    0.46
   3   4   8    0.88    1.03
  -3  -4  -9    0.01    0.65
   3  -4   9    0.48    0.60
   3   4   9    1.59    0.96
   3  -4   9   -0.97    1.38
  -3  -4  -9   -0.87    1.03
   3   4   9    0.10    0.66
  -3  -4  -9    0.74    0.75
  -3   4  -9   -0.88    0.98
  -3   4  -9    0.29    0.62
   3   4   9    0.01    0.59
   3   4  10    2.08    1.09
   3   4  10    1.82    1.05
   3  -4  10    1.92    1.43
  -3  -4 -10    1.78    0.85
  -3   4 -10    2.10    0.95
  -3  -4 -10    1.54    1.00
  -3   4 -10    1.27    0.96
  -3   4 -11   -0.69    1.49
  -3   4 -11   -0.52    0.64
   3  -4  11   -2.87    1.56
  -3  -4 -11    0.30    0.83
   3   4  11   -1.34    1.29
  -3  -4 -11    0.71    0.88
  -3  -4 -12    3.15    1.60
  -3  -4 -12    3.33    1.47
   3   4  12    0.35    0.99
  -3   4 -12    0.04    1.38
   3  -4  12    2.06    1.40
  -3  -4 -13   -0.01    1.20
   3   4  13   -1.25    1.24
  -3   4 -13   -1.71    1.26
   3  -4  13   -0.25    1.25
  -3  -4 -13    1.01    1.29
   3  -4  14    1.59    1.97
  -3   4 -14    1.95    1.49
  -3  -4 -14    1.34    1.38
  -3  -4 -14    1.29    0.98
   3   4  14   -0.43    1.33
  -3  -4 -15    2.38    1.65
   3  -4  15    4.21    2.15
   3   4  15    2.52    1.47
  -3  -4 -15    2.94    1.70
  -3   4 -15    0.67    1.36
   3  -4  16    2.28    1.97
  -3  -4 -16    1.01    1.17
   3   4  16    0.73    1.16
  -3   4 -16    2.45    1.74
   3   4  17   -1.45    1.41
  -3   4 -17   -1.90    1.88
  -3  -4 -17   -0.74    1.40
   3  -4  17   -2.91    1.84
  -3   5  20    2.30    1.48
  -3  -5  19    1.38    1.44
  -3   5  19    1.92    1.66
   3   5 -19    0.26    1.21
   3  -5 -19   -0.09    1.33
  -3  -5  18   -0.33    1.45
   3   5 -18    0.44    1.44
   3  -5 -18   -0.71    1.10
  -3   5  18   -1.56    1.27
  -3   5  18   -0.39    1.26
   3   5 -17    2.32    1.68
  -3   5  17   -0.81    1.40
  -3   5  17    1.72    1.43
   3  -5 -17    1.66    1.55
  -3  -5  17    5.85    2.31
  -3  -5  16    1.25    1.03
  -3   5  16    0.86    0.93
  -3  -5  16   -0.74    1.43
  -3   5  16    2.24    1.41
   3   5 -16   -1.22    1.46
   3  -5 -16    1.32    1.23
   3   5 -15   -0.15    1.16
   3  -5 -15    1.33    1.38
  -3  -5  15   -0.01    1.23
  -3  -5  15    1.68    1.10
  -3   5  15    0.01    1.13
  -3   5  15   -0.71    1.24
  -3  -5  14   -0.09    0.72
   3   5 -14   -0.99    1.11
  -3   5  14    0.54    0.96
  -3  -5  14    0.40    1.04
   3  -5 -14    0.20    0.99
  -3   5  14   -1.30    1.33
  -3   5  14    1.11    1.41
  -3  -5  13    2.69    1.48
  -3   5  13    5.20    1.59
   3   5 -13    6.16    1.87
  -3   5  13    3.93    1.32
   3  -5 -13    4.09    1.55
  -3   5  13    3.47    1.73
  -3  -5  13    5.48    1.85
  -3  -5  12    0.30    0.98
   3   5 -12    1.72    1.34
  -3  -5  12   -0.05    0.98
   3   5 -12   -2.51    1.56
  -3   5  12    0.05    1.45
  -3   5  12   -1.15    0.86
   3  -5 -12    3.24    1.31
   3  -5 -12    0.77    1.10
  -3   5  11    1.07    1.05
  -3  -5  11   -0.72    0.94
  -3   5  11    0.13    1.38
   3   5 -11    0.94    1.02
   3  -5 -11    0.61    0.84
   3   5 -11    1.60    1.27
  -3  -5  11    2.48    1.38
   3  -5 -11    1.02    0.87
   3  -5 -10    0.30    0.41
  -3   5  10   -0.90    1.19
   3   5 -10    0.48    0.91
  -3  -5  10    1.39    0.88
   3  -5 -10   -0.47    0.74
   3   5 -10    1.22    1.18
  -3   5  10    0.16    0.87
   3  -5 -10    0.98    0.98
  -3  -5  10   -1.16    1.11
  -3  -5   9   -0.32    0.91
  -3   5   9    0.37    0.65
   3  -5  -9    0.97    1.02
   3   5  -9   -1.09    1.04
  -3   5   9    3.11    1.82
  -3  -5   9    0.42    0.85
   3   5  -9    0.83    1.09
   3  -5  -9   -0.14    0.72
   3   5  -8    2.97    1.44
   3   5  -8    3.04    1.33
  -3   5   8    1.99    1.45
   3   5  -8    1.40    0.72
   3  -5  -8    1.06    1.52
   3  -5  -8    1.78    0.88
   3   5  -8    2.69    0.93
  -3  -5   8    2.59    1.29
  -3   5   8    3.01    1.04
  -3  -5   8    2.59    1.36
   3   5  -7    7.81    1.68
  -3  -5   7    7.84    1.95
   3   5  -7    8.20    1.36
   3  -5  -7    6.71    1.20
   3   5  -7    9.28    1.98
   3  -5  -7   10.42    2.53
  -3   5   7    9.04    2.22
  -3  -5   7    7.22    1.56
   3   5  -7    7.55    2.32
  -3   5   7    8.32    1.45
  -3  -5   6    1.56    1.08
   3  -5  -6   -0.21    1.36
   3   5  -6    1.55    1.24
  -3   5   6   -0.04    1.01
   3  -5  -6    1.66    0.73
   3   5  -6    0.83    0.50
  -3  -5   6   -0.69    0.83
  -3   5   6   -0.38    0.60
   3   5  -6    1.37    1.52
   3   5  -5    5.44    1.78
   3  -5  -5    5.25    0.59
   3   5  -5    5.65    2.61
  -3   5   5    4.04    1.61
   3  -5  -5    5.94    1.22
   3   5  -5    6.14    1.07
   3  -5  -5    6.25    2.01
  -3  -5   5    4.54    1.55
  -3   5   5    5.10    1.17
   3  -5  -4    4.32    1.07
  -3  -5   4    5.32    1.75
   3   5  -4    4.30    1.53
  -3   5   4    4.71    1.59
   3   5  -4    5.21    0.89
   3  -5  -4    3.52    1.72
   3   5  -4    5.34    3.01
  -3  -5   3    0.20    0.19
  -3   5   3    0.32    0.90
   3  -5  -3    0.15    0.95
  -3  -5   3    0.03    1.03
   3   5  -3   -0.43    0.42
   3   5  -3   -0.33    1.47
   3   5  -3   -1.35    2.35
   3  -5  -2    2.09    1.35
   3   5  -2    0.75    1.20
  -3   5   2    1.31    0.90
  -3  -5   2    2.28    1.49
   3   5  -2    2.31    3.00
   3   5  -1    7.15    2.29
   3  -5  -1    9.25    2.09
  -3  -5   1    6.41    1.91
  -3   5   1    5.96    1.54
   3   5  -1    5.74    3.04
  -3  -5   0   19.26    2.99
   3   5   0   18.53    3.25
   3  -5   0   16.78    2.68
  -3   5   0   15.97    2.25
   3   5   0   18.57    4.39
   3  -5   1   28.49    3.30
   3   5   1   30.01    2.36
  -3  -5  -1   32.78    3.92
  -3  -5  -1   26.02    2.23
   3   5   1   29.93    1.28
   3  -5   1   33.56    2.18
   3   5   1   30.66    4.90
  -3   5  -1   30.02    3.08
   3   5   2   12.56    1.64
  -3   5  -2   11.00    1.82
  -3  -5  -2   12.81    1.66
  -3  -5  -2   15.40    2.69
   3  -5   2   11.78    2.19
   3  -5   2   15.70    1.65
   3   5   2   12.40    1.07
   3   5   2   14.07    3.47
   3  -5   3    2.28    1.08
   3  -5   3    3.68    0.95
   3   5   3    2.39    1.38
   3  -5   3    4.33    1.49
   3   5   3    2.01    0.71
  -3  -5  -3    3.30    1.03
  -3  -5  -3    1.64    1.05
  -3   5  -3    2.49    1.08
  -3   5  -4   27.87    3.01
  -3  -5  -4   27.13    2.47
  -3  -5  -4   27.39    3.49
   3   5   4   26.39    2.41
  -3   5  -4   28.06    2.82
   3  -5   4   28.79    3.08
   3   5   4   31.94    4.25
   3  -5   4   35.28    3.61
   3   5   5   21.31    2.26
   3  -5   5   24.36    2.78
   3  -5   5   20.51    2.73
  -3   5  -5   20.63    2.46
  -3  -5  -5   18.84    2.14
   3  -5   5   19.63    3.34
  -3   5  -5   20.91    2.72
  -3  -5  -5   21.88    3.10
   3   5   5   19.24    3.20
   3  -5   6   27.04    3.76
  -3  -5  -6   25.59    2.62
  -3   5  -6   31.78    3.40
   3  -5   6   29.74    2.91
   3  -5   6   26.33    3.17
   3   5   6   30.88    2.80
  -3  -5  -6   28.90    3.64
   3   5   6   30.28    3.78
  -3   5  -6   29.09    2.95
   3   5   7   16.48    1.77
   3  -5   7   15.56    2.81
  -3  -5  -7   17.31    2.26
   3  -5   7   17.98    2.16
  -3   5  -7   15.45    2.46
  -3  -5  -7   20.20    3.18
   3  -5   7   19.88    2.81
   3   5   7   17.03    2.61
  -3   5  -7   19.17    2.38
   3   5   7   18.27    2.33
   3  -5   8    6.01    1.66
  -3  -5  -8    9.14    2.18
  -3   5  -8    5.59    1.61
   3   5   8    3.89    1.27
   3   5   8    5.92    1.20
   3  -5   8    6.44    1.83
  -3  -5  -8    6.48    1.60
  -3   5  -8    7.32    1.52
   3   5   8    5.17    1.49
  -3  -5  -9    0.40    0.63
   3  -5   9   -0.46    1.05
   3  -5   9    0.07    0.80
   3   5   9    0.79    0.90
  -3   5  -9    0.44    0.60
   3   5   9    0.71    0.89
  -3  -5  -9   -0.17    1.14
   3   5   9    0.75    0.72
  -3   5  -9    0.83    1.05
  -3  -5  -9    1.09    0.93
   3   5  10   14.01    2.39
  -3   5 -10   16.07    2.90
  -3  -5 -10   10.89    2.00
  -3  -5 -10   17.82    2.54
  -3   5 -10   15.70    2.19
   3  -5  10   14.63    2.67
   3  -5  11    9.33    2.39
  -3  -5 -11    6.78    1.69
  -3   5 -11    8.25    2.35
  -3  -5 -11    5.52    1.51
   3   5  11    6.34    1.58
   3  -5  12    2.58    1.62
  -3   5 -12   -0.05    1.13
  -3  -5 -12    0.38    0.86
  -3  -5 -12    0.84    1.29
   3   5  12   -0.94    1.09
   3   5  13    4.83    1.64
  -3   5 -13    6.82    2.18
  -3  -5 -13    5.12    1.65
  -3  -5 -13    4.94    1.63
   3  -5  13    0.35    1.38
  -3   5 -14    4.92    1.93
   3   5  14    6.70    2.16
  -3  -5 -14    7.42    2.26
  -3  -5 -14    5.80    1.69
   3  -5  14    6.15    2.34
   3  -5  15   -1.73    1.85
  -3  -5 -15   -1.12    1.54
  -3   5 -15   -2.69    1.98
   3   5  15    3.28    1.82
   3  -5  16    1.55    1.58
  -3   5 -16   -2.47    1.65
  -3  -5 -16    0.51    1.31
   3   5  16   -1.24    1.38
  -3   6  18    0.33    1.00
   3   6 -18    0.98    1.35
   3  -6 -18    0.40    1.06
  -3  -6  18    0.26    1.22
  -3  -6  17    2.08    1.54
  -3   6  17    3.24    1.65
   3  -6 -17    3.03    1.39
   3   6 -17   -0.21    1.43
  -3   6  17   -0.75    1.41
  -3   6  16    1.29    1.36
   3  -6 -16   -1.99    1.46
   3   6 -16    1.14    1.29
  -3  -6  16   -0.25    1.07
  -3   6  16    0.64    1.12
  -3  -6  15    1.40    0.96
  -3  -6  15    2.55    1.57
  -3   6  15    3.47    1.58
   3   6 -15    1.20    1.30
   3  -6 -15    0.95    1.20
  -3   6  15    3.75    1.56
  -3  -6  14   -0.73    1.01
  -3   6  14    1.04    1.11
  -3   6  14    0.67    1.67
   3   6 -14    2.73    2.01
   3  -6 -14    1.04    1.17
  -3  -6  14   -1.70    1.32
  -3   6  14    0.04    1.09
  -3   6  13    6.95    2.27
  -3  -6  13   10.15    2.58
  -3  -6  13    6.81    1.97
   3   6 -13    6.76    2.17
  -3   6  13    4.99    1.54
   3  -6 -13    5.78    1.70
   3   6 -12    1.82    1.17
  -3  -6  12    0.94    1.03
   3  -6 -12    2.96    1.42
   3   6 -12    2.93    1.40
   3  -6 -12    2.59    1.32
  -3  -6  12    2.22    1.10
  -3   6  12    1.88    1.87
  -3   6  12    1.46    1.19
  -3  -6  11   -0.54    1.09
  -3   6  11    0.63    1.02
   3  -6 -11   -0.17    0.98
  -3  -6  11   -0.63    1.24
   3   6 -11   -0.97    1.11
  -3   6  11   -2.55    1.45
   3   6 -11    1.35    1.29
   3  -6 -11   -0.01    0.65
  -3  -6  10    1.36    1.22
  -3  -6  10    2.63    1.34
   3  -6 -10    1.95    1.20
  -3   6  10    0.54    1.56
  -3   6  10    0.88    0.92
   3  -6 -10    1.20    1.02
   3   6 -10    1.52    0.78
   3   6 -10    0.44    1.27
   3   6 -10    1.20    1.42
  -3  -6   9    1.03    1.01
  -3  -6   9   -0.19    0.95
   3   6  -9   -0.67    1.59
   3  -6  -9   -0.91    1.36
  -3   6   9   -1.51    1.59
   3   6  -9    0.15    0.58
   3  -6  -9    1.25    0.88
   3   6  -9   -0.37    0.87
  -3   6   9   -0.65    0.91
  -3  -6   8    7.12    1.84
   3  -6  -8    5.91    2.01
   3   6  -8    5.05    1.55
   3   6  -8    5.84    1.65
  -3   6   8    2.08    1.92
   3   6  -8    4.68    1.13
   3  -6  -8    4.13    1.17
  -3   6   8    4.62    1.30
   3   6  -8    2.41    1.72
  -3  -6   8    3.70    1.90
   3   6  -7    3.68    1.41
   3   6  -7    3.04    1.09
  -3   6   7    2.25    1.21
  -3  -6   7    3.11    1.48
   3   6  -7    1.80    0.76
  -3   6   7    4.33    1.29
   3  -6  -7    2.09    1.05
  -3  -6   7    2.82    1.44
   3   6  -7    4.93    2.31
  -3   6   6    1.43    0.81
   3  -6  -6    0.55    1.43
   3  -6  -6    1.00    0.63
  -3   6   6    1.97    1.67
  -3  -6   6    0.62    1.31
   3   6  -6    1.31    0.54
   3   6  -6    1.53    1.91
   3   6  -6    1.91    1.01
   3  -6  -5   10.21    2.57
   3   6  -5    9.63    1.29
  -3   6   5   10.41    2.24
   3   6  -5    8.34    3.21
   3   6  -5   12.44    2.72
   3  -6  -5    9.55    1.74
  -3  -6   5    9.80    2.49
  -3  -6   4    2.96    1.57
  -3   6   4    7.49    2.23
   3   6  -4    7.16    2.22
   3   6  -4    2.02    2.92
   3   6  -4    6.03    1.01
   3  -6  -4    4.33    1.77
   3  -6  -3   -4.20    1.86
   3   6  -3   -2.06    2.02
  -3   6   3   -0.99    1.19
  -3  -6   3   -0.69    1.46
  -3   6   2    0.61    1.20
   3   6  -2   -0.55    1.84
  -3  -6   2    0.91    1.45
   3   6  -2    1.15    2.54
   3  -6  -2    1.48    1.24
   3   6  -1   14.59    2.82
  -3   6   1   13.35    2.32
   3  -6  -1   14.31    2.97
   3   6  -1   18.91    5.37
  -3  -6   1   11.38    2.63
   3   6   0    2.78    2.64
   3   6   0    2.11    2.07
   3  -6   0    2.37    1.37
  -3   6   0    0.06    0.85
  -3  -6   0    3.83    1.68
   3   6   1    5.73    2.30
   3  -6   1    4.95    1.49
  -3   6  -1    5.82    1.77
  -3  -6  -1    7.34    1.47
   3   6   1    3.78    2.26
  -3  -6  -1    2.87    1.53
   3  -6   2    4.81    0.89
   3   6   2    6.11    1.36
  -3  -6  -2    5.54    1.95
  -3  -6  -2    7.18    1.38
   3   6   2    4.13    2.83
   3   6   2    5.46    0.57
   3  -6   2    7.43    2.16
  -3   6  -2    7.82    1.83
   3   6   3    0.24    0.63
  -3  -6  -3   -0.06    1.19
  -3   6  -3   -0.24    0.89
  -3  -6  -3   -0.48    0.64
   3  -6   3    0.01    1.10
   3   6   3   -0.20    0.30
   3   6   3    0.16    1.87
   3  -6   3    0.31    0.54
  -3  -6  -4    1.65    1.56
   3   6   4    0.11    0.65
   3  -6   4    0.05    0.83
  -3   6  -4   -0.17    1.14
  -3  -6  -4    0.10    0.64
   3   6   4    0.10    1.42
  -3   6  -4   -0.57    0.96
   3  -6   4    0.79    0.64
   3  -6   4   -0.10    0.95
  -3   6  -5    2.80    1.37
   3   6   5    1.09    0.71
   3  -6   5    3.21    1.34
  -3   6  -5    1.13    1.04
   3  -6   5    1.16    0.96
  -3  -6  -5    2.59    1.55
  -3  -6  -5    0.74    0.69
   3   6   5    3.68    2.11
   3  -6   6    3.04    1.12
  -3   6  -6    2.74    1.37
  -3  -6  -6    5.28    1.37
   3   6   6    2.60    0.94
  -3   6  -6    5.17    1.60
   3  -6   6    4.58    1.41
   3   6   6    3.66    1.73
   3  -6   6    5.66    2.14
  -3  -6  -6    1.78    1.05
   3   6   7    1.48    0.90
   3  -6   7    2.16    1.71
  -3   6  -7    2.37    1.52
  -3  -6  -7    2.00    1.00
  -3   6  -7    1.50    1.03
  -3  -6  -7   -0.24    1.00
   3  -6   7    0.69    1.21
   3   6   7    2.29    1.45
   3  -6   8   -1.25    1.32
   3   6   8    0.77    0.92
  -3   6  -8    1.47    1.36
  -3   6  -8    0.84    0.70
   3  -6   8   -0.70    1.13
  -3  -6  -8   -0.13    0.72
   3   6   8    0.19    1.07
  -3  -6  -8   -1.82    1.58
  -3   6  -9    3.91    1.63
  -3  -6  -9    1.36    1.43
   3  -6   9    0.80    1.17
   3  -6   9    1.03    1.33
  -3  -6  -9   -0.09    0.80
   3   6   9    3.32    1.36
  -3   6  -9    1.32    0.91
   3   6   9    1.57    1.19
  -3  -6 -10    1.86    0.99
  -3  -6 -10    2.44    1.36
  -3   6 -10    0.77    1.41
  -3  -6 -10    2.30    1.24
   3  -6  10    1.29    1.58
   3   6  10   -1.06    1.10
   3  -6  11    0.62    1.32
  -3   6 -11    1.20    1.21
   3   6  11    1.17    1.28
  -3  -6 -11    1.47    1.07
  -3  -6 -11    0.68    0.90
  -3   6 -12    0.19    1.16
   3  -6  12   -3.51    2.22
  -3  -6 -12   -2.09    1.64
  -3  -6 -12    0.64    0.88
   3   6  12   -1.47    1.45
  -3  -6 -13   -1.32    1.14
   3   6  13   -0.10    1.00
  -3   6 -13    1.01    1.34
   3  -6  13   -1.64    1.93
  -3  -6 -13    1.90    1.32
  -3   6 -14    0.37    1.69
   3   6  14   -1.33    1.58
  -3  -6 -14    0.11    1.16
   3  -6  14   -1.18    1.71
  -3  -6 -15   -0.27    1.17
   3  -6  15   -2.80    1.91
  -3   6 -15    2.71    1.68
   3   6  15    0.50    1.22
  -3   7  17   -3.01    1.50
   3  -7 -17    1.59    1.30
  -3  -7  17    0.80    1.54
  -3   7  17   -0.57    1.29
   3   7 -17   -0.55    1.52
  -3  -7  16   -1.61    1.47
  -3   7  16    1.54    1.31
  -3   7  16    0.17    1.33
   3   7 -16    2.01    2.03
   3  -7 -16   -0.72    1.18
  -3   7  15    0.11    0.99
  -3   7  15   -0.63    1.45
   3   7 -15   -0.42    1.40
   3  -7 -15   -0.17    1.10
  -3  -7  15   -0.07    1.12
   3   7 -14   -0.81    0.88
  -3  -7  14    4.31    2.24
   3  -7 -14    2.87    1.41
  -3   7  14    0.10    0.99
   3   7 -14    3.90    2.03
  -3   7  14   -0.45    1.35
  -3   7  14    0.88    1.01
  -3  -7  14    1.68    1.33
  -3   7  13   -0.19    1.44
   3   7 -13   -0.50    0.88
   3  -7 -13    1.22    1.18
  -3   7  13    1.38    1.03
  -3  -7  13    1.92    1.21
   3   7 -13    0.45    1.05
  -3  -7  13   -0.73    1.24
   3  -7 -12    0.80    0.99
  -3  -7  12   -0.54    1.19
  -3   7  12    0.33    1.51
   3  -7 -12    0.32    1.38
  -3   7  12    0.35    1.05
  -3  -7  12   -2.61    1.67
   3   7 -12    0.45    1.06
   3   7 -12    0.30    0.83
   3   7 -12   -0.51    1.47
   3  -7 -11    2.78    1.29
  -3   7  11    3.70    2.29
  -3   7  11    2.55    0.98
   3   7 -11    4.68    1.91
   3  -7 -11    3.01    1.93
   3   7 -11    1.54    1.05
  -3  -7  11    2.80    1.65
  -3  -7  11    0.69    1.04
   3   7 -11    2.07    1.33
   3   7 -10    0.80    1.27
  -3   7  10    1.40    1.01
  -3   7  10    0.81    1.60
   3  -7 -10    2.08    1.09
  -3  -7  10    0.90    1.04
   3   7 -10    0.73    0.96
  -3  -7  10   -1.06    0.93
   3  -7 -10    0.57    1.55
   3   7 -10   -2.42    2.04
  -3  -7   9    1.68    1.14
   3  -7  -9   -0.84    1.26
  -3   7   9    0.37    0.95
   3   7  -9   -1.28    1.77
  -3   7   9    0.57    1.22
   3  -7  -9   -0.10    0.79
   3   7  -9   -0.03    0.59
  -3  -7   9   -2.23    1.72
   3   7  -9    0.57    0.78
   3   7  -8    0.36    1.93
  -3   7   8    0.07    1.00
   3   7  -8    1.25    1.31
  -3  -7   8   -0.10    1.10
   3  -7  -8    0.74    0.92
   3   7  -8   -0.29    0.54
  -3   7   8    0.80    1.57
  -3  -7   8   -0.76    1.06
   3  -7  -7    3.90    1.33
  -3  -7   7    3.10    1.67
  -3   7   7    0.76    1.50
   3   7  -7    3.63    0.96
  -3   7   7    2.18    1.00
  -3  -7   7    2.08    1.25
   3   7  -7    4.54    2.32
   3   7  -7    3.34    1.29
   3  -7  -7    5.88    2.19
   3  -7  -6    5.00    2.08
   3   7  -6    2.36    0.82
  -3   7   6    3.80    1.94
  -3  -7   6    2.33    1.29
   3  -7  -6    3.07    1.25
   3   7  -6    5.04    1.71
   3   7  -6    4.60    2.91
  -3  -7   5    5.73    1.99
   3  -7  -5    7.74    2.44
   3   7  -5    5.41    1.84
   3   7  -5    6.33    1.03
  -3   7   5    8.09    2.37
   3   7  -5   -0.42    2.56
  -3   7   4    0.22    1.02
   3   7  -4    3.35    3.14
   3   7  -4    0.16    1.16
  -3  -7   4    0.43    1.02
   3  -7  -4   -0.17    1.40
  -3   7   3   -0.66    1.44
   3   7  -3   -3.13    2.32
   3  -7  -3    0.33    1.40
  -3  -7   3   -1.32    1.34
   3   7  -3    3.02    2.87
   3  -7  -2   -2.50    2.06
  -3  -7   2   -0.23    0.99
  -3   7   2    1.74    1.13
   3   7  -2    3.03    1.77
   3   7  -2    0.73    2.44
   3  -7  -1   16.46    3.05
  -3  -7   1   15.92    3.26
   3   7  -1   19.93    3.99
   3   7  -1   22.32    5.87
  -3   7   1   18.30    2.94
   3   7   0    0.61    1.69
   3  -7   0    0.67    1.26
  -3   7   0    0.39    1.14
  -3  -7   0    0.69    1.53
   3   7   0   -0.80    2.96
   3   7   1    4.11    2.36
   3   7   1    2.15    1.56
   3  -7   1    1.33    1.28
  -3   7  -1    4.82    1.82
  -3  -7  -1    4.25    2.13
   3  -7   2    3.23    1.81
  -3  -7  -2    2.65    1.43
  -3   7  -2    1.26    1.05
  -3  -7  -2    1.55    0.94
   3   7   2   -0.58    2.39
   3   7   3    4.01    1.13
  -3   7  -3    6.46    1.93
   3  -7   3    4.34    1.67
  -3  -7  -3    4.50    1.35
  -3  -7  -3    4.37    1.75
   3   7   3    3.94    2.80
   3  -7   4    0.17    0.85
  -3   7  -4    0.16    0.88
  -3  -7  -4   -0.16    1.18
  -3  -7  -4   -0.34    0.84
   3   7   4    1.77    1.62
   3  -7   4   -1.07    1.27
   3   7   4   -0.64    0.97
   3   7   5    1.22    0.97
   3  -7   5    1.29    1.23
  -3   7  -5    0.92    1.14
  -3  -7  -5    0.98    1.08
  -3   7  -5    2.05    1.44
   3   7   5    0.85    1.42
   3  -7   5   -2.13    1.39
  -3  -7  -5    1.02    0.88
   3  -7   6    6.30    2.17
   3   7   6    6.09    1.67
  -3  -7  -6    5.45    2.22
   3  -7   6    6.23    2.42
  -3   7  -6    7.39    1.98
  -3  -7  -6    5.46    1.37
   3   7   6    5.07    2.13
  -3   7  -6   10.18    2.31
   3  -7   7   -1.36    1.07
  -3   7  -7    0.84    0.92
  -3   7  -7    1.93    1.39
   3  -7   7    0.49    1.11
  -3  -7  -7    0.69    1.20
  -3  -7  -7   -0.30    0.92
   3   7   7    0.38    1.20
   3   7   7    0.40    0.88
  -3   7  -8   -3.16    1.66
   3  -7   8   -1.91    1.48
  -3   7  -8    3.48    1.37
   3   7   8    2.54    1.21
  -3  -7  -8    1.30    1.37
   3   7   8    1.48    0.94
   3  -7   8    1.04    1.38
  -3  -7  -8    1.06    0.96
   3   7   9    2.76    1.27
  -3  -7  -9    1.75    1.36
   3  -7   9   -0.46    1.25
  -3   7  -9   -0.83    1.16
  -3  -7  -9   -0.02    0.91
   3  -7   9   -0.68    1.53
   3   7   9    2.96    1.56
  -3  -7 -10    3.73    1.57
  -3   7 -10    3.58    1.70
  -3  -7 -10    3.52    1.40
   3  -7  10    3.56    1.35
   3   7  10    5.17    1.55
  -3  -7 -11    0.27    0.93
   3  -7  11    0.77    1.47
   3   7  11    0.38    0.98
  -3   7 -11   -0.12    1.34
  -3  -7 -11    1.57    1.33
  -3  -7 -12    1.74    1.49
   3   7  12    1.10    1.12
  -3   7 -12    1.91    1.61
   3  -7  12   -0.12    1.30
  -3  -7 -12   -0.39    1.18
   3  -7  13    3.36    1.86
  -3  -7 -13    3.89    1.60
  -3   7 -13    4.14    1.90
   3   7  13    0.26    0.92
   3   7  14    2.93    1.76
  -3   7 -14    0.03    1.27
  -3  -7 -14    0.58    1.23
   3  -7  14    1.15    1.43
  -3  -8  16   -0.29    1.37
  -3   8  16   -0.03    0.98
   3   8 -16   -1.04    2.03
   3  -8 -16    1.52    1.31
  -3   8  15   -1.10    1.13
  -3  -8  15    0.35    1.02
   3  -8 -15   -0.45    1.02
   3   8 -15   -0.24    1.14
  -3   8  15    0.32    0.96
  -3  -8  14    2.85    2.03
  -3   8  14    0.83    0.94
   3   8 -14   -1.39    1.76
  -3   8  14    2.08    1.87
   3  -8 -14    2.09    1.30
  -3   8  13   -1.31    1.48
  -3   8  13    0.00    1.14
  -3  -8  13    2.81    2.01
   3   8 -13   -1.86    1.52
   3  -8 -13    1.05    1.45
  -3  -8  13    1.47    1.54
  -3   8  12    1.29    1.22
  -3  -8  12    1.96    1.56
  -3   8  12    0.79    1.56
   3  -8 -12    1.23    1.52
   3   8 -12    1.43    1.65
   3   8 -12    2.89    2.04
   3  -8 -12    2.48    1.34
  -3  -8  12    3.47    1.94
   3   8 -11    5.29    2.18
  -3   8  11    1.79    1.18
  -3  -8  11    2.71    1.56
  -3   8  11    0.26    1.96
   3  -8 -11    3.77    2.21
  -3  -8  11   -0.15    1.14
   3  -8 -11    1.80    1.20
   3   8 -11    0.93    1.54
  -3   8  10    0.27    1.24
   3  -8 -10    1.10    0.86
   3   8 -10    0.44    1.22
  -3   8  10    0.77    0.94
  -3  -8  10   -0.37    1.28
   3   8 -10   -1.09    1.87
  -3  -8  10   -0.10    0.95
   3  -8 -10    0.88    1.60
  -3  -8   9    0.26    1.25
   3   8  -9    1.96    1.37
  -3  -8   9    3.50    1.67
  -3   8   9    1.52    1.00
  -3   8   9    0.00    1.51
   3  -8  -9   -0.61    2.07
   3  -8  -9    1.71    1.14
   3   8  -9   -2.83    2.31
  -3  -8   8   -3.08    1.86
   3  -8  -8    1.03    2.14
  -3   8   8    0.62    0.90
  -3  -8   8   -1.71    1.46
   3  -8  -8    0.06    0.94
  -3   8   8   -1.50    1.47
   3   8  -8    2.67    2.27
   3   8  -8   -0.56    1.15
  -3  -8   7    6.96    1.94
  -3  -8   7    2.39    1.43
   3  -8  -7    5.19    2.13
  -3   8   7    7.56    2.56
   3  -8  -7    7.26    1.83
   3   8  -7    7.10    3.14
   3   8  -6    2.07    1.32
  -3   8   6    7.49    2.47
   3  -8  -6    5.15    2.20
   3   8  -6    5.38    2.59
  -3  -8   6    1.98    1.47
   3  -8  -5    0.52    1.61
  -3  -8   5    0.15    1.30
  -3   8   5    2.14    1.85
   3   8  -5   -1.38    1.48
   3   8  -5    0.71    2.41
  -3  -8   4    2.16    1.50
   3   8  -4    1.92    1.20
   3  -8  -4    1.06    1.51
  -3   8   4    2.54    1.82
   3   8  -4    3.78    2.93
  -3   8   3    3.11    2.00
   3   8  -3   -0.59    3.40
  -3  -8   3    2.71    1.89
   3   8  -3    0.32    1.43
   3  -8  -3    4.10    2.41
  -3  -8   2    1.21    1.79
   3   8  -2    2.57    1.99
  -3   8   2    1.69    1.15
   3  -8  -2   -0.45    1.40
   3   8  -2    1.20    3.10
   3   8  -1   -0.77    2.33
  -3   8   1    2.49    1.73
  -3  -8   1    1.35    1.08
   3   8  -1    2.37    2.15
   3  -8  -1    1.39    1.41
   3  -8   0    5.21    2.17
   3   8   0    7.26    2.86
  -3   8   0    9.57    2.78
   3   8   0    8.42    4.30
  -3  -8   0    5.75    2.07
  -3   8  -1   -0.26    1.12
   3   8   1   -0.67    1.65
   3  -8   1    4.62    2.14
   3   8   1    3.04    2.55
  -3  -8  -1    1.92    1.30
  -3   8  -2    1.34    1.29
   3  -8   2   -0.75    1.50
  -3  -8  -2    0.97    1.37
   3   8   2    0.89    1.95
  -3   8  -3    2.79    1.10
   3   8   3   -0.69    2.21
   3  -8   3    0.69    1.18
  -3  -8  -3    0.05    1.27
  -3  -8  -4    3.01    1.67
  -3   8  -4    1.31    1.21
   3  -8   4    2.99    1.47
  -3  -8  -4    1.90    1.04
   3  -8   4    3.93    1.71
   3   8   4    3.16    2.47
   3   8   5    1.86    1.07
  -3   8  -5    3.21    1.61
  -3  -8  -5    1.55    1.74
  -3   8  -5    3.97    1.89
  -3  -8  -5    2.08    1.27
   3  -8   5    3.19    1.71
   3   8   5    4.19    2.47
   3  -8   6   -0.47    1.30
  -3   8  -6   -0.54    1.10
   3   8   6   -0.68    0.94
   3  -8   6   -0.58    1.32
  -3  -8  -6    0.73    1.53
  -3   8  -6   -2.28    1.16
   3   8   6    2.05    2.23
  -3  -8  -6    0.32    1.09
   3  -8   7    0.34    1.23
   3   8   7   -0.87    1.26
  -3   8  -7   -1.63    1.34
   3  -8   7   -3.41    1.85
  -3  -8  -7    0.15    1.47
  -3  -8  -7   -0.06    0.99
   3   8   7   -0.11    1.34
  -3   8  -7    0.56    1.20
  -3  -8  -8    0.25    1.26
   3  -8   8    2.53    1.86
   3   8   8    0.12    1.02
  -3   8  -8    0.84    1.27
  -3  -8  -8    1.41    1.07
   3   8   8    0.39    1.35
   3  -8   8   -1.83    1.36
  -3  -8  -9    1.65    1.48
  -3   8  -9   -1.35    1.58
   3  -8   9   -1.22    1.64
   3   8   9    2.05    1.57
   3   8   9   -0.57    0.92
  -3  -8  -9    1.14    1.10
   3  -8   9   -0.10    1.25
  -3  -8 -10   -0.74    1.29
   3   8  10    1.27    1.25
  -3   8 -10   -0.54    1.29
  -3  -8 -10   -0.58    1.09
   3  -8  10   -0.08    1.36
   3  -8  11    1.01    1.62
  -3  -8 -11   -2.65    1.46
  -3   8 -11   -0.54    1.35
  -3  -8 -11    0.30    1.14
   3   8  11    0.07    1.19
   3  -8  12    0.04    1.61
  -3   8 -12   -1.30    1.85
   3   8  12   -0.69    1.17
  -3  -8 -12   -1.00    1.17
  -3   8 -13   -0.94    1.57
   3   8  13    0.90    1.24
  -3  -8 -13    1.57    1.53
  -3  -9  14    2.72    1.71
   3   9 -14   -1.12    1.69
   3  -9 -14   -1.99    1.32
  -3   9  14    1.55    1.21
  -3   9  14   -2.81    2.20
  -3   9  13   -3.16    1.89
  -3   9  13    0.49    1.09
   3   9 -13    1.23    1.41
   3  -9 -13    0.49    1.32
  -3  -9  13   -1.13    1.40
   3   9 -12    0.12    1.24
  -3   9  12    2.65    2.33
  -3   9  12   -0.12    0.99
  -3  -9  12    3.56    1.98
  -3  -9  12    4.25    2.06
   3  -9 -12   -0.18    0.94
   3   9 -12    2.90    2.07
  -3  -9  11    2.47    1.42
  -3  -9  11   -1.61    1.56
  -3   9  11    2.51    1.39
   3  -9 -11    0.42    1.06
  -3   9  11    1.83    2.17
   3  -9 -11   -0.18    1.52
   3   9 -11   -0.89    1.22
   3   9 -11    2.27    1.95
  -3   9  10   -0.17    1.47
  -3   9  10    0.93    1.21
   3   9 -10   -1.68    1.48
  -3  -9  10   -1.34    1.59
   3  -9 -10    0.06    1.69
  -3  -9  10    1.02    1.43
   3  -9 -10   -2.23    1.25
   3   9 -10   -2.98    2.33
  -3  -9   9    3.49    1.64
   3   9  -9    0.90    1.74
  -3   9   9    1.55    1.80
   3  -9  -9    0.50    1.73
   3  -9  -9   -0.52    0.98
   3   9  -9   -0.06    1.21
  -3  -9   9    1.23    1.27
  -3  -9   8   -0.72    1.10
  -3  -9   8   -1.03    1.33
   3   9  -8    1.55    1.34
   3  -9  -8   -1.22    2.53
  -3   9   8   -0.63    1.77
   3   9  -8    0.44    1.96
  -3  -9   7    1.27    1.13
   3  -9  -7   -0.05    1.47
  -3   9   7    0.37    1.35
  -3  -9   7   -0.59    1.01
   3  -9  -6    1.55    1.98
  -3  -9   6   -1.81    1.57
  -3   9   6    0.81    1.42
   3   9  -6    4.04    2.91
   3   9  -5   -1.87    1.80
   3  -9  -5   -3.54    2.39
   3   9  -5   -0.56    2.12
  -3   9   5   -1.65    1.90
  -3  -9   5    0.70    1.37
  -3  -9   4    2.16    1.63
   3  -9  -4    6.25    3.03
  -3   9   4    1.63    1.75
   3   9  -4    1.88    1.57
   3   9  -4    4.06    3.47
   3  -9  -3   -2.32    2.28
   3   9  -3   -0.05    1.40
  -3   9   3   -0.84    1.28
   3   9  -3   -1.15    2.64
  -3  -9   3   -1.27    1.64
   3  -9  -2   -0.11    1.76
  -3  -9   2   -1.33    1.86
   3   9  -2    3.15    2.08
  -3   9   2   -0.19    1.54
   3   9  -2   -0.78    2.93
   3  -9  -1    0.70    1.30
   3   9  -1    2.67    2.17
  -3   9   1   -0.35    1.56
  -3  -9   1    0.18    1.49
   3   9  -1    0.19    3.26
   3   9   0    0.20    2.01
   3  -9   0    4.18    1.75
  -3   9   0    4.41    1.92
  -3  -9   0    3.87    1.75
   3   9   0   -0.94    2.47
   3  -9   1   -1.93    1.74
  -3   9  -1   -4.82    2.38
  -3  -9  -1    2.80    2.11
   3   9   1    1.68    2.26
   3  -9   2    0.55    1.18
  -3   9  -2    3.98    2.09
  -3  -9  -2    2.77    2.12
   3   9   2   -0.95    2.49
  -3   9  -3    5.07    1.90
   3  -9   3    8.27    2.43
  -3  -9  -3    5.40    2.28
   3   9   3    4.54    2.83
   3   9   4   -0.83    1.77
  -3   9  -4   -1.54    1.37
  -3  -9  -4    0.51    1.49
   3  -9   4   -1.86    1.48
   3  -9   5   -2.48    1.81
  -3   9  -5    0.40    1.12
  -3   9  -5    1.52    1.40
  -3  -9  -5   -1.03    2.00
   3   9   5    2.06    2.00
   3  -9   5    1.57    2.06
  -3  -9  -5    0.83    1.16
  -3   9  -6    0.79    1.10
   3  -9   6    0.73    1.25
  -3   9  -6    0.42    0.86
  -3  -9  -6   -3.30    2.18
   3  -9   6   -3.44    2.74
  -3  -9  -6    1.89    1.10
   3   9   6    3.66    2.34
   3  -9   7    2.48    1.89
   3   9   7    1.15    0.97
  -3  -9  -7    4.02    1.61
  -3  -9  -7    2.37    1.88
  -3   9  -7    3.48    1.68
   3  -9   7   -0.03    1.56
   3   9   7    0.04    1.32
   3  -9   8   -0.49    1.37
   3   9   8   -1.13    0.99
  -3  -9  -8    1.47    1.48
  -3  -9  -8    1.05    1.98
  -3   9  -8   -1.32    0.99
   3  -9   8    2.03    1.10
   3   9   8   -0.96    1.58
   3   9   9   -0.65    1.15
  -3  -9  -9   -0.06    1.52
  -3   9  -9   -0.30    1.41
   3  -9   9    0.53    1.19
  -3  -9  -9   -1.56    1.07
   3   9   9   -0.53    0.99
   3  -9   9    2.54    1.79
  -3   9 -10    2.49    1.72
  -3  -9 -10    1.72    1.36
  -3  -9 -10   -1.31    1.34
   3   9  10   -0.29    1.36
   3  -9  10    1.17    1.33
   3  -9  11    0.60    1.63
   3   9  11    1.05    0.99
  -3   9 -11   -0.39    1.37
  -3  -9 -11    2.87    1.39
   3  10 -12   -0.85    1.51
   3  10 -12    0.48    1.16
  -3 -10  12   -3.40    1.77
   3 -10 -11   -0.43    1.27
   3  10 -11    3.02    1.83
   3 -10 -11    4.24    2.35
  -3 -10  11    0.63    1.30
   3  10 -11   -0.65    1.34
  -3  10  11    2.35    1.76
  -3 -10  10    4.18    1.98
   3  10 -10   -0.65    1.31
  -3 -10  10   -1.34    1.36
   3 -10 -10   -4.95    2.35
   3  10 -10    0.81    2.06
  -3  10  10   -0.20    2.03
  -3 -10   9   -1.11    1.49
  -3 -10   9   -1.28    1.74
   3 -10  -9    2.01    2.04
   3  10  -9   -0.62    1.22
  -3  10   9   -2.01    2.22
   3  10  -9   -3.27    2.52
  -3 -10   8    1.19    1.60
   3  10  -8    4.37    2.82
   3 -10  -8   -1.65    2.27
  -3  10   8   -1.65    2.36
  -3 -10   8    1.46    1.25
   3  10  -8    0.66    1.17
  -3 -10   7    2.64    1.58
   3  10  -7   -0.84    2.16
   3 -10  -7    0.93    1.90
   3  10  -7    1.61    1.31
   3 -10  -7   -4.96    3.46
  -3  10   7   -1.77    2.06
  -3 -10   7   -0.57    1.19
  -3 -10   6    1.22    1.61
   3  10  -6   -2.75    3.40
  -3  10   6    1.11    1.70
   3 -10  -6    0.17    1.74
   3 -10  -5   -2.79    2.25
  -3  10   5    1.56    2.18
   3  10  -5   -0.55    2.23
  -3 -10   5    1.48    1.71
   3 -10  -4   -1.20    1.58
   3  10  -4    1.55    1.33
  -3  10   4   -0.67    1.83
   3  10  -4   -0.22    1.93
  -3 -10   4   -2.31    1.56
   3 -10  -3    2.32    1.99
   3  10  -3    0.90    1.93
  -3 -10   3   -2.14    1.63
   3  10  -3    1.05    2.71
  -3  10   3    2.80    2.18
  -3  10   2    0.03    1.54
   3 -10  -2   -0.87    1.76
   3  10  -2   -2.77    2.87
  -3 -10   2   -0.54    1.16
   3  10  -2    0.64    2.21
  -3  10   1    1.17    1.52
   3 -10  -1    0.49    1.81
  -3 -10   1   -0.55    1.26
   3  10  -1   -1.96    2.61
  -3  10   0    1.00    1.70
   3 -10   0    3.25    1.88
  -3 -10   0    0.06    1.71
   3  10   0   -0.55    2.52
  -3  10  -1   -1.77    2.12
  -3 -10  -1    2.32    1.89
   3 -10   1    0.30    1.15
   3  10   1    1.85    2.48
  -3  10  -2   -0.91    1.23
   3 -10   2    2.59    1.64
  -3 -10  -2   -0.59    1.31
   3  10   2   -3.61    2.72
   3  10   3   -2.01    2.58
  -3  10  -3    0.83    1.29
  -3 -10  -3    3.94    2.35
  -3 -10  -4    1.41    1.70
  -3  10  -4    4.80    2.37
  -3  10  -4    0.63    1.05
   3 -10   4   -0.15    1.70
   3 -10   4    0.70    1.24
   3 -10   5    0.51    1.09
   3 -10   5    1.05    1.87
   3  10   5    1.59    2.39
  -3 -10  -5    2.81    2.34
  -3  10  -5   -2.17    1.78
  -3 -10  -6    0.22    1.40
  -3  10  -6   -2.07    1.58
   3 -10   6   -1.22    1.24
   3  10   6   -0.52    1.78
  -3  10  -7    2.25    1.54
  -3 -10  -7    1.63    1.79
   3 -10   7   -0.12    1.26
  -3 -10  -7   -0.53    1.22
   3 -10   7   -3.21    2.12
   3  10   7    2.99    2.15
   3 -10   8   -2.71    1.57
  -3 -10  -8    1.33    1.52
  -3  10  -8    0.50    1.20
  -3 -10  -8    0.69    1.15
   3 -10   8   -0.97    1.58
   3  10   8   -0.13    1.40
   3  10   9   -0.22    1.06
  -3 -10  -9    1.71    1.34
  -3 -10  -9    0.67    1.45
   3  11 -11    1.59    1.65
   3 -11 -10   -3.83    2.65
   3  11 -10    0.21    1.62
   3  11  -9   -0.68    1.88
  -3 -11   9   -0.06    1.24
   3 -11  -9   -2.20    3.01
   3  11  -8   -0.93    1.41
   3 -11  -8   -1.56    2.62
  -3 -11   8   -0.42    1.34
   3  11  -8    0.27    1.63
  -3 -11   8    2.86    2.05
  -3  11   7    2.58    2.39
   3 -11  -7    2.97    2.74
   3  11  -7    0.70    1.06
   3  11  -7    0.64    2.33
  -3 -11   7   -0.94    1.45
  -3 -11   7    1.42    1.40
  -3 -11   6   -0.42    0.85
  -3  11   6   -1.00    1.86
   3 -11  -6    0.99    1.92
   3 -11  -6    0.99    1.87
   3  11  -6    1.37    2.06
  -3 -11   6   -0.23    1.19
   3 -11  -5    0.16    2.12
  -3  11   5   -0.99    1.27
  -3 -11   5   -1.09    1.64
   3 -11  -5    0.46    1.65
   3  11  -4    0.49    2.21
  -3  11   4    1.37    1.76
   3 -11  -4    3.44    2.80
  -3 -11   4    0.69    1.47
  -3  11   3    1.59    1.64
  -3 -11   3    1.90    1.59
   3 -11  -3   -0.89    1.83
   3  11  -3    2.81    3.47
  -3  11   2    1.35    2.02
   3 -11  -2   -1.07    1.89
  -3 -11   2   -2.98    2.44
   3  11  -2   -2.01    3.24
  -3  11   1   -2.97    2.62
   3 -11  -1   -0.02    1.19
  -3 -11   1   -0.84    1.73
   3  11  -1    0.19    2.25
   3 -11   0   -0.03    1.39
  -3  11   0   -1.29    1.72
  -3 -11   0   -1.50    1.82
   3  11   0    3.11    3.23
  -3 -11  -1   -2.26    1.83
   3 -11   1    5.41    2.53
  -3  11  -1    1.12    2.03
   3  11   1   -1.14    2.68
  -3  11  -2    3.27    2.31
   3 -11   2    0.69    1.80
  -3 -11  -2   -0.14    1.27
  -3  11  -3   -3.36    2.30
   3 -11   3   -2.20    2.01
  -3 -11  -3   -1.07    1.42
   3  11   3   -2.38    2.73
   3 -11   3    0.65    1.19
   3 -11   4    3.69    2.46
   3 -11   4    1.72    1.48
   3  11   4    3.07    2.36
  -3  11  -4    0.80    1.41
  -3 -11  -4    1.62    1.72
   3 -11   5   -1.09    1.52
  -3  11  -5   -0.67    1.42
  -3 -11  -5   -1.46    2.21
   3 -11   5   -3.91    2.34
   3  11   5   -1.76    1.56
   3 -11   6    0.98    1.47
   3  11   6   -1.20    2.00
   3  11   7    1.89    1.96
   3 -11   7   -0.11    1.45
   3  11   8   -0.28    1.58
   3 -12  -3    0.70    1.47
   3 -12  -2   -0.48    1.88
   3 -12  -1    4.29    2.51
  -3  12   1    1.14    2.08
  -3  12   0    7.26    3.19
  -3  12  -1   -6.64    3.02
  -3  12  -2    0.74    1.82
   4   0 -22   -0.45    1.51
  -4   0  22   -0.53    1.41
  -4   0  21    0.47    1.37
   4   0 -21   -1.47    1.14
  -4   0  21    1.44    1.40
  -4   0  20    8.69    2.46
  -4   0  20   14.68    3.38
   4   0 -20   13.82    2.84
  -4   0  19   -0.83    1.35
   4   0 -19    0.95    1.02
  -4   0  19   -1.13    1.14
  -4   0  18    1.55    1.48
  -4   0  18    2.04    1.47
   4   0 -18    0.40    1.15
   4   0 -17    0.72    1.20
  -4   0  17   -0.88    1.13
  -4   0  17    1.16    1.46
  -4   0  16   41.82    4.91
  -4   0  16   46.02    4.33
   4   0 -16   48.31    4.57
  -4   0  15   -1.50    1.48
   4   0 -15    0.74    1.04
  -4   0  15   -1.15    1.31
   4   0 -14   12.97    2.29
  -4   0  14    8.85    2.07
  -4   0  14   14.27    2.76
  -4   0  13    2.56    1.47
  -4   0  13    0.52    0.80
   4   0 -13   -0.04    0.75
   4   0 -12   66.95    4.50
  -4   0  12   68.19    5.37
  -4   0  12   61.01    4.41
   4   0 -11    0.41    0.89
  -4   0  11   -0.64    0.89
  -4   0  11    0.78    1.08
  -4   0  10  117.30    5.60
  -4   0  10  121.83    6.36
   4   0 -10  122.88    5.45
  -4   0  10  120.66    4.25
   4   0 -10  121.17    4.17
  -4   0   9   -0.28    0.60
   4   0  -9    0.24    0.38
  -4   0   9   -0.57    0.91
  -4   0   9    0.41    0.43
   4   0  -9   -0.79    0.70
   4   0  -9   -0.42    0.39
  -4   0   8   13.55    1.71
  -4   0   8   16.16    2.04
  -4   0   8   17.41    1.46
   4   0  -8   16.50    1.24
   4   0  -8   16.38    1.74
   4   0  -8   16.28    1.58
   4   0  -8   17.31    1.68
  -4   0   7    0.51    0.57
  -4   0   7    0.01    0.39
   4   0  -7    0.17    0.39
  -4   0   7   -0.07    0.30
   4   0  -7   -0.15    0.23
   4   0  -7    0.52    0.36
   4   0  -7    1.09    0.60
  -4   0   6  546.59    9.65
   4   0  -6  551.94    9.33
   4   0  -6  547.63    7.66
   4   0  -6  541.64    7.10
  -4   0   6  541.24    6.91
   4   0  -6  565.82    9.24
  -4   0   6  536.91    7.62
   4   0  -5    0.12    0.41
   4   0  -5   -0.74    0.55
  -4   0   5    0.39    0.37
  -4   0   5   -0.10    0.28
   4   0  -5   -0.36    0.45
   4   0  -5    0.40    0.33
   4   0  -5    0.17    0.28
  -4   0   5    0.37    0.24
  -4   0   5    0.16    0.20
   4   0  -4    0.74    0.44
   4   0  -4    0.97    0.26
  -4   0   4    0.63    0.20
   4   0  -4    0.72    0.20
   4   0  -4    0.65    0.49
   4   0  -4    0.56    0.51
  -4   0   4    0.91    0.26
  -4   0   4    1.24    0.43
   4   0  -3    1.29    0.72
   4   0  -3    0.09    0.51
   4   0  -3    0.41    0.32
   4   0  -2  698.81   10.75
   4   0  -2  712.20   10.81
   4   0  -1    0.01    0.45
   4   0  -1   -0.21    0.59
   4   0  -1    0.02    0.15
   4   0  -1    0.37    0.39
   4   0  -1    0.14    0.13
  -4   0   1    0.21    0.16
  -4   0   1    0.07    0.14
  -4   0   0    0.15    0.34
   4   0   0   -0.09    0.44
  -4   0   0   -0.12    0.23
   4   0   0   -0.06    0.24
   4   0   0   -0.23    0.29
  -4   0   0    0.20    0.25
  -4   0   0    0.26    0.33
   4   0   0    0.03    0.42
   4   0   0    0.43    0.53
   4   0   1   -0.05    0.31
   4   0   1   -0.25    0.47
  -4   0  -1    0.62    0.33
  -4   0  -1    0.31    0.43
  -4   0  -1   -0.03    0.36
   4   0   1   -0.09    0.44
   4   0   2  486.05    6.73
  -4   0  -2  464.70    8.04
   4   0   2  468.17    8.65
  -4   0  -2  456.03    8.84
   4   0   2  469.91    8.44
   4   0   2  464.70    8.13
  -4   0  -2  489.41    6.08
   4   0   3   -0.69    0.54
   4   0   3   -0.02    0.41
   4   0   3   -0.06    0.49
   4   0   3    0.41    0.39
  -4   0  -3   -0.13    0.24
  -4   0  -3    0.42    0.69
  -4   0  -3    0.05    0.55
   4   0   4    0.19    0.49
  -4   0  -4    0.27    0.31
  -4   0  -4    1.03    0.70
   4   0   4    1.46    0.64
  -4   0  -4    1.35    0.93
   4   0   4    0.75    0.51
   4   0   4    0.12    0.48
   4   0   5    0.34    0.57
   4   0   5    1.03    0.63
  -4   0  -5   -0.35    0.64
   4   0   5    0.10    0.35
  -4   0  -5   -0.13    0.88
   4   0   5    0.64    0.47
  -4   0  -6   29.28    2.81
  -4   0  -6   28.74    2.98
   4   0   6   28.94    2.79
   4   0   6   26.60    2.07
   4   0   7   -0.85    0.96
  -4   0  -7   -0.91    0.88
  -4   0  -7   -0.49    0.89
   4   0   8   18.47    2.58
  -4   0  -8   19.35    2.57
  -4   0  -8   23.09    2.98
   4   0   9   -0.47    0.86
  -4   0  -9   -1.23    1.19
  -4   0  -9   -0.96    1.29
  -4   0 -10    1.02    1.02
  -4   0 -10    1.35    1.11
   4   0  10    0.08    1.05
  -4   0 -11   -0.60    1.32
  -4   0 -11   -1.71    1.28
   4   0  11   -0.70    0.97
  -4   0 -12   36.48    3.97
  -4   0 -12   44.15    4.49
   4   0  12   34.91    4.06
   4   0  13    0.50    1.27
  -4   0 -13    0.81    0.99
  -4   0 -13    1.28    1.21
  -4   0 -14   -0.34    1.13
  -4   0 -14   -2.09    1.53
   4   0  14   -0.44    1.33
  -4   0 -15   -1.76    1.41
  -4   0 -15    0.23    1.18
   4   0  16    6.73    2.25
  -4   0 -16   10.66    2.44
  -4   0 -16    9.70    2.54
   4   0  17    3.98    2.05
  -4   0 -17    3.68    2.13
  -4   1  21    0.79    1.60
  -4   1  21    1.96    1.22
   4  -1 -21   -0.82    1.39
  -4  -1  21   -1.33    1.71
   4   1 -21   -0.45    1.29
  -4  -1  21    0.19    1.21
  -4   1  20    4.64    2.07
  -4  -1  20    2.61    2.18
  -4  -1  20    0.01    0.94
   4   1 -20    2.67    1.59
   4  -1 -20    0.83    1.13
  -4   1  20    1.17    1.48
  -4   1  19    0.28    1.20
   4   1 -19    2.21    1.75
  -4   1  19    1.78    1.58
  -4  -1  19   -2.27    1.17
  -4  -1  19   -1.22    1.49
   4  -1 -19    3.89    1.87
  -4   1  18   -0.57    1.14
  -4   1  18    1.06    1.57
  -4  -1  18   -0.45    0.98
   4   1 -18   -0.18    1.17
   4  -1 -18    0.24    1.25
  -4  -1  18    1.01    1.34
  -4  -1  17   -0.10    1.01
  -4   1  17    2.56    1.70
   4   1 -17    1.47    1.16
  -4  -1  17   -0.36    1.23
   4  -1 -17   -0.74    1.41
  -4   1  17   -0.31    1.02
  -4   1  16    8.14    2.29
  -4  -1  16    9.77    2.37
  -4   1  16    8.47    2.15
   4  -1 -16    6.96    1.78
  -4  -1  16    5.33    1.85
   4   1 -16    5.01    1.68
  -4   1  15    3.62    1.40
  -4   1  15    3.13    1.37
  -4  -1  15    6.62    2.26
   4  -1 -15    3.29    1.19
  -4  -1  15    1.08    1.06
   4   1 -15    3.95    1.52
  -4  -1  14   12.55    2.49
  -4  -1  14   13.30    2.71
  -4   1  14   11.73    2.14
  -4   1  14   11.71    2.41
   4   1 -14   11.36    2.25
   4  -1 -14   13.71    2.31
  -4  -1  13    1.53    1.15
   4  -1 -13    2.58    1.02
  -4   1  13    4.27    1.69
   4   1 -13    3.21    1.31
  -4  -1  13    1.51    0.85
  -4   1  13    2.06    1.39
   4   1 -12    6.94    1.05
  -4  -1  12    7.18    2.06
   4  -1 -12    6.53    1.47
   4   1 -12    9.20    1.86
  -4   1  12    5.38    1.29
  -4  -1  12    8.20    1.84
  -4   1  12    5.68    1.54
  -4   1  12    6.11    1.47
   4  -1 -12    7.12    1.01
  -4   1  11    1.44    0.99
   4  -1 -11    0.25    0.34
   4   1 -11   -0.14    0.41
  -4  -1  11    0.18    0.77
  -4  -1  11   -0.29    0.95
  -4   1  11    0.69    1.00
   4   1 -11    0.35    0.68
   4  -1 -11   -0.32    0.73
  -4   1  11   -0.20    0.57
  -4  -1  10   30.72    3.54
   4  -1 -10   38.27    2.35
  -4   1  10   36.89    2.86
   4   1 -10   39.88    3.22
  -4   1  10   37.29    2.91
   4   1 -10   37.36    2.47
   4  -1 -10   35.47    2.82
  -4   1  10   40.01    3.48
  -4  -1  10   36.94    3.10
  -4   1   9    2.01    0.45
   4   1  -9    2.33    0.70
  -4  -1   9    1.86    0.88
  -4  -1   9    1.99    0.85
  -4   1   9    2.07    0.70
  -4   1   9    2.32    0.85
  -4   1   9    1.96    0.71
   4  -1  -9    3.62    0.98
   4   1  -9    3.33    0.95
   4  -1  -9    2.18    0.66
  -4  -1   8   71.39    1.81
  -4   1   8   73.34    3.99
  -4   1   8   66.16    1.95
   4   1  -8   70.19    3.82
  -4   1   8   70.99    3.51
   4  -1  -8   73.44    3.45
   4  -1  -8   70.36    3.27
  -4  -1   8   71.78    3.87
   4   1  -8   70.19    3.49
  -4   1   8   71.57    3.28
  -4  -1   8   65.40    4.38
  -4  -1   7   18.59    2.32
  -4   1   7   20.58    1.57
   4   1  -7   22.76    2.03
   4  -1  -7   23.74    1.72
  -4   1   7   21.70    1.88
  -4  -1   7   21.64    2.09
   4   1  -7   21.60    2.04
   4  -1  -7   24.64    2.01
  -4  -1   7   22.56    1.02
   4   1  -6    9.51    1.35
   4  -1  -6    8.98    1.28
  -4  -1   6    7.59    1.43
   4  -1  -6    9.49    0.94
   4   1  -6    8.80    1.14
  -4   1   6    8.42    1.12
  -4   1   6    7.59    0.83
   4   1  -6   10.25    1.34
  -4  -1   6    7.91    1.11
  -4  -1   6    9.28    0.68
  -4  -1   5   15.60    1.35
  -4   1   5   15.49    1.05
   4   1  -5   14.23    1.14
  -4   1   5   15.94    1.44
   4   1  -5   15.77    1.32
   4  -1  -5   15.63    1.05
   4   1  -5   15.81    1.80
   4  -1  -5   16.31    1.46
   4   1  -5   15.47    1.73
  -4  -1   5   14.67    1.76
   4  -1  -5   15.89    1.69
  -4  -1   5   15.19    1.18
   4   1  -5   17.27    1.60
  -4  -1   4   35.68    1.59
   4  -1  -4   41.97    1.51
  -4   1   4   38.60    1.46
   4   1  -4   37.63    2.76
  -4   1   4   37.30    2.11
  -4   1   4   39.85    1.43
   4   1  -4   36.74    1.63
  -4   1   4   37.36    1.24
   4  -1  -4   39.35    2.07
   4   1  -4   40.42    2.26
   4   1  -4   36.40    2.71
   4  -1  -4   38.01    2.68
  -4  -1   4   38.64    2.41
   4  -1  -4   39.85    1.43
  -4   1   3   56.56    1.58
  -4  -1   3   50.36    2.44
   4   1  -3   51.81    2.40
   4   1  -3   52.89    1.55
  -4   1   3   55.54    1.49
   4  -1  -3   55.11    1.59
  -4   1   3   52.31    1.96
  -4  -1   3   51.93    1.52
   4  -1  -3   55.73    1.50
   4  -1  -3   55.33    2.22
   4   1  -3   55.45    3.35
   4   1  -3   53.91    3.23
   4  -1  -3   48.68    3.05
  -4   1   3   56.46    2.62
  -4  -1   2  112.04    1.78
  -4  -1   2  100.98    3.87
   4   1  -2  104.79    4.70
   4   1  -2  110.31    1.77
  -4   1   2  112.51    3.82
  -4   1   2  110.43    2.17
   4  -1  -2  108.33    2.93
  -4   1   2  103.95    3.30
   4  -1  -2  110.68    2.16
  -4  -1   2  101.86    2.91
   4   1  -2  101.52    4.43
   4  -1  -2  106.31    4.49
   4  -1  -1   42.89    1.67
  -4  -1   1   42.89    1.38
   4   1  -1   44.63    1.29
   4  -1  -1   41.56    2.28
  -4   1   1   41.86    1.65
  -4  -1   1   40.56    2.48
   4   1  -1   43.86    2.16
  -4   1   1   44.04    2.45
   4   1  -1   39.28    2.79
   4   1  -1   38.21    2.85
   4   1  -1   43.22    1.38
   4  -1  -1   45.51    2.87
  -4  -1   1   43.66    1.42
  -4  -1   1   44.09    1.28
  -4  -1   0   24.31    1.19
  -4   1   0   24.54    1.51
   4   1   0   24.40    2.20
   4   1   0   23.76    1.31
   4  -1   0   25.55    1.97
  -4  -1   0   24.02    1.34
   4  -1   0   25.82    1.55
   4   1   0   23.29    1.73
  -4   1   0   25.68    2.08
   4   1   0   24.00    1.18
   4   1   0   24.01    2.29
   4  -1   0   25.77    2.16
  -4  -1   0   25.85    2.11
  -4   1  -1   20.88    1.59
  -4  -1  -1   17.94    1.75
  -4  -1  -1   20.19    1.30
   4  -1   1   20.56    1.60
   4   1   1   20.02    1.28
   4   1   1   17.42    1.85
  -4   1  -1   18.24    0.84
   4   1   1   19.63    2.10
   4  -1   1   20.66    1.95
  -4   1  -1   20.73    2.05
  -4  -1  -2   11.90    1.42
  -4   1  -2   12.42    1.42
  -4  -1  -2   13.02    0.92
  -4  -1  -2   13.09    1.22
  -4   1  -2   14.51    1.83
   4   1   2   13.65    1.52
  -4  -1  -2   13.35    1.43
   4  -1   2   15.51    1.68
   4   1   2   12.97    1.24
   4   1   2   12.50    1.75
   4  -1   2   13.61    1.48
   4  -1   3   11.87    1.60
   4   1   3   10.29    1.29
  -4  -1  -3   11.75    1.55
  -4  -1  -3   13.26    1.43
  -4  -1  -3   12.36    1.05
  -4   1  -3   13.54    1.62
   4   1   3   11.51    1.36
  -4   1  -3   13.93    1.93
  -4  -1  -3   11.97    1.34
   4  -1   3   11.58    1.47
  -4   1  -4   44.48    3.20
  -4  -1  -4   51.15    2.71
   4  -1   4   46.07    3.21
  -4  -1  -4   51.32    3.25
  -4   1  -4   54.59    3.88
   4   1   4   47.55    2.95
   4   1   4   48.42    2.68
   4  -1   4   42.04    2.66
  -4  -1  -4   45.03    2.80
  -4  -1  -4   40.11    2.19
   4   1   5    3.02    0.76
   4   1   5    2.46    0.92
  -4   1  -5    3.30    1.31
  -4   1  -5    3.40    1.06
  -4  -1  -5    3.32    0.77
   4  -1   5    3.89    0.93
   4  -1   5    4.87    1.26
  -4  -1  -5    2.95    0.94
  -4  -1  -5    1.83    0.66
  -4  -1  -6   19.39    2.34
  -4   1  -6   17.68    2.32
  -4  -1  -6   19.29    2.28
  -4  -1  -6   17.44    1.79
  -4   1  -6   20.87    2.67
   4  -1   6   16.76    2.35
   4  -1   6   18.28    1.39
   4   1   6   17.09    2.14
   4  -1   6   17.86    1.68
   4   1   6   18.47    1.61
   4   1   7    1.32    0.93
   4   1   7    1.43    0.52
  -4   1  -7    1.14    1.20
  -4  -1  -7    2.44    1.11
   4  -1   7    1.55    1.16
  -4  -1  -7    1.88    0.81
  -4   1  -7    1.10    1.05
   4  -1   7    0.59    0.49
   4  -1   7    0.77    0.43
  -4  -1  -8    4.15    1.13
   4   1   8    5.36    1.52
  -4   1  -8    6.14    1.56
  -4   1  -8    5.73    1.84
  -4  -1  -8    3.60    1.32
   4  -1   8    5.01    1.65
   4  -1   8    4.48    0.87
   4   1   8    4.27    0.73
   4  -1   9    1.07    1.09
  -4   1  -9    1.39    0.84
  -4   1  -9    2.13    1.50
  -4  -1  -9    1.26    0.93
  -4  -1  -9   -0.25    1.13
   4  -1   9    1.28    0.56
   4   1   9   -0.11    1.21
   4   1  10    4.89    1.66
  -4   1 -10    5.31    1.60
  -4  -1 -10    5.24    1.58
   4  -1  10    1.64    0.89
  -4   1 -10    3.40    1.20
  -4  -1 -10    5.47    1.80
  -4   1 -11    4.31    1.50
   4  -1  11    4.10    1.53
   4   1  11    2.38    1.34
  -4  -1 -11    2.38    1.13
  -4   1 -11    3.68    1.39
  -4  -1 -11    5.27    1.66
   4  -1  12   -0.17    1.04
  -4  -1 -12    0.34    1.18
  -4   1 -12    1.35    1.13
  -4  -1 -12    1.46    0.97
  -4   1 -12    3.36    1.40
   4   1  12   -1.29    1.46
   4   1  13    1.93    1.28
  -4   1 -13    1.04    1.64
  -4   1 -13    1.02    0.85
  -4  -1 -13    3.23    1.60
   4  -1  13    0.79    1.16
  -4  -1 -13    2.79    1.76
   4  -1  14   -0.90    1.10
   4   1  14    0.11    1.23
  -4  -1 -14    0.55    1.22
  -4   1 -14   -0.18    1.24
  -4  -1 -14   -0.13    1.04
  -4   1 -14   -0.12    1.21
   4  -1  15    2.01    1.19
  -4   1 -15    1.43    1.12
  -4  -1 -15    1.42    1.03
   4   1  15    1.29    1.07
  -4  -1 -15    0.53    0.94
  -4  -1 -16   -0.94    1.53
   4   1  16   -2.77    1.58
  -4  -1 -16    1.08    1.34
  -4   1 -16    1.27    1.57
   4  -1  16   -0.40    1.63
   4   1  17    2.14    1.68
  -4  -1 -17   -1.84    1.69
  -4   1 -17   -2.06    1.78
  -4  -1 -17    1.67    1.39
   4  -1  17   -1.29    1.73
  -4  -1 -18    0.05    1.18
  -4  -2  21   -1.38    1.47
  -4   2  21    2.62    1.79
   4   2 -21    2.38    1.55
   4  -2 -21    2.55    1.84
  -4   2  21    2.29    1.72
  -4   2  20    1.53    1.58
  -4  -2  20    4.97    1.99
  -4   2  20    2.93    1.68
   4  -2 -20    2.25    1.45
   4   2 -20    6.20    2.17
  -4  -2  19    0.21    1.19
  -4   2  19    0.10    1.32
  -4  -2  19   -1.57    1.45
  -4   2  19    0.24    1.34
   4   2 -19   -1.10    1.04
   4  -2 -19    1.17    1.38
  -4   2  18    0.99    1.27
   4   2 -18    3.63    1.65
  -4  -2  18    0.48    1.00
  -4  -2  18    2.19    1.69
   4  -2 -18   -0.28    0.89
  -4   2  18   -1.47    1.29
  -4  -2  17    7.66    2.20
  -4  -2  17    6.56    2.27
   4  -2 -17    5.20    1.84
   4   2 -17    8.45    2.43
  -4   2  17    8.55    2.55
  -4   2  17    8.33    2.23
  -4   2  16    9.84    2.23
  -4  -2  16   16.46    3.18
   4  -2 -16    9.19    2.00
  -4   2  16   11.56    2.60
  -4  -2  16   13.80    2.88
   4   2 -16   11.83    2.49
  -4  -2  15    2.63    1.78
   4   2 -15    0.26    0.84
  -4  -2  15   -1.06    1.27
  -4   2  15   -1.81    1.44
  -4   2  15   -1.46    1.09
   4  -2 -15   -0.59    0.86
  -4   2  14   17.17    2.57
  -4   2  14   19.50    3.11
  -4  -2  14   20.07    2.94
  -4  -2  14   19.91    3.18
   4  -2 -14   17.96    2.57
   4   2 -14   19.39    2.99
  -4   2  13   30.10    3.21
  -4   2  13   36.79    3.86
   4   2 -13   31.60    3.49
  -4   2  13   30.26    3.29
  -4  -2  13   31.43    4.06
   4  -2 -13   31.92    3.20
   4  -2 -13   33.93    2.17
   4   2 -13   31.51    2.28
  -4  -2  13   34.34    3.74
   4  -2 -12   43.03    3.54
  -4  -2  12   41.09    4.38
  -4   2  12   38.13    3.73
   4   2 -12   41.64    3.91
  -4   2  12   39.39    3.65
  -4   2  12   40.84    3.43
  -4  -2  12   38.13    3.89
   4   2 -12   36.22    2.59
   4  -2 -12   39.39    2.46
   4   2 -11    0.45    0.54
  -4   2  11    0.36    0.81
  -4   2  11   -0.64    0.85
  -4  -2  11    1.17    1.13
  -4  -2  11    0.41    0.84
   4  -2 -11   -1.10    0.88
   4   2 -11   -0.18    1.00
   4  -2 -11    0.29    0.45
  -4   2  11    0.76    0.94
  -4   2  10   75.40    4.04
  -4  -2  10   80.76    4.82
   4   2 -10   78.86    4.74
   4  -2 -10   78.89    4.16
  -4   2  10   80.21    4.82
   4   2 -10   82.04    4.18
  -4  -2  10   79.88    5.81
  -4   2  10   84.55    4.80
   4  -2 -10   83.43    3.87
  -4   2   9  126.55    5.71
   4  -2  -9  132.28    4.89
  -4   2   9  126.41    4.80
   4   2  -9  125.65    5.56
  -4  -2   9  122.17    5.50
  -4  -2   9  131.11    7.12
   4   2  -9  131.91    5.47
   4  -2  -9  126.76    4.98
  -4   2   8   80.26    3.49
  -4  -2   8   84.76    4.31
   4   2  -8   77.42    4.18
   4  -2  -8   83.07    3.56
  -4   2   8   79.68    4.33
  -4  -2   8   71.30    5.42
   4   2  -8   83.99    4.51
   4  -2  -8   83.75    4.13
  -4  -2   7    5.26    1.01
  -4  -2   7    4.68    1.39
   4   2  -7    5.18    1.06
  -4   2   7    4.71    1.12
   4  -2  -7    4.38    0.80
   4  -2  -7    4.14    1.03
  -4   2   7    5.02    0.90
   4   2  -7    4.35    1.07
   4   2  -6  138.84    4.63
  -4   2   6  136.79    3.85
  -4  -2   6  137.30    3.12
   4  -2  -6  142.87    3.92
   4   2  -6  141.11    4.93
  -4   2   6  145.03    5.36
  -4  -2   6  138.48    6.30
   4   2  -6  145.25    6.18
   4  -2  -6  137.02    5.69
  -4  -2   6  130.29    4.45
  -4  -2   5  131.09    5.51
  -4   2   5  139.52    3.61
   4   2  -5  135.66    4.18
   4  -2  -5  136.08    3.98
   4  -2  -5  143.79    3.63
   4   2  -5  140.38    4.64
  -4  -2   5  122.34    5.67
   4   2  -5  142.67    6.35
  -4  -2   5  138.92    4.14
   4  -2  -5  135.08    5.82
  -4   2   5  135.81    4.98
  -4  -2   4    5.02    1.09
  -4  -2   4    6.21    1.26
  -4   2   4    6.99    0.81
   4  -2  -4    6.90    0.80
   4  -2  -4    6.44    0.65
   4  -2  -4    7.50    1.45
  -4   2   4    5.99    1.04
   4  -2  -4    6.68    0.81
   4   2  -4    6.32    0.97
   4   2  -4    6.58    1.47
  -4  -2   3   34.21    2.69
  -4   2   3   35.78    2.41
   4  -2  -3   36.30    1.70
   4  -2  -3   41.29    2.06
   4   2  -3   34.04    3.22
   4   2  -3   36.59    2.13
  -4  -2   3   31.74    2.42
   4  -2  -3   39.66    3.13
  -4  -2   2   38.06    2.08
  -4  -2   2   40.85    2.91
  -4   2   2   39.32    2.53
  -4  -2   2   41.34    1.67
   4   2  -2   43.53    2.28
   4   2  -2   41.90    3.62
   4  -2  -2   39.22    3.22
  -4   2   1   30.27    1.89
   4   2  -1   32.68    1.51
  -4   2   1   29.77    2.09
  -4  -2   1   32.13    2.79
   4   2  -1   35.61    1.83
  -4   2   1   32.60    2.33
  -4  -2   1   32.17    1.49
   4  -2  -1   34.32    2.14
   4   2  -1   34.15    3.22
   4  -2  -1   34.58    2.99
   4   2  -1   32.39    1.43
   4   2   0   17.94    1.44
  -4  -2   0   16.83    2.10
   4   2   0   17.89    1.17
  -4  -2   0   16.35    1.13
  -4   2   0   16.85    1.75
  -4   2   0   18.02    1.82
   4  -2   0   19.09    1.52
   4  -2   0   16.78    1.63
  -4   2   0   16.70    1.22
   4  -2   0   16.33    2.07
   4   2   0   15.63    2.02
  -4  -2  -1  108.39    4.99
  -4   2  -1  108.38    2.50
   4  -2   1  113.50    4.01
  -4   2  -1  111.44    4.45
   4  -2   1  107.93    4.53
  -4   2  -1  108.39    3.89
  -4  -2  -1  111.55    3.21
   4   2   1  115.09    3.23
   4   2   1  101.12    4.92
   4  -2   1  109.18    5.30
  -4   2  -1  107.80    4.77
   4   2   2   85.67    3.12
  -4   2  -2   86.80    3.87
  -4  -2  -2   78.90    2.99
   4   2   2   78.33    4.26
  -4  -2  -2   87.58    4.32
   4  -2   2   87.72    4.50
   4  -2   2   88.94    3.86
  -4   2  -2   87.61    4.61
   4  -2   3    0.63    0.53
  -4   2  -3    1.32    0.70
  -4  -2  -3    0.04    0.35
  -4   2  -3    1.52    0.93
   4  -2   3   -0.10    0.65
   4   2   3    1.07    0.61
  -4  -2  -3   -0.30    0.62
   4   2   3    1.20    0.69
  -4   2  -4  121.15    5.31
   4   2   4  101.46    3.80
  -4  -2  -4  115.55    4.44
  -4  -2  -4  117.73    4.96
  -4   2  -4  124.78    6.09
   4   2   4  111.08    4.70
   4  -2   4  115.64    5.00
   4  -2   4  117.06    5.29
   4   2   4  115.90    4.43
   4  -2   5  114.88    5.49
  -4  -2  -5  106.12    4.98
  -4   2  -5  109.45    5.36
  -4  -2  -5  103.28    4.54
  -4   2  -5  107.04    5.90
   4   2   5  113.06    4.76
   4   2   5   97.29    4.53
  -4  -2  -5  109.12    4.85
   4   2   5  106.17    4.43
   4  -2   5  111.50    4.81
   4   2   6   63.55    3.91
   4   2   6   59.73    3.96
  -4   2  -6   61.77    4.43
  -4  -2  -6   70.34    4.19
  -4   2  -6   72.92    5.02
   4  -2   6   66.41    4.59
   4   2   6   68.37    3.45
   4  -2   6   69.03    3.69
  -4  -2  -6   63.26    3.91
  -4  -2  -6   77.87    4.16
   4   2   7    0.57    0.38
   4  -2   7    0.39    0.97
  -4  -2  -7    1.13    0.79
  -4   2  -7    0.01    1.01
  -4  -2  -7    0.81    0.70
   4   2   7    1.56    0.87
  -4   2  -7    0.57    1.02
   4   2   7   -0.03    0.77
   4  -2   7    0.99    0.61
  -4  -2  -7    0.92    0.81
  -4   2  -8   36.08    3.84
   4   2   8   31.45    3.13
   4  -2   8   30.26    1.48
  -4   2  -8   35.41    3.64
   4  -2   8   33.81    2.46
  -4  -2  -8   36.06    3.36
   4   2   8   27.34    2.93
   4  -2   8   32.78    3.55
  -4  -2  -8   29.34    2.96
   4   2   8   32.72    2.20
   4   2   9   23.29    2.87
  -4  -2  -9   23.07    3.00
   4  -2   9   25.60    3.30
  -4   2  -9   23.58    3.22
  -4   2  -9   24.46    3.20
  -4  -2  -9   19.85    2.69
   4   2   9   20.37    2.79
   4   2   9   23.73    1.78
   4  -2   9   21.22    1.89
   4   2  10   17.66    2.59
  -4   2 -10   19.65    2.93
  -4  -2 -10   17.87    2.66
   4   2  10   19.86    2.80
  -4  -2 -10   16.51    2.76
   4  -2  10   13.78    2.50
  -4   2 -10   21.94    3.15
   4   2  11    0.32    1.03
  -4  -2 -11    2.16    1.34
  -4   2 -11    0.72    1.25
  -4   2 -11    2.75    1.52
   4  -2  11    0.62    1.11
  -4  -2 -11    1.76    1.29
   4   2  12   -0.05    1.13
  -4   2 -12   -1.69    1.09
  -4  -2 -12   -0.73    1.27
   4  -2  12   -1.28    1.18
  -4  -2 -12    0.07    0.95
   4  -2  13    1.57    1.26
  -4  -2 -13    0.08    1.06
   4   2  13    3.47    1.70
  -4   2 -13    2.18    1.34
  -4  -2 -13    0.56    1.02
   4  -2  14    3.24    1.81
   4   2  14    0.27    1.06
  -4  -2 -14    1.34    1.36
  -4   2 -14    1.29    1.30
  -4  -2 -14   -1.78    1.36
   4  -2  15   -0.99    1.54
  -4   2 -15   -3.54    2.06
  -4  -2 -15    1.88    1.35
  -4  -2 -15    3.17    1.61
   4   2  15   -0.82    1.28
  -4  -2 -16    0.48    0.83
   4  -2  16    1.19    1.37
  -4  -2 -16    2.93    1.77
  -4   2 -16    2.49    1.79
   4   2  16    1.05    1.01
   4   2  17   -1.60    1.46
  -4   2 -17    1.26    1.29
  -4  -2 -17   -0.55    0.99
  -4  -2 -17   -0.19    0.97
   4  -2  17   -1.85    1.18
  -4  -3  21    3.95    1.79
   4   3 -21   -3.09    1.96
  -4   3  21   -0.23    1.35
   4  -3 -21   -3.66    1.99
  -4   3  21    2.64    1.53
  -4   3  20    1.00    1.50
  -4  -3  20   -0.97    1.75
   4   3 -20   -2.03    1.74
  -4   3  20   -2.62    1.76
   4  -3 -20   -1.27    1.40
  -4   3  19   -1.54    1.38
   4   3 -19    1.58    1.24
   4  -3 -19    2.87    1.61
  -4  -3  19    0.23    1.28
  -4   3  19   -1.62    1.46
  -4   3  18    0.57    1.28
  -4   3  18    1.27    1.39
   4   3 -18    0.53    1.41
   4  -3 -18    1.90    1.76
  -4  -3  18   -1.32    1.50
  -4  -3  17    0.28    0.98
  -4   3  17    2.35    1.46
  -4   3  17   -0.33    1.07
   4  -3 -17   -0.58    0.87
   4   3 -17    1.19    1.06
   4  -3 -16    5.03    1.45
  -4   3  16    4.55    1.88
   4   3 -16    5.96    1.95
  -4  -3  16    7.09    2.21
  -4   3  16    7.13    1.88
  -4  -3  15    4.59    1.95
  -4  -3  15    4.23    1.36
  -4   3  15    4.98    1.52
   4  -3 -15    5.54    1.62
  -4   3  15    7.10    1.97
   4   3 -15    4.36    1.53
  -4  -3  14   -0.94    1.69
  -4   3  14    1.11    0.83
  -4   3  14    0.00    1.11
   4   3 -14    1.54    1.22
  -4   3  14    1.22    1.18
   4  -3 -14    0.46    1.01
  -4  -3  14    0.76    1.16
   4   3 -13   11.32    1.62
  -4  -3  13   10.98    2.29
  -4   3  13   14.63    2.79
   4   3 -13   10.13    2.06
   4  -3 -13   11.58    2.09
  -4   3  13   12.72    2.17
  -4   3  13    9.47    1.99
  -4  -3  13   17.09    3.10
   4  -3 -13   13.79    1.67
   4  -3 -12    0.72    0.50
  -4   3  12   -0.27    1.03
  -4  -3  12   -0.25    1.18
  -4  -3  12   -0.05    1.16
   4   3 -12   -0.43    1.02
  -4   3  12   -0.92    1.08
   4  -3 -12    2.07    1.00
  -4   3  12    0.81    0.81
   4   3 -12    0.77    0.60
  -4   3  11    0.63    0.92
  -4  -3  11   -0.29    0.81
   4  -3 -11   -0.07    0.39
   4  -3 -11    0.34    0.60
   4   3 -11    2.49    1.28
  -4  -3  11   -2.90    2.00
  -4   3  11    0.23    0.64
   4  -3 -11    0.28    0.74
  -4   3  11   -1.24    1.17
   4   3 -11    0.89    0.78
   4  -3 -10    4.43    1.19
   4   3 -10    4.19    1.40
  -4   3  10    3.78    1.13
   4   3 -10    2.46    1.08
  -4   3  10    3.38    1.48
  -4  -3  10    4.64    1.47
   4  -3 -10    4.69    0.71
  -4  -3  10    1.27    1.37
   4  -3 -10    2.86    1.02
   4   3  -9   51.63    3.72
   4  -3  -9   56.65    2.12
  -4  -3   9   46.42    3.57
   4  -3  -9   47.19    3.05
  -4   3   9   48.91    3.10
  -4   3   9   50.04    4.02
  -4  -3   9   48.58    4.10
   4   3  -9   51.66    4.23
   4  -3  -9   52.03    3.80
  -4  -3   9   47.52    4.68
  -4  -3   8    4.01    1.32
   4  -3  -8    4.43    1.36
   4   3  -8    2.58    0.96
  -4   3   8    2.99    0.98
   4  -3  -8    3.28    0.82
  -4  -3   8    2.76    1.10
  -4   3   8    2.43    0.75
  -4  -3   8    2.86    1.04
   4  -3  -8    3.78    0.46
   4   3  -8    3.90    1.26
  -4  -3   7   20.54    2.09
  -4  -3   7   20.30    2.56
  -4  -3   7   20.84    2.90
   4  -3  -7   22.57    1.85
   4   3  -7   21.41    2.21
  -4  -3   7   20.92    0.97
   4   3  -7   24.52    3.23
   4   3  -7   20.77    2.04
   4  -3  -7   24.23    2.74
  -4   3   7   20.94    1.75
  -4   3   7   22.54    2.62
  -4   3   6   10.18    1.19
  -4  -3   6    6.92    1.77
   4   3  -6   12.25    2.36
   4  -3  -6   10.51    1.24
  -4   3   6   10.22    1.69
   4  -3  -6   10.03    1.89
  -4  -3   6    9.76    0.98
   4   3  -6    9.31    1.38
   4  -3  -6   10.83    1.23
  -4  -3   6    6.24    1.47
  -4  -3   6    9.16    1.43
   4   3  -6   10.13    1.42
   4  -3  -5   16.55    2.46
   4  -3  -5   12.80    1.17
  -4   3   5   13.83    1.94
   4  -3  -5   13.67    1.36
  -4   3   5   12.97    1.32
   4   3  -5   13.37    1.50
  -4  -3   5   13.86    2.00
   4   3  -5   14.29    2.60
   4   3  -4    2.34    1.57
   4  -3  -4    3.56    1.45
   4  -3  -4    1.23    0.44
  -4   3   4    1.00    0.42
  -4   3   4    4.62    1.12
   4  -3  -4    1.02    0.44
   4  -3  -4    1.24    0.35
   4   3  -4    0.65    0.41
  -4  -3   4    0.97    0.94
  -4  -3   3   16.52    2.19
   4  -3  -3   13.93    2.32
   4   3  -3   16.56    1.49
  -4   3   3   14.27    1.75
   4   3  -3   14.88    2.58
  -4   3   2   58.26    3.45
  -4   3   2   62.00    2.15
  -4  -3   2   58.09    4.16
   4   3  -2   57.54    5.25
   4  -3  -2   62.30    4.82
   4   3  -1   15.41    1.28
  -4  -3   1   15.16    1.30
   4  -3  -1   18.73    2.77
   4   3  -1   18.16    2.99
   4   3  -1   16.62    1.59
  -4  -3   1   16.17    2.32
   4  -3  -1   17.21    1.57
  -4   3   1   17.31    1.93
   4  -3   0    1.19    1.11
  -4  -3   0    0.88    0.40
   4   3   0    0.46    0.33
  -4  -3   0    0.27    0.95
   4   3   0    0.43    0.37
   4   3   0    0.17    0.31
  -4   3   0    0.98    0.65
   4  -3   0    0.64    0.63
   4   3   0    1.97    1.59
  -4  -3  -1   14.14    2.11
   4  -3   1    9.71    1.40
   4  -3   1   11.14    1.32
   4   3   1   11.83    1.19
  -4   3  -1   11.06    1.57
   4   3   1   11.41    1.27
   4  -3   1   12.63    1.57
   4  -3   1   11.07    2.09
   4   3   1   10.71    2.06
  -4   3  -1   11.15    1.13
  -4  -3  -1   11.08    1.17
  -4   3  -2    3.49    0.59
  -4  -3  -2    3.33    1.15
  -4   3  -2    3.80    1.04
   4   3   2    3.64    0.71
   4  -3   2    3.81    0.74
   4  -3   2    3.64    1.39
  -4  -3  -2    5.23    0.88
  -4   3  -2    3.01    0.85
   4  -3   2    4.65    1.02
   4   3   2    3.20    1.32
   4   3   3   22.93    1.89
  -4   3  -3   23.59    2.35
  -4  -3  -3   23.39    1.92
   4   3   3   23.65    1.26
   4   3   3   22.63    2.93
  -4   3  -3   22.41    2.22
   4  -3   3   22.42    1.49
  -4   3  -3   21.63    1.22
   4  -3   3   25.82    2.51
  -4  -3  -3   26.83    2.83
   4  -3   3   21.29    2.63
   4   3   4    2.11    0.69
   4   3   4    2.47    0.59
   4  -3   4    3.23    1.11
  -4   3  -4    3.37    1.15
  -4  -3  -4    3.03    0.79
   4  -3   4    2.66    0.95
  -4  -3  -4    1.73    0.90
  -4   3  -4    1.85    0.86
   4  -3   4    2.69    0.42
   4   3   4    2.01    0.87
   4   3   5   39.25    2.44
   4   3   5   40.98    2.93
  -4  -3  -5   38.27    2.82
  -4  -3  -5   43.12    3.52
  -4   3  -5   45.26    3.61
  -4   3  -5   39.47    3.13
   4   3   5   41.14    3.27
   4  -3   5   43.08    3.60
   4  -3   5   40.59    3.41
   4   3   6    5.78    1.17
   4  -3   6    5.21    1.32
  -4  -3  -6    4.75    1.04
  -4  -3  -6    6.19    1.50
  -4   3  -6    6.24    1.57
  -4  -3  -6    4.85    1.11
   4   3   6    6.31    1.34
   4  -3   6    3.54    1.34
  -4   3  -6    6.68    1.47
   4   3   6    5.31    1.24
   4  -3   7    1.81    0.97
  -4  -3  -7    1.01    0.69
   4  -3   7    0.89    0.88
  -4   3  -7    0.13    0.86
   4   3   7   -0.36    0.71
   4   3   7    1.95    0.96
  -4  -3  -7    0.48    0.71
  -4  -3  -7    1.72    0.87
  -4   3  -7    1.22    0.65
   4   3   7    0.59    0.66
   4   3   8    1.03    1.00
   4  -3   8    1.12    0.81
  -4   3  -8    0.19    0.96
  -4  -3  -8    0.61    0.77
  -4   3  -8    0.39    0.72
   4  -3   8   -1.28    1.15
  -4  -3  -8   -0.49    0.68
  -4  -3  -8    0.56    0.83
   4   3   8   -0.42    0.79
   4   3   8   -0.33    0.46
   4  -3   9   13.38    2.60
   4   3   9   11.28    2.01
   4  -3   9   11.22    1.64
  -4  -3  -9   10.01    1.97
   4   3   9   11.27    1.94
  -4   3  -9   10.31    1.85
  -4   3  -9   11.83    2.28
   4   3   9   13.02    1.54
  -4  -3  -9    9.84    1.90
   4   3  10   -0.27    0.93
   4  -3  10    1.54    1.43
  -4   3 -10   -1.47    1.25
  -4  -3 -10   -0.47    0.76
   4   3  10    0.10    0.64
  -4   3 -10    1.19    0.95
  -4  -3 -10    1.90    1.16
   4   3  11    2.87    1.16
   4  -3  11   -1.39    1.29
  -4  -3 -11   -1.76    1.28
  -4   3 -11    0.69    0.95
  -4  -3 -11   -1.75    1.27
  -4   3 -11    2.18    1.45
   4   3  12    2.72    1.36
  -4   3 -12    4.73    1.83
  -4  -3 -12    3.71    1.57
   4  -3  12    5.84    1.98
  -4   3 -12    1.93    1.00
  -4  -3 -12    3.78    1.56
  -4   3 -13    0.45    1.24
   4   3  13   -0.41    0.94
  -4  -3 -13    0.59    0.85
  -4  -3 -13   -2.07    1.49
   4  -3  14   -0.57    1.46
  -4   3 -14   -0.15    1.29
   4   3  14   -0.26    1.41
  -4  -3 -14    1.15    1.09
  -4  -3 -14    0.76    1.10
  -4  -3 -15    4.13    2.22
  -4   3 -15    1.02    1.01
   4  -3  15    0.51    1.06
   4   3  15    2.40    1.45
  -4  -3 -15    1.96    1.36
  -4  -3 -16    0.80    1.08
  -4  -3 -16    2.15    1.66
   4   3  16    0.05    1.34
   4  -3  16    0.66    1.35
  -4   3 -16    0.43    1.24
  -4  -3 -17    2.00    1.84
   4  -3  17   -2.20    1.79
  -4   3 -17   -0.08    1.34
  -4  -3 -17    0.60    1.07
   4   3  17    1.03    1.34
  -4   4  21    2.92    1.96
  -4  -4  20   -2.12    1.65
  -4   4  20    1.90    1.81
   4  -4 -20   -0.21    0.90
  -4   4  20   -0.93    1.33
   4   4 -20   -1.55    1.21
   4   4 -19    2.28    1.85
  -4   4  19   -1.27    1.24
   4  -4 -19    1.52    1.41
  -4   4  19    1.11    1.17
  -4  -4  19    0.81    1.37
  -4   4  18   -1.52    1.51
  -4   4  18   -1.59    1.86
  -4  -4  18   -0.46    1.00
  -4  -4  18    2.38    1.56
   4  -4 -18   -0.49    1.31
   4   4 -18   -0.67    1.31
  -4  -4  17    9.30    2.41
  -4   4  17    9.60    2.34
   4  -4 -17    4.76    1.64
  -4  -4  17    9.02    2.34
  -4   4  17    9.30    2.27
   4   4 -17   12.61    2.73
  -4  -4  16    1.94    1.67
   4  -4 -16    1.38    1.21
  -4   4  16    3.94    1.75
   4   4 -16    0.80    1.09
  -4  -4  16    1.83    1.12
  -4   4  16    1.64    1.31
   4  -4 -15    1.30    1.32
   4   4 -15    0.47    1.14
  -4   4  15    4.94    1.80
  -4   4  15    2.01    1.04
  -4  -4  15    0.35    0.86
  -4  -4  15    2.14    1.45
  -4  -4  14   -0.26    1.12
  -4   4  14    0.53    1.14
   4  -4 -14    0.18    0.95
   4   4 -14   -1.79    1.17
  -4   4  14   -0.32    0.79
  -4   4  14   -1.10    1.16
  -4  -4  14   -1.00    1.38
  -4  -4  13   26.12    3.57
  -4   4  13   28.35    3.32
   4  -4 -13   27.53    3.08
   4   4 -13   23.90    3.33
  -4   4  13   27.61    3.86
  -4  -4  13   26.08    3.48
   4   4 -13   26.70    2.99
   4  -4 -13   30.61    2.91
  -4   4  13   21.50    2.65
  -4  -4  12    1.62    1.10
  -4   4  12    1.10    0.83
  -4   4  12    3.87    1.54
   4   4 -12    1.30    1.00
   4  -4 -12    0.97    0.69
  -4  -4  12    0.14    1.03
   4  -4 -12    1.97    0.74
   4   4 -12    2.20    1.05
  -4   4  11   -1.30    1.16
  -4  -4  11   -0.04    0.81
   4   4 -11    0.08    0.94
  -4   4  11    0.60    0.85
   4  -4 -11   -0.21    0.76
   4  -4 -11   -0.07    0.79
   4   4 -11    0.40    0.76
  -4  -4  11    2.33    1.31
  -4   4  10    2.65    0.92
   4  -4 -10    2.72    1.12
  -4  -4  10    5.63    1.59
   4   4 -10    1.37    0.99
  -4   4  10    1.20    1.36
   4  -4 -10    2.20    0.77
  -4  -4  10    2.36    1.10
   4  -4 -10    4.32    0.77
   4   4 -10    5.98    1.62
  -4  -4   9   84.79    5.16
  -4  -4   9   80.78    5.50
  -4   4   9   77.78    4.07
   4   4  -9   86.77    5.20
   4  -4  -9   80.78    4.15
   4   4  -9   89.44    6.02
   4  -4  -9   88.28    2.76
  -4   4   9   85.14    5.91
   4  -4  -9   88.98    5.78
   4  -4  -8   -0.29    0.86
  -4  -4   8    0.67    0.67
  -4   4   8    0.30    0.56
  -4  -4   8   -0.29    0.89
   4   4  -8   -0.58    0.73
   4   4  -8   -0.20    0.81
  -4   4   8    1.50    1.27
   4  -4  -8    0.13    0.52
  -4  -4   8    0.25    0.19
   4   4  -8    0.69    1.00
  -4  -4   7   56.94    3.85
  -4  -4   7   51.48    2.14
   4  -4  -7   51.78    3.06
  -4  -4   7   54.65    4.39
   4   4  -7   51.76    3.30
   4   4  -7   52.46    4.92
  -4   4   7   53.93    4.34
   4  -4  -7   57.30    4.88
   4   4  -7   58.67    3.93
  -4   4   7   51.87    3.06
  -4  -4   6    7.85    1.98
   4  -4  -6   10.32    2.37
   4   4  -6   12.76    2.59
  -4   4   6    7.74    1.76
   4  -4  -6   10.46    1.38
  -4  -4   6   10.88    1.69
   4  -4  -6    9.59    1.06
   4   4  -6    9.93    1.40
  -4   4   6   12.27    1.51
   4  -4  -5  162.56    5.22
  -4   4   5  160.35    6.99
   4  -4  -5  158.70    3.64
   4   4  -5  159.52    5.09
   4   4  -5  164.91    9.01
   4  -4  -5  163.68    8.71
  -4   4   5  161.46    5.19
  -4  -4   5  155.47    7.55
  -4  -4   4    2.24    0.94
   4   4  -4    2.95    1.76
   4  -4  -4    4.53    1.88
   4  -4  -4    1.67    0.63
   4   4  -4    2.44    0.76
   4  -4  -4    2.71    0.42
  -4   4   4    1.24    0.96
   4  -4  -3  191.07    9.88
  -4  -4   3  201.58    8.72
   4   4  -3  187.11    9.80
  -4   4   3  192.70    7.31
   4  -4  -2   71.50    4.85
   4  -4  -2   66.13    5.81
  -4   4   2   68.68    1.95
  -4  -4   2   66.28    5.01
   4   4  -2   75.01    6.26
  -4   4   2   67.69    4.16
   4  -4  -1  166.73    6.97
  -4   4   1  182.17    6.72
  -4  -4   1  162.64    7.86
  -4   4   1  182.26    3.45
   4   4  -1  170.47    9.35
   4  -4  -1  182.70    9.65
   4   4   0    5.88    1.93
   4  -4   0    6.11    1.43
   4  -4   0    5.03    2.06
   4   4   0    5.20    0.87
  -4  -4   0    5.45    0.97
  -4   4   0    5.84    1.34
  -4  -4   0    7.13    1.86
   4  -4   0    6.73    1.07
   4   4   0    5.14    0.69
  -4  -4  -1  151.05    7.56
   4   4   1  139.65    4.62
  -4  -4  -1  135.80    4.53
   4  -4   1  127.60    5.66
   4   4   1  137.09    3.90
   4  -4   1  146.75    5.19
   4   4   1  134.05    8.04
   4  -4   1  140.13    8.16
  -4   4  -1  145.05    5.99
   4  -4   2    3.21    0.98
   4  -4   2    4.07    1.16
  -4   4  -2    2.70    0.95
   4  -4   2    4.92    1.71
  -4   4  -2    3.66    1.02
   4  -4   2    3.45    1.09
   4   4   2    3.22    1.44
  -4  -4  -2    4.17    0.89
  -4  -4  -2    2.82    1.33
   4   4   2    3.33    0.79
  -4  -4  -3   53.98    4.45
  -4   4  -3   54.73    3.70
   4   4   3   54.74    3.09
  -4  -4  -3   51.49    3.03
   4  -4   3   52.37    3.77
   4  -4   3   41.75    3.02
  -4   4  -3   53.23    3.73
   4   4   3   51.92    4.80
   4  -4   3   58.18    5.03
   4   4   4    0.52    0.33
   4   4   4    0.61    1.04
  -4   4  -4   -0.30    0.88
  -4  -4  -4    0.85    0.67
   4   4   4    0.03    0.55
   4  -4   4   -0.17    1.02
   4  -4   4   -1.04    0.65
  -4  -4  -4    0.44    0.87
  -4   4  -4    0.21    0.71
   4  -4   4    1.29    0.77
  -4  -4  -5   26.28    2.41
   4  -4   5   25.46    3.08
   4   4   5   26.26    1.84
  -4  -4  -5   29.34    3.29
   4  -4   5   25.70    2.94
  -4   4  -5   25.22    2.51
  -4   4  -5   27.72    2.93
   4   4   5   27.96    3.28
   4   4   5   27.16    2.52
   4  -4   6   -1.72    1.25
   4   4   6   -0.52    0.58
   4  -4   6    1.10    1.16
  -4   4  -6   -0.24    0.94
  -4  -4  -6   -0.63    0.96
  -4  -4  -6   -1.17    0.92
   4  -4   6    0.07    0.32
  -4   4  -6    0.00    0.63
   4   4   6   -1.99    0.94
   4   4   6   -1.57    1.00
   4  -4   7    1.02    1.19
  -4   4  -7    0.92    0.76
   4   4   7    1.08    0.92
  -4  -4  -7    0.49    0.90
   4   4   7    1.45    0.94
  -4   4  -7   -0.61    0.92
   4  -4   7    0.03    0.90
   4   4   7    0.46    0.50
  -4  -4  -7    3.05    1.24
  -4  -4  -8    3.53    1.21
  -4  -4  -8    4.90    1.52
  -4   4  -8    3.41    1.46
  -4  -4  -8    2.60    1.08
   4  -4   8    5.16    1.91
   4  -4   8    4.54    1.28
  -4   4  -8    3.90    1.27
   4   4   8    3.54    1.02
   4   4   8    3.13    1.19
   4   4   8    2.09    1.13
   4  -4   9    1.59    1.20
   4   4   9    0.61    0.86
  -4  -4  -9    1.89    1.07
  -4   4  -9   -0.44    1.06
  -4   4  -9    2.06    1.05
   4  -4   9    0.30    0.62
  -4  -4  -9    1.24    0.95
   4   4   9    1.57    0.68
  -4  -4  -9    0.38    0.75
   4  -4  10    1.08    1.20
  -4  -4 -10    0.49    0.91
   4   4  10    1.04    0.85
  -4   4 -10    2.15    1.52
  -4   4 -10    1.49    0.90
  -4  -4 -10   -0.56    1.01
   4  -4  11    6.44    1.76
   4   4  11    6.37    1.86
  -4   4 -11    8.20    2.06
  -4  -4 -11    7.89    1.90
  -4  -4 -11   10.38    2.17
  -4   4 -11    7.62    1.56
  -4   4 -12    4.73    1.89
  -4  -4 -12    3.78    1.58
   4   4  12    6.09    1.98
   4  -4  12    1.77    1.40
  -4  -4 -12    3.68    1.59
   4  -4  13    2.54    1.80
   4   4  13    4.90    1.85
  -4   4 -13    3.81    1.78
  -4  -4 -13    4.17    1.60
  -4  -4 -13    2.88    1.61
  -4  -4 -14   -2.77    1.86
   4  -4  14   -1.85    1.54
  -4  -4 -14    0.45    1.04
   4   4  14   -0.73    1.22
  -4   4 -14   -0.22    1.23
   4  -4  15    4.83    2.21
   4   4  15    5.90    1.85
  -4  -4 -15    0.50    0.95
  -4   4 -15    4.93    2.04
  -4  -4 -15    3.62    1.52
   4   4  16   -0.29    1.20
   4  -4  16    1.64    1.50
  -4  -4 -16   -0.73    1.39
  -4  -4 -16    2.19    1.74
  -4   4 -16   -1.14    1.66
   4   5 -20   -1.87    1.71
  -4   5  20    0.59    1.15
   4  -5 -20   -1.94    1.74
  -4  -5  20   -0.20    1.52
  -4   5  20    2.79    1.89
  -4   5  19    2.02    1.74
  -4  -5  19    0.39    1.21
  -4   5  19    4.09    1.95
   4   5 -19   -2.62    1.66
   4  -5 -19   -3.89    2.16
  -4   5  18    1.63    1.53
  -4   5  18   -1.08    1.42
   4   5 -18    0.65    1.09
  -4  -5  18    1.49    1.45
   4  -5 -18    1.62    1.45
  -4  -5  17   -1.02    1.62
  -4  -5  17   -1.67    1.15
   4  -5 -17    1.50    1.19
  -4   5  17    1.00    1.19
   4   5 -17    1.84    1.46
  -4   5  17   -1.15    1.28
  -4  -5  16   -1.65    1.22
  -4  -5  16   -1.65    1.40
   4  -5 -16   -0.71    1.02
   4   5 -16    1.94    1.39
  -4   5  16   -1.77    1.46
  -4   5  16    1.46    1.28
   4   5 -15    5.18    1.85
  -4   5  15    3.68    1.40
  -4   5  15    8.06    2.48
   4  -5 -15    6.50    1.77
  -4   5  15    4.09    1.56
  -4  -5  15    3.42    1.72
  -4  -5  15    6.20    2.11
  -4  -5  14    0.43    0.86
  -4  -5  14   -0.30    1.32
  -4   5  14    0.32    1.35
  -4   5  14    0.14    0.91
  -4   5  14   -1.51    1.31
   4   5 -14   -0.67    1.23
   4  -5 -14   -0.48    0.91
   4  -5 -13    3.68    1.30
   4   5 -13    4.94    1.76
  -4   5  13    4.93    1.98
   4  -5 -13    2.74    1.04
  -4  -5  13    4.26    1.56
  -4  -5  13    3.99    1.76
  -4   5  13    6.24    1.66
   4   5 -13    5.08    1.58
  -4   5  12    0.90    1.15
   4  -5 -12   -0.16    0.83
  -4   5  12    0.59    0.77
   4  -5 -12    0.91    0.89
  -4  -5  12    1.36    0.89
   4   5 -12   -0.35    1.05
   4   5 -12    2.56    1.25
  -4  -5  12    0.35    1.10
  -4  -5  11    1.26    1.08
  -4   5  11    2.59    1.00
   4   5 -11    1.86    0.98
   4  -5 -11    2.52    1.19
  -4   5  11    3.84    1.58
   4  -5 -11    2.86    1.06
  -4  -5  11   -1.13    1.48
   4   5 -11    2.05    1.14
  -4  -5  10    4.94    1.65
  -4   5  10    2.91    0.97
   4   5 -10    7.08    1.90
  -4  -5  10    5.22    1.56
   4  -5 -10    6.01    1.39
   4   5 -10    6.82    1.66
   4  -5 -10    7.51    1.85
   4   5 -10    5.49    1.57
  -4   5  10    8.05    2.29
  -4  -5   9    6.19    1.70
   4   5  -9    9.64    1.69
   4  -5  -9   11.79    2.71
  -4  -5   9    6.61    1.83
  -4   5   9   12.09    2.51
   4  -5  -9    8.19    1.46
   4   5  -9    7.57    2.34
   4   5  -9   10.02    2.01
  -4   5   9    7.75    1.50
  -4  -5   8    1.74    1.28
   4   5  -8    0.67    0.85
   4  -5  -8   -0.07    1.16
  -4   5   8    1.02    0.85
  -4  -5   8    0.85    0.87
   4  -5  -8    1.33    0.77
   4   5  -8    0.31    0.67
  -4   5   8    2.35    1.73
   4   5  -8    1.93    1.68
  -4   5   7   12.51    1.76
   4   5  -7   15.44    2.29
   4  -5  -7   15.74    3.22
  -4   5   7   14.55    2.60
  -4  -5   7   14.85    2.66
   4  -5  -7   11.88    1.71
   4  -5  -7   11.91    1.27
   4   5  -7   12.55    1.63
   4   5  -7   14.93    3.17
  -4  -5   7   14.15    2.26
   4  -5  -6   15.63    1.89
   4  -5  -6   13.31    3.27
  -4   5   6   15.77    2.55
   4  -5  -6   15.53    1.19
   4   5  -6   17.07    1.85
  -4   5   6   12.96    1.78
   4   5  -6   20.47    3.54
  -4  -5   6   15.63    2.78
  -4   5   5    0.35    1.07
   4  -5  -5    2.28    2.13
   4   5  -5    1.57    1.48
   4  -5  -5   -0.05    0.51
   4   5  -5   -0.37    0.57
   4  -5  -5   -0.04    0.21
  -4  -5   5   -0.66    1.10
   4  -5  -4    1.10    1.34
   4  -5  -4   -0.90    1.58
  -4   5   4    1.20    1.32
   4   5  -4    0.16    0.42
  -4  -5   4   -0.96    1.43
   4   5  -4    0.65    1.78
  -4   5   3   24.45    2.94
   4  -5  -3   30.89    4.71
  -4  -5   3   26.88    1.48
   4   5  -3   23.66    4.17
  -4  -5   3   26.83    3.53
   4  -5  -3   25.78    3.35
   4  -5  -2   13.94    3.51
  -4   5   2   12.42    2.18
   4  -5  -2   10.66    2.38
  -4  -5   2   12.84    2.59
   4   5  -2    9.46    3.12
  -4   5   1   25.66    2.96
   4  -5  -1   26.56    4.69
   4  -5  -1   24.69    3.14
  -4  -5   1   20.12    3.05
  -4   5   1   22.46    0.87
   4   5  -1   27.79    4.53
  -4  -5   0   -0.49    1.34
   4  -5   0    0.34    1.03
   4  -5   0   -2.50    2.34
  -4  -5   0    0.81    0.68
  -4   5   0    0.40    0.73
  -4   5   0    0.66    0.24
   4   5   0   -0.85    1.72
  -4  -5  -1    0.96    1.17
   4  -5   1    2.58    1.60
   4  -5   1    2.83    1.11
  -4  -5  -1    2.89    0.94
  -4   5  -1    2.87    1.37
   4   5   1    2.65    0.54
   4  -5   1    2.53    0.80
   4   5   1    6.12    2.32
   4   5   1    1.92    0.65
   4   5   2   10.48    1.49
  -4  -5  -2    8.26    1.35
   4   5   2    9.52    2.44
   4  -5   2    9.39    2.30
   4  -5   2    8.81    1.80
  -4   5  -2   11.04    1.98
   4   5   2    9.58    1.13
   4  -5   2   11.24    1.54
  -4  -5  -2   11.67    2.42
   4  -5   3    9.49    1.91
  -4   5  -3   10.39    2.01
   4  -5   3    8.73    1.84
   4  -5   3    8.24    2.49
  -4   5  -3    9.43    1.76
   4  -5   3   11.15    1.71
   4   5   3   10.70    1.52
  -4  -5  -3   10.68    2.31
   4   5   3    8.53    2.29
  -4  -5  -3    9.34    1.45
   4  -5   4    2.78    1.14
  -4   5  -4    2.42    1.04
   4   5   4    1.05    0.58
  -4   5  -4    1.33    1.07
   4  -5   4    1.88    1.58
   4  -5   4    1.90    1.11
  -4  -5  -4    1.44    1.04
   4   5   4    3.17    1.73
  -4  -5  -4    1.46    0.71
   4  -5   5   -0.04    0.93
  -4  -5  -5    0.25    0.68
  -4  -5  -5    2.66    1.55
   4  -5   5    0.25    0.57
  -4   5  -5    1.10    0.81
   4   5   5    2.02    0.97
   4  -5   5    2.10    1.38
  -4   5  -5   -0.07    1.03
   4   5   5    1.42    1.03
   4  -5   6    3.64    1.30
   4   5   6    3.95    1.24
   4   5   6    3.55    0.75
   4  -5   6    5.15    1.82
  -4   5  -6    4.05    1.34
  -4  -5  -6    3.87    1.59
  -4  -5  -6    3.42    1.17
  -4   5  -6    4.83    1.30
   4   5   6    4.20    1.40
   4   5   7    2.47    1.18
  -4   5  -7    2.26    1.16
  -4  -5  -7    1.78    1.18
   4  -5   7    1.55    0.96
  -4  -5  -7    0.48    0.70
  -4   5  -7    0.98    0.59
   4  -5   7    3.78    1.46
   4   5   7    3.25    1.26
   4  -5   8    2.54    1.37
   4  -5   8    2.78    1.26
   4   5   8    3.99    1.46
  -4   5  -8    4.37    1.47
  -4  -5  -8    3.62    1.34
  -4  -5  -8    1.21    1.04
  -4   5  -8    1.69    0.86
   4   5   8    2.98    1.14
  -4  -5  -9    0.07    0.66
   4  -5   9   -0.96    1.14
   4  -5   9   -0.68    0.93
  -4   5  -9    0.74    1.18
  -4  -5  -9    0.08    0.77
  -4   5  -9   -0.44    0.83
  -4  -5  -9   -0.97    1.09
   4   5   9   -0.47    1.13
   4   5   9    0.23    0.79
  -4  -5 -10    1.23    1.39
  -4  -5 -10    0.57    0.93
   4   5  10    0.94    0.94
  -4   5 -10    0.21    0.91
  -4   5 -10   -1.85    1.29
   4  -5  10   -0.25    1.32
  -4  -5 -10   -1.30    0.93
   4   5  11    5.00    1.51
   4  -5  11   10.94    2.61
  -4  -5 -11    7.31    1.90
  -4   5 -11   10.58    2.65
  -4  -5 -11    6.07    1.61
   4   5  12    2.84    1.62
  -4   5 -12    2.73    1.52
  -4  -5 -12    0.32    0.98
   4  -5  12    1.47    1.68
  -4  -5 -12    1.08    1.09
   4  -5  13    1.72    1.56
  -4   5 -13   -1.53    1.52
   4   5  13    0.43    1.15
  -4  -5 -13    0.90    1.04
  -4  -5 -13   -0.80    1.12
   4  -5  14   -2.28    2.17
   4   5  14   -0.94    1.04
  -4   5 -14   -0.49    1.61
  -4  -5 -14    0.82    1.37
  -4  -5 -14    2.46    1.20
   4   5  15    0.67    1.49
  -4   5 -15    1.81    1.48
   4  -5  15    2.16    1.52
  -4  -5 -15   -1.72    1.67
  -4  -5 -15    0.69    1.24
  -4  -6  19   -2.62    1.48
  -4   6  19    2.57    1.66
  -4   6  19   -0.12    0.88
   4   6 -19    0.00    1.43
   4  -6 -19    0.00    1.02
  -4  -6  18    0.39    1.77
  -4   6  18    0.93    1.15
   4  -6 -18   -0.36    1.15
   4   6 -18    0.57    1.28
  -4   6  18    0.15    1.17
  -4   6  17    3.51    1.67
   4   6 -17    7.09    2.48
   4  -6 -17    3.70    1.78
  -4  -6  17   -0.43    1.30
  -4   6  17   -0.16    1.51
   4   6 -16    1.35    1.37
  -4   6  16   -0.98    1.50
   4  -6 -16    1.97    1.41
  -4  -6  16    1.15    0.98
  -4   6  16    0.30    1.06
  -4  -6  16    0.03    1.46
  -4   6  15   -0.08    1.23
  -4   6  15    4.34    1.70
  -4   6  15    0.85    1.56
  -4  -6  15    3.32    1.73
   4  -6 -15    1.35    1.10
   4   6 -15    1.02    1.01
  -4  -6  15   -0.34    1.28
  -4   6  14    5.74    2.31
  -4  -6  14    2.14    1.10
   4  -6 -14    3.07    1.32
  -4   6  14    2.78    1.16
  -4  -6  14    4.16    1.74
   4   6 -14    4.08    1.93
  -4   6  14    5.92    1.84
  -4  -6  13   22.57    3.60
   4   6 -13   30.12    4.00
  -4   6  13   25.43    3.14
   4   6 -13   25.81    3.09
   4  -6 -13   27.64    3.21
  -4   6  13   28.94    4.37
  -4  -6  13   23.39    3.63
   4   6 -13   27.41    3.51
  -4   6  12    2.37    1.01
   4  -6 -12    3.43    1.50
  -4  -6  12    2.58    1.70
  -4   6  12    2.71    2.07
   4  -6 -12    1.86    1.34
   4   6 -12    2.89    1.19
  -4  -6  12    3.23    1.51
   4   6 -12    2.42    1.34
   4   6 -12    2.35    1.41
  -4  -6  11   -2.30    1.64
  -4   6  11   -1.02    1.07
   4   6 -11    1.53    0.91
   4  -6 -11    1.32    1.15
   4   6 -11   -1.35    1.32
   4   6 -11    2.16    1.47
   4  -6 -11   -0.39    0.80
  -4  -6  11   -0.70    1.01
  -4   6  11    1.94    1.29
  -4   6  10    8.99    1.71
  -4  -6  10   10.11    2.33
  -4   6  10   13.13    2.96
   4   6 -10   12.39    2.45
   4  -6 -10   11.46    2.59
   4  -6 -10    8.08    1.64
   4   6 -10   10.98    1.95
  -4  -6  10   10.81    2.44
   4   6 -10   11.84    2.65
  -4   6   9   36.65    3.30
  -4  -6   9   36.83    3.95
   4   6  -9   44.81    4.29
   4  -6  -9   36.51    3.25
  -4  -6   9   37.86    4.41
   4   6  -9   37.31    3.08
  -4   6   9   41.38    4.71
   4   6  -9   37.16    4.81
   4  -6  -9   40.74    5.04
  -4  -6   8    2.02    1.13
  -4   6   8    3.15    1.69
  -4  -6   8    2.52    1.44
   4   6  -8    1.26    0.96
   4  -6  -8    1.17    1.48
   4   6  -8    2.40    0.86
   4  -6  -8    2.53    1.10
  -4   6   8    2.14    1.07
   4   6  -8    3.74    1.85
   4  -6  -7   -1.05    0.69
   4  -6  -7   -0.79    1.78
   4   6  -7   -0.28    2.02
  -4   6   7    0.84    1.39
   4   6  -7    1.51    0.60
  -4   6   7    1.16    0.90
  -4  -6   7    0.87    1.51
  -4  -6   7    0.83    0.75
   4   6  -6   13.74    1.61
   4  -6  -6   12.33    3.30
  -4   6   6   13.73    2.70
   4  -6  -6   15.10    2.11
  -4  -6   6   15.76    2.91
   4   6  -6   11.50    3.18
  -4  -6   5   36.75    4.38
   4  -6  -5   30.56    5.00
   4  -6  -5   50.79    5.46
   4   6  -5   42.48    2.69
   4   6  -5   47.11    6.14
  -4   6   5   41.29    4.44
  -4  -6   4    2.18    1.56
  -4   6   4    0.58    1.26
   4  -6  -4    2.02    1.37
   4  -6  -4    0.74    1.39
   4   6  -4    0.22    1.68
   4   6  -3   10.77    3.45
  -4  -6   3    9.39    2.23
  -4   6   3   11.88    2.53
   4  -6  -3   11.39    2.44
   4  -6  -3    7.96    2.90
  -4  -6   2   10.59    2.38
   4  -6  -2   12.39    2.71
   4  -6  -2   10.41    3.46
  -4   6   2   15.06    2.59
   4   6  -2   15.95    4.39
  -4  -6   1    3.27    1.64
   4  -6  -1    5.14    1.65
   4  -6  -1    4.39    2.40
  -4   6   1    6.21    1.56
   4   6  -1    4.15    2.59
  -4  -6   0    0.83    1.41
   4  -6   0   -1.40    1.38
   4  -6   0   -0.36    1.88
  -4   6   0    1.99    1.37
   4   6   0   -2.85    1.78
  -4  -6  -1   51.26    3.58
  -4  -6  -1   50.32    5.16
  -4   6  -1   50.94    4.39
   4  -6   1   43.67    5.89
   4   6   1   52.49    6.22
   4  -6   1   43.34    4.64
   4   6   2    6.66    1.42
  -4  -6  -2    6.48    1.36
  -4   6  -2    8.96    1.85
   4  -6   2    8.33    2.97
   4  -6   2    8.17    2.20
   4   6   2    7.08    0.83
   4  -6   2    8.54    1.34
  -4  -6  -2   12.69    2.97
   4   6   2    6.22    2.23
  -4   6  -3    0.61    0.89
   4  -6   3    1.02    2.02
   4  -6   3    2.45    1.39
  -4  -6  -3    0.23    0.67
   4   6   3    0.26    0.36
  -4  -6  -3    1.60    1.58
   4  -6   3    1.11    0.89
   4   6   3   -0.11    0.63
   4   6   3    0.78    1.37
   4  -6   3    3.15    0.91
  -4   6  -4    2.61    1.36
   4  -6   4    0.96    1.42
  -4  -6  -4    1.53    1.38
   4  -6   4    2.16    1.54
  -4  -6  -4    2.45    1.04
  -4   6  -4    0.78    0.88
   4  -6   4    1.98    1.15
   4  -6   4    2.53    1.02
   4   6   4    4.82    2.25
   4   6   4    1.59    1.03
  -4  -6  -5   42.67    4.75
   4  -6   5   44.58    4.25
  -4  -6  -5   40.17    3.37
  -4   6  -5   41.28    4.00
  -4   6  -5   42.16    4.19
   4  -6   5   41.93    4.17
   4  -6   5   43.20    3.64
   4   6   5   42.80    4.75
   4  -6   5   40.94    5.06
   4   6   5   39.50    3.32
  -4   6  -6    4.73    1.24
   4   6   6    5.35    1.90
  -4  -6  -6    5.93    1.94
   4  -6   6    3.63    1.50
  -4   6  -6    5.44    1.51
   4  -6   6    4.45    1.84
  -4  -6  -6    6.09    1.36
   4   6   6    4.44    1.27
   4   6   7    0.28    0.89
   4  -6   7    0.05    1.24
  -4   6  -7    1.18    1.32
  -4   6  -7    3.04    1.34
  -4  -6  -7    0.04    0.87
  -4  -6  -7    3.85    1.69
   4  -6   7    0.42    1.13
   4   6   7    0.63    0.75
  -4  -6  -8    2.48    1.39
   4  -6   8    5.40    1.87
   4   6   8    3.78    1.36
   4  -6   8    2.64    1.49
  -4   6  -8    0.78    1.02
  -4  -6  -8    2.53    1.21
  -4   6  -8   -0.31    0.84
   4   6   8    1.48    1.06
   4  -6   9   19.41    3.20
  -4  -6  -9   20.21    2.81
   4   6   9   16.81    2.60
  -4  -6  -9   23.41    3.59
   4  -6   9   19.15    2.97
  -4  -6  -9   20.10    2.79
  -4   6  -9   16.95    2.40
  -4   6  -9   21.01    3.36
   4   6   9   19.81    2.93
  -4  -6 -10    3.18    1.43
   4   6  10    4.50    1.64
  -4  -6 -10    2.97    1.45
  -4  -6 -10    4.23    1.54
   4  -6  10    3.36    1.14
  -4   6 -10    2.05    1.03
  -4   6 -11   -0.24    1.07
   4  -6  11    0.60    1.19
   4   6  11   -0.84    1.29
  -4  -6 -11    0.27    1.08
  -4  -6 -11   -0.02    1.05
   4  -6  12    3.51    1.73
   4   6  12    0.24    1.19
  -4   6 -12    0.34    1.25
  -4  -6 -12   -0.18    1.07
  -4  -6 -12    0.12    0.96
   4   6  13    0.47    1.22
  -4   6 -13   -1.41    1.31
  -4  -6 -13   -0.60    1.09
  -4  -6 -13    0.49    1.09
   4  -6  14    0.44    1.61
   4   6  14   -1.43    1.41
  -4   6 -14    2.59    1.86
  -4  -6 -14    0.32    1.26
  -4  -6 -14    0.99    1.19
   4   6  15   -3.96    2.05
  -4  -6 -15    1.31    1.43
  -4   7  18    3.72    1.98
   4   7 -18   -0.15    1.37
   4   7 -18   -1.40    1.51
  -4  -7  18    0.87    1.25
  -4   7  17    1.59    1.62
   4   7 -17   -0.64    0.96
  -4   7  17    2.03    1.24
   4   7 -17   -0.04    1.48
   4  -7 -17    2.15    1.42
  -4  -7  17    1.55    1.30
  -4  -7  16    0.44    1.42
  -4   7  16   -0.30    1.02
  -4   7  16   -0.29    1.01
   4   7 -16    2.22    1.63
   4  -7 -16    0.33    1.08
   4   7 -16    0.75    1.47
  -4  -7  15    5.48    2.10
   4  -7 -15    2.89    1.42
  -4  -7  15    2.59    1.55
  -4   7  15    2.19    1.20
  -4   7  15    1.72    1.39
   4   7 -15    0.56    1.42
   4   7 -15    2.52    1.42
  -4  -7  14    2.57    1.65
  -4  -7  14    0.26    1.09
   4  -7 -14    2.43    1.55
  -4   7  14    2.49    2.05
   4   7 -14    3.52    1.65
  -4   7  14    2.49    1.58
   4   7 -14    1.98    1.22
  -4  -7  13   -3.08    1.50
   4   7 -13   -0.84    1.10
   4   7 -13   -1.06    1.29
  -4  -7  13   -2.90    1.88
  -4   7  13   -1.19    1.08
  -4   7  13    1.05    1.39
   4  -7 -13   -0.12    0.98
   4   7 -13    0.73    1.06
  -4   7  12    2.79    1.36
  -4  -7  12    1.84    1.41
   4  -7 -12   -1.15    1.16
   4   7 -12    0.80    1.14
   4  -7 -12   -1.25    1.23
   4   7 -12   -0.07    0.91
  -4   7  12   -0.63    1.89
   4   7 -12   -0.44    1.24
  -4  -7  12    0.65    1.19
  -4   7  11    1.22    2.00
  -4  -7  11    0.33    1.24
   4   7 -11    0.47    1.27
   4  -7 -11    1.04    1.30
   4  -7 -11    0.44    0.99
  -4   7  11   -1.05    1.14
   4   7 -11    0.02    0.70
  -4  -7  11   -1.05    1.36
   4   7 -11   -0.56    1.72
   4  -7 -10    3.49    1.34
   4   7 -10    3.18    1.46
   4  -7 -10    2.92    1.21
  -4   7  10    2.33    1.05
  -4   7  10    1.60    1.36
  -4  -7  10    2.43    1.21
   4   7 -10    4.01    1.15
  -4  -7  10    3.26    1.99
   4   7 -10    0.44    1.53
  -4  -7   9    0.75    0.91
  -4   7   9    0.12    0.78
   4   7  -9    2.76    1.16
   4  -7  -9    1.63    1.79
  -4   7   9    3.18    1.78
   4  -7  -9   -0.98    1.00
   4   7  -9    0.61    0.58
  -4  -7   9    0.23    0.96
   4   7  -9   -0.65    1.45
   4   7  -8    4.04    2.32
  -4   7   8    4.31    1.86
   4   7  -8    5.03    1.56
  -4   7   8    4.34    1.36
  -4  -7   8    5.54    1.78
   4  -7  -8    2.54    1.10
  -4  -7   8    3.08    1.25
   4   7  -8    3.94    1.03
   4  -7  -8    7.05    3.30
  -4  -7   7    1.61    0.91
   4  -7  -7    2.86    1.57
  -4   7   7    3.30    1.40
  -4  -7   7    2.95    1.63
   4  -7  -7    3.38    1.24
   4   7  -7    3.18    0.82
   4   7  -7    2.31    1.94
  -4   7   6    1.08    1.41
  -4  -7   6    1.26    1.30
   4  -7  -6    0.53    1.24
   4   7  -6    2.00    1.80
   4   7  -6    2.30    0.75
  -4  -7   5    1.02    1.31
   4  -7  -5   -0.29    1.98
  -4   7   5    1.91    1.57
   4   7  -5   -0.63    2.01
   4  -7  -5    0.36    1.31
   4  -7  -4    2.50    2.38
   4  -7  -4    1.39    1.84
  -4   7   4    0.72    1.32
   4   7  -4    1.01    1.80
  -4  -7   4    1.59    1.54
  -4   7   3    3.40    1.67
   4  -7  -3    2.48    1.92
  -4  -7   3    3.66    1.93
   4   7  -3    3.01    2.48
   4  -7  -2    3.51    2.25
  -4  -7   2   -1.03    1.57
  -4   7   2   -1.01    1.39
   4   7  -2    1.68    1.78
  -4  -7   1    0.39    1.21
   4   7  -1    2.81    2.56
  -4   7   1   -1.14    1.09
   4  -7  -1    2.36    1.58
   4  -7   0    2.58    1.52
  -4   7   0    2.35    1.33
   4   7   0    5.78    3.44
  -4  -7   0    1.77    1.38
   4  -7   1    1.72    1.42
   4   7   1   -0.20    2.22
  -4   7  -1    0.45    1.10
  -4  -7  -1    2.14    1.79
   4  -7   1   -4.08    2.93
   4  -7   2   -0.35    1.46
  -4   7  -2    0.88    1.15
  -4  -7  -2    1.07    0.64
  -4  -7  -2    2.42    1.63
   4   7   2    4.24    2.60
   4  -7   2    2.82    1.79
   4  -7   3    1.12    1.07
   4   7   3    2.42    1.14
   4  -7   3    0.29    1.83
   4  -7   3    1.62    1.00
  -4   7  -3    1.99    1.17
  -4  -7  -3    0.21    0.84
  -4  -7  -3    1.22    1.29
   4  -7   3    0.65    0.48
   4   7   3    3.68    2.20
  -4  -7  -4    8.78    2.49
   4   7   4    6.57    1.56
  -4   7  -4    9.31    2.24
   4  -7   4    5.53    2.57
   4  -7   4    9.39    2.34
  -4   7  -4    7.71    2.12
  -4  -7  -4    6.46    1.56
   4  -7   4    6.96    1.32
   4   7   4    8.03    2.48
   4  -7   4    8.27    2.00
  -4   7  -5    3.95    1.57
   4  -7   5    3.25    0.92
   4  -7   5    2.37    2.01
  -4  -7  -5    2.84    1.42
  -4  -7  -5    2.47    1.10
   4  -7   5    4.81    1.68
   4   7   5    1.43    0.92
   4   7   5    2.96    1.60
  -4   7  -5    3.69    1.34
   4  -7   6   -0.19    1.06
   4  -7   6    0.74    1.58
  -4   7  -6    0.58    1.12
  -4  -7  -6    0.42    0.82
  -4  -7  -6    0.57    1.44
  -4   7  -6    2.51    1.46
   4   7   6   -0.42    0.94
   4  -7   6    1.00    0.81
   4   7   6   -0.95    1.58
   4  -7   7   -1.05    1.11
  -4   7  -7   -0.20    1.18
   4  -7   7    1.55    1.12
  -4   7  -7    1.01    1.06
  -4  -7  -7   -0.23    0.73
   4   7   7    0.73    0.77
  -4  -7  -7   -0.35    1.12
   4  -7   7    0.73    1.30
   4   7   7    0.36    1.06
   4   7   8    2.51    1.14
   4  -7   8    5.45    2.04
   4  -7   8    1.69    1.32
  -4  -7  -8    4.66    1.82
  -4  -7  -8    5.02    1.56
  -4   7  -8    5.02    1.90
  -4   7  -8    2.24    0.92
   4   7   8    2.96    1.51
   4   7   9    1.06    1.28
   4  -7   9    2.80    1.88
   4  -7   9    0.20    1.09
  -4   7  -9   -0.94    1.51
   4   7   9    1.10    1.19
  -4  -7  -9    0.54    0.80
  -4  -7  -9    0.54    1.35
   4  -7  10    1.16    1.83
  -4  -7 -10    1.00    0.95
  -4  -7 -10    1.16    1.16
   4   7  10   -0.72    0.90
  -4  -7 -10    4.09    1.92
  -4   7 -10    1.76    1.42
  -4  -7 -11   -0.94    1.03
   4  -7  11   -1.32    1.74
  -4  -7 -11   -0.90    1.36
   4   7  11    2.09    1.48
   4  -7  12    1.13    1.27
   4   7  12    2.52    1.44
  -4   7 -12    0.35    1.19
  -4  -7 -12    2.79    1.42
  -4  -7 -12    1.60    1.14
   4  -7  13    0.94    1.38
  -4   7 -13    1.97    1.60
   4   7  13   -0.66    1.11
  -4  -7 -13   -1.46    1.35
  -4   8  16    1.24    1.41
  -4   8  16    3.01    1.68
   4   8 -16   -2.61    2.07
   4  -8 -16    4.12    1.92
  -4  -8  16    1.59    1.48
  -4  -8  15    2.22    1.46
  -4   8  15    1.18    1.33
  -4   8  15    1.36    1.46
  -4   8  15    4.17    2.26
   4   8 -15    1.21    1.30
   4  -8 -15    0.31    1.31
  -4   8  14   -0.90    1.32
   4   8 -14   -1.09    1.50
  -4   8  14    3.54    1.89
   4  -8 -14    4.16    1.79
  -4  -8  14    3.37    1.82
  -4  -8  14    2.66    1.69
   4   8 -13   -0.48    1.35
  -4   8  13    4.26    1.82
  -4   8  13    6.42    2.77
   4  -8 -13    0.29    0.88
  -4  -8  13    0.01    1.30
   4   8 -13    0.22    1.37
  -4  -8  13    1.76    1.91
   4   8 -12    1.89    1.52
  -4   8  12   -1.53    1.20
  -4  -8  12    2.93    1.73
   4  -8 -12   -1.27    1.66
   4   8 -12    4.33    1.77
  -4   8  12    0.12    1.83
   4  -8 -12    2.53    1.21
  -4  -8  12    2.08    1.54
  -4  -8  11   -1.37    1.01
   4   8 -11    0.85    1.23
   4  -8 -11   -3.07    2.43
  -4   8  11   -1.56    1.91
  -4  -8  11   -1.63    1.52
   4  -8 -11   -1.53    1.17
  -4   8  11   -0.06    0.74
   4   8 -11    0.35    1.40
   4  -8 -10   12.88    3.75
  -4  -8  10    7.66    2.47
   4   8 -10    6.21    2.00
  -4   8  10   11.19    3.11
   4   8 -10    6.22    1.86
   4  -8 -10    7.21    1.71
  -4   8  10    6.77    1.75
  -4  -8  10    5.84    2.07
  -4  -8   9    1.59    1.36
  -4   8   9    1.02    1.12
  -4  -8   9    0.68    1.20
   4   8  -9    2.97    1.44
   4  -8  -9    1.95    1.79
   4   8  -9    1.32    1.50
   4  -8  -9    0.61    0.93
  -4   8   9    1.76    2.51
   4   8  -8    0.12    0.95
   4  -8  -8    1.05    1.91
  -4   8   8   -0.18    1.54
   4  -8  -8    2.08    1.31
  -4  -8   8   -1.06    1.37
   4   8  -8    0.34    1.50
  -4  -8   8   -0.50    0.96
  -4  -8   7    3.83    1.75
   4  -8  -7    6.57    3.35
  -4   8   7    2.74    1.92
  -4  -8   7    1.11    1.10
   4   8  -7    4.18    2.84
  -4  -8   6   14.06    2.81
   4  -8  -6   14.86    4.61
  -4   8   6   15.22    3.28
   4  -8  -6   18.21    3.97
   4   8  -6   10.13    3.24
  -4   8   5    3.21    2.24
  -4  -8   5    3.15    2.07
   4  -8  -5    0.04    1.82
   4  -8  -5   -0.35    2.19
   4   8  -5   -0.17    2.17
   4  -8  -4   -0.41    1.72
   4  -8  -4    0.91    2.28
  -4   8   4    0.34    1.12
  -4  -8   4   -2.98    1.77
   4   8  -4    3.13    2.32
  -4   8   3    4.11    2.01
   4  -8  -3    3.39    1.86
   4   8  -3   -0.11    2.69
  -4  -8   3    2.97    1.52
   4  -8  -2   30.00    4.75
  -4   8   2   27.26    4.05
  -4  -8   2   29.47    4.17
   4   8  -2   25.48    5.44
   4  -8  -1    1.02    1.61
   4   8  -1    7.22    3.26
  -4   8   1    3.44    1.89
  -4  -8   1    3.65    1.76
   4  -8   0   -1.01    1.15
  -4   8   0    1.32    1.33
   4  -8   0    0.48    2.07
  -4  -8   0    0.00    1.42
   4   8   0    0.94    1.82
   4  -8   1    0.07    1.32
   4  -8   1   -3.09    2.59
  -4   8  -1    2.17    1.12
  -4  -8  -1    1.35    1.59
   4   8   1    0.84    1.67
  -4  -8  -2   12.24    2.87
   4  -8   2    8.80    3.11
   4  -8   2   13.03    2.98
  -4   8  -2   10.19    2.46
   4   8   2   12.49    3.87
   4  -8   3    1.64    1.82
   4  -8   3    1.61    1.40
  -4   8  -3   -0.08    1.42
  -4  -8  -3    1.27    1.06
  -4  -8  -3    5.25    2.38
   4  -8   3    1.93    1.33
   4   8   3    2.83    2.26
  -4  -8  -4    1.01    0.84
   4   8   4    0.79    0.92
  -4   8  -4   -2.46    1.55
   4  -8   4    0.33    2.06
  -4   8  -4    0.15    1.29
  -4  -8  -4    0.75    1.48
   4   8   4    2.71    2.46
   4  -8   4    0.08    1.06
   4   8   5    1.27    1.01
  -4   8  -5    1.26    1.47
   4  -8   5   -1.69    1.46
   4  -8   5   -0.38    1.63
  -4  -8  -5   -1.08    1.15
  -4   8  -5    0.87    1.03
  -4  -8  -5    0.27    0.85
   4   8   5   -0.91    1.56
   4  -8   6    3.96    2.49
   4   8   6    2.87    1.78
  -4  -8  -6    3.84    1.93
  -4   8  -6    3.79    1.72
  -4  -8  -6    2.55    1.14
   4   8   6    3.53    1.30
   4  -8   6    3.34    1.52
  -4   8  -6    4.89    1.71
   4  -8   7    3.75    1.87
  -4   8  -7    1.17    1.23
   4   8   7    1.57    1.21
   4  -8   7    3.08    1.90
  -4  -8  -7    0.92    1.58
  -4   8  -7    1.32    1.18
  -4  -8  -7   -0.19    1.11
   4   8   7    1.06    1.15
   4  -8   8    1.53    1.57
  -4   8  -8    2.82    1.60
   4  -8   8    0.18    1.38
  -4  -8  -8    2.02    1.54
   4   8   8    1.14    1.06
  -4  -8  -8    1.88    1.23
   4   8   8    0.18    0.96
  -4  -8  -9    0.62    1.32
  -4   8  -9    1.08    1.24
   4   8   9    3.50    1.49
   4  -8   9   -2.25    1.81
  -4  -8  -9    0.28    0.84
   4  -8   9    1.71    1.32
   4  -8  10   -3.09    2.14
   4   8  10   -0.88    1.34
  -4  -8 -10   -0.20    1.09
  -4   8 -10   -1.51    1.48
  -4  -8 -10   -0.87    1.52
  -4  -8 -11    0.54    0.98
  -4  -8 -11    0.70    1.17
  -4  -8 -11   -1.58    1.58
   4   8  11   -0.25    1.24
  -4   8 -11   -0.45    1.61
   4  -8  11    3.95    1.67
  -4   8 -12    0.29    1.49
   4   8  12   -1.87    1.60
   4  -8  12   -1.39    2.04
  -4  -8 -12    2.75    1.53
  -4  -9  15   -0.93    1.49
   4   9 -15   -2.89    1.76
  -4  -9  14    2.54    2.07
  -4   9  14    3.08    1.59
  -4   9  14    1.01    1.44
   4   9 -14    1.16    1.70
   4  -9 -14    0.10    0.86
  -4  -9  13    1.20    1.33
   4   9 -13    2.23    1.48
  -4   9  13    0.50    1.78
  -4  -9  13   -0.10    1.15
   4  -9 -13   -0.84    1.14
  -4   9  13   -1.06    1.37
  -4  -9  12   -1.19    1.66
   4   9 -12   -1.20    1.64
   4  -9 -12    0.14    1.42
  -4  -9  12    1.98    1.78
   4   9 -12    4.23    2.19
   4  -9 -12   -0.08    0.81
  -4   9  12   -1.75    1.27
  -4   9  12   -1.38    1.77
   4  -9 -11    1.41    1.01
  -4   9  11    2.12    1.34
  -4  -9  11   -1.56    1.79
   4  -9 -11    3.12    2.29
  -4   9  11    5.58    3.01
   4   9 -11   -2.78    1.72
   4   9 -11    1.40    1.77
  -4  -9  11    1.42    1.52
  -4  -9  10    0.65    1.32
  -4  -9  10    0.66    1.38
   4   9 -10    0.02    1.07
  -4   9  10    0.18    1.50
   4   9 -10   -0.23    1.36
   4  -9 -10    2.21    1.09
   4  -9 -10    0.20    2.16
  -4  -9   9    2.48    1.74
  -4  -9   9   -0.20    1.37
   4   9  -9    1.36    1.38
  -4   9   9   -0.53    1.75
   4  -9  -9    1.44    2.66
   4   9  -9   -3.73    1.91
  -4  -9   8    5.44    2.30
   4   9  -8    1.64    1.20
  -4   9   8   -2.65    2.54
   4  -9  -8    5.76    3.28
  -4  -9   8   -0.36    1.17
   4   9  -8    1.35    1.37
  -4  -9   7    2.78    1.63
  -4  -9   7   -0.35    1.21
   4  -9  -7    3.61    2.29
   4   9  -7    0.16    1.54
  -4   9   7   -2.91    2.02
  -4  -9   6    1.23    1.36
   4  -9  -6   -2.16    3.03
   4  -9  -6   -0.62    1.48
  -4   9   6    3.60    2.23
   4   9  -6   -0.51    1.89
  -4  -9   5    0.25    0.90
   4  -9  -5    1.36    2.33
  -4   9   5   -0.24    1.27
   4   9  -5   -0.40    1.55
   4  -9  -5    2.19    2.35
  -4  -9   4    1.66    1.48
   4  -9  -4    0.85    1.55
   4  -9  -4   -1.57    2.32
  -4   9   4    0.27    1.27
   4   9  -4    0.59    1.74
  -4  -9   3   -0.62    1.81
   4  -9  -3   -1.98    2.78
  -4   9   3    2.77    1.87
   4  -9  -3    2.53    2.39
   4  -9  -2    5.65    3.49
  -4   9   2    6.06    2.39
   4  -9  -2    5.81    2.70
   4   9  -2    2.68    2.77
  -4  -9   2    1.58    1.43
   4  -9  -1    0.76    1.58
   4  -9  -1    2.43    3.17
  -4   9   1   -0.19    1.33
   4   9  -1    1.89    2.43
  -4  -9   1    0.31    1.35
  -4   9   0   -0.85    1.50
   4  -9   0   -3.81    2.61
   4  -9   0   -0.77    2.78
  -4  -9   0   -1.22    1.66
   4   9   0   -1.33    2.24
   4  -9   1    0.88    1.23
   4  -9   1    0.84    1.68
  -4  -9  -1    4.90    2.55
  -4   9  -1   -1.07    1.67
   4   9   1    2.58    1.99
   4  -9   2   -0.47    1.24
   4  -9   2    1.69    2.42
  -4   9  -2    1.51    1.53
  -4  -9  -2   -0.35    1.38
   4   9   2    2.95    2.01
  -4  -9  -3   -0.18    1.02
  -4   9  -3   -1.42    1.36
   4  -9   3    1.54    1.48
   4  -9   3   -0.04    2.15
   4   9   3   -0.31    1.27
  -4  -9  -4    0.22    1.47
  -4   9  -4   -1.76    1.59
  -4   9  -4   -0.82    1.38
   4  -9   4    0.38    1.59
   4  -9   4    3.79    2.00
   4   9   4    0.27    1.54
   4  -9   5    1.09    1.41
  -4  -9  -5   -0.47    1.28
  -4   9  -5   -0.76    1.02
   4  -9   5   -1.43    1.66
  -4   9  -5   -0.05    1.23
  -4  -9  -5   -0.81    1.13
   4   9   5    1.91    1.83
   4   9   6    0.32    1.31
   4  -9   6    0.65    1.22
  -4  -9  -6   -2.00    1.70
  -4   9  -6   -0.26    1.34
   4  -9   6   -1.65    1.85
  -4   9  -6    1.17    1.45
  -4  -9  -6   -0.45    1.11
   4   9   6    0.49    1.53
   4   9   7   -0.63    0.83
  -4  -9  -7    2.80    1.79
  -4   9  -7    1.13    1.12
   4  -9   7   -0.68    1.24
  -4  -9  -7    0.95    1.10
   4  -9   7   -0.61    1.20
   4   9   7   -3.18    1.85
  -4  -9  -8    1.97    1.30
   4  -9   8    5.03    2.12
   4   9   8    1.09    1.19
  -4  -9  -8    5.15    2.67
   4  -9   8   -0.55    1.12
  -4   9  -8   -0.50    1.69
   4   9   8    0.92    1.17
   4  -9   9   -0.57    1.33
  -4  -9  -9   -3.35    2.16
  -4  -9  -9   -0.43    1.16
  -4   9  -9    0.56    1.11
   4   9   9   -4.97    1.86
   4  -9  10    3.50    1.59
  -4  -9 -10    3.59    1.92
   4   9  10   -2.61    1.62
  -4   9 -10   -1.41    1.37
  -4  -9 -10    2.24    1.42
  -4  -9 -11   -0.53    1.26
   4 -10 -12    0.72    1.32
   4  10 -12    1.08    1.20
  -4 -10  12   -0.85    1.42
  -4 -10  12   -0.34    1.31
   4  10 -12   -0.05    1.31
  -4  10  11   -2.30    2.07
  -4 -10  11    1.10    1.28
   4 -10 -11    1.14    2.37
   4  10 -11   -1.35    1.59
   4  10 -11   -1.78    1.75
  -4 -10  11    0.43    1.49
  -4 -10  10    2.75    1.60
   4 -10 -10   -0.42    1.73
   4  10 -10    2.18    1.41
  -4  10  10    4.69    3.02
  -4 -10  10    6.15    2.68
   4  10 -10    0.11    1.58
  -4  10   9    0.07    1.88
  -4 -10   9   -3.08    1.70
   4  10  -9    0.50    1.28
   4  10  -9   -0.04    1.07
   4 -10  -9    3.61    2.56
  -4 -10   9    0.48    1.44
  -4 -10   8    1.36    1.23
   4  10  -8    2.75    1.56
  -4  10   8    0.52    1.25
   4 -10  -8   -1.54    1.80
   4  10  -8    2.30    2.26
  -4 -10   8    0.18    0.97
   4 -10  -7    0.04    1.90
  -4  10   7    0.08    1.50
  -4 -10   7    2.19    1.52
  -4 -10   7   -1.77    1.35
   4  10  -7    1.67    1.70
  -4 -10   6    2.58    1.73
  -4  10   6    7.09    2.73
   4 -10  -6    4.47    3.21
   4  10  -6    5.99    2.93
  -4 -10   5    0.05    1.54
   4 -10  -5   -1.26    2.17
   4 -10  -5    0.32    2.35
  -4  10   5    0.94    1.68
   4  10  -5   -1.20    2.26
   4 -10  -4    1.43    1.88
   4 -10  -4    1.49    2.10
  -4  10   4   -1.96    2.38
   4  10  -4   -2.61    2.25
  -4 -10   4   -1.20    1.64
  -4  10   3   -0.78    2.24
   4 -10  -3    1.06    2.19
   4 -10  -3    2.28    2.36
   4  10  -3    2.71    2.73
  -4 -10   3    0.18    1.57
   4 -10  -2    6.12    3.66
  -4  10   2    3.14    2.22
  -4 -10   2    0.33    1.55
   4  10  -2    0.90    2.06
   4 -10  -2    4.38    2.21
   4 -10  -1    1.24    1.65
   4 -10  -1   -3.89    3.73
  -4  10   1   -1.44    1.38
  -4 -10   1   -2.01    1.77
   4  10  -1    2.48    2.82
   4 -10   0    1.91    2.08
   4 -10   0    2.78    2.42
  -4  10   0    2.95    2.34
  -4 -10   0   -0.02    1.30
   4  10   0    1.19    2.11
  -4 -10  -1   -0.82    1.88
  -4  10  -1   -0.82    1.80
   4 -10   1   -1.21    1.58
   4 -10   1   -2.28    2.61
   4  10   1   -3.71    2.96
   4 -10   2    0.30    2.29
  -4  10  -2    2.27    1.58
  -4 -10  -2    8.31    2.69
   4  10   2    5.67    2.82
   4 -10   3   -1.95    1.68
  -4  10  -3    1.44    1.61
  -4 -10  -3   -0.05    1.84
   4 -10   3   -4.36    3.11
   4  10   3    1.05    1.82
   4  10   4    1.98    1.40
   4 -10   4   -0.15    2.27
  -4 -10  -4    0.30    1.31
  -4  10  -4    0.42    1.62
  -4  10  -4    2.15    1.64
   4 -10   4    1.93    1.21
   4 -10   5   -1.59    1.65
  -4  10  -5    0.67    1.26
   4 -10   5    1.79    2.05
  -4 -10  -5    1.43    1.48
   4  10   5   -0.44    1.39
  -4  10  -6    3.22    1.77
   4 -10   6   -0.06    1.25
   4 -10   6    1.62    1.58
  -4 -10  -6   -1.31    1.70
   4  10   6    1.16    1.88
   4 -10   7    1.87    1.70
   4  10   7    1.06    1.32
  -4  10  -7    1.79    1.55
  -4 -10  -7   -2.03    1.71
  -4 -10  -7   -0.67    1.09
   4 -10   7   -2.07    1.93
  -4  10  -8    0.03    1.01
   4 -10   8   -1.67    2.11
   4  10   8    0.36    1.15
  -4 -10  -8   -0.74    1.18
  -4 -10  -8    3.45    2.11
  -4 -11  10   -2.31    1.88
   4 -11 -10   -0.22    1.60
   4  11 -10   -1.08    2.35
  -4 -11   9   -0.64    1.55
   4  11  -9   -2.08    1.46
   4 -11  -9    0.46    2.13
   4  11  -9    3.27    1.96
  -4 -11   9    0.70    1.38
  -4 -11   8    0.69    1.44
   4  11  -8   -0.54    1.25
   4 -11  -8    1.29    1.91
   4  11  -8   -0.71    1.84
  -4 -11   8   -3.04    1.77
  -4 -11   7   -1.44    1.44
   4  11  -7    0.33    1.32
   4 -11  -7    0.03    2.58
  -4  11   7    0.59    1.47
   4  11  -7    5.07    2.68
  -4 -11   7    2.47    1.90
   4 -11  -6   -5.00    3.77
  -4  11   6   -1.66    1.80
  -4 -11   6   -0.56    1.57
   4  11  -6   -0.19    1.67
   4 -11  -5   -1.38    2.58
  -4  11   5    2.36    2.49
   4 -11  -5   -4.36    2.57
  -4 -11   5   -0.98    1.57
   4  11  -5   -0.95    2.33
   4 -11  -4   -0.41    1.81
   4 -11  -4    2.28    3.11
  -4  11   4   -2.34    2.50
  -4 -11   4   -1.34    1.82
   4  11  -4    1.73    2.18
   4 -11  -3   -2.73    2.66
   4 -11  -3   -0.47    1.41
  -4  11   3   -2.32    2.35
  -4 -11   3   -0.09    1.65
   4  11  -3   -4.29    2.68
   4 -11  -2   -1.29    1.75
  -4  11   2   -4.74    2.57
   4 -11  -2   -0.84    2.03
  -4 -11   2    1.52    1.54
   4  11  -2    4.00    2.45
   4 -11  -1   -0.03    1.51
   4 -11  -1   -1.03    2.12
  -4  11   1    2.58    2.11
  -4 -11   1   -1.65    1.70
   4  11  -1    2.19    2.80
   4 -11   0   -1.33    2.27
  -4  11   0   -1.23    1.24
  -4 -11   0    0.52    1.44
   4 -11   1    2.91    2.74
   4  11   1    3.82    2.22
  -4 -11  -1   -1.31    1.59
  -4  11  -2   -4.76    2.83
   4 -11   2   -2.77    2.28
  -4 -11  -2    0.82    1.51
   4  11   2    2.16    1.73
   4 -11   3   -5.42    2.29
  -4  11  -3   -0.44    1.20
   4 -11   3    0.56    1.80
  -4  11  -3    2.20    2.09
  -4 -11  -3   -1.86    2.03
   4 -11   4   -0.28    1.18
  -4  11  -4    0.70    1.40
   4 -11   4    2.63    1.91
   4  11   4   -1.02    1.76
   4 -11   5    2.31    1.77
   4  11   5   -0.41    1.82
   4  11   6    6.64    3.01
   4 -12  -3   -3.60    2.15
   4 -12  -2    2.87    2.17
  -5   0  22    2.08    1.35
   5   0 -22   -0.47    1.03
  -5   0  21    0.23    1.37
  -5   0  21    0.90    1.32
   5   0 -21    1.47    1.55
  -5   0  20    1.39    1.38
  -5   0  20    2.06    1.69
   5   0 -20   -0.38    1.03
  -5   0  19   -0.95    1.63
   5   0 -19    0.06    1.08
  -5   0  19    1.77    1.73
  -5   0  18   18.72    3.59
   5   0 -18   13.51    2.58
  -5   0  18   14.05    2.83
   5   0 -17    0.16    0.90
  -5   0  17   -1.43    1.42
  -5   0  17   -1.28    0.95
   5   0 -16   16.66    2.71
  -5   0  16   20.89    3.48
  -5   0  16   17.15    2.77
  -5   0  15   -0.21    1.00
   5   0 -15    0.47    1.01
  -5   0  15   -1.84    1.41
  -5   0  14    0.26    0.97
   5   0 -14   -0.58    0.84
  -5   0  13   -0.93    1.48
   5   0 -13    0.66    1.06
  -5   0  13    1.02    1.06
  -5   0  12   42.36    2.61
  -5   0  12   39.18    3.48
   5   0 -12   49.84    3.80
  -5   0  12   48.00    4.51
   5   0 -11    0.06    0.43
  -5   0  11    0.21    0.44
   5   0 -11    0.84    0.82
  -5   0  11   -0.56    1.08
  -5   0  11    1.61    0.94
   5   0 -11    0.77    0.60
   5   0 -10   40.53    2.99
  -5   0  10   36.35    3.45
  -5   0  10   38.70    3.07
   5   0 -10   39.40    2.70
   5   0 -10   40.07    2.81
  -5   0  10   38.23    2.40
  -5   0   9    0.47    0.56
  -5   0   9   -0.87    0.88
   5   0  -9    0.01    0.45
  -5   0   9    0.38    0.40
   5   0  -9    0.75    0.65
   5   0  -9   -0.78    0.57
   5   0  -8    0.10    0.42
   5   0  -8    0.56    0.68
  -5   0   8    0.09    0.35
  -5   0   8    0.43    0.82
  -5   0   8    0.25    0.42
   5   0  -8    0.31    0.46
   5   0  -7   -0.08    0.46
  -5   0   7   -0.12    0.28
   5   0  -7   -0.16    0.50
  -5   0   7   -0.04    0.56
   5   0  -7    0.15    0.37
  -5   0   7    0.13    0.32
   5   0  -7   -0.26    0.49
  -5   0   6   17.80    1.78
   5   0  -6   16.66    1.15
  -5   0   6   17.71    1.38
  -5   0   6   18.45    1.21
   5   0  -6   17.12    1.76
   5   0  -6   18.09    1.38
  -5   0   6   16.74    1.31
   5   0  -6   19.09    1.96
   5   0  -6   16.93    1.93
   5   0  -5   -0.02    0.51
  -5   0   5   -0.03    0.14
  -5   0   5    0.12    0.23
   5   0  -5   -0.41    0.61
   5   0  -5    0.21    0.17
   5   0  -5    0.14    0.14
   5   0  -5    0.13    0.45
  -5   0   5   -0.07    0.37
   5   0  -4   86.84    4.25
   5   0  -4   91.23    3.45
   5   0  -4   92.50    4.33
   5   0  -3    0.56    0.64
   5   0  -3    0.02    0.37
   5   0  -3   -0.15    0.49
   5   0  -2   14.49    1.86
   5   0  -2   13.94    1.81
   5   0  -1   -0.22    0.48
   5   0  -1    0.10    0.20
   5   0  -1    0.57    0.54
  -5   0   1   -0.29    0.40
  -5   0   1    0.39    0.39
   5   0  -1    0.21    0.20
  -5   0   1    0.05    0.15
  -5   0   1    0.08    0.18
   5   0  -1    0.12    0.43
  -5   0   0   12.05    1.09
   5   0   0   10.26    1.60
   5   0   0   11.32    1.06
  -5   0   0   12.22    1.04
  -5   0   0   13.89    1.45
  -5   0   0   11.14    1.19
   5   0   0   13.12    1.60
   5   0   0   12.39    1.61
   5   0   0   10.62    1.01
   5   0   1   -0.49    0.63
   5   0   1   -0.01    0.48
   5   0   1    0.61    0.66
   5   0   1   -0.25    0.33
  -5   0  -1   -0.59    0.41
  -5   0  -1    0.64    0.42
  -5   0  -1   -0.66    0.63
  -5   0  -2   23.37    1.47
  -5   0  -2   23.56    1.89
   5   0   2   21.24    2.05
   5   0   2   22.28    1.86
  -5   0  -2   20.82    2.19
   5   0   2   21.94    2.15
   5   0   3    0.39    0.55
   5   0   3    0.01    0.45
   5   0   3    0.31    0.46
  -5   0  -3    0.38    0.24
  -5   0  -3    0.32    0.61
   5   0   3    0.33    0.28
  -5   0  -3    0.42    0.68
  -5   0  -4   81.90    2.67
   5   0   4   80.98    3.26
  -5   0  -4   79.94    4.23
  -5   0  -4   81.88    4.78
   5   0   4   75.86    4.29
   5   0   4   79.74    4.05
   5   0   4   78.47    3.77
   5   0   5   -0.42    0.50
   5   0   5   -0.09    0.50
   5   0   5    0.05    0.74
  -5   0  -5    0.07    0.59
  -5   0  -5   -0.29    0.74
   5   0   5   -0.21    0.50
   5   0   6   -0.20    0.83
  -5   0  -6    1.06    0.91
  -5   0  -6   -0.24    0.82
   5   0   6    0.23    0.53
   5   0   7   -0.40    0.79
  -5   0  -7    0.31    0.99
   5   0   7    0.35    0.56
  -5   0  -7    2.02    1.38
  -5   0  -8   55.44    4.33
  -5   0  -8   61.25    5.03
   5   0   8   59.96    4.53
   5   0   9    0.52    1.10
  -5   0  -9   -0.58    1.08
  -5   0  -9    1.92    1.32
  -5   0 -10    8.54    1.82
  -5   0 -10    9.13    2.20
   5   0  10   10.58    2.18
  -5   0 -11   -0.48    1.25
  -5   0 -11   -1.24    1.29
   5   0  11   -0.70    1.33
   5   0  12    0.46    1.22
  -5   0 -12    1.54    1.25
  -5   0 -12    3.46    1.71
  -5   0 -13   -0.49    1.24
   5   0  13    0.61    1.03
  -5   0 -13   -1.33    1.02
  -5   0 -14    2.70    1.67
  -5   0 -14    3.26    1.47
   5   0  14    0.16    1.19
   5   0  15   -1.87    1.44
  -5   0 -15    1.03    1.59
  -5   0 -15   -1.11    1.19
   5   0  16   -0.03    1.07
  -5   0 -16   -1.51    1.43
  -5   0 -16    1.22    1.19
   5   0  17   -1.79    1.77
  -5   0 -17    2.55    1.74
  -5   0 -17   -1.15    1.78
   5   1 -22    0.14    1.10
  -5  -1  22   -0.76    1.34
   5  -1 -22    0.93    1.25
  -5   1  22   -1.11    1.33
  -5   1  21   -2.59    1.54
  -5  -1  21   -1.54    1.58
   5   1 -21    0.43    1.35
   5  -1 -21    0.86    1.18
  -5  -1  21   -2.33    1.72
  -5   1  20   -1.79    1.47
  -5  -1  20   -0.65    1.38
  -5   1  20    2.08    1.96
   5   1 -20   -2.40    1.50
   5  -1 -20   -1.11    1.30
  -5  -1  20   -0.96    1.45
  -5  -1  19    0.17    1.41
  -5  -1  19    0.98    0.95
  -5   1  19   -3.22    1.77
   5   1 -19    1.00    1.22
   5  -1 -19   -0.41    0.94
  -5   1  19   -2.31    1.34
  -5  -1  18    0.12    1.08
  -5   1  18    1.08    1.21
  -5  -1  18    0.79    1.43
  -5   1  18    0.05    1.15
   5   1 -18    1.90    1.14
   5  -1 -18    0.81    1.01
  -5   1  17    0.14    1.03
  -5  -1  17    1.93    1.45
   5   1 -17    0.16    0.99
  -5   1  17    0.90    1.31
   5  -1 -17   -1.35    1.13
  -5  -1  17    0.14    1.53
  -5   1  16    0.58    1.29
  -5  -1  16    0.97    1.09
  -5  -1  16    0.16    1.16
   5   1 -16   -1.76    1.39
   5  -1 -16   -1.11    1.34
  -5   1  16   -0.63    1.19
  -5  -1  15    0.78    1.40
   5  -1 -15   -0.63    0.94
  -5   1  15   -1.27    1.20
   5   1 -15   -0.58    0.92
  -5   1  15   -0.44    1.02
  -5  -1  15   -1.25    0.85
  -5  -1  14    3.23    1.58
   5   1 -14    2.47    1.03
  -5  -1  14    4.27    1.41
  -5   1  14    2.84    1.62
   5  -1 -14    2.33    0.99
  -5   1  14    4.89    1.60
  -5   1  13   -0.87    1.11
  -5  -1  13    0.21    1.00
   5   1 -13   -0.12    0.41
  -5   1  13    0.69    0.76
  -5  -1  13    1.03    1.42
  -5   1  13    0.11    0.64
   5   1 -13   -0.08    0.78
   5  -1 -13   -0.56    0.84
   5  -1 -13   -0.02    0.36
  -5  -1  12   -0.66    1.14
  -5  -1  12    0.71    0.96
  -5   1  12    0.08    0.80
  -5   1  12   -0.11    0.99
  -5   1  12   -0.11    0.59
   5   1 -12    1.88    1.12
   5  -1 -12   -0.05    0.71
   5   1 -12    0.21    0.47
   5  -1 -12   -0.53    0.59
   5  -1 -11    5.15    1.03
  -5   1  11    3.61    0.61
   5   1 -11    4.90    1.05
  -5   1  11    4.82    1.17
  -5  -1  11    4.64    1.23
  -5   1  11    7.34    1.40
   5   1 -11    4.73    1.27
   5  -1 -11    3.86    1.00
  -5  -1  11    3.11    1.42
  -5   1  11    5.53    1.48
  -5   1  10    0.27    0.51
  -5   1  10    0.64    0.29
   5  -1 -10    0.38    0.50
  -5  -1  10    1.35    1.08
   5   1 -10    0.20    0.47
  -5   1  10    0.46    0.76
   5  -1 -10    0.24    0.55
  -5  -1  10    0.89    0.30
   5   1 -10   -1.05    0.87
  -5  -1  10    1.43    0.83
  -5   1  10    1.12    0.69
  -5   1   9    0.01    0.48
  -5  -1   9    0.84    0.53
   5   1  -9    0.38    0.52
  -5   1   9    1.19    0.59
   5   1  -9    1.57    0.93
  -5  -1   9    0.74    0.30
  -5   1   9    0.66    0.75
   5  -1  -9    0.74    0.47
  -5  -1   9    1.23    0.86
   5  -1  -9    0.60    0.61
  -5   1   9    0.30    0.15
   5   1  -8   13.70    1.90
  -5   1   8   14.80    1.62
  -5  -1   8   14.05    2.16
   5   1  -8   16.33    1.81
   5  -1  -8   13.56    1.40
  -5  -1   8   15.27    1.01
  -5   1   8   14.07    1.40
  -5  -1   8   15.66    1.83
   5   1  -8   17.91    2.01
   5  -1  -8   15.35    1.77
  -5   1   7   37.75    1.99
  -5  -1   7   37.18    1.64
   5   1  -7   40.19    2.48
  -5   1   7   40.23    2.55
   5  -1  -7   40.40    2.04
   5  -1  -7   38.18    2.62
   5   1  -7   37.27    2.74
  -5  -1   7   43.24    3.37
   5   1  -7   38.72    2.93
   5   1  -7   41.88    3.04
   5  -1  -7   40.78    2.91
  -5  -1   7   35.06    2.45
  -5  -1   6    3.97    0.78
   5   1  -6    2.95    0.85
  -5  -1   6    3.70    0.61
   5   1  -6    4.39    1.14
  -5   1   6    4.29    0.89
   5  -1  -6    3.68    0.56
   5  -1  -6    3.04    0.72
   5   1  -6    3.61    0.88
  -5   1   6    4.68    0.62
   5  -1  -6    4.20    1.07
   5   1  -6    4.72    0.76
  -5  -1   6    3.87    1.16
   5   1  -5    3.51    1.10
   5  -1  -5    2.79    0.89
  -5   1   5    4.61    0.85
   5  -1  -5    3.87    1.00
  -5  -1   5    3.55    0.96
   5  -1  -5    3.50    0.52
  -5   1   5    3.89    0.50
   5   1  -5    3.37    0.51
  -5   1   5    3.30    0.49
   5   1  -5    3.28    0.78
   5  -1  -5    3.48    0.70
  -5  -1   5    3.46    0.57
  -5   1   5    3.29    0.43
   5  -1  -5    3.66    0.47
   5   1  -5    4.27    1.19
  -5  -1   4   33.75    1.33
   5   1  -4   34.09    1.32
   5  -1  -4   37.10    1.31
  -5   1   4   37.67    1.35
  -5   1   4   38.32    1.32
  -5   1   4   38.49    2.41
   5  -1  -4   38.55    1.38
  -5   1   4   34.92    1.66
   5  -1  -4   35.87    2.91
   5  -1  -4   38.10    2.14
   5   1  -4   37.33    2.97
   5   1  -4   37.55    2.95
   5  -1  -4   36.41    2.87
   5   1  -4   37.55    2.28
  -5  -1   4   37.06    2.33
  -5   1   3   44.45    2.68
  -5  -1   3   48.30    1.05
  -5  -1   3   46.51    2.25
   5  -1  -3   49.21    1.37
   5  -1  -3   53.75    3.45
  -5   1   3   44.58    2.17
   5   1  -3   48.28    1.06
  -5   1   3   48.73    1.35
   5   1  -3   47.94    2.53
   5   1  -3   47.37    3.39
   5   1  -3   47.93    3.37
   5  -1  -3   45.93    3.23
   5   1  -2    8.30    1.48
  -5  -1   2    7.95    0.79
   5  -1  -2    9.96    1.64
   5  -1  -2    9.85    1.48
   5  -1  -2    8.84    0.74
  -5  -1   2    8.49    0.52
   5   1  -2   10.54    1.56
  -5   1   2    8.74    1.10
  -5   1   2    7.55    1.15
   5   1  -2    8.40    0.52
  -5  -1   2    8.34    0.55
   5   1  -2    7.97    0.53
  -5  -1   2    6.43    1.18
   5  -1  -1   21.09    1.33
  -5  -1   1   23.80    2.07
  -5   1   1   21.33    1.88
   5   1  -1   22.05    1.01
  -5  -1   1   22.21    1.00
   5   1  -1   22.22    1.17
   5   1  -1   22.21    1.76
   5   1  -1   21.32    2.31
   5  -1  -1   22.52    1.96
  -5   1   1   21.57    1.37
  -5  -1   1   22.56    1.20
   5   1  -1   22.33    2.27
   5  -1  -1   22.60    2.27
   5  -1  -1   21.40    2.22
  -5   1   0   33.88    2.62
  -5  -1   0   32.23    1.48
   5   1   0   32.85    1.48
   5   1   0   30.17    2.71
   5   1   0   34.24    2.30
   5  -1   0   30.96    2.40
  -5  -1   0   34.52    2.54
  -5   1   0   30.89    1.84
   5   1   0   32.49    2.68
   5  -1   0   30.29    2.62
   5  -1   0   29.97    2.64
   5  -1   0   32.87    1.89
  -5  -1  -1   76.89    3.75
   5   1   1   77.61    2.72
  -5   1  -1   74.69    3.30
   5  -1   1   75.62    3.29
  -5  -1  -1   75.08    2.69
  -5   1  -1   71.52    4.05
   5   1   1   73.14    3.84
   5  -1   1   71.78    4.05
   5   1   1   68.34    4.20
   5   1   1   77.85    3.96
   5  -1   1   69.22    3.89
  -5   1  -1   79.62    2.22
   5  -1   2   30.53    2.32
  -5  -1  -2   26.50    1.38
  -5  -1  -2   30.88    2.27
   5   1   2   29.33    1.97
  -5   1  -2   30.15    2.26
  -5   1  -2   31.75    2.81
   5  -1   2   27.84    2.45
  -5  -1  -2   27.11    2.30
   5   1   2   27.19    2.70
   5   1   2   27.84    2.34
  -5  -1  -2   29.63    1.94
  -5  -1  -3  113.12    4.26
  -5   1  -3  109.41    4.76
   5  -1   3  114.33    4.88
   5  -1   3  111.22    4.83
  -5  -1  -3  110.49    3.33
  -5  -1  -3  116.74    4.19
  -5   1  -3  129.26    6.06
  -5  -1  -3  112.48    5.00
   5   1   3  114.92    4.33
   5   1   3  110.40    5.18
   5   1   3  109.90    4.56
  -5   1  -4    3.04    0.91
   5   1   4    3.42    0.90
   5   1   4    3.03    0.89
  -5  -1  -4    3.46    0.90
   5  -1   4    3.17    0.88
  -5  -1  -4    4.74    0.88
  -5   1  -4    4.41    1.39
   5  -1   4    4.46    1.24
  -5  -1  -4    2.77    0.92
   5   1   5   27.74    2.51
  -5  -1  -5   26.24    2.46
  -5   1  -5   22.50    2.60
  -5  -1  -5   26.09    2.72
  -5   1  -5   26.23    3.06
  -5  -1  -5   26.00    2.07
   5  -1   5   22.79    2.69
   5  -1   5   24.43    2.30
   5   1   5   28.04    2.25
   5  -1   6    0.20    0.64
   5   1   6    0.38    0.42
  -5  -1  -6   -2.32    1.09
   5  -1   6   -2.18    1.14
  -5  -1  -6   -0.65    0.54
  -5   1  -6    0.65    0.82
  -5   1  -6   -0.91    0.92
   5   1   6   -0.04    0.72
  -5  -1  -6    0.57    0.84
   5  -1   7   83.02    5.36
  -5  -1  -7   89.27    5.64
   5   1   7   93.90    5.32
  -5   1  -7   93.82    5.55
  -5  -1  -7   87.03    5.11
   5  -1   7   91.05    4.15
  -5   1  -7  104.20    6.44
   5   1   7   92.15    3.90
   5  -1   8    6.05    1.73
  -5   1  -8    4.28    1.44
  -5  -1  -8    3.89    1.24
  -5   1  -8    4.52    1.66
  -5  -1  -8    6.12    1.61
   5   1   8    5.28    0.98
   5   1   8    3.11    1.21
   5  -1   8    4.07    0.86
  -5  -1  -9    3.62    1.31
   5  -1   9    3.47    1.37
  -5   1  -9    4.41    1.56
  -5  -1  -9    3.44    1.28
  -5   1  -9    5.08    1.93
   5   1   9    4.97    1.54
   5   1  10    5.92    1.80
   5  -1  10    3.67    1.58
  -5   1 -10    4.32    1.29
  -5   1 -10    3.99    1.63
  -5  -1 -10    4.49    1.45
  -5  -1 -10    5.85    1.67
  -5  -1 -11   37.61    4.30
   5   1  11   29.95    3.68
  -5   1 -11   39.99    4.43
  -5  -1 -11   28.69    3.44
   5  -1  11   27.83    3.69
  -5   1 -11   30.97    3.82
   5   1  12   -2.28    1.18
  -5   1 -12    1.06    1.28
  -5  -1 -12    1.99    1.63
  -5  -1 -12    0.13    0.94
  -5   1 -12    2.09    1.31
   5  -1  12    0.76    1.03
   5  -1  13    1.53    1.33
  -5   1 -13   -0.49    1.31
  -5  -1 -13   -1.77    1.48
  -5   1 -13    1.62    1.22
   5   1  13   -0.51    1.12
  -5  -1 -13   -1.45    1.68
  -5   1 -14   11.25    2.62
   5  -1  14    6.28    2.11
  -5  -1 -14    7.61    2.12
   5   1  14    6.51    1.91
  -5   1 -14    6.85    2.13
  -5  -1 -14   10.47    2.60
   5   1  15    3.46    1.55
  -5   1 -15    4.89    2.08
  -5  -1 -15    4.21    1.84
  -5   1 -15    4.23    1.70
  -5  -1 -15    6.15    2.10
   5  -1  15    4.60    2.15
   5   1  16   -1.55    1.58
  -5   1 -16    0.66    1.14
  -5  -1 -16    0.66    1.23
  -5  -1 -16    3.01    1.66
   5  -1  16   -0.60    1.35
  -5  -1 -17    3.50    2.01
   5  -1  17   -1.14    1.35
   5   1  17    1.54    1.47
  -5   1 -17    2.28    1.57
  -5  -1 -17    0.25    1.35
  -5  -2  22    0.17    1.27
  -5   2  22   -1.47    1.82
   5  -2 -22   -2.22    1.79
   5   2 -22    1.75    1.55
  -5  -2  21    1.06    1.59
  -5   2  21   -0.52    1.43
   5  -2 -21   -0.03    1.19
  -5   2  21    3.60    1.84
   5   2 -21    1.10    1.66
  -5  -2  21    0.66    1.80
  -5   2  20   -0.07    1.28
   5   2 -20   -3.28    1.77
   5  -2 -20    1.24    1.38
  -5  -2  20   -1.14    1.72
  -5   2  20   -3.21    1.92
  -5  -2  20    3.49    1.84
   5   2 -19   -1.17    1.31
  -5  -2  19    0.05    1.35
  -5  -2  19    2.14    1.36
  -5   2  19   -1.43    1.27
  -5   2  19   -2.68    1.81
   5  -2 -19   -1.82    1.48
   5  -2 -18   -0.22    1.29
  -5  -2  18    0.41    1.17
   5   2 -18    1.05    1.13
  -5   2  18   -0.16    1.19
  -5   2  18    0.29    1.33
  -5  -2  18    0.97    1.07
  -5  -2  17    2.47    1.54
  -5   2  17    0.89    0.93
  -5   2  17    3.71    1.75
   5   2 -17    2.37    1.26
  -5  -2  17    2.72    1.53
   5  -2 -17    1.07    1.14
  -5  -2  16    0.67    1.12
  -5  -2  16    1.88    1.00
  -5   2  16    1.17    1.26
   5   2 -16    3.47    1.48
  -5   2  16    2.85    1.33
   5  -2 -16    1.43    1.24
  -5   2  15    3.75    1.38
  -5   2  15    3.70    1.77
  -5  -2  15    1.55    1.05
   5  -2 -15    3.98    1.39
   5   2 -15    6.74    2.13
  -5  -2  15    1.54    1.17
  -5   2  14    1.85    1.00
  -5  -2  14    2.17    1.41
   5   2 -14    3.87    1.34
   5  -2 -14    4.05    1.28
  -5  -2  14    3.86    1.61
  -5   2  14    3.10    1.34
  -5   2  14    4.19    1.70
   5  -2 -13    1.11    0.54
   5   2 -13    0.54    0.50
  -5   2  13    2.72    1.18
  -5   2  13    1.41    1.09
   5   2 -13    1.52    1.25
   5  -2 -13    1.83    1.06
  -5  -2  13    0.20    0.94
  -5  -2  13    0.30    1.23
  -5   2  13    2.94    1.39
   5   2 -12    5.15    1.15
  -5  -2  12    3.58    1.33
  -5   2  12    5.83    1.57
   5   2 -12    6.45    1.50
  -5   2  12    5.00    1.50
  -5   2  12    3.13    1.04
   5  -2 -12    5.19    1.06
   5  -2 -12    3.94    1.23
  -5  -2  12    4.81    1.78
   5   2 -11    9.20    1.56
  -5  -2  11    8.14    2.11
   5  -2 -11   13.11    1.68
  -5  -2  11    9.23    1.73
  -5   2  11    9.90    1.56
   5  -2 -11    9.27    1.56
  -5   2  11   12.75    2.12
   5   2 -11   10.35    1.94
  -5   2  11    9.84    1.84
  -5   2  10   60.37    3.42
  -5  -2  10   58.69    4.11
   5  -2 -10   61.23    3.45
  -5   2  10   63.53    4.20
   5   2 -10   61.35    4.14
   5   2 -10   61.98    3.95
   5  -2 -10   65.32    3.80
  -5  -2  10   55.34    4.92
   5   2  -9    6.81    1.49
  -5   2   9    5.42    1.22
  -5  -2   9    6.28    1.40
   5  -2  -9    6.50    1.28
  -5  -2   9    5.42    1.65
  -5   2   9    4.77    0.90
   5   2  -9    5.65    1.27
   5  -2  -9    5.08    0.96
  -5  -2   8    2.70    0.96
  -5  -2   8    2.86    1.17
   5   2  -8    1.76    0.68
   5  -2  -8    1.76    0.57
  -5   2   8    1.52    0.69
   5   2  -8    1.91    0.97
  -5   2   8    1.95    0.71
   5  -2  -8    2.37    0.97
   5   2  -8    2.22    1.01
  -5  -2   7    0.24    0.55
   5  -2  -7    1.26    0.89
  -5  -2   7   -0.17    0.74
  -5   2   7    0.01    0.33
   5   2  -7    0.75    0.50
   5  -2  -7    0.00    0.29
  -5   2   7    0.14    0.54
   5  -2  -7    0.70    0.54
   5   2  -7   -0.03    0.71
   5   2  -7    0.21    0.87
  -5  -2   6   17.62    2.46
  -5  -2   6   17.73    1.54
  -5   2   6   19.64    1.43
  -5   2   6   18.46    1.97
   5  -2  -6   20.17    1.41
   5  -2  -6   20.12    1.77
   5   2  -6   19.05    1.65
   5   2  -6   19.03    1.94
   5   2  -6   21.03    2.57
   5  -2  -6   20.83    2.38
   5  -2  -5   13.84    1.96
  -5  -2   5   12.28    1.21
  -5  -2   5   12.45    1.87
   5  -2  -5   14.52    1.18
   5  -2  -5   12.69    1.26
   5   2  -5   15.12    1.57
  -5   2   5   13.62    1.63
  -5   2   5   14.01    1.15
   5   2  -5   13.16    1.28
  -5  -2   5   12.11    1.82
   5   2  -5   12.80    2.15
  -5  -2   4   71.72    4.07
  -5  -2   4   67.65    3.77
   5   2  -4   77.66    3.39
  -5   2   4   79.97    3.83
   5  -2  -4   76.18    2.63
   5  -2  -4   79.40    2.36
   5  -2  -4   75.21    2.81
   5   2  -4   73.02    4.90
   5  -2  -4   71.73    4.49
  -5   2   3   56.99    3.23
  -5  -2   3   53.06    1.86
   5   2  -3   54.40    1.88
  -5  -2   3   50.54    2.81
  -5  -2   3   51.15    3.52
  -5   2   3   51.83    2.45
   5   2  -3   51.96    4.04
   5  -2  -3   57.28    4.06
  -5  -2   2   17.14    1.36
   5  -2  -2   20.41    2.37
  -5  -2   2   21.11    2.28
  -5   2   2   20.30    1.94
  -5   2   2   20.28    1.72
  -5  -2   2   20.44    1.17
   5   2  -2   21.94    2.67
   5   2  -1    7.15    0.73
  -5  -2   1    5.72    1.36
  -5   2   1    5.59    1.08
  -5  -2   1    6.01    0.67
   5  -2  -1    6.44    1.37
  -5   2   1    5.21    1.05
   5  -2  -1    8.84    1.36
   5   2  -1    6.20    0.87
   5   2  -1    6.91    1.64
   5   2   0   30.73    1.61
  -5   2   0   28.26    1.59
   5   2   0   28.14    2.05
  -5   2   0   26.39    1.90
  -5  -2   0   29.33    1.57
   5  -2   0   30.69    2.43
  -5   2   0   29.85    2.58
  -5   2   0   29.25    2.42
   5   2   0   27.39    2.85
  -5  -2   0   32.07    2.92
   5  -2   0   32.59    3.02
   5  -2   0   30.41    2.03
   5  -2   1   24.13    2.42
  -5   2  -1   21.83    1.89
  -5  -2  -1   24.33    1.58
  -5   2  -1   27.66    2.49
  -5   2  -1   24.25    2.55
   5   2   1   24.18    1.54
  -5   2  -1   23.61    1.11
  -5  -2  -1   23.92    2.49
   5   2   1   22.57    2.06
   5   2   1   22.65    2.47
   5  -2   1   25.44    2.63
   5  -2   1   23.58    1.98
   5   2   2   43.88    2.34
  -5  -2  -2   42.36    2.31
  -5   2  -2   48.07    3.75
  -5   2  -2   46.78    3.09
   5   2   2   43.70    3.28
   5  -2   2   44.30    3.38
  -5  -2  -2   45.58    3.24
   5  -2   2   43.22    2.92
   5  -2   3    2.19    0.91
   5   2   3    2.92    0.70
  -5  -2  -3    2.74    0.78
  -5   2  -3    2.76    1.27
   5  -2   3    2.49    0.93
  -5   2  -3    3.91    1.10
  -5  -2  -3    2.40    0.72
   5   2   3    2.42    0.96
   5   2   4    7.84    1.41
  -5  -2  -4    6.80    1.24
  -5  -2  -4    7.32    1.37
   5   2   4    6.97    1.20
   5  -2   4    6.42    1.43
  -5   2  -4    6.85    1.41
   5  -2   4    8.49    1.60
  -5   2  -4    6.98    1.55
  -5  -2  -4    7.41    1.25
   5   2   5    0.15    0.54
   5  -2   5   -0.37    0.53
  -5  -2  -5    0.02    0.70
   5  -2   5    0.46    0.76
  -5   2  -5   -1.05    0.98
  -5  -2  -5    0.03    0.55
  -5  -2  -5   -0.41    0.69
  -5   2  -5    0.94    0.85
   5   2   5   -1.05    0.83
   5   2   6    6.48    1.15
   5  -2   6    7.98    1.42
   5  -2   6    4.78    1.56
   5   2   6    6.46    1.43
  -5  -2  -6    6.81    1.31
  -5   2  -6    5.38    1.49
  -5  -2  -6    6.30    1.39
  -5   2  -6    7.69    1.86
  -5  -2  -6    7.05    1.59
   5   2   7    0.58    0.49
  -5  -2  -7    0.04    0.71
   5  -2   7    0.61    0.79
  -5  -2  -7   -0.52    0.99
  -5   2  -7    0.91    0.98
   5   2   7    1.24    0.94
  -5   2  -7    0.29    0.84
   5  -2   7    0.41    0.51
  -5  -2  -7    0.10    0.83
   5  -2   8    0.26    0.90
   5  -2   8    0.92    0.66
  -5   2  -8    1.94    1.04
  -5  -2  -8    1.72    0.96
   5   2   8    0.19    0.86
  -5   2  -8    0.22    1.07
   5   2   8    0.27    0.45
  -5  -2  -8    0.00    0.86
   5  -2   9    7.43    1.83
  -5   2  -9    7.08    1.96
  -5  -2  -9    5.39    1.51
  -5   2  -9    2.57    1.27
   5   2   9    5.06    1.57
  -5  -2  -9    4.10    1.53
  -5   2 -10    5.89    1.75
   5  -2  10    4.09    1.54
   5   2  10    7.48    1.88
  -5   2 -10    6.17    1.85
  -5  -2 -10    5.68    1.64
  -5  -2 -10    5.12    1.68
   5  -2  11    0.88    1.04
  -5   2 -11   -0.28    1.20
  -5  -2 -11    3.08    1.45
  -5   2 -11    3.16    1.76
   5   2  11    1.61    1.15
  -5  -2 -11    2.04    1.47
   5  -2  12    0.96    1.22
   5   2  12    3.16    1.29
  -5   2 -12    1.39    1.14
  -5  -2 -12    2.68    1.33
  -5   2 -12    2.49    1.54
  -5  -2 -12    1.20    1.30
   5  -2  13    1.16    1.18
   5   2  13   -0.68    1.46
  -5   2 -13    2.01    1.47
  -5  -2 -13   -2.20    1.45
  -5  -2 -13    0.82    1.18
   5  -2  14    0.37    1.15
   5   2  14    2.31    1.37
  -5   2 -14    3.60    1.72
  -5  -2 -14    3.30    1.58
  -5  -2 -14    3.90    1.82
   5  -2  15    4.35    1.90
   5   2  15    0.81    1.15
  -5  -2 -15    1.18    0.99
  -5   2 -15    3.62    2.02
  -5  -2 -15    2.65    1.40
   5   2  16    0.40    1.19
  -5  -2 -16    3.05    1.38
  -5   2 -16    3.91    2.11
   5  -2  16    1.75    1.49
  -5  -2 -16    2.39    1.53
  -5  -2 -17    0.76    1.12
   5  -3 -21    1.34    1.24
  -5   3  21    3.36    1.64
   5   3 -21   -0.32    1.14
  -5   3  21   -0.03    1.47
  -5  -3  21   -0.60    1.11
  -5   3  20    0.53    1.33
  -5  -3  20    2.39    1.65
  -5   3  20    0.49    1.30
   5   3 -20    2.13    1.80
   5  -3 -20    1.38    1.40
   5  -3 -19    1.32    1.33
  -5  -3  19    1.38    1.73
  -5   3  19   -1.34    1.04
  -5   3  19    2.91    1.31
   5   3 -19    0.62    1.20
   5   3 -18   -1.38    0.98
   5  -3 -18   -0.16    1.10
  -5   3  18    1.38    1.31
  -5  -3  18   -0.79    1.35
  -5   3  18   -2.86    2.07
  -5  -3  17   -0.94    1.66
  -5  -3  17   -1.64    1.69
  -5   3  17    0.63    1.34
   5  -3 -17   -0.28    0.98
  -5   3  17   -2.12    1.62
   5   3 -17   -1.33    1.46
  -5  -3  16    3.43    2.11
   5  -3 -16    1.48    1.14
  -5   3  16    0.59    1.20
  -5   3  16    0.78    1.07
   5   3 -16    2.78    1.61
  -5  -3  16    4.92    1.95
  -5  -3  15   -0.22    1.18
  -5  -3  15   -1.43    1.07
  -5   3  15   -0.49    0.84
  -5   3  15   -2.09    1.45
  -5   3  15   -0.63    1.03
   5   3 -15    0.80    0.88
   5  -3 -15   -0.34    0.93
  -5   3  14    0.39    0.84
  -5   3  14    1.58    1.29
   5   3 -14    0.46    0.85
   5  -3 -14    0.92    0.89
  -5  -3  14    0.28    1.08
  -5   3  14    0.61    0.93
  -5  -3  14    0.87    1.19
   5   3 -13   -1.30    0.83
   5  -3 -13   -0.09    0.49
  -5   3  13   -1.10    0.84
  -5  -3  13    0.95    1.25
  -5   3  13    0.57    1.09
   5   3 -13    0.66    0.77
   5  -3 -13   -0.23    0.70
  -5   3  13    0.77    1.19
  -5  -3  13   -0.07    1.49
   5   3 -12    5.29    1.48
   5  -3 -12    4.11    1.12
  -5  -3  12    6.05    2.01
  -5   3  12    4.32    1.30
  -5   3  12    4.03    1.33
   5   3 -12    3.76    1.45
  -5   3  12    2.83    1.42
   5  -3 -12    4.34    1.22
  -5  -3  12    3.96    1.45
  -5  -3  11    0.59    1.26
  -5  -3  11    1.93    1.29
   5  -3 -11    0.20    0.60
   5  -3 -11   -1.04    0.77
  -5   3  11    0.60    0.72
   5   3 -11    0.40    0.75
  -5   3  11    0.36    0.92
   5   3 -11    0.27    0.76
  -5  -3  10    5.29    2.04
  -5  -3  10    3.60    1.18
  -5   3  10    3.00    0.95
   5   3 -10    4.60    1.32
   5  -3 -10    3.87    1.26
  -5   3  10    3.55    1.52
   5  -3 -10    3.23    0.96
   5   3 -10    4.16    1.38
  -5  -3   9    1.49    0.79
  -5  -3   9   -0.05    1.35
   5  -3  -9    1.43    1.06
   5   3  -9    2.10    0.89
  -5   3   9    1.39    1.07
   5  -3  -9    0.88    0.58
  -5   3   9    1.60    0.83
   5   3  -9    0.72    0.70
  -5  -3   9    0.60    0.93
   5   3  -9    0.88    0.74
  -5  -3   8    6.46    1.92
  -5  -3   8    7.19    1.45
  -5   3   8    7.04    1.08
  -5  -3   8    7.65    0.57
  -5  -3   8    6.47    1.63
   5   3  -8    6.89    1.33
  -5   3   8    9.32    1.81
   5  -3  -8    9.94    1.90
   5  -3  -8    8.12    1.25
   5   3  -8    6.68    1.34
   5   3  -8    5.81    1.65
  -5  -3   7    6.23    1.12
   5   3  -7    4.85    1.00
  -5   3   7    5.16    0.94
  -5  -3   7    2.45    1.13
  -5  -3   7    4.87    1.32
   5  -3  -7    5.79    1.45
   5  -3  -7    4.16    0.86
  -5  -3   7    6.10    0.82
  -5   3   7    4.80    1.35
   5   3  -7    7.46    1.34
   5  -3  -7    6.33    1.05
   5   3  -7    6.44    1.83
  -5   3   6   16.32    1.50
  -5  -3   6   15.13    2.28
   5   3  -6   17.48    1.85
   5   3  -6   17.15    2.77
   5  -3  -6   16.25    1.49
   5  -3  -6   14.25    2.20
  -5   3   6   14.19    2.05
   5  -3  -6   14.86    1.45
   5   3  -6   14.34    1.69
   5  -3  -6   16.97    1.03
  -5  -3   6   13.02    2.15
  -5  -3   6   14.08    1.62
  -5   3   5    1.61    0.59
  -5  -3   5    0.41    0.76
   5  -3  -5    2.02    0.99
   5  -3  -5    1.77    0.58
   5  -3  -5    0.97    0.48
  -5   3   5    1.91    0.84
  -5  -3   5    2.13    1.12
   5   3  -5    0.55    0.51
   5  -3  -5    2.41    0.55
   5   3  -5    2.90    1.78
  -5  -3   4   38.13    3.54
   5   3  -4   41.06    2.54
  -5   3   4   39.69    3.11
   5  -3  -4   42.08    1.95
   5   3  -4   44.16    4.52
   5  -3  -4   38.67    3.80
  -5  -3   3   61.05    4.32
  -5   3   3   62.34    3.84
   5   3  -3   65.23    5.58
   5  -3  -3   64.26    5.04
  -5  -3   2    3.43    1.31
   5  -3  -2    3.43    1.50
  -5   3   2    1.65    0.78
   5   3  -2    2.19    1.28
   5   3  -2    2.39    0.68
   5   3  -1   12.68    1.22
   5  -3  -1   11.47    2.05
  -5  -3   1   13.38    1.21
   5   3  -1   14.62    1.26
  -5   3   1   12.51    1.74
  -5  -3   1   12.53    2.07
   5  -3  -1   14.79    1.66
   5   3  -1   13.55    1.23
   5   3  -1   14.28    2.57
  -5  -3   0  101.59    5.77
  -5  -3   0   94.11    3.27
  -5   3   0   91.20    4.64
   5   3   0   95.57    3.52
   5  -3   0   95.41    4.41
   5   3   0   90.72    6.11
   5  -3   0  103.67    6.08
   5   3   0   97.70    3.34
  -5  -3  -1   44.86    3.82
  -5   3  -1   35.12    1.84
  -5   3  -1   36.82    2.68
  -5   3  -1   37.81    3.01
  -5  -3  -1   40.00    2.23
   5   3   1   38.92    2.22
   5   3   1   38.74    2.53
   5  -3   1   39.13    3.02
   5  -3   1   40.80    2.77
   5   3   1   37.10    3.65
   5  -3   1   43.01    3.83
   5  -3   2    7.16    1.30
  -5  -3  -2    8.16    1.69
   5  -3   2    6.49    1.43
  -5   3  -2    6.82    0.70
  -5  -3  -2    6.86    1.00
  -5   3  -2    7.40    1.27
   5  -3   2    8.07    1.59
  -5   3  -2    8.03    1.54
   5   3   2    7.31    1.72
   5   3   2    6.54    1.00
  -5   3  -3    0.18    0.72
   5   3   3    0.66    0.67
   5  -3   3    1.15    1.01
  -5  -3  -3    0.14    0.51
  -5   3  -3    1.02    0.85
   5  -3   3   -1.16    0.93
  -5  -3  -3    1.54    1.12
   5   3   3   -0.18    0.71
   5  -3   4  111.55    5.57
  -5  -3  -4  117.84    5.76
  -5   3  -4  116.43    5.58
  -5  -3  -4  105.47    4.45
  -5   3  -4  109.03    5.37
   5   3   4  112.76    4.59
   5   3   4  111.45    5.62
   5  -3   4  106.25    5.67
   5  -3   5    8.88    1.74
   5  -3   5    9.40    1.81
   5   3   5   10.33    1.57
  -5  -3  -5    8.72    1.53
  -5  -3  -5    8.47    1.61
  -5   3  -5   10.51    1.84
   5   3   5    9.14    1.64
  -5   3  -5    8.72    1.81
   5  -3   6   11.24    1.76
  -5  -3  -6   11.92    1.78
   5   3   6    9.97    1.72
  -5   3  -6   11.22    1.97
  -5  -3  -6   13.28    2.08
   5  -3   6   12.64    2.14
  -5  -3  -6    9.70    1.85
   5   3   6    8.71    1.39
  -5   3  -6   12.62    2.10
   5   3   6   10.20    1.69
   5   3   7    2.90    1.01
  -5  -3  -7    3.40    1.32
   5  -3   7    2.43    1.17
   5   3   7    3.78    1.13
   5  -3   7    4.23    1.15
   5   3   7    2.30    1.23
  -5  -3  -7    3.08    1.12
  -5   3  -7    4.51    1.53
  -5  -3  -7    2.14    0.90
  -5   3  -7    3.60    1.25
   5  -3   8   49.98    4.47
  -5   3  -8   44.50    4.28
  -5  -3  -8   48.22    3.92
  -5   3  -8   47.86    4.11
  -5  -3  -8   49.51    4.30
   5   3   8   46.45    3.84
  -5  -3  -8   46.69    3.83
   5  -3   8   47.57    3.44
   5   3   8   50.49    3.31
   5  -3   9    0.32    1.14
  -5   3  -9    2.51    1.29
  -5  -3  -9    1.49    0.76
   5   3   9    3.22    1.40
  -5  -3  -9    2.96    1.27
  -5   3 -10    2.70    1.37
  -5  -3 -10    2.57    1.20
   5   3  10    2.15    1.17
   5  -3  10    0.08    1.01
  -5  -3 -10    2.49    1.37
   5  -3  11    6.69    2.19
   5   3  11    3.95    1.57
  -5  -3 -11    6.53    1.96
  -5   3 -11    6.30    1.99
  -5  -3 -11    5.05    1.67
  -5   3 -11    5.38    1.51
  -5   3 -12    8.22    2.24
   5  -3  12    7.39    2.07
   5   3  12    9.12    2.27
  -5  -3 -12    8.55    2.35
  -5  -3 -12    5.95    1.91
  -5   3 -12    6.55    1.74
   5  -3  13    4.85    1.95
   5   3  13    2.59    1.27
  -5   3 -13    2.37    1.42
  -5  -3 -13    2.32    1.20
  -5  -3 -13    6.33    2.04
   5  -3  14    0.88    1.21
  -5   3 -14    3.97    1.87
  -5  -3 -14    0.75    1.03
  -5  -3 -14   -0.20    1.16
   5   3  14    0.91    1.21
  -5   3 -15    3.13    1.75
  -5  -3 -15    6.39    2.14
  -5  -3 -15    4.26    1.73
   5  -3  15    0.98    1.50
   5   3  15    1.15    1.23
   5   3  16    2.14    1.96
   5  -3  16   -2.93    1.77
  -5   3 -16   -2.27    1.66
  -5  -3 -16   -2.46    1.76
  -5  -3 -16   -1.91    1.34
  -5  -3 -17    1.58    1.46
  -5   4  21   -2.05    1.58
   5   4 -21    2.41    1.79
   5  -4 -21    5.54    2.10
  -5   4  21    3.29    1.69
  -5  -4  21    2.04    1.40
   5  -4 -20    1.49    1.33
  -5   4  20   -0.69    1.16
  -5   4  20   -0.67    1.60
   5   4 -20    2.71    1.79
  -5  -4  20    1.36    1.21
  -5  -4  19    0.69    1.30
  -5  -4  19    0.32    1.03
   5   4 -19   -1.11    1.47
   5  -4 -19    0.59    1.05
  -5   4  19    0.30    1.41
  -5   4  19   -0.31    0.99
  -5  -4  18    2.79    1.51
  -5   4  18    1.55    1.13
  -5   4  18    1.34    1.45
   5   4 -18   -0.13    1.47
   5  -4 -18    1.41    1.21
  -5  -4  18   -0.43    0.96
  -5  -4  17    7.54    2.41
  -5   4  17    8.70    2.12
  -5   4  17   12.25    2.81
   5   4 -17   12.35    2.67
   5  -4 -17   10.95    2.39
  -5  -4  17   11.07    2.58
  -5  -4  16    2.90    1.60
  -5  -4  16    0.17    1.21
  -5   4  16    1.85    1.42
  -5   4  16    3.39    1.56
  -5   4  16   -0.15    1.38
   5  -4 -16    0.35    0.94
  -5   4  15    0.95    1.15
  -5   4  15    2.27    1.27
   5   4 -15    2.50    1.43
   5  -4 -15   -1.63    1.25
  -5  -4  15    1.07    1.41
  -5   4  15    1.48    1.06
  -5  -4  15    3.21    1.66
  -5   4  14    2.84    1.40
  -5  -4  14    2.80    1.40
  -5   4  14    2.47    1.15
   5   4 -14    2.28    1.23
   5  -4 -14    3.52    1.26
  -5   4  14    3.20    1.37
  -5  -4  14    3.15    1.47
  -5   4  13    3.87    1.46
  -5   4  13    2.95    1.15
   5  -4 -13    4.76    1.27
  -5  -4  13    3.21    1.65
   5   4 -13    5.25    1.61
  -5   4  13    4.50    1.64
   5  -4 -13    4.00    1.30
  -5  -4  13    2.13    0.99
   5   4 -13    5.21    1.69
  -5  -4  12    0.40    0.84
  -5  -4  12    0.17    0.92
   5  -4 -12   -0.81    0.82
  -5   4  12    0.42    0.75
   5   4 -12    1.04    1.04
  -5   4  12   -0.66    1.05
   5  -4 -12   -1.24    1.07
   5   4 -12    0.17    0.81
  -5  -4  11   13.32    2.46
  -5  -4  11   15.09    2.47
   5  -4 -11   13.65    2.35
   5   4 -11   17.80    2.44
   5   4 -11   14.68    2.47
  -5   4  11   12.70    2.32
  -5   4  11   12.40    1.83
   5  -4 -11   11.65    1.75
   5   4 -11   16.18    2.68
   5  -4 -10   -0.45    1.10
  -5  -4  10    1.41    1.14
   5   4 -10    1.07    0.90
  -5   4  10    0.85    0.59
   5   4 -10   -0.33    1.09
  -5   4  10    2.24    1.55
   5  -4 -10    0.21    0.61
  -5  -4  10   -0.78    1.00
   5   4 -10    0.90    0.94
  -5  -4   9    9.81    1.77
  -5   4   9    9.52    1.45
   5  -4  -9   11.31    2.33
   5   4  -9   12.29    1.99
   5  -4  -9   12.30    0.75
  -5  -4   9   12.11    2.39
   5  -4  -9   11.19    1.52
  -5   4   9   11.97    2.33
   5   4  -9   12.43    1.91
   5   4  -9   12.03    2.47
   5   4  -8    0.46    0.81
  -5  -4   8    0.81    0.62
   5   4  -8   -0.25    0.66
  -5   4   8    0.33    0.64
  -5   4   8   -0.58    0.94
  -5  -4   8    0.59    1.03
   5   4  -8    1.01    1.07
   5  -4  -8    0.50    0.49
  -5  -4   8    0.46    0.25
   5  -4  -8    0.72    0.50
   5  -4  -8    0.32    0.91
   5   4  -7    5.94    1.28
  -5  -4   7    4.58    1.27
  -5   4   7    5.03    0.98
   5   4  -7    4.65    1.12
   5  -4  -7    4.59    1.58
  -5   4   7    5.99    1.78
   5  -4  -7    5.26    1.08
   5  -4  -7    5.18    0.92
   5   4  -7    4.31    1.65
  -5  -4   7    5.18    1.66
  -5   4   6    0.82    0.45
   5  -4  -6    0.72    0.44
   5  -4  -6    1.30    1.33
  -5   4   6    2.66    1.06
  -5  -4   6    0.36    1.02
   5  -4  -6    1.52    0.52
   5   4  -6    1.03    0.70
  -5  -4   6   -0.01    0.60
   5   4  -6    1.74    1.37
  -5  -4   5   35.33    3.69
   5  -4  -5   34.92    2.44
   5   4  -5   30.75    2.35
   5  -4  -5   33.01    1.71
   5   4  -5   37.12    4.28
   5  -4  -5   32.95    4.03
  -5   4   5   35.92    3.35
  -5  -4   4   24.86    3.05
  -5   4   4   26.44    2.82
   5  -4  -4   24.95    3.70
   5   4  -4   23.80    3.59
   5   4  -4   24.46    2.05
   5  -4  -3    2.65    1.58
  -5   4   3    1.27    1.00
   5   4  -3    1.52    1.48
  -5  -4   3    1.88    1.17
   5   4  -2    5.13    1.88
   5  -4  -2    3.21    1.71
  -5   4   2    4.35    1.30
  -5  -4   2    3.89    1.49
   5  -4  -1    8.07    2.22
  -5  -4   1    5.90    1.57
   5   4  -1    6.25    2.08
  -5  -4   1    6.72    1.03
  -5   4   1    5.99    1.46
  -5  -4   0   14.94    2.58
   5   4   0   12.18    1.39
   5   4   0    8.36    1.17
   5  -4   0   15.38    3.00
  -5  -4   0   12.71    1.41
  -5   4   0   11.31    1.78
   5   4   0   11.93    1.18
   5  -4   0   12.50    1.67
   5   4   0   14.56    2.82
   5  -4   1    9.00    1.58
   5   4   1    8.50    1.21
   5   4   1    5.26    0.79
  -5  -4  -1   11.87    2.41
   5  -4   1    7.68    2.00
  -5  -4  -1    9.59    1.30
  -5   4  -1    9.49    1.78
   5   4   1    9.59    2.28
   5   4   1    9.70    1.20
   5  -4   1    9.05    1.55
  -5  -4  -2    1.55    1.38
  -5   4  -2    0.27    0.62
  -5   4  -2    0.04    0.65
   5   4   2    0.09    0.52
   5  -4   2   -0.24    1.18
  -5  -4  -2    0.14    0.43
   5   4   2   -0.67    0.69
   5  -4   2    0.32    0.78
   5  -4   2    0.27    0.62
   5   4   2    0.80    1.27
   5   4   3   33.19    1.39
  -5   4  -3   33.71    3.01
  -5   4  -3   31.73    1.76
  -5  -4  -3   33.87    2.53
  -5   4  -3   33.74    3.07
   5   4   3   33.38    2.52
   5  -4   3   38.59    3.47
   5   4   3   33.82    3.75
   5  -4   3   34.71    3.85
   5  -4   3   33.80    3.13
  -5  -4  -3   33.54    3.52
   5  -4   4    1.62    1.09
   5   4   4    1.90    0.48
   5   4   4    1.19    0.75
  -5   4  -4    1.78    0.85
  -5   4  -4    1.96    1.03
   5  -4   4    1.93    1.13
  -5  -4  -4    1.54    0.68
  -5  -4  -4    3.01    1.49
   5   4   4    2.12    0.97
   5  -4   5    5.52    1.72
   5   4   5    3.96    0.74
  -5   4  -5    3.13    1.08
  -5  -4  -5    3.37    1.01
  -5  -4  -5    4.57    1.57
   5   4   5    3.12    1.11
   5  -4   5    4.22    1.49
  -5   4  -5    3.05    1.16
   5   4   5    3.70    1.40
  -5  -4  -6   -0.28    0.89
  -5   4  -6    1.07    0.89
   5  -4   6   -0.72    1.09
   5   4   6    1.84    0.94
   5  -4   6   -0.26    0.94
  -5  -4  -6    0.67    0.71
  -5   4  -6    1.61    1.08
   5   4   6   -0.95    0.86
  -5  -4  -7   11.67    2.11
   5  -4   7   13.61    2.26
  -5   4  -7   11.91    2.27
  -5  -4  -7   12.60    2.22
   5  -4   7   11.27    2.21
   5   4   7   12.38    2.00
  -5  -4  -7   13.93    2.15
  -5   4  -7   13.56    2.10
   5   4   7   12.36    1.99
  -5  -4  -8    0.51    0.89
   5  -4   8    1.58    0.99
   5  -4   8    0.38    1.03
   5   4   8    0.33    0.72
  -5  -4  -8    1.34    0.87
  -5   4  -8   -0.36    1.00
  -5  -4  -8    0.02    0.69
  -5   4  -8    0.80    0.91
   5   4   8    0.33    0.60
   5  -4   9   13.33    2.75
   5   4   9   10.09    1.99
  -5  -4  -9   11.28    2.06
  -5   4  -9   11.98    2.55
   5  -4   9    9.53    1.71
  -5  -4  -9   11.02    1.92
  -5   4  -9   12.33    2.11
  -5  -4  -9   10.43    2.10
  -5  -4 -10    1.12    1.01
   5  -4  10   -1.27    1.26
   5   4  10    1.64    0.95
  -5   4 -10    0.20    1.03
  -5   4 -10    1.31    1.16
  -5  -4 -10    2.15    1.28
  -5   4 -11   -0.32    0.95
  -5  -4 -11   -1.96    1.43
   5  -4  11   -1.94    1.43
  -5   4 -11   -0.96    1.01
  -5  -4 -11    0.41    1.00
   5   4  11   -1.56    1.31
   5  -4  12   -1.47    1.37
  -5   4 -12    0.55    1.36
  -5  -4 -12    0.57    1.12
   5   4  12   -0.52    1.24
  -5  -4 -12    0.47    0.93
   5   4  13    1.03    1.39
  -5   4 -13    2.98    1.69
  -5  -4 -13    1.91    1.29
   5  -4  13   -1.00    1.56
  -5  -4 -13   -0.15    1.08
   5  -4  14    0.18    1.10
   5   4  14    2.40    1.61
  -5   4 -14   -1.86    1.60
  -5  -4 -14   -2.32    1.40
  -5  -4 -14    0.27    1.07
   5   4  15    4.38    2.10
  -5   4 -15   -0.79    1.56
   5  -4  15    1.93    1.42
  -5  -4 -15    2.07    1.55
  -5  -4 -15   -3.43    2.14
  -5  -4 -16   -1.70    1.69
  -5  -4 -16   -0.69    1.20
  -5  -5  20   -2.14    1.76
  -5   5  20    0.51    1.24
  -5   5  20    1.00    1.48
   5   5 -20   -0.13    1.30
   5  -5 -20   -0.76    1.34
  -5  -5  19    0.28    1.44
  -5   5  19   -1.19    1.54
   5   5 -19   -0.44    1.57
   5  -5 -19    0.12    1.25
  -5   5  19   -0.53    1.14
  -5  -5  18   -0.06    1.16
  -5  -5  18   -0.49    1.25
  -5   5  18    0.49    1.11
  -5   5  18   -0.44    1.22
   5  -5 -18   -1.76    1.49
   5   5 -18   -2.11    1.49
  -5  -5  17    0.94    1.15
  -5  -5  17   -0.10    1.14
  -5   5  17   -0.15    1.10
   5   5 -17    0.43    1.01
   5  -5 -17   -0.22    1.35
  -5   5  17    0.72    1.06
  -5   5  16   -1.46    1.34
  -5   5  16    0.92    1.42
  -5  -5  16   -1.17    1.64
  -5   5  16    3.39    1.94
   5  -5 -16    0.89    1.17
   5   5 -16    2.71    1.59
  -5  -5  16    0.47    1.28
  -5  -5  15   -0.16    0.98
  -5   5  15   -0.20    0.80
  -5   5  15    0.35    0.93
   5   5 -15    1.41    1.43
   5  -5 -15    0.52    0.95
  -5   5  15    0.97    1.12
  -5  -5  15   -0.83    1.61
   5   5 -14   -0.04    1.20
  -5  -5  14    1.83    1.33
  -5   5  14    1.33    1.13
  -5   5  14    1.24    1.24
  -5   5  14   -1.80    1.75
   5  -5 -14   -0.43    0.87
  -5  -5  14    0.10    1.06
  -5  -5  13    0.45    1.12
  -5   5  13    2.49    1.26
   5  -5 -13    2.66    1.25
   5   5 -13    2.98    1.43
   5   5 -13    0.98    0.83
   5  -5 -13    2.35    1.06
  -5  -5  13    1.35    0.99
  -5   5  13    4.95    2.32
   5   5 -13    0.56    0.80
  -5  -5  12   -1.05    1.03
  -5   5  12    1.69    0.99
   5  -5 -12    0.36    0.77
   5   5 -12    2.02    1.24
  -5   5  12   -0.99    1.53
   5  -5 -12    0.27    0.66
   5   5 -12    1.91    1.11
  -5  -5  12   -0.50    1.04
   5   5 -12   -0.28    0.94
  -5   5  11    0.61    0.74
   5  -5 -11    1.01    1.07
   5   5 -11   -1.73    1.31
  -5   5  11    1.69    1.44
   5  -5 -11    0.96    0.65
  -5  -5  11    0.49    1.00
   5   5 -11    1.14    0.84
   5   5 -11   -1.07    1.33
  -5  -5  11   -0.13    0.99
   5   5 -10    0.70    0.87
   5   5 -10    0.45    0.82
  -5   5  10   -1.15    1.09
   5  -5 -10   -1.90    1.38
   5  -5 -10    1.09    0.66
  -5   5  10    0.68    0.77
  -5  -5  10    0.53    0.84
  -5  -5  10   -2.28    1.34
   5   5 -10    1.49    1.42
  -5   5   9    7.46    1.53
   5   5  -9    4.74    1.50
   5  -5  -9    7.53    1.98
  -5  -5   9    6.08    1.98
  -5   5   9    6.35    1.82
   5  -5  -9    4.79    1.25
   5  -5  -9    5.49    1.12
   5   5  -9    5.51    1.34
  -5  -5   9    4.52    1.47
   5   5  -9    6.94    2.25
  -5  -5   8    1.05    0.97
   5   5  -8    3.98    2.05
  -5   5   8    1.30    1.18
  -5  -5   8    3.28    1.26
   5  -5  -8    4.16    1.17
   5  -5  -8    3.93    0.83
   5   5  -8    1.57    0.77
  -5   5   8    3.76    1.14
   5   5  -8    3.31    1.21
   5  -5  -8    2.94    1.41
   5   5  -7   -0.17    0.76
  -5   5   7   -0.48    0.70
  -5  -5   7   -0.55    1.32
   5  -5  -7    1.03    1.53
  -5   5   7   -0.40    1.12
   5   5  -7   -0.42    1.23
   5  -5  -7    0.00    0.61
  -5  -5   7    0.32    0.71
   5  -5  -7    0.04    0.34
   5   5  -7    0.40    0.62
  -5   5   6    2.93    1.67
  -5   5   6    2.86    0.93
   5  -5  -6    2.66    1.71
   5   5  -6    5.03    1.98
   5  -5  -6    1.82    0.79
   5   5  -6    2.57    0.85
   5  -5  -6    3.79    0.59
  -5  -5   6    4.49    1.69
   5   5  -5    5.07    1.99
  -5   5   5    4.85    1.55
   5   5  -5    5.85    1.16
   5  -5  -5    2.34    1.45
  -5  -5   5    4.41    1.65
   5  -5  -4   14.29    3.25
  -5   5   4   16.38    2.49
  -5  -5   4   14.45    2.69
   5   5  -4   16.41    3.41
   5  -5  -3    4.90    2.57
  -5   5   3    3.91    1.41
  -5  -5   3    4.39    1.79
   5   5  -3    5.15    2.13
   5  -5  -2    6.10    2.72
  -5  -5   2    2.82    1.51
  -5   5   2    2.29    1.06
   5   5  -2    4.35    2.10
   5  -5  -1    1.59    1.08
   5  -5  -1    2.32    2.18
  -5   5   1    0.74    0.84
   5   5  -1    2.43    1.64
  -5  -5   1    1.66    1.38
   5  -5   0   31.68    3.41
  -5  -5   0   34.09    4.08
   5   5   0   30.71    2.45
  -5   5   0   30.49    3.27
   5  -5   0   27.98    4.23
  -5  -5   0   30.73    2.44
   5   5   0   27.32    4.01
   5  -5   0   30.95    2.51
  -5  -5  -1    4.87    1.96
   5   5   1    3.57    1.66
   5  -5   1    3.39    1.16
   5  -5   1    4.75    1.99
  -5  -5  -1    4.10    1.03
  -5   5  -1    7.01    1.67
   5   5   1    4.02    1.02
   5   5   1    4.57    0.81
   5  -5   1    4.86    1.12
   5  -5   2    0.57    0.85
   5  -5   2    0.53    0.80
   5   5   2    0.38    0.60
   5  -5   2   -0.38    0.73
  -5   5  -2    0.49    0.92
   5  -5   2    0.38    1.16
  -5  -5  -2   -1.11    0.72
  -5   5  -2   -0.77    0.88
   5   5   2    0.55    0.40
   5   5   2    1.42    1.46
  -5  -5  -2   -0.93    1.31
   5   5   3    2.21    0.75
   5  -5   3    2.58    1.21
   5  -5   3    2.37    0.88
  -5   5  -3    1.80    0.95
   5  -5   3    1.95    1.64
  -5  -5  -3    2.78    0.87
   5   5   3    5.25    1.86
  -5   5  -3    2.18    1.01
   5   5   3    2.62    0.85
   5  -5   3    4.16    1.42
  -5  -5  -3    2.97    1.33
   5  -5   4   23.79    2.94
   5  -5   4   24.95    2.49
  -5  -5  -4   21.95    2.36
   5  -5   4   21.63    3.37
   5  -5   4   29.02    3.22
  -5  -5  -4   30.53    3.78
  -5   5  -4   28.89    3.20
   5   5   4   25.65    2.48
   5   5   4   23.82    3.28
  -5   5  -4   24.68    2.83
   5  -5   5    0.12    0.94
   5   5   5   -0.74    0.71
   5  -5   5    0.41    0.90
  -5   5  -5   -0.69    0.98
  -5  -5  -5   -1.32    0.88
  -5  -5  -5    1.03    1.05
  -5   5  -5    0.47    0.81
   5   5   5    0.25    0.94
   5   5   6    2.92    1.05
  -5   5  -6    3.48    1.23
   5  -5   6    2.50    1.08
  -5  -5  -6    5.00    1.34
  -5   5  -6    3.14    1.10
   5  -5   6    4.52    1.58
   5   5   6    4.37    1.64
  -5  -5  -6    2.15    1.24
   5  -5   7    2.57    1.41
   5   5   7   -1.31    0.98
   5  -5   7    0.71    0.85
  -5   5  -7   -0.74    1.01
  -5  -5  -7   -0.83    1.22
  -5  -5  -7    1.19    0.91
  -5   5  -7    1.68    1.06
   5   5   7    1.26    0.96
  -5  -5  -8   16.46    2.59
   5  -5   8   16.67    2.89
  -5  -5  -8   17.35    2.82
   5  -5   8   14.92    2.47
  -5   5  -8   14.75    2.62
  -5  -5  -8   15.83    2.35
  -5   5  -8   17.77    2.50
   5   5   8   16.67    2.51
   5   5   8   14.13    2.31
  -5  -5  -9    1.53    1.05
   5  -5   9    1.96    1.56
  -5  -5  -9    1.41    0.95
   5   5   9   -0.02    0.82
  -5   5  -9    0.69    0.98
  -5   5  -9    0.99    0.75
   5  -5   9    1.53    1.02
  -5  -5  -9    1.58    0.97
  -5  -5 -10    5.83    1.69
   5  -5  10    6.98    2.32
   5   5  10    4.52    1.57
  -5   5 -10    5.61    1.97
  -5   5 -10    3.18    1.19
  -5  -5 -10    5.75    1.78
  -5  -5 -10    7.60    1.80
   5  -5  11    2.47    1.62
   5   5  11    1.53    1.51
  -5   5 -11    3.65    1.72
  -5  -5 -11   -0.66    1.40
  -5  -5 -11   -1.69    1.38
   5  -5  12    2.70    1.80
  -5  -5 -12    2.81    1.33
  -5   5 -12    3.46    1.69
  -5  -5 -12    5.98    1.86
   5   5  12    3.11    1.62
   5   5  13   -0.72    1.18
   5  -5  13    0.31    1.35
  -5   5 -13   -0.24    1.52
  -5  -5 -13    0.58    1.39
  -5  -5 -13    0.33    1.10
   5  -5  14    4.57    2.02
  -5   5 -14    0.79    1.31
   5   5  14    1.05    1.46
  -5  -5 -14    3.51    1.73
  -5  -5 -14    3.37    1.63
   5  -5  15    1.23    1.42
   5   5  15    1.42    1.36
  -5   5 -15    1.54    1.11
  -5  -5 -15   -1.17    1.59
  -5  -5 -15    0.80    0.97
  -5  -6  19   -1.56    1.79
  -5   6  19    0.58    1.22
   5   6 -19    0.29    1.46
   5  -6 -19   -4.02    2.02
   5   6 -19    0.75    1.30
  -5   6  19   -2.44    1.89
  -5  -6  18    0.45    1.54
  -5   6  18   -1.11    1.43
   5   6 -18   -0.71    1.61
  -5   6  18    2.20    1.36
   5  -6 -18    0.50    1.04
   5   6 -18   -0.98    1.21
   5  -6 -17   -1.95    1.56
  -5  -6  17   -2.22    2.00
  -5   6  17    0.99    1.29
  -5   6  17    0.86    1.22
   5   6 -17    0.18    1.39
   5   6 -17   -1.87    1.47
  -5  -6  17   -0.65    1.18
  -5   6  16    0.32    1.39
  -5   6  16    3.04    1.59
   5   6 -16    2.18    1.33
   5   6 -16    1.43    1.02
  -5  -6  16    0.07    1.27
  -5  -6  16    4.01    1.95
  -5   6  16    0.70    1.25
   5  -6 -16    2.66    1.52
  -5  -6  15    4.49    2.03
  -5   6  15    1.94    1.28
  -5   6  15    2.24    1.81
   5   6 -15    2.43    1.68
  -5  -6  15    3.69    1.54
   5  -6 -15    1.49    1.15
   5   6 -15    1.10    1.12
  -5   6  15    1.64    1.31
  -5  -6  14    2.65    1.60
  -5   6  14   -0.90    1.05
   5  -6 -14   -0.40    0.98
   5   6 -14   -0.57    1.12
  -5   6  14    0.07    1.45
  -5  -6  14    3.79    1.75
   5   6 -14    1.64    1.36
  -5  -6  13    1.40    1.31
  -5   6  13    0.26    0.81
   5  -6 -13    1.47    1.28
   5  -6 -13   -1.02    0.82
  -5   6  13    0.05    1.26
  -5  -6  13   -0.06    1.29
   5   6 -13    0.66    1.22
   5   6 -13    0.37    0.88
   5   6 -13    0.54    0.92
   5  -6 -12    1.52    1.24
  -5  -6  12    0.83    1.09
   5   6 -12    0.19    1.04
   5   6 -12   -0.16    0.98
   5   6 -12    0.34    1.11
  -5  -6  12    0.91    1.03
   5  -6 -12    0.91    0.94
  -5   6  12    1.94    1.20
   5   6 -11   11.64    2.55
  -5   6  11    6.49    1.55
  -5  -6  11    9.17    2.49
  -5   6  11   10.73    2.71
   5  -6 -11    7.50    1.81
   5   6 -11    9.82    1.73
   5   6 -11   12.83    2.45
   5  -6 -11   11.20    2.72
  -5  -6  11   11.31    2.43
  -5  -6  10    1.34    1.06
   5  -6 -10    1.33    1.55
   5   6 -10   -0.51    1.22
  -5   6  10    1.60    1.20
  -5  -6  10   -0.16    0.98
   5  -6 -10    0.42    0.92
   5   6 -10    0.57    0.68
  -5   6  10    0.60    0.70
   5   6 -10    0.04    1.22
  -5  -6   9   10.35    2.23
  -5  -6   9    8.73    2.34
  -5   6   9    8.00    1.64
  -5   6   9    9.95    2.63
   5   6  -9    7.69    1.56
   5  -6  -9    6.50    1.96
   5   6  -9   10.46    2.59
   5  -6  -9    9.03    1.63
   5   6  -9    7.74    1.88
  -5   6   8    3.02    1.41
  -5  -6   8    4.53    1.84
   5   6  -8    4.63    2.04
  -5   6   8    2.62    1.10
   5  -6  -8    3.80    2.21
   5   6  -8    4.75    1.39
   5  -6  -8    4.13    1.11
   5   6  -8    4.67    1.10
  -5  -6   8    3.33    1.37
  -5   6   7    0.58    1.37
   5  -6  -7    2.40    1.96
   5  -6  -7    0.03    0.78
   5   6  -7   -0.84    0.71
  -5  -6   7    0.13    0.77
   5   6  -7    2.54    1.99
  -5  -6   7    1.43    1.51
   5   6  -6    0.44    1.30
   5  -6  -6    0.70    1.56
  -5   6   6   -2.36    1.70
   5   6  -6    0.18    0.61
  -5  -6   6    0.15    1.05
  -5   6   5   25.56    3.55
   5  -6  -5   17.85    4.02
  -5  -6   5   18.50    3.22
   5   6  -5   18.78    3.98
   5  -6  -4    8.35    3.07
  -5  -6   4    5.80    1.92
  -5   6   4    6.63    1.88
   5   6  -4    8.90    3.22
  -5   6   3    6.07    1.96
   5  -6  -3    3.99    1.76
   5  -6  -3    6.79    2.66
  -5  -6   3    5.99    2.14
   5   6  -3    4.62    2.76
   5  -6  -2   -0.38    0.89
  -5   6   2    0.11    1.14
   5  -6  -2    2.07    2.75
  -5  -6   2    0.84    1.27
   5   6  -2    1.66    2.10
  -5  -6   1   -0.32    1.47
   5  -6  -1   -0.81    1.18
   5  -6  -1    1.35    2.22
  -5   6   1    2.23    1.55
   5   6  -1    2.69    2.33
  -5   6   0    5.27    1.63
   5  -6   0    3.26    1.36
   5  -6   0    2.87    2.54
  -5  -6   0    3.73    1.82
   5   6   0    5.01    2.37
  -5  -6  -1   21.03    3.43
   5   6   1   21.77    2.33
   5  -6   1   12.43    2.44
   5  -6   1   21.95    4.31
  -5  -6  -1   22.40    2.40
  -5   6  -1   20.82    2.88
   5  -6   1   21.73    2.14
   5   6   1   24.41    4.14
   5  -6   2    1.81    1.23
   5  -6   2    2.37    1.42
   5   6   2    0.80    0.75
   5  -6   2    0.93    1.74
  -5  -6  -2    1.75    0.91
  -5   6  -2    1.13    1.17
   5   6   2    0.77    0.41
   5  -6   2    1.82    0.75
  -5  -6  -2    1.93    1.58
   5   6   2    3.31    1.90
   5   6   3    1.71    0.94
  -5   6  -3    3.64    1.29
   5  -6   3    3.23    1.60
   5   6   3    3.05    0.82
  -5  -6  -3    1.80    0.93
   5  -6   3    2.87    1.17
  -5   6  -3    2.08    1.14
   5  -6   3    4.47    1.31
  -5  -6  -3    3.44    1.71
   5   6   3    0.81    1.17
   5  -6   3    2.89    1.18
   5  -6   4    0.00    0.90
   5   6   4    2.31    1.00
  -5   6  -4    2.81    1.55
   5  -6   4    2.01    1.88
   5   6   4    0.85    0.99
  -5  -6  -4    0.43    0.68
  -5   6  -4    1.58    1.11
  -5  -6  -4    1.70    1.37
   5   6   4    1.45    0.71
   5  -6   4    1.67    0.88
   5  -6   5   -0.75    1.24
   5   6   5   -0.71    0.69
   5  -6   5   -3.22    1.69
  -5   6  -5   -0.85    1.05
  -5  -6  -5    0.42    0.79
  -5  -6  -5   -1.50    1.15
  -5   6  -5    1.36    1.08
   5  -6   5    0.85    0.82
   5   6   5   -0.07    1.08
  -5   6  -6    0.40    0.72
   5  -6   6    0.84    1.25
  -5   6  -6   -1.18    1.10
  -5  -6  -6   -1.44    1.50
   5  -6   6    0.50    1.20
   5   6   6   -0.58    0.97
  -5  -6  -6    1.90    1.06
   5  -6   6    1.84    1.18
   5   6   6   -1.50    0.98
   5  -6   7    0.79    1.10
   5   6   7    3.27    1.29
  -5   6  -7    0.79    1.03
   5  -6   7    1.03    1.42
  -5   6  -7    2.99    1.62
  -5  -6  -7    0.87    1.02
  -5  -6  -7    1.48    1.20
   5   6   7    0.01    0.89
   5  -6   8    2.18    1.38
   5   6   8    1.09    0.83
   5  -6   8   -0.65    1.03
  -5   6  -8    1.28    1.52
  -5  -6  -8   -0.80    1.25
[truncated: 8,251,449 more chars]
