# Supplementary material for: Properties and interactions – melting point of tri­bromo­benzene isomers
Source: Acta Crystallogr B Struct Sci Cryst Eng Mater. 2021 Jul 24;77(Pt 4):632–7. doi: 10.1107/S2052520621006399 (PMC8500239; doi:10.1107/S2052520621006399)
Supplement: Supplementary file 2 [file b-77-00632-123TBB_270Ksup2.hkl]

data_123TBB_270K                                                                
_shelx_title ' 123tbb_270k in P2(1)/c'                                          
_shelx_refln_list_code          4                                               
_shelx_F_calc_maximum      504.24                                               
_exptl_crystal_F_000      1152.00                                               
_reflns_d_resolution_high  0.8107                                               
                                                                                
loop_                                                                           
 _space_group_symop_operation_xyz                                               
 'x, y, z'                                                                      
 '-x, y+1/2, -z+1/2'                                                            
 '-x, -y, -z'                                                                   
 'x, -y-1/2, z-1/2'                                                             
                                                                                
_cell_length_a    12.9832                                                       
_cell_length_b     8.3806                                                       
_cell_length_c    15.5159                                                       
_cell_angle_alpha  90.000                                                       
_cell_angle_beta  113.276                                                       
_cell_angle_gamma  90.000                                                       
                                                                                
_shelx_F_squared_multiplier     1.000                                           
                                                                                
loop_                                                                           
 _refln_index_h                                                                 
 _refln_index_k                                                                 
 _refln_index_l                                                                 
 _refln_F_squared_calc                                                          
 _refln_F_squared_meas                                                          
 _refln_F_squared_sigma                                                         
 _refln_observed_status                                                         
   2   0   0      19414.84      19014.79       273.85 o                         
   3   0   0      21380.61      20853.81       202.02 o                         
   4   0   0          1.60          9.19        23.34 o                         
   5   0   0       2866.91       2714.92        93.80 o                         
   6   0   0       5387.91       5012.44       162.41 o                         
   7   0   0        138.49         36.90        58.39 o                         
   8   0   0       4043.59       3858.43       162.37 o                         
   9   0   0       4536.48       4772.53       189.33 o                         
  10   0   0          0.03        108.63        63.18 o                         
  11   0   0       3866.57       3683.06       257.87 o                         
  12   0   0       1073.94       1437.23       231.82 o                         
  13   0   0       1668.14       1988.43       269.76 o                         
  14   0   0         50.66          0.00       185.80 o                         
   1   1   0       7907.31       8938.05       163.54 o                         
   2   1   0      14450.01      14382.70       119.92 o                         
   3   1   0       7463.73       7332.26       102.47 o                         
   4   1   0       5826.69       5638.00       102.03 o                         
   5   1   0       7236.71       7421.25       139.51 o                         
   6   1   0      23179.59      23217.06       276.45 o                         
   7   1   0       4126.35       4256.23       114.86 o                         
   8   1   0       1321.55       1330.21        72.40 o                         
   9   1   0        403.62        415.25        46.73 o                         
  10   1   0        555.18        619.88        62.14 o                         
  11   1   0        849.21        825.51       121.21 o                         
  12   1   0        314.34        254.59       122.05 o                         
  13   1   0       1065.27       1138.36       161.46 o                         
  14   1   0          6.41          3.71       141.25 o                         
   0   2   0       6713.43       6529.34       327.66 o                         
   1   2   0        500.74        577.46        40.07 o                         
   2   2   0     170425.23     164829.58      1721.70 o                         
   3   2   0      13187.18      12866.40       177.33 o                         
   4   2   0       4090.31       3959.67       104.69 o                         
   5   2   0       6674.06       6761.47       137.70 o                         
   6   2   0       6831.72       6478.19       143.41 o                         
   7   2   0       2939.87       2880.57       102.15 o                         
   8   2   0       3471.42       3402.17       132.99 o                         
   9   2   0       2415.17       2242.12       104.99 o                         
  10   2   0       1656.86       1811.72       108.69 o                         
  11   2   0        419.69        331.36        97.88 o                         
  12   2   0        925.62       1015.70       135.92 o                         
  13   2   0       1478.16       1480.87       181.15 o                         
  14   2   0         33.23        104.56       169.11 o                         
   1   3   0       2957.08       3027.85       122.66 o                         
   2   3   0       1312.93       1365.66        66.28 o                         
   3   3   0      19441.60      20147.67       276.12 o                         
   4   3   0         84.61        139.14        36.08 o                         
   5   3   0      22184.53      22168.24       346.14 o                         
   6   3   0       1052.58        970.89        70.32 o                         
   7   3   0       6406.56       6423.29       176.54 o                         
   8   3   0       1445.68       1396.88        89.77 o                         
   9   3   0          9.66         91.24        45.95 o                         
  10   3   0        739.91        767.07        76.57 o                         
  11   3   0       1546.48       1431.93       127.14 o                         
  12   3   0          0.52         29.84        94.57 o                         
  13   3   0        765.86        860.09       147.79 o                         
  14   3   0         47.04          4.22       189.93 o                         
   0   4   0      12250.28      13425.77       686.67 o                         
   1   4   0        449.56        448.21        63.38 o                         
   2   4   0         44.02        105.63        67.26 o                         
   3   4   0        518.35        614.18        79.02 o                         
   4   4   0       1223.20       1301.43        85.45 o                         
   5   4   0       2686.04       2750.47       132.38 o                         
   6   4   0        238.21        201.70        58.44 o                         
   7   4   0        203.05        253.06        65.33 o                         
   8   4   0        696.22        686.54        74.51 o                         
   9   4   0         10.93          0.00        53.16 o                         
  10   4   0         64.00         59.38        60.75 o                         
  11   4   0        119.14         70.29        77.98 o                         
  12   4   0         39.84         49.61       126.31 o                         
  13   4   0        310.19        285.21       124.78 o                         
   1   5   0        249.12        253.67       145.21 o                         
   2   5   0        580.34        514.03       188.89 o                         
   3   5   0       3939.76       4017.91       297.41 o                         
   4   5   0        162.52         68.07        76.89 o                         
   5   5   0       7027.64       7053.19       248.91 o                         
   6   5   0          3.64         16.87        83.67 o                         
   7   5   0       7294.08       7427.84       250.12 o                         
   8   5   0       1222.54       1257.03       111.24 o                         
   9   5   0          6.13         39.29        59.08 o                         
  10   5   0        548.30        580.07        96.70 o                         
  11   5   0        856.70        538.18       182.85 o                         
  12   5   0        266.98        374.40       175.33 o                         
   0   6   0       7429.67       8506.43      1132.18 o                         
   1   6   0        423.13        550.90       162.23 o                         
   2   6   0       3013.58       3297.46       319.05 o                         
   3   6   0        515.61        419.23       140.84 o                         
   4   6   0          5.02          0.00       164.87 o                         
   5   6   0        752.81        927.44       183.98 o                         
   6   6   0        752.91        723.65       185.67 o                         
   7   6   0        866.95        772.75       135.25 o                         
   8   6   0        926.33       1124.36       137.35 o                         
   9   6   0          0.17          0.00        98.54 o                         
  10   6   0         17.44         34.52       114.26 o                         
  11   6   0          2.61          0.00        97.93 o                         
   1   7   0        920.36       1009.79       220.86 o                         
   2   7   0        210.02        416.69       190.34 o                         
   3   7   0          3.43         99.68       151.40 o                         
   4   7   0        498.90        607.37       180.74 o                         
   5   7   0       2034.35       2004.30       248.33 o                         
   6   7   0        780.24       1298.50       254.25 o                         
   7   7   0        231.31        324.43       189.50 o                         
   8   7   0         99.74         48.67       112.67 o                         
   9   7   0        103.98        127.52       129.41 o                         
  10   7   0        716.28        797.51       158.70 o                         
   0   8   0       9404.33      12097.58      1273.35 o                         
   1   8   0          6.02          0.00       165.72 o                         
   2   8   0       2721.23       3610.77       371.53 o                         
   3   8   0       1050.78       1610.71       264.40 o                         
   4   8   0          8.56         58.86       149.40 o                         
   5   8   0         10.23          0.00       156.85 o                         
   6   8   0        276.59        396.25       198.79 o                         
   7   8   0        103.55        456.45       225.10 o                         
   8   8   0        588.29        449.08       128.56 o                         
   9   8   0        309.13        444.28       140.15 o                         
   1   9   0         13.57          0.00       180.48 o                         
   2   9   0         13.42          0.00       166.93 o                         
   3   9   0        699.80        590.88       243.43 o                         
   4   9   0          4.19          0.00       202.32 o                         
   5   9   0         73.30        235.68       166.62 o                         
   6   9   0         59.57          0.00       223.59 o                         
   7   9   0         35.85          0.00       179.83 o                         
   0  10   0        592.56        392.40       230.92 o                         
   1  10   0          0.65          0.00       200.10 o                         
   2  10   0        903.39        791.71       321.91 o                         
   3  10   0         76.28        232.64       215.72 o                         
 -14   1   1          6.51          0.00       125.00 o                         
 -13   1   1       1650.98       2113.70       221.32 o                         
 -12   1   1         26.83          0.00        79.74 o                         
 -11   1   1       8154.64       8654.78       291.33 o                         
 -10   1   1       1226.22       1198.54        69.81 o                         
  -9   1   1      10666.61      10398.40       185.09 o                         
  -8   1   1       4866.60       4533.50       119.19 o                         
  -7   1   1       1403.09       1358.58        59.92 o                         
  -6   1   1       1633.78       1603.24        58.51 o                         
  -5   1   1       5195.49       5073.17        90.95 o                         
  -4   1   1      10256.44       9951.57       107.60 o                         
  -3   1   1      50515.53      50932.96       318.95 o                         
  -2   1   1          9.01         63.59         9.75 o                         
  -1   1   1       1520.14       2581.78       134.53 o                         
   1   1   1       5938.92       6457.57        92.41 o                         
   2   1   1        274.82        395.29        28.60 o                         
   3   1   1       1530.27       1607.46        63.64 o                         
   4   1   1       4561.97       4467.17       105.37 o                         
   5   1   1      17156.72      17423.90       219.36 o                         
   6   1   1       7191.13       7227.74       150.22 o                         
   7   1   1      31950.61      31992.81       350.27 o                         
   8   1   1        350.16        368.08        46.19 o                         
   9   1   1       9100.96       9389.39       200.18 o                         
  10   1   1        250.54        336.54        56.17 o                         
  11   1   1       1348.47       1819.24       186.02 o                         
  12   1   1         40.99         69.98       130.37 o                         
  13   1   1        195.99        310.87       143.08 o                         
  14   1   1        160.03        200.70       142.61 o                         
 -14   2   1         58.76         36.58       155.45 o                         
 -13   2   1        377.74        251.68       140.14 o                         
 -12   2   1        234.91        175.13        94.10 o                         
 -11   2   1        467.31        474.66        92.50 o                         
 -10   2   1        598.64        681.12        59.35 o                         
  -9   2   1       6923.57       6974.15       179.07 o                         
  -8   2   1       2611.07       2523.00       103.95 o                         
  -7   2   1       1607.20       1636.20        79.32 o                         
  -6   2   1      16084.06      15649.29       224.60 o                         
  -5   2   1       1297.08       1485.88        75.69 o                         
  -4   2   1       7695.05       7520.24       134.53 o                         
  -3   2   1       2476.02       2624.91        77.00 o                         
  -2   2   1         38.49        135.25        29.35 o                         
  -1   2   1        153.01        278.33        33.92 o                         
   0   2   1       1174.34       1287.11        70.52 o                         
   1   2   1       1282.36       1366.60        72.99 o                         
   2   2   1     127319.63     123580.63      1132.08 o                         
   3   2   1       4609.70       4465.01       107.84 o                         
   4   2   1      25609.86      25501.59       269.32 o                         
   5   2   1       5838.31       5489.57       125.31 o                         
   6   2   1        915.21        948.63        59.72 o                         
   7   2   1       1844.97       1813.86        73.42 o                         
   8   2   1        837.26        778.71        53.45 o                         
   9   2   1          0.52          0.00        51.77 o                         
  10   2   1         47.18         43.76        59.30 o                         
  11   2   1        417.15        418.27        83.46 o                         
  12   2   1        268.27        210.28       114.10 o                         
  13   2   1        148.07         81.39       102.68 o                         
  14   2   1         14.22         34.20       114.19 o                         
 -14   3   1         24.33          0.00       158.10 o                         
 -13   3   1       1186.99       1212.67       180.52 o                         
 -12   3   1         83.35        267.65       112.49 o                         
 -11   3   1       2188.81       2355.80       188.60 o                         
 -10   3   1          0.48          0.00        52.16 o                         
  -9   3   1        580.61        452.26        59.23 o                         
  -8   3   1       2472.69       2467.99       113.86 o                         
  -7   3   1        126.45         98.44        41.51 o                         
  -6   3   1      22354.59      21781.55       444.60 o                         
  -5   3   1       3108.76       3092.17       115.27 o                         
  -4   3   1       3916.59       3761.68       139.70 o                         
  -3   3   1       2598.90       2714.55       116.04 o                         
  -2   3   1          3.02         88.78        40.78 o                         
  -1   3   1      14603.27      14778.88       231.68 o                         
   0   3   1         10.41          5.52        26.67 o                         
   1   3   1         59.23         71.40        37.39 o                         
   2   3   1       8391.03       8484.10       211.64 o                         
   3   3   1       1644.18       1451.50        90.04 o                         
   4   3   1       2450.15       2613.98        98.48 o                         
   5   3   1       8809.67       8904.29       184.23 o                         
   6   3   1       1244.30       1271.84        73.61 o                         
   7   3   1       4335.91       4203.98       129.46 o                         
   8   3   1       2688.99       2755.47       129.28 o                         
   9   3   1       4526.94       4589.38       172.32 o                         
  10   3   1        255.88        195.35        57.30 o                         
  11   3   1          5.50         22.35        84.71 o                         
  12   3   1        757.47        945.14       130.64 o                         
  13   3   1          3.79          0.00       111.37 o                         
 -13   4   1        876.26        928.95       253.07 o                         
 -12   4   1        664.56        541.49       254.71 o                         
 -11   4   1       2554.21       2861.14       221.67 o                         
 -10   4   1        322.11        208.19        65.66 o                         
  -9   4   1         45.00        145.94        54.36 o                         
  -8   4   1       3312.23       3247.95       154.92 o                         
  -7   4   1       6538.12       6737.21       228.01 o                         
  -6   4   1      15990.63      15694.03       346.05 o                         
  -5   4   1       1515.33       1501.74       152.79 o                         
  -4   4   1      40855.85      41372.69       819.67 o                         
  -3   4   1       7376.99       7390.68       187.08 o                         
  -2   4   1          5.91        178.67       105.51 o                         
  -1   4   1        418.38        538.59       123.61 o                         
   0   4   1      91765.09      92158.12       692.61 o                         
   1   4   1          1.49          0.00        35.97 o                         
   2   4   1      24983.35      25155.99       319.64 o                         
   3   4   1       5737.61       5451.72       166.79 o                         
   4   4   1      32753.35      32272.15       444.51 o                         
   5   4   1       2103.24       1955.10        99.43 o                         
   6   4   1       4466.97       4475.05       162.77 o                         
   7   4   1       2426.86       2556.58       129.79 o                         
   8   4   1         93.14        123.45        55.03 o                         
   9   4   1       3997.87       3947.52       172.39 o                         
  10   4   1        116.75        161.10        59.01 o                         
  11   4   1         54.84        121.09       112.49 o                         
  12   4   1        153.10        267.78       107.99 o                         
  13   4   1         92.20          0.00       118.46 o                         
 -13   5   1        320.55        650.83       324.48 o                         
 -12   5   1          2.74        165.97       191.50 o                         
 -11   5   1        172.86        201.23       103.92 o                         
 -10   5   1       1649.08       1722.36       186.81 o                         
  -9   5   1        255.42        228.88        78.98 o                         
  -8   5   1        770.49        727.90       110.31 o                         
  -7   5   1        454.32        203.07       163.50 o                         
  -6   5   1       1041.64        985.04       193.87 o                         
  -5   5   1        239.28        357.68       124.61 o                         
  -4   5   1       5525.14       5282.71       275.32 o                         
  -3   5   1       1478.21       1606.80       207.26 o                         
  -2   5   1         19.11          0.00       128.38 o                         
  -1   5   1      11691.81      12279.90       527.30 o                         
   0   5   1          0.93         50.64       132.63 o                         
   1   5   1       1280.92       1425.48       105.27 o                         
   2   5   1         25.26         13.88        56.16 o                         
   3   5   1       6824.35       6919.77       187.17 o                         
   4   5   1        640.64        592.34        68.66 o                         
   5   5   1        951.13       1040.96        92.03 o                         
   6   5   1       5832.20       5919.39       200.06 o                         
   7   5   1        788.79        721.75        82.43 o                         
   8   5   1       1778.01       1764.81       120.65 o                         
   9   5   1        338.75        354.77        73.74 o                         
  10   5   1        243.06        130.24        83.47 o                         
  11   5   1        277.47        377.84        96.26 o                         
  12   5   1          3.53        115.38       130.64 o                         
 -12   6   1         85.07        316.23       201.89 o                         
 -11   6   1       1092.51       1333.81       181.81 o                         
 -10   6   1        583.69        583.40       139.21 o                         
  -9   6   1       1910.35       1873.61       200.63 o                         
  -8   6   1       1025.49       1337.88       196.87 o                         
  -7   6   1       1882.18       1847.91       269.55 o                         
  -6   6   1       8799.30       8942.30       560.46 o                         
  -5   6   1        105.87        172.45       162.68 o                         
  -4   6   1       1210.02       1104.92       188.89 o                         
  -3   6   1       2816.49       3179.52       295.04 o                         
  -2   6   1          7.67          0.00       150.31 o                         
  -1   6   1         22.69          0.00       164.85 o                         
   0   6   1       1730.38       2111.62       259.81 o                         
   1   6   1         15.17          0.00       134.17 o                         
   2   6   1      33592.01      37803.59      1456.78 o                         
   3   6   1       1205.70       1231.85       160.32 o                         
   4   6   1      11861.02      11321.05       443.54 o                         
   5   6   1       5302.37       4815.24       222.67 o                         
   6   6   1        264.34        301.66        84.06 o                         
   7   6   1        291.28        276.48        75.89 o                         
   8   6   1        130.80         54.37        70.10 o                         
   9   6   1          8.41         21.40        73.13 o                         
  10   6   1         89.37         18.78        77.29 o                         
  11   6   1        148.07        163.49       109.61 o                         
 -11   7   1        722.18        736.41       152.61 o                         
 -10   7   1          2.27        248.28       139.30 o                         
  -9   7   1       2115.36       2026.20       218.09 o                         
  -8   7   1         33.28        198.96       168.96 o                         
  -7   7   1         21.95          0.00       212.42 o                         
  -6   7   1        349.26        379.85       182.46 o                         
  -5   7   1        649.21        719.54       179.90 o                         
  -4   7   1        238.79        154.67       195.81 o                         
  -3   7   1       3896.43       4128.95       358.60 o                         
  -2   7   1          1.14         36.78       142.24 o                         
  -1   7   1       1579.18       1693.79       252.99 o                         
   0   7   1         53.44        221.02       163.91 o                         
   1   7   1        341.23        390.39       159.72 o                         
   2   7   1        548.87        435.62       192.19 o                         
   3   7   1        740.49        704.18       174.60 o                         
   4   7   1        199.65        103.09       186.54 o                         
   5   7   1        690.51        507.91       147.66 o                         
   6   7   1       1168.90       1090.46       244.04 o                         
   7   7   1        660.56        776.89       129.06 o                         
   8   7   1        230.85        139.54       109.76 o                         
   9   7   1        612.83        463.32       165.01 o                         
  10   7   1          7.19          0.00       138.34 o                         
  -9   8   1          5.85          0.00       164.48 o                         
  -8   8   1        314.71        366.81       206.85 o                         
  -7   8   1        500.14        969.31       246.01 o                         
  -6   8   1         97.20        141.55       177.32 o                         
  -5   8   1         46.91          0.00       163.88 o                         
  -4   8   1        535.81        762.98       220.25 o                         
  -3   8   1        248.29        327.94       158.33 o                         
  -2   8   1         21.01        103.27       240.79 o                         
  -1   8   1        581.79        545.02       186.17 o                         
   0   8   1       1786.47       2248.72       295.84 o                         
   1   8   1        232.48        204.46       160.50 o                         
   2   8   1        433.79        707.75       197.19 o                         
   3   8   1        384.82        307.00       210.16 o                         
   4   8   1        206.52        150.90       154.03 o                         
   5   8   1        405.63        248.76       154.98 o                         
   6   8   1        227.19        456.09       199.27 o                         
   7   8   1         22.54        227.82       123.70 o                         
   8   8   1         24.76         55.74       114.94 o                         
  -7   9   1         20.49          0.00       205.79 o                         
  -6   9   1        164.65          0.00       273.49 o                         
  -5   9   1        175.38        176.38       184.17 o                         
  -4   9   1          5.28        169.67       171.59 o                         
  -3   9   1         94.84        138.64       172.75 o                         
  -2   9   1         42.09        119.74       169.75 o                         
  -1   9   1         38.95         48.29       292.05 o                         
   0   9   1         21.62          0.00       265.26 o                         
   1   9   1          0.22        110.31       163.55 o                         
   2   9   1         21.26         39.16       168.65 o                         
   3   9   1          1.37          0.00       371.43 o                         
   4   9   1        152.89        299.53       186.47 o                         
   5   9   1        267.46        274.57       208.83 o                         
   6   9   1          0.02         53.28       192.99 o                         
  -3  10   1        113.06          0.00       186.19 o                         
  -2  10   1          1.07        122.45       317.19 o                         
  -1  10   1        444.77        505.34       274.66 o                         
   0  10   1         57.53        260.86       198.78 o                         
   1  10   1        125.94        326.63       404.18 o                         
   2  10   1         83.53        120.36       162.13 o                         
   3  10   1          4.43        141.05       192.22 o                         
 -15   0   2        441.38        169.31       184.78 o                         
 -14   0   2       1190.72       1234.42       252.93 o                         
 -13   0   2         56.63          0.00       176.57 o                         
 -12   0   2        138.37        215.30       115.56 o                         
 -11   0   2       1052.92       1181.96       185.11 o                         
 -10   0   2       3117.44       3256.84       123.77 o                         
  -9   0   2        559.37        505.13        53.51 o                         
  -8   0   2       4149.75       4296.13       125.47 o                         
  -7   0   2      40213.75      40213.88       347.51 o                         
  -6   0   2      23406.95      22456.32       230.31 o                         
  -5   0   2       3294.53       3262.59       297.77 o                         
  -3   0   2       5833.40       5965.35       218.18 o                         
  -2   0   2      24722.53      24429.91       252.22 o                         
   0   0   2       8577.05      10071.02       438.48 o                         
   2   0   2         50.64         95.73        24.89 o                         
   3   0   2       2440.41       2505.09        93.74 o                         
   4   0   2     116002.37     114907.05      1068.65 o                         
   5   0   2       5343.25       5159.40       176.43 o                         
   6   0   2      26934.00      27251.68       434.42 o                         
   7   0   2       7353.01       6858.91       221.05 o                         
   8   0   2       3812.94       3990.22       177.94 o                         
   9   0   2      11249.00      11091.69       305.48 o                         
  10   0   2          0.94          9.46       123.32 o                         
  11   0   2        185.27        223.82       105.49 o                         
  12   0   2        129.68        130.09       138.13 o                         
  13   0   2        343.86        414.35       187.20 o                         
 -15   1   2        296.23        182.09       128.62 o                         
 -14   1   2          8.33         35.80       160.95 o                         
 -13   1   2        837.60       1199.27       201.34 o                         
 -12   1   2         83.11        148.42       104.49 o                         
 -11   1   2        169.95        115.81        77.00 o                         
 -10   1   2       1997.20       1999.82        77.50 o                         
  -9   1   2        412.90        389.84        32.71 o                         
  -8   1   2       2478.47       2338.02        70.25 o                         
  -7   1   2       4305.12       4262.80        87.17 o                         
  -6   1   2       4746.10       4467.04        83.20 o                         
  -5   1   2       1900.71       1926.77        50.32 o                         
  -4   1   2      25767.16      25355.15       269.42 o                         
  -3   1   2       2045.02       2073.14        45.08 o                         
  -2   1   2      15536.61      15598.72       132.22 o                         
  -1   1   2      30630.20      32117.92       258.24 o                         
   1   1   2       6907.01       7653.47       101.67 o                         
   2   1   2       4701.25       4818.81        98.00 o                         
   3   1   2      18561.45      18885.28       229.95 o                         
   4   1   2       3008.56       3039.69        94.85 o                         
   5   1   2       6653.56       6606.41       147.52 o                         
   6   1   2       2530.14       2456.11        95.63 o                         
   7   1   2        276.99        222.11        36.15 o                         
   8   1   2       6724.07       6347.13       141.88 o                         
   9   1   2       4362.69       4347.05       157.27 o                         
  10   1   2        188.88        223.47        55.89 o                         
  11   1   2        138.19        129.48        71.56 o                         
  12   1   2         39.64         22.64       133.95 o                         
  13   1   2        429.18        406.95       160.93 o                         
 -15   2   2        202.10         89.51       172.08 o                         
 -14   2   2          0.37          8.27       137.70 o                         
 -13   2   2         36.76          0.00       125.77 o                         
 -12   2   2         31.83        128.62       110.10 o                         
 -11   2   2       1674.54       1571.24       161.06 o                         
 -10   2   2        467.83        537.06        57.37 o                         
  -9   2   2       8130.99       7913.50       172.79 o                         
  -8   2   2        341.82        344.74        41.57 o                         
  -7   2   2       4045.01       4085.99       115.81 o                         
  -6   2   2      23119.75      22587.20       408.68 o                         
  -5   2   2       4602.87       4571.07       148.67 o                         
  -4   2   2      10377.18       9379.53       207.82 o                         
  -3   2   2       5375.39       5447.07       128.26 o                         
  -2   2   2     162351.53     157198.52      1274.57 o                         
  -1   2   2       2017.66       2080.11        89.44 o                         
   0   2   2      11892.87      12031.61       191.56 o                         
   1   2   2        177.45        192.84        39.59 o                         
   2   2   2      69972.64      71440.70      1044.42 o                         
   3   2   2         27.87         22.54        25.18 o                         
   4   2   2      20193.69      19608.28       310.68 o                         
   5   2   2      10493.54      10213.48       237.43 o                         
   6   2   2       9829.32       9769.37       227.02 o                         
   7   2   2        266.19        290.97        56.48 o                         
   8   2   2        722.74        732.41        73.53 o                         
   9   2   2        261.72        226.72        60.59 o                         
  10   2   2         85.48        176.86        53.77 o                         
  11   2   2       3447.04       3850.13       217.99 o                         
  12   2   2        711.69        772.03       180.39 o                         
  13   2   2         79.92         67.53       117.06 o                         
 -14   3   2          0.29          0.00       119.81 o                         
 -13   3   2         55.19          0.00       106.35 o                         
 -12   3   2        122.30        143.31       192.14 o                         
 -11   3   2       2515.83       2916.36       265.29 o                         
 -10   3   2       1324.82       1176.65       100.67 o                         
  -9   3   2      17316.16      17056.08       354.00 o                         
  -8   3   2        671.35        609.59        77.63 o                         
  -7   3   2       8244.20       8474.48       399.67 o                         
  -6   3   2        577.58        557.38       131.84 o                         
  -5   3   2        461.87        564.56        98.23 o                         
  -4   3   2      13076.95      13940.36       348.44 o                         
  -3   3   2       4798.17       5064.00       165.00 o                         
  -2   3   2       1472.75       1532.77       101.06 o                         
  -1   3   2       8634.63       8652.02       202.13 o                         
   0   3   2        107.51        154.02        49.78 o                         
   1   3   2        311.55        416.79        68.51 o                         
   2   3   2       1403.85       1356.03       100.72 o                         
   3   3   2        231.95        194.15        39.25 o                         
   4   3   2       1020.93        884.99        63.36 o                         
   5   3   2       1678.69       1629.16        85.17 o                         
   6   3   2       4414.78       4474.81       155.26 o                         
   7   3   2       5791.91       5555.46       180.17 o                         
   8   3   2        761.96        707.45        77.22 o                         
   9   3   2       6043.04       5937.65       201.17 o                         
  10   3   2        309.69        227.49        65.67 o                         
  11   3   2       4280.78       4584.68       217.02 o                         
  12   3   2        139.43        213.52       134.29 o                         
  13   3   2        175.11        263.36       116.23 o                         
 -14   4   2        101.22         38.88       149.02 o                         
 -13   4   2          6.09          0.00       157.51 o                         
 -12   4   2         29.55          0.00       142.88 o                         
 -11   4   2          5.79          0.00        83.22 o                         
 -10   4   2          2.06          0.00        82.79 o                         
  -9   4   2          7.21          0.00        87.71 o                         
  -8   4   2          5.41         73.79        95.41 o                         
  -7   4   2       1090.40        971.44       230.27 o                         
  -6   4   2        281.91         37.07       131.12 o                         
  -5   4   2        637.42        948.46       177.52 o                         
  -4   4   2      15725.73      15868.69       340.45 o                         
  -3   4   2        164.10        214.28        58.38 o                         
  -2   4   2         94.92        155.41        54.42 o                         
  -1   4   2       4909.37       5159.27       173.71 o                         
   0   4   2         38.59        101.24        43.54 o                         
   1   4   2       4790.27       4820.94       210.97 o                         
   2   4   2         21.54        107.09        59.12 o                         
   3   4   2       1272.59       1291.36       101.34 o                         
   4   4   2        755.76        813.74        76.62 o                         
   5   4   2         26.95         39.32        48.54 o                         
   6   4   2        829.18        777.23        68.95 o                         
   7   4   2         33.01         88.35        56.93 o                         
   8   4   2        205.72        150.82        59.20 o                         
   9   4   2        844.43        860.83        91.61 o                         
  10   4   2         52.62         73.06        58.67 o                         
  11   4   2        139.21         39.32        79.00 o                         
  12   4   2         92.36        124.65       105.31 o                         
 -13   5   2         10.21          0.00       152.26 o                         
 -12   5   2         58.23        194.48       165.72 o                         
 -11   5   2       1575.85       1754.53       189.84 o                         
 -10   5   2        240.21        165.04       117.17 o                         
  -9   5   2       4594.67       4864.21       287.16 o                         
  -8   5   2        416.28        586.54       194.94 o                         
  -7   5   2       9937.44       9855.27       552.39 o                         
  -6   5   2       1660.56       1876.27       297.48 o                         
  -5   5   2        741.99        780.57       176.66 o                         
  -4   5   2       2547.85       2749.57       270.28 o                         
  -3   5   2        554.20        368.29       131.47 o                         
  -2   5   2        147.88        150.94        48.10 o                         
  -1   5   2         50.07         85.10        33.53 o                         
   0   5   2         16.46          7.50        35.89 o                         
   1   5   2       1313.68       1315.95        80.12 o                         
   2   5   2          2.56         14.81        52.56 o                         
   3   5   2       3014.85       3000.41       139.40 o                         
   4   5   2       2242.13       2280.79       126.31 o                         
   5   5   2         15.99         25.20        51.18 o                         
   6   5   2        357.90        191.71        59.82 o                         
   7   5   2       3729.02       3453.26       163.04 o                         
   8   5   2        678.89        826.24        92.14 o                         
   9   5   2       5040.19       5092.72       211.89 o                         
  10   5   2        270.06        221.77        68.97 o                         
  11   5   2       1786.31       2110.78       175.91 o                         
  12   5   2          9.46          0.00       107.65 o                         
 -12   6   2        119.63        306.54       181.62 o                         
 -11   6   2         46.63         19.47        99.53 o                         
 -10   6   2         10.48          0.00       107.50 o                         
  -9   6   2        865.93        796.01       150.95 o                         
  -8   6   2          0.43         29.93       159.74 o                         
  -7   6   2        130.57          0.00       180.26 o                         
  -6   6   2        459.70        646.98       181.43 o                         
  -5   6   2         53.57        118.37       132.06 o                         
  -4   6   2       2896.32       2959.25       296.76 o                         
  -3   6   2        145.79        174.21       152.07 o                         
  -2   6   2       3005.80       3202.53       316.31 o                         
  -1   6   2       2291.42       2718.43       289.41 o                         
   0   6   2       1200.27       1479.09       234.41 o                         
   1   6   2       2411.23       2355.83       135.71 o                         
   2   6   2       4021.49       4152.13       145.21 o                         
   3   6   2       1410.29       1327.33        93.14 o                         
   4   6   2       1730.01       1763.94       115.03 o                         
   5   6   2        238.48        331.15        62.12 o                         
   6   6   2        573.95        562.48        76.88 o                         
   7   6   2        102.03          0.00        61.08 o                         
   8   6   2         63.57         41.33        96.56 o                         
   9   6   2        104.47        121.52        67.43 o                         
  10   6   2         52.26         32.27        91.56 o                         
  11   6   2         87.21         32.27       103.18 o                         
 -11   7   2        119.24        269.39       127.93 o                         
 -10   7   2        374.55        232.27       226.84 o                         
  -9   7   2        807.61        633.69       203.77 o                         
  -8   7   2        510.25        606.01       214.20 o                         
  -7   7   2        747.15        903.03       294.74 o                         
  -6   7   2       2734.60       3119.30       423.29 o                         
  -5   7   2        387.43        493.31       169.91 o                         
  -4   7   2        281.72        108.75       239.15 o                         
  -3   7   2        227.35        143.77       174.22 o                         
  -2   7   2         20.66         49.25       171.66 o                         
  -1   7   2       1078.58       1066.80       217.78 o                         
   0   7   2         13.62          0.00       151.26 o                         
   1   7   2       1202.66       1257.21       237.19 o                         
   2   7   2        415.62        544.03       172.18 o                         
   3   7   2        431.09        388.17       132.13 o                         
   4   7   2        291.30        337.74       134.60 o                         
   5   7   2        138.28        178.42        80.81 o                         
   6   7   2        815.87        690.39       135.57 o                         
   7   7   2        384.39        206.96       121.29 o                         
   8   7   2       1325.60       1521.94       137.95 o                         
   9   7   2        818.15        939.35       126.97 o                         
  10   7   2          6.43         38.51       115.23 o                         
  -9   8   2        342.37        382.91       298.35 o                         
  -8   8   2          9.61         15.12       210.34 o                         
  -7   8   2       1055.88       1094.00       255.30 o                         
  -6   8   2        988.48       1224.10       270.02 o                         
  -5   8   2         60.08          0.00       196.72 o                         
  -4   8   2       6070.12       6497.09       517.51 o                         
  -3   8   2        388.42        270.49       164.75 o                         
  -2   8   2       2816.38       3359.85       366.87 o                         
  -1   8   2        102.64        207.96       155.78 o                         
   0   8   2         72.71        266.93       180.37 o                         
   1   8   2        396.29        722.10       249.46 o                         
   2   8   2        336.89        317.42       158.44 o                         
   3   8   2          1.97        145.38       168.88 o                         
   4   8   2       2542.12       2613.83       303.83 o                         
   5   8   2        475.76        579.14       201.19 o                         
   6   8   2       1260.33       1390.93       203.88 o                         
   7   8   2        262.97        393.88       196.94 o                         
   8   8   2        225.19        260.45       138.98 o                         
  -7   9   2         15.29          0.00       216.63 o                         
  -6   9   2        167.19         88.36       178.42 o                         
  -5   9   2          0.41          0.00       182.60 o                         
  -4   9   2        575.22        899.13       227.62 o                         
  -3   9   2          2.45         30.88       194.98 o                         
  -2   9   2         21.54        142.74       168.00 o                         
  -1   9   2        723.93        970.89       220.31 o                         
   0   9   2         30.79        126.04       171.74 o                         
   1   9   2        160.39        147.57       234.44 o                         
   2   9   2         11.40        273.17       175.37 o                         
   3   9   2         35.33        343.38       236.49 o                         
   4   9   2        418.86        186.59       161.21 o                         
   5   9   2          4.09        161.26       185.93 o                         
   6   9   2        944.64       1091.54       191.09 o                         
  -4  10   2        577.09        568.10       227.59 o                         
  -3  10   2         16.54          0.00       170.15 o                         
  -2  10   2        976.55       1081.66       251.41 o                         
  -1  10   2         12.37          0.00       246.41 o                         
   0  10   2        108.14        108.06       275.52 o                         
   1  10   2          0.06          0.00       202.81 o                         
   2  10   2        706.85        730.99       287.17 o                         
 -15   1   3        683.66        825.90       178.48 o                         
 -14   1   3        103.56         69.47       117.44 o                         
 -13   1   3       2755.38       2936.80       230.86 o                         
 -12   1   3        472.09        529.14        98.09 o                         
 -11   1   3        255.41        278.78        70.72 o                         
 -10   1   3       1009.81       1082.45        73.18 o                         
  -9   1   3       7459.66       7378.99       140.89 o                         
  -8   1   3       4098.78       3903.33       100.19 o                         
  -7   1   3      22604.09      21844.11       210.76 o                         
  -6   1   3          0.10          8.74        28.78 o                         
  -5   1   3      10886.66      11086.60       116.10 o                         
  -4   1   3      12880.46      12507.75       129.42 o                         
  -3   1   3       7868.24       7927.82        99.61 o                         
  -2   1   3        345.21        512.71        29.97 o                         
  -1   1   3       3943.18       4076.57        77.79 o                         
   0   1   3         15.27        460.08        53.96 o                         
   1   1   3       1811.05       2014.86        74.87 o                         
   2   1   3       1250.56       1336.80        51.96 o                         
   3   1   3      25519.44      26378.38       287.75 o                         
   4   1   3       2791.93       2789.01       102.46 o                         
   5   1   3      26202.17      26228.04       315.74 o                         
   6   1   3       1325.89       1300.68        77.45 o                         
   7   1   3        394.72        420.95        50.22 o                         
   8   1   3        478.77        462.24        59.51 o                         
   9   1   3       1804.20       1588.28       103.91 o                         
  10   1   3       1227.78       1297.82       108.67 o                         
  11   1   3       4452.82       4607.23       219.60 o                         
  12   1   3        216.66        280.82       124.28 o                         
  13   1   3        772.72       1054.95       177.49 o                         
 -15   2   3        377.08        349.64       151.74 o                         
 -14   2   3         56.83        100.42       105.53 o                         
 -13   2   3        465.47        382.26       130.35 o                         
 -12   2   3         13.30          0.00        89.11 o                         
 -11   2   3        267.97        215.94       114.63 o                         
 -10   2   3          0.57          0.00        63.04 o                         
  -9   2   3         90.72        100.23        48.99 o                         
  -8   2   3       4365.58       4152.93       120.74 o                         
  -7   2   3        580.25        483.46        50.17 o                         
  -6   2   3          0.09          0.00        29.11 o                         
  -5   2   3      12378.10      12296.12       213.61 o                         
  -4   2   3       8557.59       8437.18       205.72 o                         
  -3   2   3       4352.36       4237.38       110.45 o                         
  -2   2   3     122269.22     118872.27       864.70 o                         
  -1   2   3       4292.37       4138.25       119.42 o                         
   0   2   3      43831.08      43367.05       426.15 o                         
   1   2   3       2347.28       2277.51        96.10 o                         
   2   2   3       1463.45       1505.49        77.50 o                         
   3   2   3       1087.34       1108.62        70.57 o                         
   4   2   3         63.68        130.46        53.71 o                         
   5   2   3        673.90        625.80        70.70 o                         
   6   2   3       4423.07       4396.70       166.37 o                         
   7   2   3       2193.84       2203.05       122.41 o                         
   8   2   3        319.62        357.40        67.23 o                         
   9   2   3        547.07        539.05        73.42 o                         
  10   2   3        297.97        244.95        61.41 o                         
  11   2   3       1228.22       1301.92       146.57 o                         
  12   2   3        148.72         41.49       130.83 o                         
  13   2   3        126.44        195.14       128.79 o                         
 -14   3   3        225.24        226.75       112.89 o                         
 -13   3   3        112.59        198.16       161.22 o                         
 -12   3   3        515.56        703.66       156.98 o                         
 -11   3   3       1006.89       1095.59       161.25 o                         
 -10   3   3       3858.89       3996.02       202.81 o                         
  -9   3   3       1255.65       1131.07       115.83 o                         
  -8   3   3        381.86        340.92       108.94 o                         
  -7   3   3       4346.08       4692.53       325.39 o                         
  -6   3   3        227.10        227.18       102.75 o                         
  -5   3   3      14893.98      14496.03       524.81 o                         
  -4   3   3       3896.96       3560.50       199.67 o                         
  -3   3   3        420.06        432.19        47.43 o                         
  -2   3   3       8947.24       8728.90       230.94 o                         
  -1   3   3       8145.48       8184.66       232.37 o                         
   0   3   3         32.00         38.41        39.41 o                         
   1   3   3      17901.71      17679.63       318.90 o                         
   2   3   3       1382.34       1497.56        93.49 o                         
   3   3   3       9311.04       9203.08       196.93 o                         
   4   3   3       5301.20       5292.56       127.70 o                         
   5   3   3         87.61         82.14        60.59 o                         
   6   3   3        902.93        800.24        76.06 o                         
   7   3   3        717.01        680.00        74.63 o                         
   8   3   3       7651.50       7685.71       228.78 o                         
   9   3   3        526.70        404.36        66.61 o                         
  10   3   3         18.93         31.07        57.31 o                         
  11   3   3         28.53         16.70        88.05 o                         
  12   3   3        271.94        335.90       139.00 o                         
 -14   4   3        191.02        276.33       207.99 o                         
 -13   4   3        415.68        508.88       186.33 o                         
 -12   4   3         29.31        116.37       167.47 o                         
 -11   4   3        657.81        588.99       190.59 o                         
 -10   4   3       3060.96       2962.52       206.05 o                         
  -9   4   3        401.47        340.60       117.06 o                         
  -8   4   3       1309.68       1160.37       190.45 o                         
  -7   4   3      10102.33      10923.12       545.72 o                         
  -6   4   3         19.35          0.00       112.36 o                         
  -5   4   3        270.91        404.33       142.46 o                         
  -4   4   3      44577.59      45084.67      1015.98 o                         
  -3   4   3         55.78         76.93        55.19 o                         
  -2   4   3      30976.46      30261.39       495.59 o                         
  -1   4   3        603.48        695.71        72.68 o                         
   0   4   3      41376.08      41846.07       605.61 o                         
   1   4   3          0.95         29.45        58.26 o                         
   2   4   3      34207.23      33732.40       588.82 o                         
   3   4   3        746.56        728.33        80.09 o                         
   4   4   3      12178.93      11977.17       280.61 o                         
   5   4   3       8117.62       7697.00       172.41 o                         
   6   4   3       5260.46       5289.04       191.88 o                         
   7   4   3       2448.14       2652.89       143.84 o                         
   8   4   3       2216.72       2300.60       141.23 o                         
   9   4   3        803.45        736.48        89.48 o                         
  10   4   3         49.13         53.03        59.02 o                         
  11   4   3        221.86        281.30        81.03 o                         
  12   4   3          8.66         47.95       109.33 o                         
 -13   5   3         43.09         66.27       166.98 o                         
 -12   5   3        500.57        691.17       196.97 o                         
 -11   5   3        438.44        417.32       103.51 o                         
 -10   5   3          5.85         94.57        86.00 o                         
  -9   5   3        235.57        137.94       179.94 o                         
  -8   5   3       3440.73       3926.44       372.93 o                         
  -7   5   3         26.07        173.60       140.67 o                         
  -6   5   3          0.74         10.18       172.23 o                         
  -5   5   3        809.16       1029.36       210.38 o                         
  -4   5   3       6098.17       6085.72       249.88 o                         
  -3   5   3         13.53          0.00        37.81 o                         
  -2   5   3        266.40         83.38       113.46 o                         
  -1   5   3       9743.89       9411.53       265.41 o                         
   0   5   3        167.51        254.48        59.81 o                         
   1   5   3       4963.25       5086.82       241.20 o                         
   2   5   3       2294.97       2269.35       166.75 o                         
   3   5   3        727.34        626.25        82.97 o                         
   4   5   3       2304.10       2260.89       133.97 o                         
   5   5   3        607.83        609.00        71.52 o                         
   6   5   3        600.29        445.21        73.45 o                         
   7   5   3          4.72          0.00        70.15 o                         
   8   5   3        203.12        136.94        66.72 o                         
   9   5   3        164.31         92.24        67.22 o                         
  10   5   3       2346.54       2482.27       160.62 o                         
  11   5   3          7.02          0.00        94.88 o                         
 -12   6   3         19.81        181.53       166.96 o                         
 -11   6   3         27.78         25.80       114.24 o                         
 -10   6   3         36.98          0.00       173.10 o                         
  -9   6   3        194.26          0.00       165.40 o                         
  -8   6   3        777.18        911.22       234.78 o                         
  -7   6   3         90.57        298.81       190.86 o                         
  -6   6   3         11.84          0.00       184.66 o                         
  -5   6   3       1375.46       1244.57       221.18 o                         
  -4   6   3       2844.35       2401.43       268.74 o                         
  -3   6   3          6.17          0.00       175.26 o                         
  -2   6   3      35475.74      36353.58      1007.99 o                         
  -1   6   3        536.97        470.98        81.06 o                         
   0   6   3      19090.48      19668.46       338.05 o                         
   1   6   3         11.56          0.00        59.54 o                         
   2   6   3        308.50        322.74        79.56 o                         
   3   6   3         12.38          0.00        48.22 o                         
   4   6   3        378.38        204.57        57.75 o                         
   5   6   3        679.10        611.54        77.97 o                         
   6   6   3       2448.76       2422.50       142.64 o                         
   7   6   3        457.43        539.96        84.41 o                         
   8   6   3        619.68        588.77        87.10 o                         
   9   6   3        149.79        148.20        79.20 o                         
  10   6   3        136.50         70.14        82.93 o                         
 -11   7   3         76.76          0.00       224.53 o                         
 -10   7   3        468.37        472.25       149.92 o                         
  -9   7   3        243.57        270.61       186.77 o                         
  -8   7   3        515.53        598.44       205.77 o                         
  -7   7   3       1159.71        920.71       218.61 o                         
  -6   7   3          2.20        153.61       186.91 o                         
  -5   7   3        163.64        291.55       181.21 o                         
  -4   7   3        656.85        722.89       222.51 o                         
  -3   7   3         17.80          0.00       182.11 o                         
  -2   7   3        131.74         54.38       155.04 o                         
  -1   7   3        692.61        657.81       192.54 o                         
   0   7   3         14.26        145.23       160.78 o                         
   1   7   3        356.32        437.99       130.36 o                         
   2   7   3          4.17         11.19       111.05 o                         
   3   7   3        995.66       1045.83       147.55 o                         
   4   7   3        285.46        285.82        71.62 o                         
   5   7   3       2176.34       2235.59       160.67 o                         
   6   7   3         15.60         11.84        66.53 o                         
   7   7   3          8.34          6.56        79.84 o                         
   8   7   3        755.54        767.16       111.44 o                         
   9   7   3        342.71        486.66       116.46 o                         
 -10   8   3         43.42          0.00       140.95 o                         
  -9   8   3        119.08          0.00       177.69 o                         
  -8   8   3         25.10        358.67       212.78 o                         
  -7   8   3         21.63          0.00       198.06 o                         
  -6   8   3         88.87          0.00       180.46 o                         
  -5   8   3        716.13        673.92       186.49 o                         
  -4   8   3        802.05        641.62       217.77 o                         
  -3   8   3        635.14        445.71       202.76 o                         
  -2   8   3        364.41        560.12       194.59 o                         
  -1   8   3        133.57        274.11       181.51 o                         
   0   8   3        728.46        609.08       217.01 o                         
   1   8   3        512.70        476.18       178.92 o                         
   2   8   3       1694.15       1812.17       280.83 o                         
   3   8   3        190.04        217.83       153.51 o                         
   4   8   3        303.80        410.24       129.41 o                         
   5   8   3          0.96          0.00       139.89 o                         
   6   8   3         95.29        105.05       112.42 o                         
   7   8   3         89.98          0.00       173.83 o                         
   8   8   3         64.24        105.53       105.93 o                         
  -7   9   3        406.95        641.15       242.13 o                         
  -6   9   3          5.78          0.00       215.23 o                         
  -5   9   3        689.75        612.87       211.83 o                         
  -4   9   3         20.24        182.44       261.29 o                         
  -3   9   3          1.59          0.00       169.48 o                         
  -2   9   3         43.45          7.93       225.90 o                         
  -1   9   3         96.13        140.56       176.19 o                         
   0   9   3          3.37          0.00       170.71 o                         
   1   9   3        209.89        155.39       162.26 o                         
   2   9   3          4.98          8.88       166.39 o                         
   3   9   3       1140.39       1348.39       262.29 o                         
   4   9   3         82.51          0.00       137.07 o                         
   5   9   3         76.33         84.31       142.46 o                         
  -3  10   3          5.63        185.33       205.46 o                         
  -2  10   3         53.93        150.33       211.17 o                         
  -1  10   3          5.90        117.57       317.19 o                         
   0  10   3          3.80         26.07       207.19 o                         
   1  10   3         43.26         52.13       306.28 o                         
 -15   0   4        847.10        681.20       215.86 o                         
 -14   0   4        342.61        649.66       233.32 o                         
 -13   0   4       2108.25       2128.71       255.27 o                         
 -12   0   4         43.42          0.00       106.91 o                         
 -11   0   4       9854.40       9625.03       465.46 o                         
 -10   0   4       6563.54       7124.19       377.91 o                         
  -9   0   4        143.38        127.03       107.02 o                         
  -8   0   4      14414.68      14011.87       533.61 o                         
  -7   0   4       9421.12       9825.86       595.08 o                         
  -6   0   4      21929.28      20837.31       578.91 o                         
  -5   0   4      21573.61      20938.20       527.74 o                         
  -4   0   4        158.16        183.69        23.13 o                         
  -3   0   4       3619.50       3748.51        90.19 o                         
  -2   0   4       1841.58       1736.14        55.63 o                         
  -1   0   4       1028.54       1043.32        39.61 o                         
   0   0   4     254261.56     264757.97      1790.87 o                         
   1   0   4         56.41        477.89        67.06 o                         
   2   0   4     190086.70     192004.45      2129.24 o                         
   3   0   4        837.14        722.35        69.82 o                         
   4   0   4         56.17        140.19        45.42 o                         
   5   0   4      18447.36      18501.21       319.94 o                         
   6   0   4        161.97        114.89        46.95 o                         
   7   0   4       2932.91       2847.94       154.76 o                         
   8   0   4       1532.43       1573.55       121.85 o                         
   9   0   4       2909.70       2851.96       209.70 o                         
  10   0   4       1341.38       1160.43       142.69 o                         
  11   0   4        275.70        160.98       119.68 o                         
  12   0   4          1.57          0.00       187.40 o                         
  13   0   4       1261.02        983.14       252.95 o                         
 -15   1   4         12.34          0.00       125.02 o                         
 -14   1   4         45.14         27.33        96.08 o                         
 -13   1   4         12.77          0.00        93.62 o                         
 -12   1   4        511.14        390.67        87.21 o                         
 -11   1   4       6604.24       7222.02       263.61 o                         
 -10   1   4        695.52        611.57        89.84 o                         
  -9   1   4         37.71          4.35        60.17 o                         
  -8   1   4       5854.24       6017.24        95.69 o                         
  -7   1   4       1750.13       1687.66        53.56 o                         
  -6   1   4       3014.98       2985.37        83.72 o                         
  -5   1   4       8506.38       8451.93       103.24 o                         
  -4   1   4       9218.45       8898.74       108.10 o                         
  -3   1   4         91.57        200.62        30.40 o                         
  -2   1   4      10317.82      10320.37       149.88 o                         
  -1   1   4      18806.52      19759.05       224.07 o                         
   0   1   4         13.26        162.40        36.67 o                         
   1   1   4      25053.93      25580.32       271.88 o                         
   2   1   4       1348.09       1394.70        57.25 o                         
   3   1   4          6.33          2.04        29.64 o                         
   4   1   4      10741.43      10719.67       270.77 o                         
   5   1   4        768.79        833.43        72.95 o                         
   6   1   4        946.90       1060.27        84.97 o                         
   7   1   4       3714.75       3467.14       154.16 o                         
   8   1   4       2802.46       2824.41       141.83 o                         
   9   1   4        132.52        153.22        61.94 o                         
  10   1   4       1895.12       1806.84       131.11 o                         
  11   1   4         11.44        104.46        77.10 o                         
  12   1   4         96.43         53.91       111.85 o                         
 -15   2   4        384.22        845.48       258.68 o                         
 -14   2   4        413.68        421.73       126.06 o                         
 -13   2   4       1747.26       1845.90       198.09 o                         
 -12   2   4        172.38        200.57       108.75 o                         
 -11   2   4        309.89        142.14       106.40 o                         
 -10   2   4        179.22        136.69        71.86 o                         
  -9   2   4       2274.68       2221.95        87.13 o                         
  -8   2   4      13923.39      13523.96       229.16 o                         
  -7   2   4       2096.56       1946.15        86.66 o                         
  -6   2   4      21717.49      20939.77       309.71 o                         
  -5   2   4      17850.72      17527.81       270.12 o                         
  -4   2   4       1522.75       1499.41        67.99 o                         
  -3   2   4       6772.10       6865.95       129.63 o                         
  -2   2   4      74700.31      73952.02       464.62 o                         
  -1   2   4       1856.53       1845.35        71.93 o                         
   0   2   4      48291.88      47763.68       442.38 o                         
   1   2   4        631.05        712.66        62.42 o                         
   2   2   4      21856.08      22379.28       371.64 o                         
   3   2   4        326.25        347.69        48.80 o                         
   4   2   4      26706.18      26494.80       388.57 o                         
   5   2   4       1501.37       1657.90       104.43 o                         
   6   2   4        512.68        517.13        69.31 o                         
   7   2   4      10600.48      11202.46       279.99 o                         
   8   2   4         23.76          0.77        57.60 o                         
   9   2   4         86.59         82.45        56.76 o                         
  10   2   4        680.57        635.38        90.10 o                         
  11   2   4        430.72        367.87        85.54 o                         
  12   2   4        278.58        155.40       168.18 o                         
 -15   3   4        640.94        771.67       171.50 o                         
 -14   3   4          6.84          0.00       145.24 o                         
 -13   3   4       3269.19       3636.62       307.89 o                         
 -12   3   4         25.08          0.00       119.59 o                         
 -11   3   4        905.01        878.95       161.42 o                         
 -10   3   4        727.47        870.77        89.69 o                         
  -9   3   4       1330.49       1474.76       120.98 o                         
  -8   3   4       5570.44       5408.29       292.54 o                         
  -7   3   4       1577.52       1529.98       164.55 o                         
  -6   3   4        513.69        455.28       135.10 o                         
  -5   3   4       9387.31       9419.92       271.15 o                         
  -4   3   4        304.64        335.04        79.19 o                         
  -3   3   4       2816.63       2797.81       115.63 o                         
  -2   3   4       1124.65       1054.05        70.86 o                         
  -1   3   4       1050.52        997.36        70.10 o                         
   0   3   4         21.80         12.14        37.99 o                         
   1   3   4       7593.24       7766.24       205.36 o                         
   2   3   4        982.49       1064.37        81.90 o                         
   3   3   4       8550.28       8651.35       192.89 o                         
   4   3   4        628.08        580.97        52.82 o                         
   5   3   4      25303.71      25667.30       428.87 o                         
   6   3   4         18.99          0.00        61.01 o                         
   7   3   4       8896.02       9212.77       247.15 o                         
   8   3   4        748.27        738.54        83.07 o                         
   9   3   4        329.81        378.02        69.27 o                         
  10   3   4        772.93        791.45        85.57 o                         
  11   3   4        628.61        440.80        92.31 o                         
  12   3   4          4.04          0.00       109.45 o                         
 -14   4   4          5.81        351.63       221.85 o                         
 -13   4   4        293.00        213.15       192.18 o                         
 -12   4   4        239.90        150.83       158.48 o                         
 -11   4   4        285.10        242.23       149.51 o                         
 -10   4   4         67.49         52.22        87.40 o                         
  -9   4   4         35.49         53.82       168.68 o                         
  -8   4   4         97.49        176.18       163.06 o                         
  -7   4   4        141.73          0.00       150.27 o                         
  -6   4   4         12.29          0.00       136.08 o                         
  -5   4   4       5749.72       5724.42       291.15 o                         
  -4   4   4        583.97        561.25        67.49 o                         
  -3   4   4        212.16        197.24        52.23 o                         
  -2   4   4         49.95         13.40        52.11 o                         
  -1   4   4       1191.82       1260.04       113.29 o                         
   0   4   4       4282.59       4264.47       197.16 o                         
   1   4   4        145.43        158.10        54.61 o                         
   2   4   4       5770.67       5789.36       203.53 o                         
   3   4   4        126.48        103.06        54.52 o                         
   4   4   4          2.76         59.63        45.60 o                         
   5   4   4        488.21        418.72        61.82 o                         
   6   4   4        366.73        361.61        74.36 o                         
   7   4   4        798.81        520.11        73.15 o                         
   8   4   4        157.09         99.37        66.49 o                         
   9   4   4         23.95          0.00        61.12 o                         
  10   4   4        136.57        106.38        69.17 o                         
  11   4   4         41.64          0.00        92.86 o                         
 -13   5   4       1323.97       1452.01       284.19 o                         
 -12   5   4        241.35        213.91       205.07 o                         
 -11   5   4       2426.20       2568.10       323.76 o                         
 -10   5   4        482.64        505.69       182.13 o                         
  -9   5   4        286.17          0.00       176.42 o                         
  -8   5   4       1629.64       1736.96       268.42 o                         
  -7   5   4       2212.65       2131.27       287.85 o                         
  -6   5   4       1920.62       1921.41       256.66 o                         
  -5   5   4       3653.16       3551.76       331.05 o                         
  -4   5   4         12.02         48.98        80.99 o                         
  -3   5   4       1100.71       1087.34       118.63 o                         
  -2   5   4        115.63         53.39        60.43 o                         
  -1   5   4        338.19        275.26        66.42 o                         
   0   5   4         84.38        130.78        78.21 o                         
   1   5   4        221.53        219.88        81.07 o                         
   2   5   4        966.21       1176.67       109.41 o                         
   3   5   4       6491.32       6575.88       243.10 o                         
   4   5   4        480.60        408.21        72.49 o                         
   5   5   4       5926.58       5823.39       210.46 o                         
   6   5   4        199.62         63.97        59.89 o                         
   7   5   4       5269.18       4931.40       203.11 o                         
   8   5   4        360.98        268.62        73.56 o                         
   9   5   4        849.67        961.34       108.73 o                         
  10   5   4         23.65         47.15        69.47 o                         
  11   5   4        125.06        193.51       100.36 o                         
 -12   6   4         33.11        137.55       198.45 o                         
 -11   6   4         33.27          3.33       119.82 o                         
 -10   6   4         44.26         54.44       179.03 o                         
  -9   6   4         22.49         42.72       149.43 o                         
  -8   6   4       1977.58       2215.41       302.84 o                         
  -7   6   4         63.66          0.00       179.23 o                         
  -6   6   4        850.21        623.91       203.78 o                         
  -5   6   4       1188.06       1626.24       263.50 o                         
  -4   6   4        268.00        263.17       146.54 o                         
  -3   6   4       1273.47       1229.02       194.27 o                         
  -2   6   4       3358.88       3442.55       205.21 o                         
  -1   6   4       1412.17       1312.35       117.04 o                         
   0   6   4       3510.41       3541.19       181.59 o                         
   1   6   4        236.82        349.67       118.15 o                         
   2   6   4       1724.44       1836.17       138.11 o                         
   3   6   4         62.76         42.75        64.63 o                         
   4   6   4        356.15        455.07        86.27 o                         
   5   6   4        379.72        306.20        69.94 o                         
   6   6   4        158.12         65.24        65.00 o                         
   7   6   4        581.82        529.01        84.95 o                         
   8   6   4         79.59          0.00        79.38 o                         
   9   6   4          0.48         65.35        78.43 o                         
  10   6   4          2.12          0.00        87.17 o                         
 -11   7   4        435.54        615.95       204.27 o                         
 -10   7   4        744.58        495.23       189.81 o                         
  -9   7   4         64.60        230.39       185.13 o                         
  -8   7   4        566.36        509.04       200.38 o                         
  -7   7   4        102.46        257.51       205.40 o                         
  -6   7   4       1511.71       1600.79       292.38 o                         
  -5   7   4        848.68       1074.17       249.39 o                         
  -4   7   4        284.31        308.95       171.95 o                         
  -3   7   4         33.29        102.26       126.58 o                         
  -2   7   4       1222.48       1386.25       237.61 o                         
  -1   7   4         52.89          0.00       179.17 o                         
   0   7   4         16.19          0.00       116.38 o                         
   1   7   4       1908.00       2116.25       213.63 o                         
   2   7   4        501.71        545.87       121.33 o                         
   3   7   4         26.48          0.00        87.40 o                         
   4   7   4       1616.16       1734.02       138.85 o                         
   5   7   4       1192.58       1137.09       117.67 o                         
   6   7   4         22.90         71.14        77.84 o                         
   7   7   4        565.95        421.90       174.56 o                         
   8   7   4        102.84        294.79        89.15 o                         
   9   7   4        196.20        196.85       123.68 o                         
 -10   8   4        262.82        586.34       240.59 o                         
  -9   8   4          0.08         38.48       241.78 o                         
  -8   8   4        695.83        558.55       187.47 o                         
  -7   8   4        456.51        540.74       196.88 o                         
  -6   8   4       1039.86       1077.41       225.75 o                         
  -5   8   4         45.48          0.00       155.37 o                         
  -4   8   4         50.99         10.23       177.03 o                         
  -3   8   4        487.74        482.50       162.22 o                         
  -2   8   4        574.98        290.72       171.22 o                         
  -1   8   4        536.35        544.92       180.98 o                         
   0   8   4       6636.30       8203.38       541.17 o                         
   1   8   4        163.01        412.24       177.28 o                         
   2   8   4       5397.73       5997.39       391.54 o                         
   3   8   4        524.30        583.21       133.78 o                         
   4   8   4         57.91         89.84        98.95 o                         
   5   8   4        459.83        678.53       120.28 o                         
   6   8   4          0.08         53.54       102.90 o                         
   7   8   4          5.34          0.00       108.61 o                         
  -7   9   4         76.62          0.00       210.56 o                         
  -6   9   4        111.78         21.64       190.16 o                         
  -5   9   4         97.48          0.00       185.86 o                         
  -4   9   4        102.05        113.69       161.68 o                         
  -3   9   4        279.30        627.99       200.94 o                         
  -2   9   4         64.29          0.00       208.70 o                         
  -1   9   4        554.68        666.72       192.82 o                         
   0   9   4          7.02        136.34       162.86 o                         
   1   9   4        547.22        705.33       209.72 o                         
   2   9   4        103.16        286.82       199.42 o                         
   3   9   4        101.92          0.00       172.78 o                         
   4   9   4         28.11         45.56       146.38 o                         
   5   9   4          4.38          0.00       132.98 o                         
  -3  10   4         10.46          0.00       164.36 o                         
  -2  10   4        629.88        787.61       189.25 o                         
  -1  10   4         51.69        101.18       242.77 o                         
   0  10   4       1041.73       1451.64       392.76 o                         
 -15   1   5          3.60          0.24       115.59 o                         
 -14   1   5        128.64         75.55       143.67 o                         
 -13   1   5       1665.09       2013.46       174.26 o                         
 -12   1   5        177.74        326.20        81.60 o                         
 -11   1   5       9651.64      10421.86       343.81 o                         
 -10   1   5         23.68         91.74        79.01 o                         
  -9   1   5      17750.23      17647.51       397.88 o                         
  -8   1   5       6514.87       6231.09       237.80 o                         
  -7   1   5       2298.89       2288.36        79.97 o                         
  -6   1   5       3247.56       3189.06        69.04 o                         
  -5   1   5        791.55        814.69        36.86 o                         
  -4   1   5       3673.59       3577.02        86.27 o                         
  -3   1   5       3814.82       4044.55        95.89 o                         
  -2   1   5       2095.00       2237.44        69.75 o                         
  -1   1   5        266.87        310.14        36.47 o                         
   0   1   5        167.07        234.65        52.07 o                         
   1   1   5      21773.46      22522.54       252.17 o                         
   2   1   5        379.97        427.09        38.66 o                         
   3   1   5         25.64         88.29        39.75 o                         
   4   1   5        718.25        728.97        68.23 o                         
   5   1   5       6087.14       5920.59       189.24 o                         
   6   1   5       6981.22       7171.00       216.71 o                         
   7   1   5      15775.04      15362.56       328.58 o                         
   8   1   5        569.68        540.12        74.76 o                         
   9   1   5       7635.74       7948.93       266.35 o                         
  10   1   5        122.62        127.73        74.79 o                         
  11   1   5       1124.60       1190.53       122.26 o                         
  12   1   5         20.69          0.00       127.70 o                         
 -15   2   5         34.46          0.00       195.34 o                         
 -14   2   5        154.45        330.45       145.66 o                         
 -13   2   5        605.84        439.93       143.95 o                         
 -12   2   5        507.38        594.68       150.33 o                         
 -11   2   5        383.17        492.73       103.42 o                         
 -10   2   5         98.96         58.78        72.32 o                         
  -9   2   5       2839.44       2915.68       130.68 o                         
  -8   2   5       5684.48       5346.92       137.95 o                         
  -7   2   5        498.34        479.98        39.17 o                         
  -6   2   5      18603.57      17585.49       256.53 o                         
  -5   2   5       3573.85       3090.43       100.22 o                         
  -4   2   5      33531.52      32019.41       317.68 o                         
  -3   2   5       1105.41       1041.51        61.42 o                         
  -2   2   5        824.75        894.96        69.22 o                         
  -1   2   5        473.05        527.99        57.89 o                         
   0   2   5       1270.85       1384.36        81.56 o                         
   1   2   5        152.91        137.86        35.90 o                         
   2   2   5      28697.81      30176.24       338.73 o                         
   3   2   5        333.73        298.35        41.71 o                         
   4   2   5      24928.26      24871.17       358.64 o                         
   5   2   5          4.67          0.00        51.18 o                         
   6   2   5        573.38        469.70        69.34 o                         
   7   2   5       4818.42       4863.21       193.13 o                         
   8   2   5         57.31          0.00        55.94 o                         
   9   2   5          8.85          8.60        67.55 o                         
  10   2   5         38.14         97.86        85.81 o                         
  11   2   5        304.01        294.03        88.72 o                         
  12   2   5        663.51       1257.63       196.20 o                         
 -15   3   5         23.96          0.00       126.98 o                         
 -14   3   5         83.50        297.75       185.07 o                         
 -13   3   5        287.55        253.78       139.32 o                         
 -12   3   5         26.62          0.00       142.44 o                         
 -11   3   5       4410.67       4835.56       315.88 o                         
 -10   3   5         65.09         99.55        62.16 o                         
  -9   3   5       1370.38       1223.75       169.03 o                         
  -8   3   5        213.34        200.59        98.98 o                         
  -7   3   5        704.08        647.12       105.21 o                         
  -6   3   5      20539.38      19737.70       345.53 o                         
  -5   3   5        361.25        359.50        50.00 o                         
  -4   3   5       3045.65       3110.70       129.92 o                         
  -3   3   5        863.39        890.19        95.45 o                         
  -2   3   5       5605.63       5431.15       151.78 o                         
  -1   3   5       1545.89       1575.87        84.38 o                         
   0   3   5        346.53        358.11        56.72 o                         
   1   3   5       5847.36       5932.13       188.63 o                         
   2   3   5       1156.65       1243.08        88.14 o                         
   3   3   5       7371.39       7311.59       186.88 o                         
   4   3   5       9635.77       9406.63       238.79 o                         
   5   3   5       2057.00       2133.82       136.38 o                         
   6   3   5        296.64        289.92        67.32 o                         
   7   3   5       3238.32       3257.40       159.78 o                         
   8   3   5        499.11        456.38        76.03 o                         
   9   3   5       1776.21       1976.87       126.98 o                         
  10   3   5        756.95        630.07       113.66 o                         
  11   3   5        529.57        376.63        95.37 o                         
 -14   4   5        129.26         72.16       170.41 o                         
 -13   4   5        722.86       1195.71       252.69 o                         
 -12   4   5        128.20          0.00       154.61 o                         
 -11   4   5       3434.17       3610.50       357.22 o                         
 -10   4   5         40.38        148.02       134.51 o                         
  -9   4   5          1.39          0.00       140.19 o                         
  -8   4   5       1286.11       1173.41       229.03 o                         
  -7   4   5          7.40        163.11       125.48 o                         
  -6   4   5      22148.93      21649.06       584.00 o                         
  -5   4   5       7752.95       7739.69       233.29 o                         
  -4   4   5      37323.34      37201.87       462.85 o                         
  -3   4   5       6533.31       6424.61       214.98 o                         
  -2   4   5      28914.05      28794.84       460.01 o                         
  -1   4   5         78.89         76.20        53.56 o                         
   0   4   5      44990.12      46987.50       615.90 o                         
   1   4   5          5.09         35.55        54.16 o                         
   2   4   5      25074.36      24142.64       420.91 o                         
   3   4   5        882.96        786.79        81.44 o                         
   4   4   5       6304.41       6117.03       200.82 o                         
   5   4   5        792.77        865.85        87.11 o                         
   6   4   5       4573.37       4702.16       212.23 o                         
   7   4   5        106.98         72.81        64.41 o                         
   8   4   5          1.45         68.91        62.28 o                         
   9   4   5       3718.11       3750.83       179.70 o                         
  10   4   5        315.18        148.83        78.92 o                         
  11   4   5        106.49          0.00        90.23 o                         
 -13   5   5          1.70          0.00       212.34 o                         
 -12   5   5        303.71        172.04       238.77 o                         
 -11   5   5       1561.51       1951.36       308.12 o                         
 -10   5   5         17.37          0.00       229.87 o                         
  -9   5   5          1.48         68.77       145.96 o                         
  -8   5   5       4488.33       4544.17       393.71 o                         
  -7   5   5        983.34        875.08       217.75 o                         
  -6   5   5       1044.25       1024.91       203.03 o                         
  -5   5   5       1151.00       1086.13       152.65 o                         
  -4   5   5          3.02         18.40        72.17 o                         
  -3   5   5       1226.02       1239.23        88.82 o                         
  -2   5   5       3700.55       3627.23       198.27 o                         
  -1   5   5        660.32        566.57       100.86 o                         
   0   5   5         50.84        218.24        79.75 o                         
   1   5   5       5692.81       5804.92       247.04 o                         
   2   5   5        459.94        461.46        86.16 o                         
   3   5   5       4711.25       4787.11       203.64 o                         
   4   5   5        231.05        203.06        72.23 o                         
   5   5   5        101.06          0.00        71.59 o                         
   6   5   5       3487.71       3351.61       181.53 o                         
   7   5   5        525.44        426.99        78.63 o                         
   8   5   5        208.55        184.00        71.79 o                         
   9   5   5        123.57         51.01        69.25 o                         
  10   5   5         92.46         93.30        74.44 o                         
 -13   6   5         92.99          0.00       174.41 o                         
 -12   6   5        269.69        292.36       217.69 o                         
 -11   6   5        426.79        370.88       216.51 o                         
 -10   6   5          1.05          0.00       196.17 o                         
  -9   6   5       1862.08       2302.38       325.97 o                         
  -8   6   5       1874.53       2003.66       287.99 o                         
  -7   6   5        368.90        176.06       150.95 o                         
  -6   6   5      11039.32      11021.73       625.28 o                         
  -5   6   5       5388.86       4769.02       418.38 o                         
  -4   6   5      10231.59       9628.14       544.26 o                         
  -3   6   5       2131.31       2290.75       177.14 o                         
  -2   6   5        253.27        491.08       146.39 o                         
  -1   6   5        981.92        902.31       103.09 o                         
   0   6   5         20.06         31.75        87.08 o                         
   1   6   5        743.34        598.71       107.80 o                         
   2   6   5       7573.62       8042.33       304.72 o                         
   3   6   5        360.05        392.09        88.35 o                         
   4   6   5       9219.23       9594.05       293.01 o                         
   5   6   5         80.39          0.00        83.44 o                         
   6   6   5        448.17        455.74        80.13 o                         
   7   6   5       2862.87       2790.85       169.21 o                         
   8   6   5        270.33         98.97        77.63 o                         
   9   6   5         72.60         56.32       114.47 o                         
 -11   7   5        392.90        336.27       206.71 o                         
 -10   7   5          1.03          0.00       205.38 o                         
  -9   7   5        921.69       1159.65       263.18 o                         
  -8   7   5        445.79         81.27       191.01 o                         
  -7   7   5        263.46        473.89       191.35 o                         
  -6   7   5        151.44          0.00       161.84 o                         
  -5   7   5        291.66        117.35       170.09 o                         
  -4   7   5        184.90        131.01       159.13 o                         
  -3   7   5       1601.25       1346.34       195.47 o                         
  -2   7   5        130.58         67.11        97.94 o                         
  -1   7   5          3.43        154.88        88.24 o                         
   0   7   5         39.46        179.29        94.49 o                         
   1   7   5       5861.85       5771.45       282.50 o                         
   2   7   5          3.80         61.72        85.66 o                         
   3   7   5        216.03        188.26        92.50 o                         
   4   7   5        791.54        683.61        96.50 o                         
   5   7   5       1214.92       1071.93       116.48 o                         
   6   7   5         27.79          0.24        95.43 o                         
   7   7   5        982.04        894.02       116.25 o                         
   8   7   5          4.55         81.04        73.74 o                         
 -10   8   5         18.41          0.00       175.87 o                         
  -9   8   5          3.37        152.26       228.60 o                         
  -8   8   5        156.47          0.00       184.46 o                         
  -7   8   5         69.08          0.00       190.00 o                         
  -6   8   5        107.65          0.00       247.84 o                         
  -5   8   5        385.14        117.50       171.56 o                         
  -4   8   5        318.59        261.89       213.19 o                         
  -3   8   5          1.99         72.60       166.31 o                         
  -2   8   5        991.43       1332.39       256.72 o                         
  -1   8   5        427.74        656.46       204.29 o                         
   0   8   5        540.58        728.96       152.20 o                         
   1   8   5        582.96        798.80       153.66 o                         
   2   8   5        351.73        495.61       114.21 o                         
   3   8   5        556.99        615.90       132.42 o                         
   4   8   5        166.97         12.58        95.30 o                         
   5   8   5         85.70         39.23       105.88 o                         
   6   8   5        155.38        178.92       108.08 o                         
  -7   9   5          4.68          0.00       182.33 o                         
  -6   9   5        322.05        263.47       166.86 o                         
  -5   9   5          5.32         84.02       247.73 o                         
  -4   9   5        102.88         90.78       141.14 o                         
  -3   9   5         58.01          0.00       186.11 o                         
  -2   9   5        150.77        411.40       178.36 o                         
  -1   9   5         61.17        311.41       173.74 o                         
   0   9   5         19.50        290.98       175.63 o                         
   1   9   5         10.49          0.00       291.87 o                         
   2   9   5         21.57        142.50       114.40 o                         
   3   9   5         83.54        105.01       130.33 o                         
   4   9   5         55.47          0.00       112.08 o                         
 -15   0   6        634.59        624.59       183.14 o                         
 -14   0   6         47.79         35.14       108.77 o                         
 -13   0   6         99.38        269.47       111.65 o                         
 -12   0   6       1284.35       1366.20       161.61 o                         
 -11   0   6       1835.01       1953.50       217.18 o                         
 -10   0   6       5353.75       5416.99       319.25 o                         
  -9   0   6        812.65        548.46       143.32 o                         
  -8   0   6       5598.45       6043.07       307.23 o                         
  -7   0   6      11016.69      11173.72       236.20 o                         
  -6   0   6      19078.72      17966.23       231.96 o                         
  -5   0   6       4182.46       4037.46       111.50 o                         
  -4   0   6     135017.62     133144.20       738.60 o                         
  -3   0   6      12742.82      12435.55       195.52 o                         
  -2   0   6     201580.11     203523.62       723.28 o                         
  -1   0   6        126.56        190.97        56.13 o                         
   0   0   6       1022.01       1208.21       125.33 o                         
   1   0   6        526.08        510.12       136.63 o                         
   2   0   6       1678.64       1938.25       104.14 o                         
   3   0   6       8285.57       8591.44       230.94 o                         
   4   0   6       6415.67       6456.27       296.19 o                         
   5   0   6        118.75         45.12        82.55 o                         
   6   0   6      11239.69      11370.60       441.34 o                         
   7   0   6        702.81        889.46       141.92 o                         
   8   0   6       1002.07       1022.13       162.44 o                         
   9   0   6       5632.90       5894.60       367.71 o                         
  10   0   6        265.45        264.85       112.24 o                         
  11   0   6       1238.68       1786.03       246.75 o                         
 -15   1   6       1007.71        803.52       154.43 o                         
 -14   1   6        387.36        257.21       124.08 o                         
 -13   1   6         98.96        180.68       106.18 o                         
 -12   1   6        159.16        115.66        74.96 o                         
 -11   1   6       2607.97       2925.93       189.70 o                         
 -10   1   6        655.24        498.23        92.49 o                         
  -9   1   6         78.76        122.81        82.25 o                         
  -8   1   6       2924.96       2842.84        95.03 o                         
  -7   1   6       4190.95       4232.83        82.34 o                         
  -6   1   6      24035.33      23343.53       240.98 o                         
  -5   1   6        794.91        913.24        51.12 o                         
  -4   1   6       2041.80       2029.46        75.10 o                         
  -3   1   6      10166.35      10074.98       203.03 o                         
  -2   1   6       3173.89       3264.26        89.25 o                         
  -1   1   6        199.56        178.83        28.29 o                         
   0   1   6       1136.20       1195.98        79.22 o                         
   1   1   6      10312.24      11070.89       158.97 o                         
   2   1   6         60.67         22.48        24.87 o                         
   3   1   6      28550.46      29289.31       357.82 o                         
   4   1   6       4210.97       4186.85       140.42 o                         
   5   1   6          4.81          0.00        72.99 o                         
   6   1   6       8005.99       8002.00       237.91 o                         
   7   1   6        181.13         66.35        57.55 o                         
   8   1   6       1135.60       1223.45       121.57 o                         
   9   1   6       1340.08       1330.43       123.79 o                         
  10   1   6        482.43        499.16        86.70 o                         
  11   1   6        489.34        399.18       101.30 o                         
 -15   2   6        831.35       1212.26       199.19 o                         
 -14   2   6        310.59        308.06       137.99 o                         
 -13   2   6        229.72        288.88       128.51 o                         
 -12   2   6       1255.82       1473.66       192.50 o                         
 -11   2   6         39.02         74.88        81.00 o                         
 -10   2   6        568.33        513.96        59.33 o                         
  -9   2   6       9732.81       9661.92       340.28 o                         
  -8   2   6         93.96        126.23        26.47 o                         
  -7   2   6        615.26        563.01        53.37 o                         
  -6   2   6      10215.80       9745.96       184.88 o                         
  -5   2   6       4738.32       4449.07       130.04 o                         
  -4   2   6      33345.84      32267.32       331.78 o                         
  -3   2   6       3068.68       2891.49        98.55 o                         
  -2   2   6      31334.37      31683.57       395.06 o                         
  -1   2   6         14.94         23.12        28.97 o                         
   0   2   6      71371.60      73975.33       582.33 o                         
   1   2   6        455.41        581.38        68.44 o                         
   2   2   6       5209.97       5386.19       151.01 o                         
   3   2   6       2327.85       2381.91        99.91 o                         
   4   2   6      14618.25      15545.95       336.15 o                         
   5   2   6       1578.79       1524.54       109.45 o                         
   6   2   6       1633.69       1797.08       120.88 o                         
   7   2   6       2932.70       2954.22       160.55 o                         
   8   2   6        186.60        149.85        70.56 o                         
   9   2   6          2.93        105.89        73.07 o                         
  10   2   6         11.67          0.00        74.75 o                         
  11   2   6       1029.76       1266.82       151.71 o                         
 -15   3   6        169.29        284.39       177.85 o                         
 -14   3   6         75.11        317.55       231.86 o                         
 -13   3   6        314.46        311.43       152.13 o                         
 -12   3   6        414.10        216.06       153.68 o                         
 -11   3   6        295.28        335.74       102.83 o                         
 -10   3   6        605.70        482.49       106.44 o                         
  -9   3   6      16056.89      15935.57       470.18 o                         
  -8   3   6        799.89        945.49        94.84 o                         
  -7   3   6       7050.77       6795.10       206.92 o                         
  -6   3   6        493.24        438.98        43.33 o                         
  -5   3   6       3374.42       3605.85       110.38 o                         
  -4   3   6       2338.25       2254.75        92.41 o                         
  -3   3   6       6732.69       6759.93       167.52 o                         
  -2   3   6       4097.62       4006.40       128.48 o                         
  -1   3   6        775.03        767.41        71.93 o                         
   0   3   6        166.87         99.87        47.17 o                         
   1   3   6      23297.67      24002.41       402.62 o                         
   2   3   6         36.87          7.73        42.93 o                         
   3   3   6        534.90        372.40        60.05 o                         
   4   3   6       1272.93       1258.60        92.68 o                         
   5   3   6       2596.29       2527.88       130.87 o                         
   6   3   6       4463.68       4389.49       183.94 o                         
   7   3   6        157.48         77.97        68.92 o                         
   8   3   6          8.17          0.00        85.17 o                         
   9   3   6       3715.12       3534.56       182.25 o                         
  10   3   6         12.74        149.37        70.04 o                         
  11   3   6       1435.77       1935.89       200.30 o                         
 -14   4   6         13.50        271.50       151.33 o                         
 -13   4   6          4.39        133.61       244.42 o                         
 -12   4   6         17.49        230.64       187.86 o                         
 -11   4   6          9.98         91.81       161.60 o                         
 -10   4   6          4.08         39.51       138.28 o                         
  -9   4   6        186.07        138.31       136.98 o                         
  -8   4   6        181.60         72.16       138.33 o                         
  -7   4   6         79.39         90.94       128.48 o                         
  -6   4   6         17.98         71.72        58.38 o                         
  -5   4   6        247.96        229.65        49.34 o                         
  -4   4   6       2463.71       2356.93       120.55 o                         
  -3   4   6       1617.81       1607.03       101.07 o                         
  -2   4   6       4286.47       4306.81       174.83 o                         
  -1   4   6        363.90        362.76        67.16 o                         
   0   4   6        168.09        137.88        63.22 o                         
   1   4   6       1358.62       1407.63       115.06 o                         
   2   4   6         10.37         20.15        62.89 o                         
   3   4   6       1524.76       1456.27       100.60 o                         
   4   4   6          1.82          0.00        57.21 o                         
   5   4   6          6.95         84.41        80.11 o                         
   6   4   6        140.09        192.02        67.40 o                         
   7   4   6         87.17         26.35        68.63 o                         
   8   4   6         32.91        137.84        64.57 o                         
   9   4   6        593.65        488.27        82.93 o                         
  10   4   6          4.63          0.00        73.19 o                         
 -14   5   6         23.90         53.59       185.06 o                         
 -13   5   6         16.13          0.00       237.51 o                         
 -12   5   6        626.10       1162.22       240.90 o                         
 -11   5   6        757.02        921.19       238.57 o                         
 -10   5   6        665.65        812.57       204.61 o                         
  -9   5   6       3023.23       3504.77       364.58 o                         
  -8   5   6         17.23        307.47       180.34 o                         
  -7   5   6       8526.83       9052.01       536.89 o                         
  -6   5   6        321.08        190.27       103.98 o                         
  -5   5   6        848.15        745.14        79.46 o                         
  -4   5   6       3623.50       3589.13       160.20 o                         
  -3   5   6        171.21        129.90        69.53 o                         
  -2   5   6        519.39        546.07        81.51 o                         
  -1   5   6        303.38        286.91        81.35 o                         
   0   5   6        101.57        192.15        73.25 o                         
   1   5   6       2843.76       2841.28       168.87 o                         
   2   5   6        559.94        570.88        89.39 o                         
   3   5   6       6947.44       6630.77       240.85 o                         
   4   5   6        849.45        910.04        92.75 o                         
   5   5   6        940.33        790.28       100.21 o                         
   6   5   6        436.08        326.65        82.44 o                         
   7   5   6       1189.52       1038.17       113.37 o                         
   8   5   6        397.17        384.39        82.29 o                         
   9   5   6       1147.09       1133.39       112.98 o                         
  10   5   6        187.75        125.94        74.21 o                         
 -13   6   6          0.05          0.00       168.67 o                         
 -12   6   6         89.64        287.62       202.32 o                         
 -11   6   6          9.94        110.74       181.66 o                         
 -10   6   6        440.55        136.95       163.05 o                         
  -9   6   6        692.35        535.09       211.05 o                         
  -8   6   6        102.29         76.71       148.50 o                         
  -7   6   6        982.21       1401.43       266.10 o                         
  -6   6   6        265.97        219.68       122.67 o                         
  -5   6   6          6.60          0.00       103.07 o                         
  -4   6   6       3462.02       3216.96       223.15 o                         
  -3   6   6        334.43        291.94        71.90 o                         
  -2   6   6       2273.00       2248.38       165.59 o                         
  -1   6   6        320.09        213.71        73.68 o                         
   0   6   6       2466.12       2496.74       171.43 o                         
   1   6   6        527.58        579.97        94.63 o                         
   2   6   6       1594.28       1671.92       145.45 o                         
   3   6   6        937.94        839.96        99.11 o                         
   4   6   6       1390.24       1154.23       121.97 o                         
   5   6   6         47.10         22.66        90.75 o                         
   6   6   6         59.55          0.00        76.62 o                         
   7   6   6          1.75         38.34        73.41 o                         
   8   6   6         89.60         32.43        74.72 o                         
   9   6   6         92.14        162.29       122.52 o                         
 -11   7   6        159.18         84.85       227.95 o                         
 -10   7   6        383.34        752.00       285.36 o                         
  -9   7   6        361.14        547.00       239.41 o                         
  -8   7   6        264.15        334.42       191.77 o                         
  -7   7   6        588.58        468.25       151.03 o                         
  -6   7   6       1452.10       1442.34       286.28 o                         
  -5   7   6        292.52        163.99       137.27 o                         
  -4   7   6        360.88        349.39       117.08 o                         
  -3   7   6        686.33        778.51       119.39 o                         
  -2   7   6         37.23         81.72        73.46 o                         
  -1   7   6         87.25        173.93        72.97 o                         
   0   7   6         11.80         27.38        99.28 o                         
   1   7   6        634.66        619.96       112.17 o                         
   2   7   6         30.45          0.00        80.35 o                         
   3   7   6       1489.20       1501.73       156.68 o                         
   4   7   6        237.08        103.72        83.22 o                         
   5   7   6          2.66          0.00        81.50 o                         
   6   7   6        234.44         18.86        84.96 o                         
   7   7   6         91.61        140.03        87.56 o                         
 -10   8   6        281.26        364.34       201.19 o                         
  -9   8   6        227.35         63.42       231.86 o                         
  -8   8   6         86.47          0.00       157.53 o                         
  -7   8   6        409.31        367.37       196.15 o                         
  -6   8   6        569.44        365.47       181.60 o                         
  -5   8   6        279.39        216.11       196.95 o                         
  -4   8   6       2992.38       3345.97       351.57 o                         
  -3   8   6        747.02        886.68       231.50 o                         
  -2   8   6       6024.49       6439.23       491.91 o                         
  -1   8   6         53.92          6.78       121.96 o                         
   0   8   6         58.03         47.96        92.81 o                         
   1   8   6         80.65        143.16        89.55 o                         
   2   8   6         54.62         93.89        96.62 o                         
   3   8   6         15.39          0.00        99.19 o                         
   4   8   6        779.40        805.52       127.73 o                         
   5   8   6        300.22        415.18       112.27 o                         
   6   8   6        768.67       1030.72       141.07 o                         
  -7   9   6          8.89          0.00       198.78 o                         
  -6   9   6         17.86          0.00       176.57 o                         
  -5   9   6         36.94          0.00       194.61 o                         
  -4   9   6        149.42         94.17       195.49 o                         
  -3   9   6          0.22        166.24       223.55 o                         
  -2   9   6         29.64        173.56       175.45 o                         
  -1   9   6        586.64        649.07       202.93 o                         
   0   9   6         38.75        173.87       187.70 o                         
   1   9   6          3.81          0.00       127.20 o                         
   2   9   6          8.50          0.00       130.30 o                         
   3   9   6        139.51        104.91       172.83 o                         
 -15   1   7        410.78        614.47       129.94 o                         
 -14   1   7         18.84          9.38       110.48 o                         
 -13   1   7       4176.22       4613.55       249.96 o                         
 -12   1   7        579.06        720.97       111.65 o                         
 -11   1   7       2673.63       2835.74       188.25 o                         
 -10   1   7       2505.83       2782.65       186.39 o                         
  -9   1   7       2379.08       2200.70        81.20 o                         
  -8   1   7       5075.87       4999.96        88.13 o                         
  -7   1   7      13564.61      13596.61       175.31 o                         
  -6   1   7       6149.78       6063.68       129.40 o                         
  -5   1   7       8950.50       8946.52       160.33 o                         
  -4   1   7       5068.83       5108.62       129.74 o                         
  -3   1   7        272.12        276.78        39.08 o                         
  -2   1   7        439.28        434.89        35.60 o                         
  -1   1   7        764.48        822.48        45.11 o                         
   0   1   7         40.49         54.54        33.78 o                         
   1   1   7       4371.64       4262.86        90.53 o                         
   2   1   7        520.74        576.25        44.08 o                         
   3   1   7      10581.39      10095.50       198.01 o                         
   4   1   7        276.56        283.29        52.43 o                         
   5   1   7      21345.15      21112.54       407.29 o                         
   6   1   7        104.76         77.82        63.38 o                         
   7   1   7       2366.67       2446.25       158.13 o                         
   8   1   7         13.08          0.00        76.01 o                         
   9   1   7         25.65         75.77        70.70 o                         
  10   1   7        477.78        626.88       110.59 o                         
  11   1   7        645.19        687.92       113.06 o                         
 -15   2   7        613.46        888.82       183.47 o                         
 -14   2   7         47.16        187.14       155.60 o                         
 -13   2   7       1475.45       1343.30       220.03 o                         
 -12   2   7        518.57        774.05       151.53 o                         
 -11   2   7        330.07        349.33        90.29 o                         
 -10   2   7        242.12        267.52        79.43 o                         
  -9   2   7       3878.40       3648.15       137.10 o                         
  -8   2   7       4189.44       3972.69       124.37 o                         
  -7   2   7        379.74        372.80        46.88 o                         
  -6   2   7       2960.39       2822.36       110.44 o                         
  -5   2   7         20.68         59.08        35.51 o                         
  -4   2   7       1227.75       1086.07        82.10 o                         
  -3   2   7       4018.89       4010.54       132.13 o                         
  -2   2   7      30751.95      31780.21       401.70 o                         
  -1   2   7        616.71        579.91        47.91 o                         
   0   2   7      46380.61      46819.23       597.59 o                         
   1   2   7         21.36        135.72        47.31 o                         
   2   2   7        479.34        507.71        61.54 o                         
   3   2   7       2885.74       2923.77       116.68 o                         
   4   2   7        218.58        160.69        50.26 o                         
   5   2   7         89.38         94.26        54.53 o                         
   6   2   7         11.47         14.87        64.59 o                         
   7   2   7          0.57          0.00        58.39 o                         
   8   2   7        467.90        479.28        81.73 o                         
   9   2   7        122.21        130.78        87.33 o                         
  10   2   7         30.69          0.00        95.08 o                         
  11   2   7        428.02        449.50       118.51 o                         
 -15   3   7        912.04        983.46       242.52 o                         
 -14   3   7          0.63         30.89       189.85 o                         
 -13   3   7         55.44          0.00       140.40 o                         
 -12   3   7        305.76        429.01       174.60 o                         
 -11   3   7          5.80        113.34       116.70 o                         
 -10   3   7       4143.55       4457.55       305.74 o                         
  -9   3   7        395.21        451.29        76.47 o                         
  -8   3   7       3440.41       3440.19       157.52 o                         
  -7   3   7       1644.65       1541.36        92.07 o                         
  -6   3   7       2903.88       2853.14       118.89 o                         
  -5   3   7       1262.78       1261.75        72.81 o                         
  -4   3   7       4686.39       4919.65       132.48 o                         
  -3   3   7       9265.08       9322.90       247.20 o                         
  -2   3   7        834.74        972.19        78.02 o                         
  -1   3   7       4538.86       4467.87       171.37 o                         
   0   3   7          7.28         86.68        46.91 o                         
   1   3   7        112.41        102.18        43.48 o                         
   2   3   7        253.44        313.37        51.66 o                         
   3   3   7      15115.34      14996.27       275.75 o                         
   4   3   7        243.49        204.17        55.84 o                         
   5   3   7        668.60        734.08        83.22 o                         
   6   3   7        991.02       1118.74       105.68 o                         
   7   3   7       1666.97       1551.77       119.88 o                         
   8   3   7       2007.18       2001.12       139.46 o                         
   9   3   7        137.07        112.06        89.94 o                         
  10   3   7        254.79        251.79        89.51 o                         
 -14   4   7          3.71          0.00       256.66 o                         
 -13   4   7       1243.38       1480.12       252.20 o                         
 -12   4   7        297.75        297.42       179.09 o                         
 -11   4   7        203.50        419.30       171.53 o                         
 -10   4   7       4203.01       4710.86       392.60 o                         
  -9   4   7        697.76        686.59        98.04 o                         
  -8   4   7       7792.20       8243.34       304.98 o                         
  -7   4   7       7714.86       7696.25       230.76 o                         
  -6   4   7       2578.35       2804.42       115.07 o                         
  -5   4   7       1148.88       1170.26        89.54 o                         
  -4   4   7      12264.74      12279.48       250.35 o                         
  -3   4   7       4830.50       4572.17       162.73 o                         
  -2   4   7      33570.49      32434.23       474.92 o                         
  -1   4   7        104.46          0.00        58.01 o                         
   0   4   7      12910.23      12869.27       316.11 o                         
   1   4   7        372.59        450.86        83.20 o                         
   2   4   7      22894.16      22514.10       375.01 o                         
   3   4   7        519.36        450.75        65.90 o                         
   4   4   7        273.00        177.63        63.43 o                         
   5   4   7       2763.98       2899.56       163.46 o                         
   6   4   7       1864.82       1900.14       139.16 o                         
   7   4   7        360.99        355.52        82.65 o                         
   8   4   7        128.02        380.14       113.89 o                         
   9   4   7       1224.51       1295.12       161.13 o                         
  10   4   7         28.92          0.00        92.71 o                         
 -14   5   7         30.91        371.12       221.88 o                         
 -13   5   7         30.00        174.98       205.25 o                         
 -12   5   7        427.80        439.32       193.10 o                         
 -11   5   7          2.04          0.00       163.88 o                         
 -10   5   7          5.41        129.20       154.63 o                         
  -9   5   7        619.88        833.99       131.10 o                         
  -8   5   7        260.24        417.14       107.25 o                         
  -7   5   7       1509.93       1432.12       161.27 o                         
  -6   5   7       4818.43       4928.90       178.19 o                         
  -5   5   7          1.56          0.00        48.68 o                         
  -4   5   7       3056.22       3036.17       144.11 o                         
  -3   5   7       1852.70       1844.10       121.87 o                         
  -2   5   7        138.40        101.91        67.75 o                         
  -1   5   7       7561.64       7820.72       270.92 o                         
   0   5   7        890.27        940.16        99.49 o                         
   1   5   7         53.75         57.15        67.52 o                         
   2   5   7       1820.52       1942.70       144.75 o                         
   3   5   7       4012.03       4053.10       173.18 o                         
   4   5   7        507.80        410.24        75.47 o                         
   5   5   7        186.80        120.85        99.99 o                         
   6   5   7       2521.25       2250.51       158.89 o                         
   7   5   7          0.41         34.76        93.12 o                         
   8   5   7         72.86         95.15        75.97 o                         
   9   5   7        193.42        162.97        96.28 o                         
 -13   6   7        396.23        685.56       251.03 o                         
 -12   6   7        528.38        526.68       188.38 o                         
 -11   6   7         45.81        363.10       196.19 o                         
 -10   6   7        221.51        351.79       288.15 o                         
  -9   6   7        845.08        637.56       180.34 o                         
  -8   6   7        735.69        572.92       188.73 o                         
  -7   6   7        877.77       1034.82       177.46 o                         
  -6   6   7        532.38        554.15       132.55 o                         
  -5   6   7         12.16        103.77        95.92 o                         
  -4   6   7         20.97        114.26        74.71 o                         
  -3   6   7        675.90        668.71        90.64 o                         
  -2   6   7      11792.80      11913.65       323.17 o                         
  -1   6   7       1980.20       2068.04       155.12 o                         
   0   6   7      24061.39      24792.14       572.41 o                         
   1   6   7        137.74        147.09        80.90 o                         
   2   6   7        946.37        853.87       106.10 o                         
   3   6   7        248.18        329.39        92.70 o                         
   4   6   7        126.67        218.62        92.65 o                         
   5   6   7        167.08        287.98        92.29 o                         
   6   6   7          0.26          0.00        82.00 o                         
   7   6   7          7.55        120.69        83.70 o                         
   8   6   7         41.18         87.31        78.30 o                         
 -11   7   7        185.70          0.00       186.89 o                         
 -10   7   7        396.12        222.64       217.18 o                         
  -9   7   7       1317.10       1380.56       267.93 o                         
  -8   7   7         41.14          0.00       192.50 o                         
  -7   7   7        179.55        283.52       182.58 o                         
  -6   7   7       1266.95       1272.36       180.70 o                         
  -5   7   7        420.79        286.90       126.33 o                         
  -4   7   7        833.39        641.50       103.51 o                         
  -3   7   7        683.23        713.09       101.60 o                         
  -2   7   7        646.91        672.87        99.63 o                         
  -1   7   7        739.80        637.25       110.28 o                         
   0   7   7          1.37          0.00        92.83 o                         
   1   7   7         24.06         95.77        80.41 o                         
   2   7   7          0.02          0.00        92.04 o                         
   3   7   7         98.71         75.82        85.13 o                         
   4   7   7         32.79         63.19        76.13 o                         
   5   7   7       1720.62       1392.49       132.74 o                         
   6   7   7        318.50        331.18        95.87 o                         
   7   7   7        127.09        190.83        97.56 o                         
  -9   8   7         67.49         42.89       192.75 o                         
  -8   8   7        264.88        247.46       203.17 o                         
  -7   8   7        131.00         91.07       180.49 o                         
  -6   8   7          0.95        253.87       177.00 o                         
  -5   8   7        342.19        388.38       218.13 o                         
  -4   8   7        668.85        696.35       179.11 o                         
  -3   8   7       1486.36       1343.77       185.45 o                         
  -2   8   7        331.67        240.48       139.54 o                         
  -1   8   7         44.11         38.35       106.54 o                         
   0   8   7        301.88        490.64       114.55 o                         
   1   8   7          5.48         27.09        92.11 o                         
   2   8   7        372.30        387.93       121.78 o                         
   3   8   7         55.75          0.00       103.79 o                         
   4   8   7        156.09        320.62       106.92 o                         
   5   8   7          0.95          0.00       106.66 o                         
  -7   9   7        253.85        324.59       326.79 o                         
  -6   9   7          9.34          0.00       193.34 o                         
  -5   9   7         53.50        204.69       208.51 o                         
  -4   9   7         11.27        125.61       230.02 o                         
  -3   9   7        100.43         54.21       137.56 o                         
  -2   9   7        120.42        221.84       118.16 o                         
  -1   9   7         44.16        245.19       170.97 o                         
   0   9   7          0.33          0.00       119.41 o                         
   1   9   7         18.98        219.99       123.10 o                         
   2   9   7         13.59         90.09       139.80 o                         
 -16   0   8        254.27        262.96       433.05 o                         
 -15   0   8         80.46         47.49       151.60 o                         
 -14   0   8          9.15          0.00       102.00 o                         
 -13   0   8       1567.80       1765.76       198.47 o                         
 -12   0   8        742.64        921.58       131.89 o                         
 -11   0   8       6109.77       6047.51       305.76 o                         
 -10   0   8       5804.80       5821.06       300.25 o                         
  -9   0   8       3959.30       4210.74       244.10 o                         
  -8   0   8      14242.29      13472.92       201.02 o                         
  -7   0   8      12355.27      12162.51       252.96 o                         
  -6   0   8      36986.82      37135.46       457.98 o                         
  -5   0   8          9.77         57.13        43.40 o                         
  -4   0   8       3729.55       3762.93       137.46 o                         
  -3   0   8      16417.71      17648.77       266.82 o                         
  -2   0   8         64.48        168.10        48.34 o                         
  -1   0   8       3867.69       4245.77       248.37 o                         
   0   0   8      15257.25      16214.07       492.33 o                         
   1   0   8        305.81        306.31        84.05 o                         
   2   0   8      96837.55     100405.41      1561.33 o                         
   3   0   8         31.63         39.10        77.53 o                         
   4   0   8       4032.37       4640.21       356.44 o                         
   5   0   8      11862.70      13498.41       610.85 o                         
   6   0   8          2.69          0.00       135.08 o                         
   7   0   8        270.99        491.72       172.17 o                         
   8   0   8        257.69        162.03       135.62 o                         
   9   0   8        230.56          0.00       139.55 o                         
  10   0   8        135.39        197.24       141.89 o                         
 -15   1   8        322.40        295.10       111.18 o                         
 -14   1   8        108.81         84.99        99.00 o                         
 -13   1   8        355.67        269.67        92.99 o                         
 -12   1   8        229.12        180.59        73.44 o                         
 -11   1   8       2943.21       3026.78       183.78 o                         
 -10   1   8       1703.64       1700.51       114.33 o                         
  -9   1   8       1591.84       1624.05       106.59 o                         
  -8   1   8        178.06        202.88        36.59 o                         
  -7   1   8         81.19         62.26        23.83 o                         
  -6   1   8       2549.52       2410.59        90.32 o                         
  -5   1   8       3388.33       3452.20       114.10 o                         
  -4   1   8      16838.79      16179.43       206.10 o                         
  -3   1   8       4337.87       4171.07       127.93 o                         
  -2   1   8        879.93        929.16        50.77 o                         
  -1   1   8      28484.57      30251.24       258.43 o                         
   0   1   8        359.01        380.68        70.86 o                         
   1   1   8        961.82       1004.59       102.04 o                         
   2   1   8       1257.11       1269.91        59.24 o                         
   3   1   8      10278.65      10134.06       192.25 o                         
   4   1   8       1157.92       1064.52        93.11 o                         
   5   1   8        999.74       1064.17        99.64 o                         
   6   1   8        934.27        980.66       105.54 o                         
   7   1   8       2518.37       2603.01       189.95 o                         
   8   1   8       1595.80       1815.70       184.97 o                         
   9   1   8         10.61          0.00       103.72 o                         
  10   1   8        178.13        161.85       106.45 o                         
 -15   2   8        351.89        490.63       138.00 o                         
 -14   2   8        109.76        286.44       146.94 o                         
 -13   2   8       1302.47       1224.14       212.12 o                         
 -12   2   8        342.79        403.58       128.18 o                         
 -11   2   8        552.63        417.83       105.94 o                         
 -10   2   8         93.16        135.77        73.66 o                         
  -9   2   8          2.90         14.43        64.88 o                         
  -8   2   8       8322.09       7866.61       189.38 o                         
  -7   2   8       3470.19       3547.77       129.61 o                         
  -6   2   8      21865.24      21445.03       283.00 o                         
  -5   2   8        503.79        467.03        60.72 o                         
  -4   2   8      19093.53      18729.12       337.53 o                         
  -3   2   8       3586.89       3950.46       141.92 o                         
  -2   2   8       5870.31       6156.85       169.44 o                         
  -1   2   8       7893.79       8278.42       176.11 o                         
   0   2   8      39115.67      40658.37       546.76 o                         
   1   2   8        855.98        954.88        78.42 o                         
   2   2   8       2652.64       2613.35       130.17 o                         
   3   2   8       2636.43       2653.02       120.22 o                         
   4   2   8       7373.36       7344.89       189.22 o                         
   5   2   8        175.56        144.28        61.12 o                         
   6   2   8       1005.16       1035.05       109.92 o                         
   7   2   8        732.58        799.71       114.47 o                         
   8   2   8          6.97          0.00       115.12 o                         
   9   2   8       1633.23       1731.17       179.39 o                         
  10   2   8        163.13         71.83        96.98 o                         
 -15   3   8         81.60          0.00       194.97 o                         
 -14   3   8         62.10          0.00       156.52 o                         
 -13   3   8       3910.69       4574.66       409.60 o                         
 -12   3   8          2.24          0.00       160.74 o                         
 -11   3   8       2092.37       2191.89       231.75 o                         
 -10   3   8        425.30        206.98        92.43 o                         
  -9   3   8       1156.43       1145.10       101.73 o                         
  -8   3   8       3832.83       3790.69       143.77 o                         
  -7   3   8        200.61        206.93        50.24 o                         
  -6   3   8       6901.08       7081.28       173.43 o                         
  -5   3   8       1890.53       1725.41        82.25 o                         
  -4   3   8        808.21        779.16        62.12 o                         
  -3   3   8       1247.67       1243.40        85.95 o                         
  -2   3   8          1.11         60.52        43.59 o                         
  -1   3   8        760.68        760.88        69.21 o                         
   0   3   8         26.98         23.83        45.82 o                         
   1   3   8       1471.90       1239.85        92.78 o                         
   2   3   8        662.90        669.84        69.22 o                         
   3   3   8         43.75        104.17        47.45 o                         
   4   3   8          3.04         27.19        54.13 o                         
   5   3   8      11405.68      11041.20       297.94 o                         
   6   3   8        207.33        147.22        69.36 o                         
   7   3   8       3141.59       3132.21       191.06 o                         
   8   3   8        465.07        402.30       129.32 o                         
   9   3   8       1592.06       1535.91       166.78 o                         
  10   3   8          3.99         64.96       103.13 o                         
 -14   4   8          4.47          0.00       190.95 o                         
 -13   4   8        121.19        156.25       161.40 o                         
 -12   4   8         25.20          0.00       175.10 o                         
 -11   4   8        107.90        124.39       133.82 o                         
 -10   4   8        331.36        362.90       175.85 o                         
  -9   4   8          0.30          0.00        72.19 o                         
  -8   4   8       1303.73       1235.33       117.97 o                         
  -7   4   8        418.83        375.16        65.51 o                         
  -6   4   8        192.67        131.89        48.43 o                         
  -5   4   8         60.38         96.10        37.58 o                         
  -4   4   8          5.52         43.69        35.44 o                         
  -3   4   8       3200.92       3237.51       169.65 o                         
  -2   4   8         42.15         55.72        61.62 o                         
  -1   4   8       1235.26       1362.39       116.78 o                         
   0   4   8        135.95        142.64        70.37 o                         
   1   4   8       1025.79        952.09        90.57 o                         
   2   4   8       2835.40       2893.99       135.16 o                         
   3   4   8         20.38          4.12        51.97 o                         
   4   4   8        757.94        823.22        90.62 o                         
   5   4   8         58.62        118.92        62.23 o                         
   6   4   8          3.83          0.00        72.96 o                         
   7   4   8        432.87        324.28        89.54 o                         
   8   4   8          1.13          0.00       106.75 o                         
   9   4   8         28.96        133.23       101.10 o                         
 -13   5   8       1044.34       1161.95       235.43 o                         
 -12   5   8         92.74          0.00       200.91 o                         
 -11   5   8       2769.36       2969.54       360.53 o                         
 -10   5   8        896.52        737.95       219.19 o                         
  -9   5   8        568.59        578.68       117.12 o                         
  -8   5   8       1601.11       1705.10       160.11 o                         
  -7   5   8          4.64         20.55        80.56 o                         
  -6   5   8       1283.23       1520.30       110.87 o                         
  -5   5   8        631.71        670.90        78.74 o                         
  -4   5   8        318.04        225.43        72.30 o                         
  -3   5   8        503.36        519.13        79.08 o                         
  -2   5   8        288.62        231.83        83.24 o                         
  -1   5   8       1517.39       1562.69       141.88 o                         
   0   5   8        139.33        185.40        71.35 o                         
   1   5   8        306.38        242.27       110.30 o                         
   2   5   8         36.00         62.43        58.88 o                         
   3   5   8       1394.51       1416.37       116.88 o                         
   4   5   8        592.16        628.85        96.01 o                         
   5   5   8       3802.48       3684.36       194.43 o                         
   6   5   8        323.44        203.86        78.86 o                         
   7   5   8       3034.82       2714.97       201.22 o                         
   8   5   8         58.82        148.47        87.52 o                         
 -12   6   8          1.43         20.04       225.57 o                         
 -11   6   8        147.30        261.28       186.46 o                         
 -10   6   8         63.47        342.27       170.28 o                         
  -9   6   8         75.82          6.46        96.42 o                         
  -8   6   8       1402.21       1476.74       150.52 o                         
  -7   6   8        260.30        169.39        86.53 o                         
  -6   6   8       1175.87       1186.98       130.88 o                         
  -5   6   8        837.26        906.70       105.07 o                         
  -4   6   8        490.56        512.17        89.88 o                         
  -3   6   8        995.15       1060.68       110.30 o                         
  -2   6   8        728.92        672.78        90.69 o                         
  -1   6   8        750.12        721.77       105.87 o                         
   0   6   8       1858.38       2023.90       161.89 o                         
   1   6   8        583.14        554.10        99.36 o                         
   2   6   8        429.08        182.99       107.62 o                         
   3   6   8         21.30         11.58        79.43 o                         
   4   6   8        558.75        454.99       118.12 o                         
   5   6   8         10.06        104.16       103.18 o                         
   6   6   8          5.85         72.67        83.29 o                         
   7   6   8        168.22        109.30        85.12 o                         
 -11   7   8        197.36        194.11       190.03 o                         
 -10   7   8        717.23        605.20       219.98 o                         
  -9   7   8        656.40        789.29       148.00 o                         
  -8   7   8        621.55        699.23       144.78 o                         
  -7   7   8          4.97          0.00       131.53 o                         
  -6   7   8        354.22        334.96       101.66 o                         
  -5   7   8         96.38        114.24        84.27 o                         
  -4   7   8        860.20        947.60       111.27 o                         
  -3   7   8         42.07         35.06        78.21 o                         
  -2   7   8        113.77         92.37        72.22 o                         
  -1   7   8        322.47        385.53        96.64 o                         
   0   7   8         13.71          0.00       117.92 o                         
   1   7   8          5.65          7.21        82.43 o                         
   2   7   8        239.01        130.94       108.50 o                         
   3   7   8        237.91        208.80       133.45 o                         
   4   7   8        633.80        780.64       116.40 o                         
   5   7   8        373.93        223.75        91.68 o                         
   6   7   8        722.87        589.20        96.95 o                         
  -9   8   8        359.19        393.80       140.12 o                         
  -8   8   8       1048.57       1046.48       181.45 o                         
  -7   8   8        397.48        444.58       134.98 o                         
  -6   8   8       1511.21       1616.03       204.36 o                         
  -5   8   8         24.28        167.84       193.34 o                         
  -4   8   8          6.98         45.56       108.64 o                         
  -3   8   8         28.20          0.00       121.58 o                         
  -2   8   8         59.58          0.00       107.79 o                         
  -1   8   8        160.70        343.94       114.55 o                         
   0   8   8        622.23        640.17       141.34 o                         
   1   8   8         49.54         65.05       200.65 o                         
   2   8   8       3649.25       3486.27       275.14 o                         
   3   8   8          8.00        108.08       108.47 o                         
   4   8   8        155.49        293.95       109.51 o                         
  -6   9   8        608.63        484.92       148.67 o                         
  -5   9   8         44.57        165.08       164.14 o                         
  -4   9   8        114.79        330.53       247.66 o                         
  -3   9   8          6.59          0.00       139.86 o                         
  -2   9   8         67.14         30.60       125.78 o                         
  -1   9   8        225.62        242.37       158.93 o                         
   0   9   8         87.75        132.21        99.32 o                         
   1   9   8          8.10         95.07       201.54 o                         
 -15   1   9         46.98         66.37       200.69 o                         
 -14   1   9        384.10        530.09       156.06 o                         
 -13   1   9       1047.88       1067.97       143.26 o                         
 -12   1   9       1080.13       1099.48       151.80 o                         
 -11   1   9       3322.66       3174.07       179.44 o                         
 -10   1   9        875.64        945.80        86.75 o                         
  -9   1   9       8923.87       8688.93       147.50 o                         
  -8   1   9       1115.89       1036.54        54.89 o                         
  -7   1   9       4252.81       4259.66       126.71 o                         
  -6   1   9       5033.06       4965.58       135.37 o                         
  -5   1   9        116.62        141.36        25.38 o                         
  -4   1   9        496.14        529.59        51.89 o                         
  -3   1   9          1.72         32.21        41.32 o                         
  -2   1   9        830.32        775.96        47.84 o                         
  -1   1   9        610.87        697.50        94.72 o                         
   0   1   9          0.66          0.00        75.81 o                         
   1   1   9      15478.35      15072.72       368.51 o                         
   2   1   9        811.88        846.30        71.53 o                         
   3   1   9       4543.13       4443.67       182.93 o                         
   4   1   9        189.89        230.34        78.53 o                         
   5   1   9       1075.95        938.22       136.33 o                         
   6   1   9        461.86        462.51       114.24 o                         
   7   1   9       3395.24       3664.83       257.02 o                         
   8   1   9       1401.49       1383.93       174.14 o                         
   9   1   9       2856.13       3160.86       244.93 o                         
 -15   2   9         41.44          0.00       199.80 o                         
 -14   2   9         35.85         79.82       121.77 o                         
 -13   2   9          2.72          0.00       124.85 o                         
 -12   2   9         75.63         61.03       119.53 o                         
 -11   2   9         25.84          0.00        92.84 o                         
 -10   2   9       1964.22       2360.96       163.25 o                         
  -9   2   9       1236.41       1279.94        78.51 o                         
  -8   2   9       1898.35       1811.52        92.54 o                         
  -7   2   9       4141.72       4292.47       136.07 o                         
  -6   2   9      10827.46      10769.43       196.22 o                         
  -5   2   9       1529.38       1290.34        97.32 o                         
  -4   2   9      29749.61      29586.97       441.44 o                         
  -3   2   9       1017.01       1021.35        77.24 o                         
  -2   2   9       1545.53       1519.35        90.53 o                         
  -1   2   9        678.61        611.21        58.15 o                         
   0   2   9       1272.55       1432.88        84.29 o                         
   1   2   9         88.40        105.04        32.36 o                         
   2   2   9         33.80         22.19        39.26 o                         
   3   2   9        119.34        124.07        49.42 o                         
   4   2   9       5097.05       5213.07       195.27 o                         
   5   2   9       1193.16       1195.58       146.43 o                         
   6   2   9        430.12        389.95       107.52 o                         
   7   2   9       1717.02       1751.19       188.91 o                         
   8   2   9        133.03          0.00       152.53 o                         
   9   2   9        281.77        277.09       118.88 o                         
 -15   3   9         28.72          0.00       277.50 o                         
 -14   3   9        326.12        404.71       183.63 o                         
 -13   3   9        306.38        559.99       218.07 o                         
 -12   3   9        420.99        362.02       133.21 o                         
 -11   3   9       3678.26       4143.83       317.38 o                         
 -10   3   9         10.81         28.06        79.72 o                         
  -9   3   9       3257.15       3393.84       154.33 o                         
  -8   3   9        500.24        537.57        64.52 o                         
  -7   3   9        278.68        248.03        76.94 o                         
  -6   3   9        689.12        713.91        60.79 o                         
  -5   3   9        229.47        255.83        59.93 o                         
  -4   3   9      11540.65      11805.04       245.56 o                         
  -3   3   9         89.58         43.59        45.25 o                         
  -2   3   9       1034.64       1033.58        94.54 o                         
  -1   3   9       9883.81       9798.30       213.25 o                         
   0   3   9        124.13         25.82        54.88 o                         
   1   3   9        214.52        209.13        47.25 o                         
   2   3   9        134.29        114.60        49.80 o                         
   3   3   9        156.75        148.61        44.84 o                         
   4   3   9       2613.71       2623.72       145.78 o                         
   5   3   9        608.24        452.10       112.47 o                         
   6   3   9       1751.41       2039.31       211.56 o                         
   7   3   9       1157.31       1079.50       183.15 o                         
   8   3   9         67.71         25.12        97.29 o                         
   9   3   9        223.94          0.00       137.34 o                         
 -14   4   9        159.27        361.97       178.94 o                         
 -13   4   9         60.15         27.23       164.49 o                         
 -12   4   9        767.11       1079.07       208.92 o                         
 -11   4   9       2516.83       2687.29       276.77 o                         
 -10   4   9        330.29        288.57       113.96 o                         
  -9   4   9        748.01        678.23        90.15 o                         
  -8   4   9        416.50        306.14        58.62 o                         
  -7   4   9       2037.72       1994.00       125.67 o                         
  -6   4   9      11688.94      11512.70       277.80 o                         
  -5   4   9       2697.37       2685.28       111.37 o                         
  -4   4   9      19122.87      19581.68       345.95 o                         
  -3   4   9        141.99        121.87        61.74 o                         
  -2   4   9      19557.03      19120.87       373.55 o                         
  -1   4   9       1696.55       1659.45       110.48 o                         
   0   4   9         18.26         24.06        51.73 o                         
   1   4   9         32.80          0.00        68.86 o                         
   2   4   9      19514.22      19903.92       361.42 o                         
   3   4   9        103.19         28.80        53.59 o                         
   4   4   9        276.27        221.51        65.17 o                         
   5   4   9       2357.72       2543.99       169.07 o                         
   6   4   9        925.36        807.39       121.59 o                         
   7   4   9         19.63          0.00       100.79 o                         
   8   4   9         45.24        284.32       126.22 o                         
 -13   5   9        188.64        148.71       177.13 o                         
 -12   5   9        461.46        185.99       171.48 o                         
 -11   5   9        787.20        664.22       243.47 o                         
 -10   5   9        504.03        931.30       211.73 o                         
  -9   5   9        110.65         65.46        85.90 o                         
  -8   5   9       1657.19       1530.42       121.92 o                         
  -7   5   9        333.08        286.94        63.24 o                         
  -6   5   9        454.45        402.36        77.31 o                         
  -5   5   9       1252.56       1342.60       110.05 o                         
  -4   5   9       2095.39       2011.40       144.13 o                         
  -3   5   9        151.83         76.92        72.77 o                         
  -2   5   9       1002.77        982.81       108.68 o                         
  -1   5   9       3431.92       3553.84       203.14 o                         
   0   5   9          3.19          0.00        73.00 o                         
   1   5   9        943.57       1040.71       106.81 o                         
   2   5   9         27.46          0.00        52.45 o                         
   3   5   9         69.16        106.08        59.12 o                         
   4   5   9          0.91          0.00        68.15 o                         
   5   5   9        271.87        259.67        77.44 o                         
   6   5   9        224.45        191.38        86.78 o                         
   7   5   9        518.13        431.06        99.31 o                         
 -12   6   9         33.97          0.00       189.79 o                         
 -11   6   9        172.53        170.91       199.81 o                         
 -10   6   9        596.69        672.94       297.95 o                         
  -9   6   9         88.93        141.16        94.25 o                         
  -8   6   9        868.61        939.41       135.94 o                         
  -7   6   9        646.63        549.86       102.55 o                         
  -6   6   9       6250.15       6398.05       259.05 o                         
  -5   6   9       1864.86       1972.18       148.61 o                         
  -4   6   9       8755.33       8832.18       299.08 o                         
  -3   6   9         35.67          0.00        71.70 o                         
  -2   6   9       1722.26       1369.21       152.91 o                         
  -1   6   9        753.17        807.46       123.48 o                         
   0   6   9        375.18        209.33        99.67 o                         
   1   6   9        241.49        229.90       101.13 o                         
   2   6   9         69.82        201.66        80.93 o                         
   3   6   9        258.96        331.71        92.20 o                         
   4   6   9       4187.99       4459.65       221.68 o                         
   5   6   9        147.71         62.49       103.14 o                         
   6   6   9        217.50        227.74       109.80 o                         
 -11   7   9        148.21        417.14       214.82 o                         
 -10   7   9         11.92        126.07       154.52 o                         
  -9   7   9        603.50        520.26       141.36 o                         
  -8   7   9        249.15        220.82        93.70 o                         
  -7   7   9          2.64         36.75        90.04 o                         
  -6   7   9         59.37          0.00       100.00 o                         
  -5   7   9         66.33        106.75        85.03 o                         
  -4   7   9        234.54        153.77        86.97 o                         
  -3   7   9          3.88          5.06        72.63 o                         
  -2   7   9        107.79        129.38        85.06 o                         
  -1   7   9         37.26        115.34       102.24 o                         
   0   7   9         80.03         84.68       112.77 o                         
   1   7   9       1533.30       1233.59       162.52 o                         
   2   7   9         17.36          0.00       102.54 o                         
   3   7   9        511.95        156.42       135.56 o                         
   4   7   9        110.51        155.25       102.57 o                         
   5   7   9        767.21        723.80       163.05 o                         
  -9   8   9          5.40         33.80       191.61 o                         
  -8   8   9         17.75        144.04       129.82 o                         
  -7   8   9        437.91         69.06       160.39 o                         
  -6   8   9         57.57         38.66       119.39 o                         
  -5   8   9         14.74         63.38        98.00 o                         
  -4   8   9        378.38        314.52       107.01 o                         
  -3   8   9          9.51        214.81       128.51 o                         
  -2   8   9        453.19        317.14       116.41 o                         
  -1   8   9        143.03        285.30       123.93 o                         
   0   8   9        479.20        541.66       168.93 o                         
   1   8   9        281.58        241.38       114.90 o                         
   2   8   9        619.07        706.72       149.51 o                         
   3   8   9        103.63         49.63       110.88 o                         
  -5   9   9         89.81          0.00       132.55 o                         
  -4   9   9        192.63         36.04       166.36 o                         
  -3   9   9          5.51        193.59       119.30 o                         
  -2   9   9         22.38          0.00       124.78 o                         
  -1   9   9        215.27        283.86       107.96 o                         
 -15   0  10       1183.65       1096.91       213.99 o                         
 -14   0  10        292.77        351.51       140.94 o                         
 -13   0  10        273.72         50.44       131.90 o                         
 -12   0  10        402.28        489.22       143.95 o                         
 -11   0  10        954.78        899.53       138.10 o                         
 -10   0  10        608.36        680.77       139.33 o                         
  -9   0  10         17.96         35.62        41.47 o                         
  -8   0  10      10214.88      11152.95       277.95 o                         
  -7   0  10       2600.50       2712.73       144.83 o                         
  -6   0  10        924.86        900.10        95.51 o                         
  -5   0  10       8993.70       8963.13       267.25 o                         
  -4   0  10      28379.41      27937.44       513.07 o                         
  -3   0  10       3603.03       3521.60       165.60 o                         
  -2   0  10      97055.60      96474.66      1833.04 o                         
  -1   0  10       1934.03       2307.86       207.75 o                         
   0   0  10      11527.91      11599.14       459.16 o                         
   1   0  10        212.61         98.13       109.53 o                         
   2   0  10        859.24        977.72       153.66 o                         
   3   0  10        656.99        758.78       182.43 o                         
   4   0  10        506.04        185.40       140.00 o                         
   5   0  10       1981.22       2151.57       270.38 o                         
   6   0  10        995.10        944.76       233.85 o                         
   7   0  10       1127.75        900.98       206.12 o                         
   8   0  10          1.81         41.92       129.20 o                         
   9   0  10        998.76       1456.42       265.94 o                         
 -15   1  10        487.07        503.03       118.47 o                         
 -14   1  10         19.89          0.00        93.41 o                         
 -13   1  10        639.44        808.48       123.34 o                         
 -12   1  10         26.94          0.00        82.62 o                         
 -11   1  10       1908.91       2131.08       160.06 o                         
 -10   1  10         40.15          0.00        68.15 o                         
  -9   1  10        999.59       1046.52        65.26 o                         
  -8   1  10       5458.01       5473.53       146.47 o                         
  -7   1  10          3.44         23.48        37.15 o                         
  -6   1  10        654.09        798.58        67.17 o                         
  -5   1  10        151.63        125.11        36.07 o                         
  -4   1  10       8293.80       8560.64       221.70 o                         
  -3   1  10          4.49          0.00        33.95 o                         
  -2   1  10       5304.74       5210.32       109.88 o                         
  -1   1  10       7528.39       7870.46       284.32 o                         
   0   1  10        146.59        176.02        85.40 o                         
   1   1  10       5844.70       5912.38       248.44 o                         
   2   1  10         49.90          0.00        79.22 o                         
   3   1  10       6014.77       6037.65       277.49 o                         
   4   1  10        958.05        916.05       134.56 o                         
   5   1  10       1077.34       1076.23       144.37 o                         
   6   1  10          0.78        101.06       100.98 o                         
   7   1  10        228.47        176.33       102.97 o                         
   8   1  10        601.77        444.14       152.10 o                         
   9   1  10          8.81          0.00       107.77 o                         
 -15   2  10        629.96        677.30       162.20 o                         
 -14   2  10        360.32        609.55       150.69 o                         
 -13   2  10        383.31        429.30       195.92 o                         
 -12   2  10        334.53        387.27       106.06 o                         
 -11   2  10        125.67         64.89        78.07 o                         
 -10   2  10       5991.89       6573.15       273.95 o                         
  -9   2  10       1178.29       1152.57        79.95 o                         
  -8   2  10        403.70        398.43        54.75 o                         
  -7   2  10       3496.61       3478.63       122.22 o                         
  -6   2  10       2630.53       2517.78       131.83 o                         
  -5   2  10      13869.10      14114.32       319.59 o                         
  -4   2  10      18108.67      18549.58       344.76 o                         
  -3   2  10         99.36        163.52        47.67 o                         
  -2   2  10       9392.28       9812.37       228.48 o                         
  -1   2  10        553.92        501.52        49.72 o                         
   0   2  10      16569.96      16463.21       233.58 o                         
   1   2  10         28.50         71.86        40.64 o                         
   2   2  10       5081.76       4864.69       201.83 o                         
   3   2  10          2.47        107.29        94.11 o                         
   4   2  10       3797.09       4176.04       238.28 o                         
   5   2  10       1291.35       1321.18       160.11 o                         
   6   2  10        100.58        147.19       104.44 o                         
   7   2  10       1795.73       1846.12       192.29 o                         
   8   2  10          0.54        189.12       111.74 o                         
 -15   3  10        473.44        371.82       199.13 o                         
 -14   3  10         17.59          0.00       163.44 o                         
 -13   3  10        147.68         95.75       155.95 o                         
 -12   3  10        812.92        725.45       156.65 o                         
 -11   3  10          3.44          0.00        94.34 o                         
 -10   3  10       1414.27       1650.73       164.81 o                         
  -9   3  10       2932.68       2888.76       126.29 o                         
  -8   3  10        288.29        219.23        46.98 o                         
  -7   3  10       5977.17       5683.60       145.64 o                         
  -6   3  10          6.34          0.63        52.54 o                         
  -5   3  10        910.38        866.35        99.44 o                         
  -4   3  10        851.20        870.62        85.10 o                         
  -3   3  10       1748.81       1920.73       121.42 o                         
  -2   3  10       3534.81       3531.86       159.09 o                         
  -1   3  10       1427.34       1521.99        91.29 o                         
   0   3  10         12.96         80.83        47.16 o                         
   1   3  10      19130.97      18554.73       323.82 o                         
   2   3  10         11.36         61.71        43.31 o                         
   3   3  10       4903.35       4581.38       232.64 o                         
   4   3  10        212.10         63.42        93.78 o                         
   5   3  10        559.17        434.58       123.01 o                         
   6   3  10         58.05        104.33       126.69 o                         
   7   3  10         46.77          0.00        96.03 o                         
   8   3  10        559.11        608.13       133.96 o                         
 -14   4  10         40.34          0.00       171.87 o                         
 -13   4  10          6.90          0.00       161.30 o                         
 -12   4  10         24.38         92.88       159.00 o                         
 -11   4  10         58.86        123.24       115.60 o                         
 -10   4  10         51.64        157.52        93.61 o                         
  -9   4  10          3.05          0.00        50.85 o                         
  -8   4  10         49.96        124.27        55.63 o                         
  -7   4  10       1362.04       1425.60       107.03 o                         
  -6   4  10        199.00        196.71        63.57 o                         
  -5   4  10         89.21        119.05        66.77 o                         
  -4   4  10        791.68        738.72       117.94 o                         
  -3   4  10       1366.73       1449.14       110.70 o                         
  -2   4  10       2262.06       2338.70       138.32 o                         
  -1   4  10        804.04        980.03        86.15 o                         
   0   4  10       1083.98       1103.69       103.06 o                         
   1   4  10         15.66          0.00        55.72 o                         
   2   4  10         40.95         21.68        60.36 o                         
   3   4  10        350.87        407.14        87.79 o                         
   4   4  10        145.76        202.20        94.07 o                         
   5   4  10        366.26        203.09       102.34 o                         
   6   4  10          1.51         16.33       100.07 o                         
   7   4  10         39.14         83.83       105.17 o                         
 -13   5  10        169.00          0.00       300.13 o                         
 -12   5  10        447.39        422.95       206.34 o                         
 -11   5  10        129.31         48.91       148.14 o                         
 -10   5  10       1779.90       1782.96       237.21 o                         
  -9   5  10       1885.51       1906.97       142.61 o                         
  -8   5  10        489.35        541.38        85.18 o                         
  -7   5  10       1896.88       1933.46       128.28 o                         
  -6   5  10         61.06          2.65        57.88 o                         
  -5   5  10        110.01         34.74        88.36 o                         
  -4   5  10       1305.61       1334.59       116.26 o                         
  -3   5  10         18.63         55.67        59.42 o                         
  -2   5  10        113.22        162.28        63.42 o                         
  -1   5  10        316.13        205.30       110.65 o                         
   0   5  10        118.71         67.79        74.49 o                         
   1   5  10       2279.10       2159.68       155.81 o                         
   2   5  10        132.65        172.18        71.67 o                         
   3   5  10       3735.85       3405.95       224.05 o                         
   4   5  10          6.45          0.00        90.98 o                         
   5   5  10       1710.03       1267.88       144.12 o                         
   6   5  10        470.82        617.44       110.92 o                         
   7   5  10          5.43          0.00        98.40 o                         
 -12   6  10         89.88        194.41       176.12 o                         
 -11   6  10          0.65         25.99       164.80 o                         
 -10   6  10        603.42        714.10       179.21 o                         
  -9   6  10        126.21         53.62       115.55 o                         
  -8   6  10        203.75        137.71        92.90 o                         
  -7   6  10        477.00        566.81        94.57 o                         
  -6   6  10         71.71         15.88        79.47 o                         
  -5   6  10        153.47        127.85        73.31 o                         
  -4   6  10       2476.68       2419.72       166.29 o                         
  -3   6  10        354.19        300.13        85.19 o                         
  -2   6  10        801.43        790.50       119.71 o                         
  -1   6  10        225.97        228.18        96.74 o                         
   0   6  10        849.50        543.69       188.23 o                         
   1   6  10         31.63          0.00       102.94 o                         
   2   6  10         14.59         64.20        97.54 o                         
   3   6  10        311.59        282.77       115.43 o                         
   4   6  10        854.89        749.34       123.03 o                         
   5   6  10        162.26          0.00       175.07 o                         
 -10   7  10        744.13        894.80       314.59 o                         
  -9   7  10        101.27        204.74       143.01 o                         
  -8   7  10        728.13        773.38       166.48 o                         
  -7   7  10         77.34          0.00        91.52 o                         
  -6   7  10        220.17        156.34        77.54 o                         
  -5   7  10        148.92        177.97        80.63 o                         
  -4   7  10        651.51        613.64        99.78 o                         
  -3   7  10        184.29        124.65        88.83 o                         
  -2   7  10         67.91          0.00        81.94 o                         
  -1   7  10        331.35        443.25       109.71 o                         
   0   7  10         37.00         76.93       112.63 o                         
   1   7  10          0.09         46.56       119.44 o                         
   2   7  10        242.20        388.96       118.79 o                         
   3   7  10        769.58        899.96       153.58 o                         
   4   7  10         82.99        251.07       112.47 o                         
  -8   8  10        480.27        649.89       158.00 o                         
  -7   8  10          2.39          0.00       118.10 o                         
  -6   8  10         97.73         37.73       111.02 o                         
  -5   8  10        610.75        464.24       109.51 o                         
  -4   8  10       1871.53       1725.67       171.85 o                         
  -3   8  10         11.01         75.29        92.02 o                         
  -2   8  10       3285.68       3283.32       243.51 o                         
  -1   8  10         23.25          0.00        98.74 o                         
   0   8  10        315.46        271.81       143.64 o                         
   1   8  10          2.05          0.00       115.27 o                         
 -15   1  11        635.90        570.57       144.99 o                         
 -14   1  11         42.29        101.74        86.76 o                         
 -13   1  11       2992.93       3127.93       224.76 o                         
 -12   1  11        133.56         59.39        75.46 o                         
 -11   1  11       3668.14       3775.45       194.35 o                         
 -10   1  11       2501.60       2659.90       157.45 o                         
  -9   1  11        115.61        165.56        39.80 o                         
  -8   1  11       2617.95       2835.45       115.91 o                         
  -7   1  11       3848.01       3661.82       132.88 o                         
  -6   1  11       6117.02       6177.20       172.01 o                         
  -5   1  11       1260.76       1067.30        76.36 o                         
  -4   1  11         13.91         35.04        44.49 o                         
  -3   1  11       1063.41       1218.30        63.46 o                         
  -2   1  11       2141.12       2288.92       165.53 o                         
  -1   1  11       1879.93       2019.13       161.52 o                         
   0   1  11        353.11        315.05        92.32 o                         
   1   1  11       2409.88       2663.18       188.43 o                         
   2   1  11       1129.81       1324.65       145.68 o                         
   3   1  11       2576.89       2559.58       193.13 o                         
   4   1  11        829.78        821.49       130.34 o                         
   5   1  11       7622.05       7423.67       425.08 o                         
   6   1  11         14.40         44.83       101.46 o                         
   7   1  11       2568.74       2689.37       240.26 o                         
   8   1  11          0.11          0.00       129.29 o                         
 -15   2  11        327.67        417.73       178.93 o                         
 -14   2  11        339.44        574.89       200.02 o                         
 -13   2  11        679.88        739.08       179.82 o                         
 -12   2  11        147.25         37.83        88.87 o                         
 -11   2  11        392.86        258.88        99.27 o                         
 -10   2  11       1784.69       1948.49       154.99 o                         
  -9   2  11        730.38        629.91        65.10 o                         
  -8   2  11       1662.29       1675.62        94.00 o                         
  -7   2  11        342.80        322.65        82.04 o                         
  -6   2  11       5327.70       5467.01       190.40 o                         
  -5   2  11       2357.19       2376.04       133.97 o                         
  -4   2  11          8.76         40.36        55.74 o                         
  -3   2  11        975.93        907.22        80.58 o                         
  -2   2  11       2196.22       2118.95        98.34 o                         
  -1   2  11         54.89         97.52        34.21 o                         
   0   2  11      22815.81      23435.72       562.31 o                         
   1   2  11         90.11        205.99        97.58 o                         
   2   2  11       2149.09       2449.37       202.45 o                         
   3   2  11        232.86        288.21       104.98 o                         
   4   2  11        455.32        294.35       114.80 o                         
   5   2  11        337.45        364.48       120.18 o                         
   6   2  11        236.30        123.79       111.71 o                         
   7   2  11        191.76          8.84       109.24 o                         
   8   2  11         26.12        177.24       117.85 o                         
 -14   3  11        294.37        100.49       236.12 o                         
 -13   3  11        572.31        587.78       140.20 o                         
 -12   3  11         85.52         84.39       129.30 o                         
 -11   3  11          2.74         19.12        94.75 o                         
 -10   3  11        981.47        946.57        97.25 o                         
  -9   3  11        449.76        453.87        67.36 o                         
  -8   3  11       7562.22       7619.86       224.73 o                         
  -7   3  11          0.67         21.72        55.48 o                         
  -6   3  11        517.22        474.13        75.24 o                         
  -5   3  11         79.08         72.60        65.30 o                         
  -4   3  11         52.03         36.07        69.09 o                         
  -3   3  11        633.16        590.01        72.82 o                         
  -2   3  11       1739.89       1649.49       111.68 o                         
  -1   3  11        197.29        211.97        49.04 o                         
   0   3  11         89.05        101.13        39.73 o                         
   1   3  11       3832.32       3629.77       183.94 o                         
   2   3  11        576.59        487.14       108.46 o                         
   3   3  11       5355.73       5423.23       266.31 o                         
   4   3  11          2.08         40.45       181.73 o                         
   5   3  11       1384.28       1273.96       165.24 o                         
   6   3  11       1192.58       1534.01       174.39 o                         
   7   3  11        457.70        610.21       135.16 o                         
 -14   4  11         16.54          0.00       182.45 o                         
 -13   4  11        513.79        272.38       172.29 o                         
 -12   4  11        244.50        203.53       137.87 o                         
 -11   4  11         82.38        156.25       136.16 o                         
 -10   4  11        859.17        842.94       108.56 o                         
  -9   4  11        160.74        188.25        63.30 o                         
  -8   4  11      11582.89      12111.16       299.19 o                         
  -7   4  11          3.15          0.00        58.50 o                         
  -6   4  11       4739.98       4637.57       205.58 o                         
  -5   4  11       3428.21       3213.72       171.31 o                         
  -4   4  11          2.63         39.75        70.95 o                         
  -3   4  11       2184.70       2219.92       140.33 o                         
  -2   4  11      22112.95      22513.26       405.19 o                         
  -1   4  11        757.97        689.36        81.12 o                         
   0   4  11       4025.28       4050.95       188.27 o                         
   1   4  11         48.50        152.37        81.54 o                         
   2   4  11       2956.89       3121.45       223.75 o                         
   3   4  11         41.59          0.00        92.80 o                         
   4   4  11       2145.71       1799.00       173.41 o                         
   5   4  11          0.50          0.00       106.28 o                         
   6   4  11        158.99         95.93       115.29 o                         
 -13   5  11         91.36        292.43       188.80 o                         
 -12   5  11         38.03          0.00       142.01 o                         
 -11   5  11        463.06        571.48       158.40 o                         
 -10   5  11        225.76        204.80       103.08 o                         
  -9   5  11          4.92          0.00        66.95 o                         
  -8   5  11        439.73        487.56        84.53 o                         
  -7   5  11        110.46        156.41        86.39 o                         
  -6   5  11       1535.25       1659.09       126.07 o                         
  -5   5  11         17.86         99.49        71.98 o                         
  -4   5  11        656.73        461.81        92.63 o                         
  -3   5  11        211.05        188.35        84.19 o                         
  -2   5  11       1016.57       1006.75       107.98 o                         
  -1   5  11         20.73         97.63        58.63 o                         
   0   5  11        318.86        266.56        80.52 o                         
   1   5  11       3089.25       2914.40       205.08 o                         
   2   5  11         31.23          0.00       110.84 o                         
   3   5  11       1583.72       1602.19       184.39 o                         
   4   5  11       1955.04       1741.78       246.16 o                         
   5   5  11        191.63        205.83       208.57 o                         
   6   5  11         89.16         25.83       165.51 o                         
 -12   6  11        176.04          7.96       275.52 o                         
 -11   6  11        112.40          0.00       204.28 o                         
 -10   6  11       1084.76       1153.74       201.33 o                         
  -9   6  11        578.82        698.02       130.02 o                         
  -8   6  11        945.98        838.67       104.16 o                         
  -7   6  11        337.68        163.91        82.35 o                         
  -6   6  11        963.91       1082.89       118.33 o                         
  -5   6  11       2169.16       2259.90       163.01 o                         
  -4   6  11         92.89         35.77       115.82 o                         
  -3   6  11         17.33          0.00        82.32 o                         
  -2   6  11        184.51        174.51        90.30 o                         
  -1   6  11        136.63          0.86       124.83 o                         
   0   6  11       7299.72       7909.22       305.66 o                         
   1   6  11        201.38        213.45        91.78 o                         
   2   6  11       2984.97       2785.46       238.29 o                         
   3   6  11        170.55        234.04       114.93 o                         
   4   6  11         13.79          0.00       115.37 o                         
 -10   7  11         36.47          0.00       340.01 o                         
  -9   7  11        280.35        193.66       140.72 o                         
  -8   7  11        105.09         23.46        91.87 o                         
  -7   7  11        813.69        802.79       103.95 o                         
  -6   7  11        218.24        212.86        88.95 o                         
  -5   7  11        202.09        131.25        87.35 o                         
  -4   7  11        124.12         15.30        87.74 o                         
  -3   7  11        634.70        551.99       101.09 o                         
  -2   7  11        811.09        619.80       110.91 o                         
  -1   7  11        412.07        448.55       120.32 o                         
   0   7  11          8.55          0.00       116.87 o                         
   1   7  11        824.37        777.06       149.41 o                         
   2   7  11         92.78         96.77       119.12 o                         
   3   7  11         59.74        122.93       117.82 o                         
  -7   8  11          0.23         69.05       134.13 o                         
  -6   8  11         68.63        121.21       130.18 o                         
  -5   8  11          0.20        115.33       125.19 o                         
  -4   8  11          1.93          0.00        96.97 o                         
  -3   8  11        599.72        412.78       119.30 o                         
  -2   8  11        381.53        144.04       106.46 o                         
  -1   8  11        579.88        350.42       139.28 o                         
   0   8  11         27.56        447.92       154.98 o                         
 -15   0  12          0.37          0.00       245.34 o                         
 -14   0  12        181.70        201.14       134.25 o                         
 -13   0  12        306.87         91.85       117.46 o                         
 -12   0  12       2729.45       3217.38       258.83 o                         
 -11   0  12       1008.98       1257.57       166.81 o                         
 -10   0  12          5.41         82.10        95.94 o                         
  -9   0  12       5104.64       5526.89       221.99 o                         
  -8   0  12      17353.83      17397.37       392.46 o                         
  -7   0  12       1825.02       1510.67       119.70 o                         
  -6   0  12      17557.11      17075.73       437.96 o                         
  -5   0  12      10468.98      10168.64       540.66 o                         
  -4   0  12      14950.69      14994.27       625.11 o                         
  -3   0  12       7815.36       8122.92       463.57 o                         
  -2   0  12        421.84        532.30       178.17 o                         
  -1   0  12        969.43        893.94       191.16 o                         
   0   0  12         43.01        257.00       127.18 o                         
   1   0  12        734.69        457.02       164.19 o                         
   2   0  12       8240.89       8901.52       527.53 o                         
   3   0  12        275.14         24.74       205.14 o                         
   4   0  12       7999.80       8840.67       609.98 o                         
   5   0  12        378.01        377.61       178.20 o                         
   6   0  12        259.73        189.30       146.61 o                         
   7   0  12       3211.46       3673.82       384.32 o                         
 -15   1  12        416.02        384.58       151.51 o                         
 -14   1  12        288.19        137.96       113.07 o                         
 -13   1  12         32.18          0.00        94.81 o                         
 -12   1  12        129.60          0.00        89.50 o                         
 -11   1  12        110.75        194.43        86.33 o                         
 -10   1  12        182.17        130.38        78.72 o                         
  -9   1  12       2967.07       3069.18       135.71 o                         
  -8   1  12       3131.97       3316.21       131.18 o                         
  -7   1  12         63.97         93.83        50.38 o                         
  -6   1  12       5362.26       5159.31       191.72 o                         
  -5   1  12          2.70         21.39        54.79 o                         
  -4   1  12       1773.40       1584.35       106.25 o                         
  -3   1  12       5436.46       5156.47       271.53 o                         
  -2   1  12       1591.51       1721.79       148.48 o                         
  -1   1  12       2563.84       2559.68       184.21 o                         
   0   1  12        581.03        678.38       109.78 o                         
   1   1  12       6318.49       6508.80       310.98 o                         
   2   1  12          4.87          0.00        98.35 o                         
   3   1  12       3025.52       3512.99       247.76 o                         
   4   1  12        447.41        194.15       124.52 o                         
   5   1  12         81.20        117.68       119.95 o                         
   6   1  12        962.92       1209.66       175.00 o                         
   7   1  12        386.61        507.52       143.75 o                         
 -15   2  12         87.12         16.45       126.66 o                         
 -14   2  12        130.87        195.21       122.36 o                         
 -13   2  12        996.78       1041.62       201.92 o                         
 -12   2  12        264.34         93.70        96.77 o                         
 -11   2  12        651.75        683.69       121.73 o                         
 -10   2  12         63.40         10.26        94.11 o                         
  -9   2  12       1046.85       1020.43        88.26 o                         
  -8   2  12        343.51        327.97        62.84 o                         
  -7   2  12         15.20         24.56        52.18 o                         
  -6   2  12      16227.92      16566.79       364.43 o                         
  -5   2  12       1050.98       1108.95        98.57 o                         
  -4   2  12       9193.21       9073.66       255.28 o                         
  -3   2  12       2185.42       2182.33       120.67 o                         
  -2   2  12       3052.70       3068.35       197.31 o                         
  -1   2  12       1439.92       1649.11       158.77 o                         
   0   2  12       8545.66       8709.85       358.80 o                         
   1   2  12        627.07        678.06       123.05 o                         
   2   2  12       3424.47       4021.06       251.65 o                         
   3   2  12       1061.03       1065.99       155.83 o                         
   4   2  12          0.90          0.00       113.57 o                         
   5   2  12        363.60        444.79       120.43 o                         
   6   2  12        925.33        703.59       130.20 o                         
   7   2  12         64.73          0.00       112.37 o                         
 -14   3  12         76.95          0.00       161.89 o                         
 -13   3  12       1327.78       1420.87       193.52 o                         
 -12   3  12        144.88        213.40       103.60 o                         
 -11   3  12       4270.13       4400.59       266.99 o                         
 -10   3  12         79.44        106.03        88.73 o                         
  -9   3  12        143.58         87.30        61.08 o                         
  -8   3  12        120.57        178.84        60.97 o                         
  -7   3  12         47.78         41.77        58.12 o                         
  -6   3  12       7017.39       7184.77       249.85 o                         
  -5   3  12       1078.06        974.96       104.87 o                         
  -4   3  12        148.03         87.46        62.31 o                         
  -3   3  12       1154.79       1123.70        97.57 o                         
  -2   3  12        465.29        473.51        90.00 o                         
  -1   3  12        506.60        422.14        98.49 o                         
   0   3  12         61.93         25.40        75.08 o                         
   1   3  12        771.65        452.87       101.39 o                         
   2   3  12          4.05         75.95        93.27 o                         
   3   3  12        388.23        494.49       123.33 o                         
   4   3  12        773.51        803.48       134.33 o                         
   5   3  12       1746.42       1738.89       192.89 o                         
   6   3  12         36.10         95.79       111.29 o                         
 -13   4  12         24.44         45.83       167.09 o                         
 -12   4  12          2.33        147.78       129.04 o                         
 -11   4  12         12.57         18.57       100.18 o                         
 -10   4  12          0.74          0.00        68.40 o                         
  -9   4  12         15.98         66.50        64.31 o                         
  -8   4  12        978.69       1010.75       101.47 o                         
  -7   4  12        580.10        482.20        77.70 o                         
  -6   4  12         92.53        184.87        69.38 o                         
  -5   4  12         80.00          0.00        72.13 o                         
  -4   4  12        516.29        348.61        74.45 o                         
  -3   4  12        869.11       1000.99       108.22 o                         
  -2   4  12          0.06          0.00        59.86 o                         
  -1   4  12        238.88        254.97        78.59 o                         
   0   4  12        100.99        106.20        78.69 o                         
   1   4  12        332.91        284.14       119.05 o                         
   2   4  12         22.39        172.70       107.14 o                         
   3   4  12        338.44        371.62       149.61 o                         
   4   4  12        779.14        881.49       168.89 o                         
   5   4  12         17.96          0.00       119.50 o                         
 -12   5  12        517.49        650.39       164.72 o                         
 -11   5  12       1633.92       1520.65       218.01 o                         
 -10   5  12         26.48          0.00        91.64 o                         
  -9   5  12        997.74        908.70       116.89 o                         
  -8   5  12       1367.38       1593.64       127.18 o                         
  -7   5  12         27.02         44.10        65.04 o                         
  -6   5  12       1288.67       1361.17       119.91 o                         
  -5   5  12         27.54         87.06        80.57 o                         
  -4   5  12        145.79        164.35        77.28 o                         
  -3   5  12          1.16         59.33       104.91 o                         
  -2   5  12         36.69         48.73        81.40 o                         
  -1   5  12       1672.70       1511.86       147.08 o                         
   0   5  12          5.45          0.00        88.78 o                         
   1   5  12        488.19        300.18       102.90 o                         
   2   5  12         21.79         75.89       115.65 o                         
   3   5  12          6.14         93.55       115.17 o                         
   4   5  12        136.64        345.48       131.19 o                         
   5   5  12        953.09        817.08       166.53 o                         
 -11   6  12        155.61          0.00       177.60 o                         
 -10   6  12        113.68         31.61       146.20 o                         
  -9   6  12         68.76          0.00        78.97 o                         
  -8   6  12        454.09        389.48        89.20 o                         
  -7   6  12         97.82          0.00        76.13 o                         
  -6   6  12       1019.12       1098.15       117.64 o                         
  -5   6  12          6.44        177.23        86.37 o                         
  -4   6  12        546.24        601.70       104.98 o                         
  -3   6  12        401.41        468.78       101.76 o                         
  -2   6  12         24.30        124.47        90.87 o                         
  -1   6  12         42.44          0.00       107.68 o                         
   0   6  12       1207.32       1445.91       167.07 o                         
   1   6  12        149.91        154.16       129.48 o                         
   2   6  12         22.60          0.00       186.18 o                         
   3   6  12         16.41          0.00       162.82 o                         
  -9   7  12        471.24        607.05       169.41 o                         
  -8   7  12        540.69        749.44       125.82 o                         
  -7   7  12          7.37          0.00        89.95 o                         
  -6   7  12        192.00        131.87        79.53 o                         
  -5   7  12          0.03          0.00        85.51 o                         
  -4   7  12        158.89         57.72        93.08 o                         
  -3   7  12         19.52          0.43        88.13 o                         
  -2   7  12         11.84          0.00       148.23 o                         
  -1   7  12        273.48        223.80       119.29 o                         
   0   7  12         98.17        191.81       170.01 o                         
   1   7  12        201.46         83.93       135.86 o                         
  -5   8  12         85.34          5.07       105.68 o                         
  -4   8  12        333.29        298.52       149.79 o                         
  -3   8  12        135.55        427.72       125.08 o                         
 -15   1  13        529.76        763.48       227.08 o                         
 -14   1  13        333.34        319.06       132.17 o                         
 -13   1  13         27.47          0.00       113.41 o                         
 -12   1  13       1318.21       1514.42       164.24 o                         
 -11   1  13       1680.94       1694.11       163.75 o                         
 -10   1  13       1581.80       1908.22       167.68 o                         
  -9   1  13       2510.80       2339.95       126.97 o                         
  -8   1  13        305.93        298.44        61.42 o                         
  -7   1  13       1433.82       1342.11       102.00 o                         
  -6   1  13       1695.89       1691.39       118.98 o                         
  -5   1  13         10.44          1.98        47.57 o                         
  -4   1  13        554.99        543.44       107.42 o                         
  -3   1  13        243.51        156.54        90.33 o                         
  -2   1  13        371.44        170.91       103.34 o                         
  -1   1  13        633.31        756.00       119.07 o                         
   0   1  13         37.53         32.05       132.84 o                         
   1   1  13       3803.50       3811.85       251.71 o                         
   2   1  13         57.02         31.68        95.84 o                         
   3   1  13       5282.62       5021.56       333.05 o                         
   4   1  13        143.59        378.08       117.20 o                         
   5   1  13         22.12          0.00       123.77 o                         
   6   1  13        106.25         49.62       117.62 o                         
 -14   2  13         33.03         17.22       145.18 o                         
 -13   2  13          4.11          0.00        94.90 o                         
 -12   2  13         11.38          0.00       101.16 o                         
 -11   2  13        106.44        258.40       102.34 o                         
 -10   2  13       1311.08       1647.45       162.18 o                         
  -9   2  13          9.63         14.72        57.89 o                         
  -8   2  13         30.00          0.00        59.79 o                         
  -7   2  13        998.71        973.45        92.31 o                         
  -6   2  13       2175.79       2192.07       140.62 o                         
  -5   2  13        252.65        281.92        63.98 o                         
  -4   2  13       7795.76       7461.34       232.73 o                         
  -3   2  13       2555.32       2431.26       171.58 o                         
  -2   2  13       5192.84       5164.06       257.93 o                         
  -1   2  13        270.52        102.68       100.57 o                         
   0   2  13         45.46         38.29       111.10 o                         
   1   2  13          9.94          0.00       102.33 o                         
   2   2  13         14.19          0.00        98.53 o                         
   3   2  13        265.96        401.58       116.73 o                         
   4   2  13        260.26        313.24       124.57 o                         
   5   2  13        106.05         64.92       150.94 o                         
   6   2  13        253.72        609.12       145.62 o                         
 -14   3  13        210.41        178.08       261.30 o                         
 -13   3  13        251.61        225.68       133.72 o                         
 -12   3  13       1086.88        987.32       144.84 o                         
 -11   3  13          5.20         72.53        97.04 o                         
 -10   3  13        203.30        275.30       109.75 o                         
  -9   3  13       2799.43       2893.41       155.53 o                         
  -8   3  13         11.03          0.00        69.87 o                         
  -7   3  13        492.42        420.74        69.42 o                         
  -6   3  13        539.38        438.27        78.30 o                         
  -5   3  13          8.78          0.00        62.60 o                         
  -4   3  13       2882.91       2825.50       158.53 o                         
  -3   3  13        530.15        503.45       104.81 o                         
  -2   3  13         11.49          0.00       101.45 o                         
  -1   3  13       3436.98       3296.92       233.19 o                         
   0   3  13        595.43        512.42       106.28 o                         
   1   3  13       1845.39       2023.38       198.24 o                         
   2   3  13         10.22         18.63       140.52 o                         
   3   3  13        139.89         45.22       123.00 o                         
   4   3  13          8.62          0.00       120.49 o                         
   5   3  13        908.22        776.91       167.07 o                         
 -13   4  13          2.29         95.41       129.94 o                         
 -12   4  13       1782.64       2028.05       196.63 o                         
 -11   4  13        489.88        625.30       129.92 o                         
 -10   4  13        104.19        215.78        94.80 o                         
  -9   4  13       2035.83       2187.49       143.48 o                         
  -8   4  13        233.95        157.33        63.82 o                         
  -7   4  13       1152.63       1139.28       107.84 o                         
  -6   4  13       2857.02       3029.62       177.23 o                         
  -5   4  13        956.44        892.07       103.20 o                         
  -4   4  13       6004.33       6106.85       243.66 o                         
  -3   4  13       2077.02       2204.14       182.95 o                         
  -2   4  13       5748.03       5381.97       291.51 o                         
  -1   4  13        607.83        579.59        98.26 o                         
   0   4  13       3987.90       3682.75       247.72 o                         
   1   4  13          4.30         32.51        95.30 o                         
   2   4  13       2107.53       2122.95       205.52 o                         
   3   4  13         41.45          0.00       127.79 o                         
   4   4  13        595.52        836.14       176.14 o                         
 -12   5  13         63.36          0.00       238.04 o                         
 -11   5  13          0.39          0.00       171.26 o                         
 -10   5  13        950.80        987.29       147.84 o                         
  -9   5  13        844.92        983.67       109.70 o                         
  -8   5  13          3.77         23.55        88.19 o                         
  -7   5  13         52.97          0.00        78.24 o                         
  -6   5  13       2410.97       2153.24       156.47 o                         
  -5   5  13        397.09        405.07        92.93 o                         
  -4   5  13        948.45       1006.44       120.94 o                         
  -3   5  13       1074.45       1004.22       138.10 o                         
  -2   5  13        845.39        550.02       110.10 o                         
  -1   5  13       1188.18       1338.28       159.62 o                         
   0   5  13         67.32        173.32        99.12 o                         
   1   5  13        142.81        113.45       106.08 o                         
   2   5  13          3.03          0.00       124.39 o                         
   3   5  13        759.54        953.80       203.39 o                         
 -10   6  13        555.70        617.89       152.24 o                         
  -9   6  13         72.77         72.13        92.86 o                         
  -8   6  13        159.95        138.65        85.61 o                         
  -7   6  13         66.29          0.00        82.79 o                         
  -6   6  13       1833.26       2101.95       164.06 o                         
  -5   6  13         62.38         75.47        78.23 o                         
  -4   6  13       5738.18       6060.77       284.05 o                         
  -3   6  13       1478.50       1545.65       182.24 o                         
  -2   6  13       2415.01       2043.15       206.15 o                         
  -1   6  13        205.42        196.27       124.35 o                         
   0   6  13        359.27        303.48       122.64 o                         
   1   6  13        102.05        221.76       168.55 o                         
   2   6  13        104.09        159.29       141.50 o                         
  -8   7  13          0.80          7.34        91.69 o                         
  -7   7  13         11.86          0.00       143.27 o                         
  -6   7  13        669.29        692.72       138.22 o                         
  -5   7  13        116.76        150.87        87.45 o                         
  -4   7  13          0.79          0.00        99.62 o                         
  -3   7  13         88.81        113.95        96.19 o                         
  -2   7  13         63.85          0.00       108.63 o                         
  -1   7  13          3.49          0.00       130.04 o                         
 -14   0  14          2.74         66.50       166.64 o                         
 -13   0  14        174.12        119.46       143.16 o                         
 -12   0  14       2322.00       2332.13       267.21 o                         
 -11   0  14        395.47        243.66       126.36 o                         
 -10   0  14         49.56          0.00       125.74 o                         
  -9   0  14        328.22        320.65        93.91 o                         
  -8   0  14       6629.62       6919.19       338.12 o                         
  -7   0  14       2894.13       2678.07       277.64 o                         
  -6   0  14        218.69        207.86       114.05 o                         
  -5   0  14         23.19          0.00       145.51 o                         
  -4   0  14       2394.25       2756.56       344.10 o                         
  -3   0  14        938.80       1226.91       260.01 o                         
  -2   0  14      12441.99      13048.52       641.85 o                         
  -1   0  14       4589.73       4859.51       412.24 o                         
   0   0  14      17495.70      18421.13       913.14 o                         
   1   0  14         33.41         64.59       126.73 o                         
   2   0  14        576.25        794.86       203.13 o                         
   3   0  14        594.97        205.51       178.30 o                         
   4   0  14        162.18          0.00       171.97 o                         
   5   0  14        636.36        429.17       212.15 o                         
 -14   1  14         11.07          0.00       119.46 o                         
 -13   1  14       1202.63       1394.64       186.93 o                         
 -12   1  14          3.18        107.93       108.41 o                         
 -11   1  14        221.99        129.69       104.03 o                         
 -10   1  14        134.22         37.24       107.42 o                         
  -9   1  14       1696.84       1826.27       126.46 o                         
  -8   1  14        735.20        672.79        78.47 o                         
  -7   1  14          1.12          0.00        52.45 o                         
  -6   1  14       1813.28       1859.56       126.33 o                         
  -5   1  14        750.64        735.97       120.16 o                         
  -4   1  14       3035.07       2841.04       221.38 o                         
  -3   1  14        240.87        167.27       105.12 o                         
  -2   1  14          0.99         73.86       104.23 o                         
  -1   1  14       2248.73       2407.09       192.06 o                         
   0   1  14        305.34        463.34       113.58 o                         
   1   1  14         81.71         39.56       101.63 o                         
   2   1  14          2.04          0.00       114.65 o                         
   3   1  14        379.16        130.36       118.33 o                         
   4   1  14         15.47          0.00       109.03 o                         
   5   1  14       1904.19       1873.28       206.25 o                         
 -14   2  14          9.70          0.00       107.17 o                         
 -13   2  14        245.84        353.49       115.29 o                         
 -12   2  14        168.74        344.27       113.41 o                         
 -11   2  14         62.14        286.42       103.66 o                         
 -10   2  14       5330.15       5720.31       293.70 o                         
  -9   2  14          5.54         72.02        68.88 o                         
  -8   2  14       1548.40       1818.87       122.81 o                         
  -7   2  14       1816.47       1758.73       122.64 o                         
  -6   2  14         39.86          0.00        73.75 o                         
  -5   2  14        759.02        735.05       115.19 o                         
  -4   2  14       4295.96       4333.97       267.98 o                         
  -3   2  14       4796.97       4901.48       292.63 o                         
  -2   2  14       5714.84       6042.95       288.74 o                         
  -1   2  14         22.91         15.22       106.17 o                         
   0   2  14        122.86         33.40       104.45 o                         
   1   2  14         55.61         64.21       108.37 o                         
   2   2  14       4832.51       4882.09       302.76 o                         
   3   2  14         78.18         89.19       114.24 o                         
   4   2  14          1.75        166.45       152.47 o                         
 -13   3  14        112.75        202.05       105.69 o                         
 -12   3  14        242.36        157.87        94.77 o                         
 -11   3  14         16.33         60.03        95.17 o                         
 -10   3  14       1876.36       2163.03       183.74 o                         
  -9   3  14        344.16        202.04        60.71 o                         
  -8   3  14        194.32        220.59        67.89 o                         
  -7   3  14        266.61        257.57        73.42 o                         
  -6   3  14        329.97        386.66        82.75 o                         
  -5   3  14        204.86        158.32        84.33 o                         
  -4   3  14        398.50        154.38        95.76 o                         
  -3   3  14         29.96         19.03       126.10 o                         
  -2   3  14          9.24         69.96       114.66 o                         
  -1   3  14        359.27        403.65       109.96 o                         
   0   3  14        314.45        221.11       102.40 o                         
   1   3  14        635.69        650.03       121.49 o                         
   2   3  14          1.19          0.00       116.78 o                         
   3   3  14       4798.66       4486.38       331.00 o                         
   4   3  14          2.03         60.49       127.28 o                         
 -12   4  14        141.14         73.68        94.91 o                         
 -11   4  14         22.49          0.00       108.69 o                         
 -10   4  14        150.12        103.09       120.81 o                         
  -9   4  14        428.85        279.79        70.93 o                         
  -8   4  14         69.69         50.18        94.42 o                         
  -7   4  14        306.22        270.97        65.99 o                         
  -6   4  14        145.24        235.86        88.38 o                         
  -5   4  14        892.60        659.87       113.70 o                         
  -4   4  14          2.36          0.00        91.47 o                         
  -3   4  14        473.00        281.66        99.43 o                         
  -2   4  14         57.54          0.00       101.67 o                         
  -1   4  14         93.52          0.00       113.87 o                         
   0   4  14       1913.57       1798.26       173.99 o                         
   1   4  14         32.24        169.53       114.18 o                         
   2   4  14         36.91          0.00       125.43 o                         
   3   4  14         39.93        254.35       135.98 o                         
 -11   5  14         10.62          0.00       134.14 o                         
 -10   5  14        819.95       1007.93       187.88 o                         
  -9   5  14        173.02         70.57        81.12 o                         
  -8   5  14       1010.41       1064.11       114.34 o                         
  -7   5  14        931.51        915.18       105.70 o                         
  -6   5  14         20.71         68.16        83.68 o                         
  -5   5  14          1.50         80.66       100.19 o                         
  -4   5  14         55.38          0.00        92.53 o                         
  -3   5  14        150.35          0.00        87.63 o                         
  -2   5  14        213.14         91.89       104.12 o                         
  -1   5  14         53.32         57.74       131.32 o                         
   0   5  14        111.76         83.14       168.13 o                         
   1   5  14       1585.74       1280.88       225.92 o                         
   2   5  14         49.48        185.97       115.19 o                         
  -9   6  14          5.03          0.00       125.22 o                         
  -8   6  14        340.25        164.00        83.27 o                         
  -7   6  14        247.48        331.92       106.00 o                         
  -6   6  14         38.84         60.75        93.34 o                         
  -5   6  14        171.35        137.90       140.09 o                         
  -4   6  14        823.42        845.51       127.62 o                         
  -3   6  14         45.86         66.92       107.50 o                         
  -2   6  14        207.64        177.35       116.27 o                         
  -1   6  14        318.64        428.07       130.32 o                         
   0   6  14        134.82          0.00       161.83 o                         
  -5   7  14         40.68          0.00       109.41 o                         
  -4   7  14        532.59        481.70       126.10 o                         
 -13   1  15        868.51        610.12       179.03 o                         
 -12   1  15          2.16          0.00       121.15 o                         
 -11   1  15       1942.98       2249.41       224.83 o                         
 -10   1  15       1277.43       1380.82       183.89 o                         
  -9   1  15        282.42        203.11        73.03 o                         
  -8   1  15        808.78       1071.08       109.12 o                         
  -7   1  15        998.41       1004.78       158.33 o                         
  -6   1  15        544.89        737.44       133.38 o                         
  -5   1  15         69.81          0.00        94.64 o                         
  -4   1  15        856.06        750.96       126.79 o                         
  -3   1  15        889.75        907.91       145.74 o                         
  -2   1  15         87.83        125.10       102.13 o                         
  -1   1  15       2836.17       2805.21       232.62 o                         
   0   1  15          4.57         91.30       102.10 o                         
   1   1  15         45.20          0.00       132.37 o                         
   2   1  15        253.53         70.62       119.05 o                         
   3   1  15        724.85       1097.43       230.13 o                         
   4   1  15        278.44        297.94       108.62 o                         
 -13   2  15        262.35        100.64       133.40 o                         
 -12   2  15        308.21        164.51       159.02 o                         
 -11   2  15        397.28        482.66       118.31 o                         
 -10   2  15       1992.20       2086.18       209.11 o                         
  -9   2  15         49.20         22.64        65.29 o                         
  -8   2  15       2327.08       2388.67       150.79 o                         
  -7   2  15        868.67        702.19        99.22 o                         
  -6   2  15       1359.31       1319.50       141.69 o                         
  -5   2  15        893.38        733.68       148.24 o                         
  -4   2  15         13.04          0.00       118.42 o                         
  -3   2  15        320.47        302.48       106.71 o                         
  -2   2  15         89.45        193.83        94.56 o                         
  -1   2  15        447.44        443.70       110.83 o                         
   0   2  15        773.54       1154.23       159.21 o                         
   1   2  15         90.55        109.65       150.13 o                         
   2   2  15       2064.00       2032.99       215.75 o                         
   3   2  15          9.18          0.00       198.72 o                         
 -13   3  15        857.95        613.99       136.25 o                         
 -12   3  15        137.42        181.22       104.47 o                         
 -11   3  15         32.79         90.13       140.38 o                         
 -10   3  15          3.56          0.00        89.25 o                         
  -9   3  15          9.18         12.64        69.60 o                         
  -8   3  15       2529.61       2520.72       161.15 o                         
  -7   3  15        432.88        526.21       105.25 o                         
  -6   3  15       1343.64       1395.16       151.83 o                         
  -5   3  15         14.68          0.00        87.40 o                         
  -4   3  15       1400.62       1171.01       151.06 o                         
  -3   3  15        144.17        108.17       116.41 o                         
  -2   3  15        152.17         54.68       130.74 o                         
  -1   3  15        342.88        288.07       139.92 o                         
   0   3  15         74.92          0.00       110.63 o                         
   1   3  15        941.11        756.77       139.87 o                         
   2   3  15        250.92        311.27       128.04 o                         
   3   3  15         20.03          0.00       126.66 o                         
 -12   4  15          2.01          0.00       138.19 o                         
 -11   4  15          2.08        182.88       114.49 o                         
 -10   4  15         17.79         14.72        98.81 o                         
  -9   4  15         20.55         61.07        76.06 o                         
  -8   4  15       4043.27       3950.51       195.64 o                         
  -7   4  15        582.75        551.34       109.06 o                         
  -6   4  15       4217.76       4493.45       265.95 o                         
  -5   4  15        523.83        302.66       111.02 o                         
  -4   4  15        431.19        364.39       119.06 o                         
  -3   4  15          2.08          0.00       107.32 o                         
  -2   4  15       2114.39       2049.84       202.87 o                         
  -1   4  15        994.56       1219.60       191.64 o                         
   0   4  15       3316.62       3320.32       284.64 o                         
   1   4  15          0.16         24.77       135.14 o                         
   2   4  15          6.50          0.00       130.05 o                         
 -10   5  15         34.64          0.00       124.70 o                         
  -9   5  15        565.10        486.77        90.57 o                         
  -8   5  15         15.54         39.55        79.53 o                         
  -7   5  15         10.37          0.00        82.05 o                         
  -6   5  15          2.61          0.00       106.79 o                         
  -5   5  15          4.33         64.01        89.60 o                         
  -4   5  15       1133.69       1179.45       152.54 o                         
  -3   5  15        102.54         82.03       111.96 o                         
  -2   5  15        571.34        380.84       126.54 o                         
  -1   5  15        335.05        217.96       112.63 o                         
   0   5  15          4.07          8.03       104.44 o                         
  -8   6  15        624.71        607.68       122.31 o                         
  -7   6  15       1064.81       1113.39       153.59 o                         
  -6   6  15        445.41        562.17       111.25 o                         
  -5   6  15        501.35        505.18       113.59 o                         
  -4   6  15        286.92        299.31       118.50 o                         
  -3   6  15        508.43        472.79       120.98 o                         
  -2   6  15         57.82          0.00       134.96 o                         
 -13   0  16        134.09          0.00       176.63 o                         
 -12   0  16        735.60        767.56       193.53 o                         
 -11   0  16         82.68          0.00       456.01 o                         
 -10   0  16       1385.74       1518.21       349.25 o                         
  -9   0  16          3.54         36.82       107.11 o                         
  -8   0  16       2852.95       2738.94       271.61 o                         
  -7   0  16        228.98         57.38       144.20 o                         
  -6   0  16       8528.39       8485.59       537.37 o                         
  -5   0  16       3797.09       4129.70       388.16 o                         
  -4   0  16       9680.55      10496.85       607.85 o                         
  -3   0  16          6.59          0.00       164.28 o                         
  -2   0  16         20.99        252.82       176.04 o                         
  -1   0  16       2035.38       2097.82       299.23 o                         
   0   0  16         15.94         45.30       269.64 o                         
   1   0  16          1.56          0.00       179.75 o                         
   2   0  16        103.08          0.00       247.34 o                         
 -13   1  16        337.04        366.22       154.58 o                         
 -12   1  16        198.56        232.01       119.35 o                         
 -11   1  16          4.16        115.66       119.64 o                         
 -10   1  16        163.89        193.48       137.02 o                         
  -9   1  16          1.79        103.09        84.61 o                         
  -8   1  16       1759.39       1827.01       167.04 o                         
  -7   1  16        477.46        237.58        99.13 o                         
  -6   1  16         17.76        164.97       109.08 o                         
  -5   1  16         67.59          0.00       115.06 o                         
  -4   1  16       1546.74       1667.21       184.29 o                         
  -3   1  16          4.74          0.00       104.83 o                         
  -2   1  16       1408.20       1484.21       177.48 o                         
  -1   1  16        519.63        370.91       119.96 o                         
   0   1  16          6.74         57.43       118.70 o                         
   1   1  16       3653.64       3378.19       259.89 o                         
   2   1  16          5.49          0.00       153.16 o                         
 -12   2  16         29.07        103.23       127.42 o                         
 -11   2  16        277.18        282.69       120.08 o                         
 -10   2  16         97.33        144.93       124.95 o                         
  -9   2  16        157.11        107.41        80.01 o                         
  -8   2  16         90.63          0.00        88.34 o                         
  -7   2  16       2055.87       2286.51       212.51 o                         
  -6   2  16       2922.87       2970.36       232.10 o                         
  -5   2  16        461.58        421.38       113.19 o                         
  -4   2  16       2697.09       2719.51       231.63 o                         
  -3   2  16         16.07          0.00       131.15 o                         
  -2   2  16       3076.33       2403.66       240.18 o                         
  -1   2  16        115.40        129.19       123.27 o                         
   0   2  16         69.87        138.71       109.37 o                         
   1   2  16        395.65        449.91       127.02 o                         
   2   2  16       1733.75       1955.99       215.00 o                         
 -12   3  16        153.20        294.94       123.96 o                         
 -11   3  16       2131.34       2094.14       207.58 o                         
 -10   3  16         24.14          0.00       136.74 o                         
  -9   3  16        773.83        515.44       121.58 o                         
  -8   3  16          0.77          0.00       118.44 o                         
  -7   3  16        537.96        471.42       112.88 o                         
  -6   3  16        511.46        451.17       120.94 o                         
  -5   3  16        274.56        452.31       141.43 o                         
  -4   3  16       1536.94       1354.11       186.59 o                         
  -3   3  16        168.25         60.30       124.78 o                         
  -2   3  16        467.56        275.53       129.65 o                         
  -1   3  16       2605.68       2549.41       253.22 o                         
   0   3  16          1.51         33.61       165.98 o                         
   1   3  16        105.48         20.41       149.46 o                         
 -11   4  16          0.22          0.00       112.44 o                         
 -10   4  16          2.07          0.00       141.38 o                         
  -9   4  16          5.93         35.93        91.99 o                         
  -8   4  16         28.08        112.17        77.47 o                         
  -7   4  16         16.88         63.47        92.71 o                         
  -6   4  16        135.72        163.70        97.94 o                         
  -5   4  16        665.01        284.53       132.73 o                         
  -4   4  16        310.22        409.83       120.95 o                         
  -3   4  16         96.11          0.00       101.39 o                         
  -2   4  16          9.29         40.06       235.00 o                         
  -1   4  16        427.58        453.34       152.04 o                         
   0   4  16          8.03          0.00       134.31 o                         
  -9   5  16        144.06        156.68       115.95 o                         
  -8   5  16        195.92        235.49        93.82 o                         
  -7   5  16          5.75          0.00        95.74 o                         
  -6   5  16        862.59        933.43       134.65 o                         
  -5   5  16          0.63        162.12       125.12 o                         
  -4   5  16          1.47          0.00       142.96 o                         
  -3   5  16         25.27        159.49       111.54 o                         
  -2   5  16          4.13         81.06       125.53 o                         
 -12   1  17       1103.90       1394.00       264.06 o                         
 -11   1  17        392.31        277.40       161.79 o                         
 -10   1  17       1281.61       1246.49       256.84 o                         
  -9   1  17        623.80        461.08       106.41 o                         
  -8   1  17        496.54        625.04       131.55 o                         
  -7   1  17        151.48        211.17       112.95 o                         
  -6   1  17        454.12        523.47       122.55 o                         
  -5   1  17         23.70         55.87       111.40 o                         
  -4   1  17        218.83         71.98       111.89 o                         
  -3   1  17         19.03          8.00       106.38 o                         
  -2   1  17         44.70          0.00       116.65 o                         
  -1   1  17        413.33        294.10       190.63 o                         
   0   1  17         29.11         49.40       135.98 o                         
 -11   2  17         41.58         79.17       190.81 o                         
 -10   2  17        397.00        451.83       205.30 o                         
  -9   2  17          7.29          0.00        99.56 o                         
  -8   2  17        858.30        862.08       151.29 o                         
  -7   2  17         44.68          0.00       102.22 o                         
  -6   2  17        631.45        630.92       126.85 o                         
  -5   2  17        346.81        460.18       118.64 o                         
  -4   2  17       1656.21       1703.60       207.51 o                         
  -3   2  17        426.80        370.80       133.87 o                         
  -2   2  17       2272.02       2580.22       253.23 o                         
  -1   2  17         35.86          0.00       133.05 o                         
   0   2  17          0.98          0.00       133.84 o                         
 -10   3  17        406.24        342.94       149.39 o                         
  -9   3  17        357.04        147.53       103.61 o                         
  -8   3  17        100.19          0.00       100.33 o                         
  -7   3  17        475.49        392.85       117.25 o                         
  -6   3  17        386.79        474.67       118.82 o                         
  -5   3  17          5.71          0.00       128.88 o                         
  -4   3  17          5.57         98.91       106.90 o                         
  -3   3  17        176.04        181.32       125.77 o                         
  -2   3  17        416.24        413.48       169.91 o                         
  -1   3  17          0.95         47.89       129.62 o                         
  -9   4  17        533.38        291.63       113.16 o                         
  -8   4  17         59.62        169.33       108.19 o                         
  -7   4  17          3.18          0.00       102.51 o                         
  -6   4  17        341.18        230.72       115.25 o                         
  -5   4  17       2252.89       2416.25       230.76 o                         
  -4   4  17       2344.77       2073.43       206.08 o                         
  -3   4  17         70.89          0.00       132.56 o                         
  -2   4  17        554.53        547.42       233.04 o                         
 -10   0  18        920.62       1074.73       575.26 o                         
  -9   0  18       1614.31       1819.81       423.22 o                         
  -8   0  18        761.12        344.32       172.99 o                         
  -7   0  18         30.32          0.00       225.02 o                         
  -6   0  18        906.79        985.79       215.78 o                         
  -5   0  18       3204.71       3470.57       386.10 o                         
  -4   0  18         55.90        286.54       177.03 o                         
  -3   0  18        461.21        126.07       166.92 o                         
  -2   0  18        326.58        451.54       180.57 o                         
  -1   0  18        434.60          0.00       287.61 o                         
 -10   1  18          7.40          0.00       268.24 o                         
  -9   1  18        693.34        612.40       148.17 o                         
  -8   1  18         95.23         31.10       100.03 o                         
  -7   1  18        381.16        234.80       111.15 o                         
  -6   1  18       1387.13       1348.87       178.61 o                         
  -5   1  18        138.24        179.68       107.60 o                         
  -4   1  18          2.18         23.58       112.57 o                         
  -3   1  18        640.28        680.17       153.64 o                         
  -2   1  18        580.35        596.82       141.26 o                         
 -10   2  18        365.83        556.34       202.35 o                         
  -9   2  18         57.55        217.16       151.92 o                         
  -8   2  18       2355.71       2416.67       211.80 o                         
  -7   2  18         49.21          0.00       136.30 o                         
  -6   2  18        419.16        388.99       134.79 o                         
  -5   2  18        298.48         95.42       111.04 o                         
  -4   2  18        140.03        154.89       138.01 o                         
  -3   2  18       2414.10       2437.49       232.59 o                         
  -2   2  18       1793.89       1849.05       240.00 o                         
  -8   3  18        890.08       1065.57       140.23 o                         
  -7   3  18         50.62         38.80       148.94 o                         
  -6   3  18         77.80          0.00       115.93 o                         
  -5   3  18          0.17          0.00       128.78 o                         
  -4   3  18         23.91        128.68       147.97 o                         
  -7   1  19         54.67          0.00       101.04 o                         
  -6   1  19         88.58         13.85       120.83 o                         
                                                                                
