# Supplementary material for: Properties and interactions – melting point of tri­bromo­benzene isomers
Source: Acta Crystallogr B Struct Sci Cryst Eng Mater. 2021 Jul 24;77(Pt 4):632–7. doi: 10.1107/S2052520621006399 (PMC8500239; doi:10.1107/S2052520621006399)
Supplement: Supplementary file 3 [file b-77-00632-123TBB_200Ksup3.hkl]

data_123TBB_200K                                                                
_shelx_title ' 123TBB_200k in P2(1)/c'                                          
_shelx_refln_list_code          4                                               
_shelx_F_calc_maximum      516.67                                               
_exptl_crystal_F_000      1152.00                                               
_reflns_d_resolution_high  0.8107                                               
                                                                                
loop_                                                                           
 _space_group_symop_operation_xyz                                               
 'x, y, z'                                                                      
 '-x, y+1/2, -z+1/2'                                                            
 '-x, -y, -z'                                                                   
 'x, -y-1/2, z-1/2'                                                             
                                                                                
_cell_length_a    12.8999                                                       
_cell_length_b     8.3264                                                       
_cell_length_c    15.4925                                                       
_cell_angle_alpha  90.000                                                       
_cell_angle_beta  113.204                                                       
_cell_angle_gamma  90.000                                                       
                                                                                
_shelx_F_squared_multiplier     1.000                                           
                                                                                
loop_                                                                           
 _refln_index_h                                                                 
 _refln_index_k                                                                 
 _refln_index_l                                                                 
 _refln_F_squared_calc                                                          
 _refln_F_squared_meas                                                          
 _refln_F_squared_sigma                                                         
 _refln_observed_status                                                         
   2   0   0      20030.48      19439.65       172.54 o                         
   3   0   0      22220.52      21939.75       185.84 o                         
   4   0   0          8.68         27.19        24.27 o                         
   5   0   0       2974.72       2854.08        86.52 o                         
   6   0   0       6757.41       6369.66       165.66 o                         
   7   0   0        204.48        160.88        56.00 o                         
   8   0   0       7026.11       6617.46       191.59 o                         
   9   0   0       7151.41       7555.04       215.43 o                         
  10   0   0         45.20         52.18        74.03 o                         
  11   0   0       6478.23       6110.03       368.88 o                         
  12   0   0       2072.32       2564.61       267.62 o                         
  13   0   0       3828.05       4001.74       340.53 o                         
  14   0   0        197.15         96.69       170.04 o                         
   1   1   0       8139.17       8998.47       161.05 o                         
   2   1   0      13880.58      13953.42       115.78 o                         
   3   1   0       8696.79       8679.86       101.75 o                         
   4   1   0       6600.29       6422.23        97.59 o                         
   5   1   0       8049.34       8092.00       131.17 o                         
   6   1   0      27191.43      27924.86       397.28 o                         
   7   1   0       5091.32       5312.84       113.65 o                         
   8   1   0       1927.20       1929.12        77.80 o                         
   9   1   0        574.24        586.25        65.88 o                         
  10   1   0       1152.23       1213.97        69.45 o                         
  11   1   0       1512.18       1663.49       141.11 o                         
  12   1   0        669.37        489.16       116.19 o                         
  13   1   0       2507.41       2519.65       204.57 o                         
  14   1   0         18.77        107.32       126.21 o                         
   0   2   0       7294.81       6934.54       214.35 o                         
   1   2   0        460.06        554.10        36.30 o                         
   2   2   0     177294.52     171869.44       988.23 o                         
   3   2   0      15387.14      14898.04       205.90 o                         
   4   2   0       4440.83       4238.08        96.00 o                         
   5   2   0       7005.50       7158.97       125.99 o                         
   6   2   0       9449.59       9166.54       151.20 o                         
   7   2   0       3732.54       3520.77       102.38 o                         
   8   2   0       5359.42       5027.78       129.96 o                         
   9   2   0       3878.52       3698.66       118.25 o                         
  10   2   0       2790.10       2766.44       114.06 o                         
  11   2   0        590.49        676.85       108.80 o                         
  12   2   0       1893.25       1929.46       164.09 o                         
  13   2   0       2743.74       3037.25       222.90 o                         
  14   2   0         51.60          9.59       116.58 o                         
   1   3   0       3108.15       3244.19       138.03 o                         
   2   3   0       1521.40       1590.09        64.26 o                         
   3   3   0      21640.15      21534.19       252.80 o                         
   4   3   0         86.24        149.63        57.17 o                         
   5   3   0      23906.73      23436.47       314.51 o                         
   6   3   0       1540.50       1431.40        79.59 o                         
   7   3   0       8259.92       7803.28       173.27 o                         
   8   3   0       1896.56       1733.75        91.35 o                         
   9   3   0         13.20        120.10        53.02 o                         
  10   3   0       1188.93       1187.70        84.82 o                         
  11   3   0       2624.86       2714.40       146.77 o                         
  12   3   0         20.14         73.95        91.35 o                         
  13   3   0       1906.36       2005.43       188.22 o                         
   0   4   0      13308.45      14507.09       628.86 o                         
   1   4   0        899.26        793.28       104.75 o                         
   2   4   0         30.65          0.00        74.68 o                         
   3   4   0         90.94         98.79        55.79 o                         
   4   4   0       1333.50       1445.38        82.45 o                         
   5   4   0       5065.60       5007.82       146.03 o                         
   6   4   0        365.24        419.48        44.53 o                         
   7   4   0        433.69        458.61        66.35 o                         
   8   4   0        735.42        641.45        72.92 o                         
   9   4   0         62.37          0.00        53.66 o                         
  10   4   0        163.38         91.25        55.65 o                         
  11   4   0        159.50        272.84        98.72 o                         
  12   4   0         60.74        125.63       130.15 o                         
  13   4   0        602.93        397.58       181.31 o                         
   1   5   0        259.26        288.72       132.69 o                         
   2   5   0        774.95        913.37       159.91 o                         
   3   5   0       5091.70       5500.76       310.98 o                         
   4   5   0        186.87        178.15        91.54 o                         
   5   5   0       9988.43       9830.24       291.67 o                         
   6   5   0          3.58          0.00        66.36 o                         
   7   5   0      10669.29      10434.59       261.83 o                         
   8   5   0       1998.75       1931.96       121.91 o                         
   9   5   0          3.54         64.51        65.27 o                         
  10   5   0       1105.84        955.36       101.84 o                         
  11   5   0       1922.86       1920.00       183.22 o                         
  12   5   0        536.65        561.28       185.25 o                         
   0   6   0       9106.75      10209.06       651.37 o                         
   1   6   0        821.94        677.95       161.89 o                         
   2   6   0       4615.54       5080.73       351.66 o                         
   3   6   0       1390.01       1614.57       215.31 o                         
   4   6   0         37.83          0.00       164.25 o                         
   5   6   0       2219.40       2314.94       241.06 o                         
   6   6   0       1436.41       1515.21       235.18 o                         
   7   6   0       1860.68       1933.90       176.98 o                         
   8   6   0       2149.77       2147.25       169.66 o                         
   9   6   0         18.15          0.00        96.68 o                         
  10   6   0        191.34         13.26       157.83 o                         
  11   6   0          1.09          0.00       103.06 o                         
   1   7   0       1565.51       2187.85       255.38 o                         
   2   7   0        483.18        454.63       181.27 o                         
   3   7   0          0.90          0.00       168.43 o                         
   4   7   0       1063.39       1160.62       231.93 o                         
   5   7   0       3954.46       4343.20       333.45 o                         
   6   7   0       1980.23       1992.78       273.02 o                         
   7   7   0        676.07        623.79       304.84 o                         
   8   7   0        319.14        388.31       177.70 o                         
   9   7   0        216.71         15.76       137.33 o                         
  10   7   0       1641.85       1847.89       198.95 o                         
   0   8   0      18628.35      20422.78      1044.50 o                         
   1   8   0         32.92        169.95       205.09 o                         
   2   8   0       4257.91       4832.83       380.49 o                         
   3   8   0       2441.43       2649.90       288.20 o                         
   4   8   0          4.19          0.00       164.02 o                         
   5   8   0         31.90         30.66       273.16 o                         
   6   8   0        606.05        348.30       178.54 o                         
   7   8   0        163.12        278.58       192.72 o                         
   8   8   0       1486.08       1400.54       188.84 o                         
   9   8   0        855.25        853.13       148.01 o                         
   1   9   0         86.98        176.17       154.17 o                         
   2   9   0         43.65        145.20       168.64 o                         
   3   9   0       1893.51       2458.37       288.23 o                         
   4   9   0         28.33        166.27       289.74 o                         
   5   9   0         60.64          0.00       192.42 o                         
   6   9   0        204.23         80.67       164.88 o                         
   7   9   0         25.96          0.00       270.41 o                         
   0  10   0       1062.16       1468.89       349.08 o                         
   1  10   0          7.25         16.54       188.68 o                         
   2  10   0       2449.95       3031.28       321.75 o                         
   3  10   0        372.52        212.50       190.01 o                         
 -14   1   1          7.54          0.00       144.68 o                         
 -13   1   1       3189.89       3896.77       279.36 o                         
 -12   1   1         25.52          0.00        93.64 o                         
 -11   1   1      14179.56      14863.04       365.13 o                         
 -10   1   1       1925.39       1975.73        79.38 o                         
  -9   1   1      14975.21      14573.65       195.12 o                         
  -8   1   1       5858.31       5684.85       115.44 o                         
  -7   1   1       1720.80       1844.12        61.81 o                         
  -6   1   1       1640.22       1652.58        53.53 o                         
  -5   1   1       5876.11       5630.36        86.84 o                         
  -4   1   1      11042.31      10829.83       100.28 o                         
  -3   1   1      52227.80      51899.63       355.49 o                         
  -2   1   1          8.08         60.11        10.11 o                         
   1   1   1       5948.90       6451.54        81.82 o                         
   2   1   1        286.91        456.03        34.81 o                         
   3   1   1       1599.93       1591.74        59.32 o                         
   4   1   1       4925.75       4720.84        97.26 o                         
   5   1   1      18417.26      18244.79       183.01 o                         
   6   1   1       8775.93       8833.58       147.17 o                         
   7   1   1      39659.20      39492.06       331.43 o                         
   8   1   1        533.81        567.96        53.03 o                         
   9   1   1      13695.65      13451.41       214.31 o                         
  10   1   1        417.60        452.97        58.28 o                         
  11   1   1       2160.97       2305.37       180.03 o                         
  12   1   1         37.93         86.31       103.16 o                         
  13   1   1        626.82        758.16       150.81 o                         
  14   1   1        290.06        450.94       170.08 o                         
 -14   2   1         31.97          0.00       163.91 o                         
 -13   2   1        741.26        996.86       176.86 o                         
 -12   2   1        796.63        952.02       124.11 o                         
 -11   2   1       1146.00       1193.33       125.27 o                         
 -10   2   1       1046.67       1106.40        68.17 o                         
  -9   2   1      11060.83      10705.02       195.91 o                         
  -8   2   1       4275.49       4130.74       119.10 o                         
  -7   2   1       2252.53       2174.99        83.29 o                         
  -6   2   1      21154.53      20389.86       230.83 o                         
  -5   2   1       1549.48       1636.59        83.69 o                         
  -4   2   1       8123.76       8102.53       123.93 o                         
  -3   2   1       3267.55       3565.79        79.91 o                         
  -2   2   1         32.76        109.62        24.33 o                         
  -1   2   1         39.03        257.16        35.73 o                         
   0   2   1       1170.53       1399.31        67.49 o                         
   1   2   1       1104.89       1446.99       126.82 o                         
   2   2   1     137192.06     135409.61      1061.89 o                         
   3   2   1       4375.78       4407.62        95.56 o                         
   4   2   1      30681.53      30045.29       285.54 o                         
   5   2   1       8081.77       7601.05       130.69 o                         
   6   2   1        863.38        850.52        50.78 o                         
   7   2   1       3145.35       2935.40        81.92 o                         
   8   2   1       1521.92       1514.65        62.83 o                         
   9   2   1          5.42          0.00        51.70 o                         
  10   2   1        293.72        311.30        56.97 o                         
  11   2   1        923.83        991.68       104.66 o                         
  12   2   1        346.13        521.14       120.80 o                         
  13   2   1        314.27        311.17       114.31 o                         
 -14   3   1         22.56        182.52       137.90 o                         
 -13   3   1       3074.77       3286.88       239.46 o                         
 -12   3   1        145.34         98.99       110.33 o                         
 -11   3   1       3999.82       4241.70       258.72 o                         
 -10   3   1         47.31         29.88        41.79 o                         
  -9   3   1       1026.18        912.44        71.94 o                         
  -8   3   1       3800.27       3544.32       122.00 o                         
  -7   3   1        114.69        123.81        43.47 o                         
  -6   3   1      29248.85      28904.21       358.92 o                         
  -5   3   1       3727.60       3613.28       113.87 o                         
  -4   3   1       4846.47       4691.05       140.19 o                         
  -3   3   1       2997.36       2922.65       119.53 o                         
  -2   3   1          7.74         77.14        43.74 o                         
  -1   3   1      17568.67      17227.44       369.09 o                         
   0   3   1         14.32         74.55        34.40 o                         
   1   3   1         23.59        103.52        58.32 o                         
   2   3   1       9606.92       9882.61       200.69 o                         
   3   3   1       2351.86       2126.18        98.73 o                         
   4   3   1       3134.21       3294.34       100.79 o                         
   5   3   1      11700.91      11324.71       185.46 o                         
   6   3   1       1992.74       1910.74        80.16 o                         
   7   3   1       6562.92       6194.79       139.27 o                         
   8   3   1       3816.26       3877.02       136.36 o                         
   9   3   1       7087.68       6955.75       186.50 o                         
  10   3   1        476.20        426.81        67.52 o                         
  11   3   1         24.90          0.00        67.39 o                         
  12   3   1       1952.06       1970.98       180.49 o                         
  13   3   1         45.39          0.00       109.46 o                         
 -13   4   1       2330.79       2565.61       252.75 o                         
 -12   4   1       1107.38       1085.43       239.88 o                         
 -11   4   1       4806.70       4608.53       247.41 o                         
 -10   4   1        663.19        602.11        80.97 o                         
  -9   4   1        134.55         77.44        56.10 o                         
  -8   4   1       5579.07       5416.39       177.23 o                         
  -7   4   1      10452.37      10331.57       252.55 o                         
  -6   4   1      21724.63      20464.77       401.11 o                         
  -5   4   1       1948.94       1904.26       158.25 o                         
  -4   4   1      51938.67      51539.39       844.99 o                         
  -3   4   1       9586.62       9599.97       312.65 o                         
  -2   4   1         10.62        104.45       108.17 o                         
  -1   4   1        485.57        680.67       137.78 o                         
   0   4   1     108421.49     107389.40       522.16 o                         
   1   4   1          2.62         77.40        31.24 o                         
   2   4   1      29062.32      29141.01       301.35 o                         
   3   4   1       7480.38       7145.89       168.48 o                         
   4   4   1      40018.52      38972.93       407.73 o                         
   5   4   1       2612.49       2395.35        99.56 o                         
   6   4   1       6417.28       6209.40       171.77 o                         
   7   4   1       3510.64       3260.20       131.12 o                         
   8   4   1        349.49        355.98        63.39 o                         
   9   4   1       7879.59       8100.92       216.64 o                         
  10   4   1        509.95        477.64        77.98 o                         
  11   4   1        160.87        283.97        95.75 o                         
  12   4   1        664.32        808.66       141.21 o                         
  13   4   1        280.92         43.22       125.14 o                         
 -13   5   1        921.12        779.30       177.91 o                         
 -12   5   1         81.76          3.84       141.30 o                         
 -11   5   1        232.03        247.81       108.27 o                         
 -10   5   1       3318.30       3548.68       233.85 o                         
  -9   5   1        575.83        625.85       117.17 o                         
  -8   5   1       1352.23       1519.53       160.09 o                         
  -7   5   1        458.47        288.62       169.46 o                         
  -6   5   1       1451.14       1515.40       221.83 o                         
  -5   5   1        224.18        226.62       130.20 o                         
  -4   5   1       8039.54       7337.13       212.02 o                         
  -3   5   1       3111.84       3389.89       257.05 o                         
  -2   5   1          6.61          0.00       135.07 o                         
  -1   5   1      15511.79      16083.16       528.71 o                         
   0   5   1          0.03          0.00       131.05 o                         
   1   5   1       1316.65       1333.08       102.80 o                         
   2   5   1         35.69         62.19        53.65 o                         
   3   5   1       9605.11       9508.56       192.96 o                         
   4   5   1        891.23        788.50        71.44 o                         
   5   5   1       1263.12       1289.90        92.29 o                         
   6   5   1       9195.98       8985.89       215.51 o                         
   7   5   1        827.65        756.87        76.39 o                         
   8   5   1       3793.03       3725.79       153.23 o                         
   9   5   1        535.84        519.13        77.79 o                         
  10   5   1        843.03        791.57        86.17 o                         
  11   5   1        663.66        802.31       119.72 o                         
  12   5   1         12.56        237.57       129.13 o                         
 -12   6   1        330.83        665.32       208.55 o                         
 -11   6   1       2128.28       2200.01       204.59 o                         
 -10   6   1       1062.24        998.40       166.05 o                         
  -9   6   1       3777.41       4171.08       262.14 o                         
  -8   6   1       1653.09       1924.80       210.26 o                         
  -7   6   1       3711.88       3866.33       348.74 o                         
  -6   6   1      14037.36      14232.02       625.00 o                         
  -5   6   1        238.30        149.11       155.19 o                         
  -4   6   1       1666.25       1386.78       292.50 o                         
  -3   6   1       5230.15       5944.42       355.97 o                         
  -2   6   1         28.20          0.00       176.75 o                         
  -1   6   1         14.00          0.00       137.19 o                         
   0   6   1       1935.65       2115.33       239.20 o                         
   1   6   1        125.48        211.42       146.99 o                         
   2   6   1      48164.12      53422.13      2138.78 o                         
   3   6   1       2147.32       2208.89       190.16 o                         
   4   6   1      17071.32      16947.75       486.71 o                         
   5   6   1       7234.24       6823.00       300.74 o                         
   6   6   1        257.29        190.92        72.52 o                         
   7   6   1        370.84        344.23        85.56 o                         
   8   6   1        306.25        369.97        78.51 o                         
   9   6   1        102.87        192.86        81.81 o                         
  10   6   1        234.72         90.26        77.49 o                         
  11   6   1        443.39        538.78       159.68 o                         
 -11   7   1       1645.71       2090.56       209.37 o                         
 -10   7   1         45.34        139.86       150.76 o                         
  -9   7   1       3739.98       3643.32       310.62 o                         
  -8   7   1         61.80        103.99       178.47 o                         
  -7   7   1         28.73         88.66       178.19 o                         
  -6   7   1        909.55        941.61       203.36 o                         
  -5   7   1        834.51        828.60       195.23 o                         
  -4   7   1        439.61        216.15       202.11 o                         
  -3   7   1       6105.52       6224.65       394.36 o                         
  -2   7   1         12.74        239.76       158.62 o                         
  -1   7   1       2767.58       2841.51       301.82 o                         
   0   7   1         58.87        297.77       165.71 o                         
   1   7   1        446.52        493.88       176.10 o                         
   2   7   1        881.89        875.53       197.31 o                         
   3   7   1       1393.96       1421.50       251.96 o                         
   4   7   1        306.59        357.43       159.85 o                         
   5   7   1        763.64        748.51       179.96 o                         
   6   7   1       2256.10       1897.80       260.71 o                         
   7   7   1       1160.78       1324.96       178.30 o                         
   8   7   1        428.83        351.48       131.81 o                         
   9   7   1       1064.78       1051.97       158.72 o                         
  10   7   1          0.65         32.42       169.48 o                         
  -9   8   1        103.09        138.14       136.37 o                         
  -8   8   1        382.32        397.26       201.97 o                         
  -7   8   1        901.89       1115.10       270.45 o                         
  -6   8   1        111.22        148.43       200.32 o                         
  -5   8   1        176.13        400.53       185.83 o                         
  -4   8   1       1001.73        653.75       219.06 o                         
  -3   8   1       1015.01       1547.00       245.06 o                         
  -2   8   1         19.03         79.03       182.14 o                         
  -1   8   1       2189.48       2274.95       262.12 o                         
   0   8   1       3194.78       3445.16       321.16 o                         
   1   8   1        649.12        764.94       187.25 o                         
   2   8   1        585.65        594.39       180.25 o                         
   3   8   1        496.83        671.54       172.46 o                         
   4   8   1        398.71        355.86       198.55 o                         
   5   8   1       1410.47       1687.36       250.22 o                         
   6   8   1        409.78        328.50       173.55 o                         
   7   8   1         10.39        306.97       145.01 o                         
   8   8   1         37.98          5.62       134.69 o                         
  -7   9   1         39.48         33.30       205.36 o                         
  -6   9   1        483.88        541.13       235.80 o                         
  -5   9   1        369.77        620.28       192.67 o                         
  -4   9   1         18.92         17.39       202.49 o                         
  -3   9   1        185.13         92.70       166.43 o                         
  -2   9   1        103.34        241.45       236.00 o                         
  -1   9   1        110.18        224.06       180.09 o                         
   0   9   1         43.98          0.00       265.36 o                         
   1   9   1          3.37         45.63       168.76 o                         
   2   9   1         43.47          0.00       238.18 o                         
   3   9   1          0.69        530.04       215.89 o                         
   4   9   1        357.54        393.45       217.71 o                         
   5   9   1        662.14        641.02       205.72 o                         
   6   9   1          7.48          0.00       268.73 o                         
  -3  10   1        629.73        604.80       206.30 o                         
  -2  10   1          0.06        522.15       209.15 o                         
  -1  10   1       1540.59       2053.35       281.68 o                         
   0  10   1        121.94        257.81       215.64 o                         
   1  10   1        467.89        728.02       197.74 o                         
   2  10   1        231.48        166.57       172.47 o                         
 -15   0   2       1127.69        791.24       234.70 o                         
 -14   0   2       2109.64       2192.81       321.68 o                         
 -13   0   2        230.41        277.92       165.76 o                         
 -12   0   2         95.74        200.28       110.48 o                         
 -11   0   2       1546.24       1485.62       181.93 o                         
 -10   0   2       5668.15       5598.31       142.07 o                         
  -9   0   2        673.93        662.66        51.82 o                         
  -8   0   2       4902.25       5086.20       125.10 o                         
  -7   0   2      50977.02      51144.27       410.42 o                         
  -6   0   2      27238.04      26267.29       239.79 o                         
  -5   0   2       3507.68       3638.98       279.00 o                         
  -3   0   2       6106.14       6100.54       198.39 o                         
  -2   0   2      25018.61      24910.43       230.72 o                         
   0   0   2       7757.29      10461.23       389.14 o                         
   2   0   2         83.37        164.50        37.71 o                         
   3   0   2       2579.52       2394.93        83.56 o                         
   4   0   2     131453.28     128956.09      1301.71 o                         
   5   0   2       6056.47       5806.19       173.98 o                         
   6   0   2      36661.64      36625.13       460.60 o                         
   7   0   2       9423.11       8814.38       226.90 o                         
   8   0   2       4713.37       4738.34       177.55 o                         
   9   0   2      18398.88      18620.66       356.96 o                         
  10   0   2         73.48          5.04        96.45 o                         
  11   0   2        186.94        176.00       136.14 o                         
  12   0   2        680.81        644.43       216.03 o                         
  13   0   2        810.04        914.43       221.30 o                         
 -15   1   2        876.03        676.81       157.32 o                         
 -14   1   2          0.63        116.19       136.51 o                         
 -13   1   2       1958.04       2395.24       245.03 o                         
 -12   1   2        232.85        181.83       103.84 o                         
 -11   1   2        217.07        176.55        78.86 o                         
 -10   1   2       3459.85       3561.41       100.93 o                         
  -9   1   2        588.97        577.04        37.44 o                         
  -8   1   2       3459.03       3218.16        81.96 o                         
  -7   1   2       4164.05       4009.48        76.31 o                         
  -6   1   2       5514.87       5073.83        87.65 o                         
  -5   1   2       2238.32       2242.19        46.32 o                         
  -4   1   2      27111.96      26897.58       308.23 o                         
  -3   1   2       2543.46       2650.23        46.38 o                         
  -2   1   2      15290.99      15311.79       114.51 o                         
  -1   1   2      31124.42      32986.08       279.17 o                         
   1   1   2       6688.24       7209.98        88.28 o                         
   2   1   2       4725.03       5113.54        96.95 o                         
   3   1   2      20077.07      20251.71       211.80 o                         
   4   1   2       3428.24       3528.54        92.47 o                         
   5   1   2       7892.47       8149.51       148.61 o                         
   6   1   2       3497.98       3460.53       101.99 o                         
   7   1   2        382.56        362.73        37.37 o                         
   8   1   2       9990.15       9648.70       156.77 o                         
   9   1   2       5961.22       6009.21       165.87 o                         
  10   1   2        217.89        225.13        54.31 o                         
  11   1   2        223.72        162.93        79.21 o                         
  12   1   2        165.20        184.94       139.07 o                         
  13   1   2        850.46        753.25       147.95 o                         
 -14   2   2          6.99          0.00       136.30 o                         
 -13   2   2        101.68          5.27       115.64 o                         
 -12   2   2        180.79        351.85       108.23 o                         
 -11   2   2       2961.54       3021.46       190.08 o                         
 -10   2   2        518.83        510.98        56.93 o                         
  -9   2   2      11663.89      11627.81       187.77 o                         
  -8   2   2        428.22        403.94        42.18 o                         
  -7   2   2       6039.68       5991.54       126.40 o                         
  -6   2   2      28487.78      27623.32       401.03 o                         
  -5   2   2       5046.26       5210.94       177.93 o                         
  -4   2   2      11014.65      10107.77       194.15 o                         
  -3   2   2       6046.36       5988.12       120.42 o                         
  -2   2   2     168214.50     164430.75       944.49 o                         
  -1   2   2       1514.25       1544.22        73.20 o                         
   0   2   2      12684.12      12742.35       174.98 o                         
   1   2   2         36.02        102.07        37.20 o                         
   2   2   2      77612.81      78758.86       684.17 o                         
   3   2   2         11.20         14.83        20.13 o                         
   4   2   2      24083.99      24271.28       307.77 o                         
   5   2   2      12380.58      12275.93       230.95 o                         
   6   2   2      12025.21      11926.44       220.88 o                         
   7   2   2        242.10        274.21        57.73 o                         
   8   2   2       1017.65        967.30        81.29 o                         
   9   2   2        229.84        235.40        63.66 o                         
  10   2   2         52.22        108.88        56.21 o                         
  11   2   2       6646.53       6873.94       311.44 o                         
  12   2   2       1163.90       1110.99       155.38 o                         
  13   2   2        156.78         37.85       105.60 o                         
 -14   3   2          8.80          0.00       145.34 o                         
 -13   3   2        194.93         85.20       106.82 o                         
 -12   3   2        174.91        205.09       122.40 o                         
 -11   3   2       4601.40       4857.62       300.44 o                         
 -10   3   2       2365.97       2211.43       123.14 o                         
  -9   3   2      24263.14      24077.17       376.49 o                         
  -8   3   2        846.72        768.84        79.95 o                         
  -7   3   2      10399.43      10414.95       318.56 o                         
  -6   3   2        735.46        708.08       153.24 o                         
  -5   3   2        481.82        360.78        87.02 o                         
  -4   3   2      14241.03      15359.77       329.70 o                         
  -3   3   2       5294.68       5624.47       172.09 o                         
  -2   3   2       1502.60       1519.75        93.48 o                         
  -1   3   2       9699.95       9627.73       189.25 o                         
   0   3   2         92.33         65.90        48.47 o                         
   1   3   2        247.83        334.86        71.43 o                         
   2   3   2       1540.12       1520.57        98.69 o                         
   3   3   2        251.74        299.03        46.52 o                         
   4   3   2       1042.91        986.58        62.53 o                         
   5   3   2       2268.92       2163.80        89.12 o                         
   6   3   2       5541.01       5621.63       155.74 o                         
   7   3   2       7544.57       7267.12       182.90 o                         
   8   3   2       1130.66       1115.12        83.76 o                         
   9   3   2       9844.76       9857.41       228.24 o                         
  10   3   2        572.25        577.87        70.69 o                         
  11   3   2       8296.52       8947.73       270.47 o                         
  12   3   2        435.89        308.76       123.88 o                         
  13   3   2        358.85        431.14       126.19 o                         
 -14   4   2        321.36        568.13       180.73 o                         
 -13   4   2         15.40        159.23       145.50 o                         
 -12   4   2        126.96        193.23       194.93 o                         
 -11   4   2          1.31         95.94       169.03 o                         
 -10   4   2          0.55         64.47        87.25 o                         
  -9   4   2         28.47          0.00        83.76 o                         
  -8   4   2          4.23         19.17       102.44 o                         
  -7   4   2        887.49        660.84       153.62 o                         
  -6   4   2        208.17         81.21       136.27 o                         
  -5   4   2       1154.05       1252.64       179.66 o                         
  -4   4   2      17335.09      17470.04       377.35 o                         
  -3   4   2         34.05         72.45        41.30 o                         
  -2   4   2         57.44        104.39        31.53 o                         
  -1   4   2       8058.18       8548.02       218.09 o                         
   0   4   2         50.98        224.15        60.66 o                         
   1   4   2       7580.24       7903.80       237.86 o                         
   2   4   2         19.67          0.00        63.01 o                         
   3   4   2       2174.82       2267.19       122.05 o                         
   4   4   2        972.31       1051.60        78.62 o                         
   5   4   2        100.95         36.12        49.34 o                         
   6   4   2        836.54        749.36        63.49 o                         
   7   4   2          2.90          0.00        58.51 o                         
   8   4   2        197.59         35.48        60.36 o                         
   9   4   2        850.77        659.98        80.15 o                         
  10   4   2        114.74         27.57        61.11 o                         
  11   4   2        154.67        273.85        86.33 o                         
  12   4   2        110.70         59.03       125.62 o                         
 -13   5   2          9.55        145.07       165.35 o                         
 -12   5   2        159.01        129.11       156.38 o                         
 -11   5   2       3186.94       3445.08       230.74 o                         
 -10   5   2        335.28        407.00       117.92 o                         
  -9   5   2       8190.48       8211.50       333.54 o                         
  -8   5   2        586.91        419.40       165.91 o                         
  -7   5   2      14292.01      14441.31       599.07 o                         
  -6   5   2       2420.76       2655.83       274.54 o                         
  -5   5   2        911.85        941.36       202.83 o                         
  -4   5   2       3570.60       3923.74       285.45 o                         
  -3   5   2        725.04        553.69       148.85 o                         
  -2   5   2        215.43        238.40        81.08 o                         
  -1   5   2         25.35         63.45        62.96 o                         
   0   5   2         60.23         43.68        54.63 o                         
   1   5   2       1628.23       1621.11        90.79 o                         
   2   5   2          0.67         38.64        39.18 o                         
   3   5   2       3658.87       3488.95       131.08 o                         
   4   5   2       3247.76       3168.00       134.61 o                         
   5   5   2         42.72         62.02        52.15 o                         
   6   5   2        816.50        928.73        86.39 o                         
   7   5   2       5757.40       5476.30       181.16 o                         
   8   5   2       1046.01        929.62        88.66 o                         
   9   5   2       9104.25       8759.53       241.35 o                         
  10   5   2        451.19        474.41        79.69 o                         
  11   5   2       4006.23       4150.51       217.28 o                         
  12   5   2          8.62          0.00       123.51 o                         
 -12   6   2        490.50        491.60       179.54 o                         
 -11   6   2        218.58        168.71       102.06 o                         
 -10   6   2          1.42          0.00       105.67 o                         
  -9   6   2       2131.73       2194.79       237.01 o                         
  -8   6   2          0.24        237.89       223.85 o                         
  -7   6   2        376.96         41.57       203.70 o                         
  -6   6   2       1068.93       1255.14       231.57 o                         
  -5   6   2        240.56        350.33       205.70 o                         
  -4   6   2       4117.94       4092.02       321.87 o                         
  -3   6   2        272.84        271.00       156.24 o                         
  -2   6   2       4775.38       4980.91       408.10 o                         
  -1   6   2       4831.67       4731.49       329.39 o                         
   0   6   2       1782.03       1706.06       216.72 o                         
   1   6   2       5032.61       4905.42       189.03 o                         
   2   6   2       6275.02       6333.46       178.46 o                         
   3   6   2       2617.74       2420.33       104.39 o                         
   4   6   2       3192.19       3106.22       131.05 o                         
   5   6   2        552.10        678.18        74.11 o                         
   6   6   2       1143.53       1054.94       102.69 o                         
   7   6   2          5.31          0.00        63.93 o                         
   8   6   2        123.28        112.27        77.65 o                         
   9   6   2        324.27        264.16        80.35 o                         
  10   6   2         28.81        192.83       132.69 o                         
  11   6   2        353.13        300.87       110.66 o                         
 -11   7   2        271.13        119.98       130.17 o                         
 -10   7   2       1103.74       1047.07       187.62 o                         
  -9   7   2       1783.01       1800.85       226.95 o                         
  -8   7   2       1183.81       1507.95       331.07 o                         
  -7   7   2       1729.48       1766.86       276.68 o                         
  -6   7   2       5084.21       5625.84       461.72 o                         
  -5   7   2        754.38       1153.37       214.24 o                         
  -4   7   2        377.61        311.91       198.09 o                         
  -3   7   2        339.13        119.93       155.25 o                         
  -2   7   2         60.50          0.00       187.68 o                         
  -1   7   2       2164.91       2732.32       288.56 o                         
   0   7   2         44.22        135.41       158.61 o                         
   1   7   2       1988.84       2411.34       267.42 o                         
   2   7   2        812.58       1032.92       191.00 o                         
   3   7   2       1016.69        978.41       261.11 o                         
   4   7   2        604.08        613.16       135.18 o                         
   5   7   2        281.82        193.11        91.51 o                         
   6   7   2       1518.94       1505.12       133.70 o                         
   7   7   2        799.79        806.67       102.10 o                         
   8   7   2       3102.12       3421.65       184.33 o                         
   9   7   2       2113.41       2095.52       180.48 o                         
  -9   8   2        768.15        659.16       214.17 o                         
  -8   8   2         31.79         80.80       191.85 o                         
  -7   8   2       2897.00       3252.88       367.86 o                         
  -6   8   2       1953.30       2496.76       338.03 o                         
  -5   8   2        142.89          0.00       189.98 o                         
  -4   8   2      12070.70      13782.33       720.67 o                         
  -3   8   2        852.62        876.33       200.85 o                         
  -2   8   2       4607.62       5045.88       384.71 o                         
  -1   8   2        199.65        279.58       170.09 o                         
   0   8   2        169.47        374.68       202.07 o                         
   1   8   2        828.21        603.19       183.90 o                         
   2   8   2        455.35        185.15       148.34 o                         
   3   8   2          2.29          0.00       215.32 o                         
   4   8   2       5394.25       6092.12       439.03 o                         
   5   8   2        998.72       1193.19       244.09 o                         
   6   8   2       2864.38       3279.90       263.82 o                         
   7   8   2        716.34        824.15       164.13 o                         
   8   8   2        423.51        451.31       141.18 o                         
  -7   9   2          1.26          0.00       205.16 o                         
  -6   9   2        346.29        329.43       209.63 o                         
  -5   9   2          0.84        266.73       198.11 o                         
  -4   9   2       1714.46       2154.00       310.27 o                         
  -3   9   2         36.59          0.00       190.17 o                         
  -2   9   2         15.90          0.00       183.01 o                         
  -1   9   2       1677.00       2180.52       283.41 o                         
   0   9   2         33.66        255.11       192.60 o                         
   1   9   2        346.74        311.73       241.42 o                         
   2   9   2         38.84        133.28       184.88 o                         
   3   9   2        114.17          0.00       227.60 o                         
   4   9   2       1219.62       1828.02       257.79 o                         
   5   9   2         57.40        129.03       161.56 o                         
   6   9   2       2532.06       3169.25       273.66 o                         
  -3  10   2         95.49        113.60       170.09 o                         
  -2  10   2       2533.44       3157.72       330.13 o                         
  -1  10   2         10.07          0.00       177.35 o                         
   0  10   2        346.35        271.08       204.27 o                         
   1  10   2         11.06          0.00       210.28 o                         
   2  10   2       2052.00       2568.50       297.02 o                         
 -15   1   3       2000.44       2551.98       258.00 o                         
 -14   1   3        164.39          0.00       136.71 o                         
 -13   1   3       5789.83       6325.79       301.66 o                         
 -12   1   3        715.53        556.01       110.01 o                         
 -11   1   3        377.47        418.23        71.45 o                         
 -10   1   3       1194.41       1182.65        71.02 o                         
  -9   1   3      10074.97       9944.16       149.67 o                         
  -8   1   3       5221.92       5141.05       104.75 o                         
  -7   1   3      27272.12      26427.84       236.09 o                         
  -6   1   3          3.87          2.29        18.62 o                         
  -5   1   3      11399.77      11435.60       134.21 o                         
  -4   1   3      14001.44      13566.42       132.77 o                         
  -3   1   3       8258.79       8403.24        92.57 o                         
  -2   1   3        368.32        603.62        29.96 o                         
  -1   1   3       4203.28       4529.86        72.94 o                         
   1   1   3       1775.67       2112.17        69.87 o                         
   2   1   3       1403.87       1533.07        53.73 o                         
   3   1   3      26185.10      26665.27       257.99 o                         
   4   1   3       3027.36       3156.85        98.29 o                         
   5   1   3      31533.80      31501.54       310.75 o                         
   6   1   3       1795.85       1768.31        83.30 o                         
   7   1   3        529.65        488.91        58.93 o                         
   8   1   3        513.77        507.96        65.58 o                         
   9   1   3       3042.65       3020.93       124.62 o                         
  10   1   3       1919.21       2052.39       120.08 o                         
  11   1   3       9297.56       9650.52       309.93 o                         
  12   1   3        396.67        252.78       123.27 o                         
  13   1   3       2023.54       2203.15       220.08 o                         
 -15   2   3        908.17        953.77       184.63 o                         
 -14   2   3        193.99        236.70       137.90 o                         
 -13   2   3       1166.00       1301.34       163.24 o                         
 -12   2   3         89.98          0.00       102.45 o                         
 -11   2   3        547.66        427.04       132.23 o                         
 -10   2   3         45.33        163.26        69.85 o                         
  -9   2   3        178.27        210.04        54.77 o                         
  -8   2   3       6364.33       6052.76       151.03 o                         
  -7   2   3        490.97        435.54        43.67 o                         
  -6   2   3          2.18          0.69        30.56 o                         
  -5   2   3      15794.33      15363.02       213.23 o                         
  -4   2   3       9490.20       9521.89       179.33 o                         
  -3   2   3       5081.01       4836.22       105.00 o                         
  -2   2   3     131992.83     130795.91       652.44 o                         
  -1   2   3       5029.46       4948.88       116.38 o                         
   0   2   3      48556.73      48633.30       375.22 o                         
   1   2   3       3550.72       3552.25       105.37 o                         
   2   2   3       1951.75       1972.67        80.37 o                         
   3   2   3       1869.12       1884.03        86.25 o                         
   4   2   3         15.80        254.81        67.83 o                         
   5   2   3        745.37        759.14        70.68 o                         
   6   2   3       6588.03       6621.38       222.37 o                         
   7   2   3       2833.54       2817.91       124.42 o                         
   8   2   3        903.10       1012.34        82.56 o                         
   9   2   3        777.63        720.88        75.32 o                         
  10   2   3        552.43        585.99        69.37 o                         
  11   2   3       2922.37       3294.35       193.38 o                         
  12   2   3        184.30        196.67       108.12 o                         
  13   2   3        301.44        144.43       119.53 o                         
 -14   3   3        414.26        682.43       145.23 o                         
 -13   3   3        198.10        463.29       143.06 o                         
 -12   3   3        992.35       1051.92       169.02 o                         
 -11   3   3       1954.16       2070.81       202.07 o                         
 -10   3   3       6943.90       7326.56       243.94 o                         
  -9   3   3       2039.68       2005.04       131.58 o                         
  -8   3   3        744.56        625.59       121.68 o                         
  -7   3   3       5782.96       6084.17       333.70 o                         
  -6   3   3        305.63        214.20       126.41 o                         
  -5   3   3      18886.26      18366.08       530.99 o                         
  -4   3   3       4482.53       4375.76       203.25 o                         
  -3   3   3        590.83        636.12        50.77 o                         
  -2   3   3       9687.99       9946.72       213.98 o                         
  -1   3   3      10003.83       9824.16       224.82 o                         
   0   3   3         42.36          5.69        45.21 o                         
   1   3   3      19823.62      19666.69       298.68 o                         
   2   3   3       1534.48       1836.46       101.16 o                         
   3   3   3      11997.39      11894.46       198.82 o                         
   4   3   3       5918.06       5979.34       134.22 o                         
   5   3   3         71.14         78.15        56.07 o                         
   6   3   3       1219.19       1233.25        88.18 o                         
   7   3   3       1080.06       1009.87        81.82 o                         
   8   3   3      13288.28      13149.66       290.97 o                         
   9   3   3       1035.45       1021.21        85.56 o                         
  10   3   3          7.15          0.00        60.43 o                         
  11   3   3         92.35        103.67        90.53 o                         
  12   3   3        356.67        414.45       112.43 o                         
 -14   4   3        674.51        797.67       200.23 o                         
 -13   4   3        837.46        790.10       205.45 o                         
 -12   4   3        146.05        123.63       145.02 o                         
 -11   4   3       1477.41       1418.97       228.79 o                         
 -10   4   3       6312.87       6794.08       280.11 o                         
  -9   4   3        770.59        689.51       131.63 o                         
  -8   4   3       2307.39       2103.62       238.95 o                         
  -7   4   3      15503.26      16101.46       589.74 o                         
  -6   4   3         21.12        152.64       131.12 o                         
  -5   4   3        422.31        371.95       149.07 o                         
  -4   4   3      57278.94      57906.11      1184.57 o                         
  -3   4   3         45.89        139.94        73.61 o                         
  -2   4   3      36326.36      35706.70       436.99 o                         
  -1   4   3        556.81        526.70        66.07 o                         
   0   4   3      47653.38      46605.74       560.39 o                         
   1   4   3          5.11         71.58        62.29 o                         
   2   4   3      42904.77      42766.86       589.25 o                         
   3   4   3        950.56       1014.50        86.95 o                         
   4   4   3      17623.04      17455.30       302.51 o                         
   5   4   3      11776.26      10926.05       237.48 o                         
   6   4   3       9369.87       9095.07       221.73 o                         
   7   4   3       3979.20       3782.91       151.97 o                         
   8   4   3       3944.34       3905.40       157.82 o                         
   9   4   3       1724.67       1627.67       112.06 o                         
  10   4   3         98.28        165.38        67.55 o                         
  11   4   3        346.75        391.01        86.20 o                         
  12   4   3          2.30         85.33       110.92 o                         
 -13   5   3        221.15        136.96       163.64 o                         
 -12   5   3       1147.11       1273.73       225.25 o                         
 -11   5   3        982.75       1001.65       204.26 o                         
 -10   5   3         21.44          0.00        99.26 o                         
  -9   5   3        288.03        426.16       187.22 o                         
  -8   5   3       6405.98       7399.56       446.26 o                         
  -7   5   3          6.81        175.25       168.34 o                         
  -6   5   3          1.67        134.26       165.20 o                         
  -5   5   3        950.28       1289.85       215.92 o                         
  -4   5   3       8862.32       8505.52       307.96 o                         
  -3   5   3         11.68        108.13       100.28 o                         
  -2   5   3        474.60        586.52       107.13 o                         
  -1   5   3      13005.79      12460.36       270.95 o                         
   0   5   3        215.13        233.07        71.62 o                         
   1   5   3       6879.73       6820.97       246.41 o                         
   2   5   3       2896.72       3027.58       170.43 o                         
   3   5   3        817.91        914.75        98.45 o                         
   4   5   3       3760.97       3716.48       152.80 o                         
   5   5   3       1371.10       1266.93        90.82 o                         
   6   5   3       1464.99       1360.21       100.29 o                         
   7   5   3         27.75         23.02        60.60 o                         
   8   5   3        390.09        492.20        72.95 o                         
   9   5   3        223.37        141.34        67.06 o                         
  10   5   3       4986.62       4737.92       190.01 o                         
  11   5   3         53.19          0.00        84.88 o                         
 -12   6   3         33.06        169.85       184.33 o                         
 -11   6   3        168.69          0.00       125.55 o                         
 -10   6   3         47.03         39.78       121.84 o                         
  -9   6   3        279.62        364.39       157.93 o                         
  -8   6   3       1409.41       1500.67       239.80 o                         
  -7   6   3        545.63        512.87       178.48 o                         
  -6   6   3         25.28          0.00       206.97 o                         
  -5   6   3       1910.89       2146.32       257.32 o                         
  -4   6   3       3631.38       3434.16       296.84 o                         
  -3   6   3         58.10        232.59       170.17 o                         
  -2   6   3      50720.90      52519.85      1076.31 o                         
  -1   6   3        669.97        794.70       105.85 o                         
   0   6   3      26571.29      26184.38       438.52 o                         
   1   6   3         16.52         80.17        79.28 o                         
   2   6   3        673.66        626.64        66.80 o                         
   3   6   3        108.34         25.03        61.18 o                         
   4   6   3        546.63        547.89        86.76 o                         
   5   6   3       1711.07       1630.38       103.22 o                         
   6   6   3       4166.01       3785.26       158.75 o                         
   7   6   3       1074.75       1010.73        95.35 o                         
   8   6   3       1182.72       1035.82       107.41 o                         
   9   6   3        216.14        260.72        95.67 o                         
  10   6   3        242.75        285.04        78.97 o                         
 -11   7   3        221.21         54.73       159.62 o                         
 -10   7   3       1204.90       1049.22       185.07 o                         
  -9   7   3        452.51        493.58       190.89 o                         
  -8   7   3        980.61        952.14       234.10 o                         
  -7   7   3       1818.89       2211.81       308.85 o                         
  -6   7   3          2.65         70.23       181.28 o                         
  -5   7   3        129.88          0.00       211.64 o                         
  -4   7   3       1310.64       1569.00       277.66 o                         
  -3   7   3         23.79          0.00       165.06 o                         
  -2   7   3        278.68        267.94       149.38 o                         
  -1   7   3       1447.25       1773.36       385.50 o                         
   0   7   3          6.56          0.00       159.38 o                         
   1   7   3        789.34        899.81       157.86 o                         
   2   7   3         40.91          0.00       118.55 o                         
   3   7   3       1367.52       1370.88       151.15 o                         
   4   7   3        383.18        443.21       104.24 o                         
   5   7   3       3972.15       4021.24       188.17 o                         
   6   7   3         45.47         30.28        73.42 o                         
   7   7   3         15.99         84.01        83.22 o                         
   8   7   3       1919.72       2016.89       176.82 o                         
   9   7   3        678.64        631.53       152.01 o                         
  -9   8   3        148.51        223.02       184.08 o                         
  -8   8   3         17.30        269.67       199.75 o                         
  -7   8   3          0.89        402.97       198.80 o                         
  -6   8   3        114.51        334.47       211.74 o                         
  -5   8   3       2331.45       2493.97       299.26 o                         
  -4   8   3       1530.33       1414.28       281.97 o                         
  -3   8   3       1350.70       1362.60       242.13 o                         
  -2   8   3        562.24        711.14       228.07 o                         
  -1   8   3        369.63        398.84       156.70 o                         
   0   8   3       1145.04       1370.03       218.13 o                         
   1   8   3       1649.93       1909.30       255.29 o                         
   2   8   3       2937.21       3778.15       334.81 o                         
   3   8   3       1000.61       1275.70       232.28 o                         
   4   8   3        542.59        658.36       121.99 o                         
   5   8   3         15.82          0.00       100.20 o                         
   6   8   3        128.72          0.00       110.37 o                         
   7   8   3        257.91         23.26       102.69 o                         
  -7   9   3        910.26        650.50       281.15 o                         
  -6   9   3         30.13        119.67       256.82 o                         
  -5   9   3       1394.29       1156.33       225.36 o                         
  -4   9   3         61.63          0.37       174.01 o                         
  -3   9   3          1.02        154.92       199.35 o                         
  -2   9   3        104.38         99.12       201.93 o                         
  -1   9   3        183.70        238.40       246.62 o                         
   0   9   3          0.02          0.00       176.31 o                         
   1   9   3        440.65        388.88       169.80 o                         
   2   9   3          2.89          0.00       149.65 o                         
   3   9   3       2178.26       2394.45       299.35 o                         
   4   9   3        170.03        160.93       154.54 o                         
   5   9   3        201.58        260.03       148.15 o                         
  -3  10   3         83.28          0.00       176.32 o                         
  -2  10   3        188.74        318.07       186.78 o                         
  -1  10   3          2.25        164.30       185.53 o                         
   0  10   3          2.57        576.78       257.22 o                         
   1  10   3        380.56        351.64       184.57 o                         
 -15   0   4       2022.28       2701.23       364.26 o                         
 -14   0   4       1266.70       1328.15       255.91 o                         
 -13   0   4       3904.72       3783.39       299.05 o                         
 -12   0   4        116.05        249.66       160.54 o                         
 -11   0   4      17175.81      17714.39       562.75 o                         
 -10   0   4      10952.55      11342.94       430.66 o                         
  -9   0   4        277.69        542.42       154.35 o                         
  -8   0   4      20427.56      19778.78       571.74 o                         
  -7   0   4      12384.66      11691.32       578.99 o                         
  -6   0   4      25998.28      24378.59       561.59 o                         
  -5   0   4      23435.47      22239.49       488.37 o                         
  -4   0   4        364.52        421.70        28.99 o                         
  -3   0   4       3992.82       4118.97        84.69 o                         
  -2   0   4       2154.79       2009.54        53.85 o                         
  -1   0   4        946.23        993.08        36.49 o                         
   0   0   4     266952.53     262015.33      4906.50 o                         
   1   0   4        127.02        737.58        88.93 o                         
   2   0   4     211116.42     213997.69      2485.85 o                         
   3   0   4       1055.40       1043.24        67.77 o                         
   4   0   4         12.54         23.48        39.03 o                         
   5   0   4      22724.76      22388.74       307.75 o                         
   6   0   4          8.38         15.30        39.64 o                         
   7   0   4       3989.08       3769.20       159.21 o                         
   8   0   4       3093.58       3130.08       148.67 o                         
   9   0   4       4433.29       4348.40       230.93 o                         
  10   0   4       1510.77       1532.96       153.24 o                         
  11   0   4        316.43        425.52       131.75 o                         
  12   0   4          0.64         49.76       206.01 o                         
 -15   1   4          9.62        148.61       138.19 o                         
 -14   1   4         82.59          0.00       103.17 o                         
 -13   1   4         26.88         31.98        79.67 o                         
 -12   1   4        909.75        995.77       111.66 o                         
 -11   1   4      10574.61      11448.86       295.78 o                         
 -10   1   4       1153.41       1088.13       109.05 o                         
  -9   1   4         53.01         79.96        65.58 o                         
  -8   1   4       8652.02       8442.37       100.61 o                         
  -7   1   4       1733.37       1576.22        46.83 o                         
  -6   1   4       3488.38       3414.69        80.24 o                         
  -5   1   4       9737.20       9554.10        98.56 o                         
  -4   1   4      10076.10       9896.36       102.37 o                         
  -3   1   4         93.31        193.89        26.09 o                         
  -2   1   4      10706.29      10863.82       194.01 o                         
  -1   1   4      19975.61      20956.03       206.11 o                         
   0   1   4         10.20        200.67        38.67 o                         
   1   1   4      26390.94      27363.98       248.73 o                         
   2   1   4       1421.14       1526.06        54.68 o                         
   3   1   4         13.14         69.78        34.63 o                         
   4   1   4      12314.70      12395.35       207.09 o                         
   5   1   4        528.91        592.91        62.81 o                         
   6   1   4        961.27        887.64        77.06 o                         
   7   1   4       5640.45       5569.55       174.31 o                         
   8   1   4       4437.35       4682.55       164.01 o                         
   9   1   4        212.47        173.09        73.03 o                         
  10   1   4       4036.23       4089.18       176.78 o                         
  11   1   4         26.61         63.65        70.80 o                         
  12   1   4        156.38        122.72       115.93 o                         
 -15   2   4        964.68       1211.28       238.58 o                         
 -14   2   4        937.48       1012.73       157.79 o                         
 -13   2   4       3580.38       3856.19       260.00 o                         
 -12   2   4        329.11        342.97       130.08 o                         
 -11   2   4        269.53        352.02       121.59 o                         
 -10   2   4        308.02        235.22        63.43 o                         
  -9   2   4       3135.28       2942.78        96.89 o                         
  -8   2   4      18797.12      17758.38       217.94 o                         
  -7   2   4       2967.83       2936.05        95.52 o                         
  -6   2   4      25755.15      25092.64       280.55 o                         
  -5   2   4      19941.56      19869.45       243.00 o                         
  -4   2   4       1839.98       1779.54        67.05 o                         
  -3   2   4       8406.92       8381.38       129.65 o                         
  -2   2   4      82265.86      83443.73       443.31 o                         
  -1   2   4       2179.40       2229.95        70.78 o                         
   0   2   4      53386.82      54619.49       542.24 o                         
   1   2   4        656.65        707.76        57.90 o                         
   2   2   4      24367.64      25035.04       273.38 o                         
   3   2   4        227.47        338.35        51.29 o                         
   4   2   4      31504.31      30358.73       350.79 o                         
   5   2   4       2155.81       2331.27       109.90 o                         
   6   2   4        977.00        902.71        79.10 o                         
   7   2   4      14889.89      15428.41       295.34 o                         
   8   2   4         26.79         27.73        54.89 o                         
   9   2   4        132.85        103.03        65.07 o                         
  10   2   4       1446.43       1581.88       115.16 o                         
  11   2   4       1032.44        786.23       152.98 o                         
  12   2   4        601.88        393.04       124.82 o                         
 -14   3   4         35.78         53.85       129.79 o                         
 -13   3   4       7006.60       7531.64       391.73 o                         
 -12   3   4         51.94        157.83       130.20 o                         
 -11   3   4       1488.90       1477.99       177.41 o                         
 -10   3   4        795.97        722.87        77.75 o                         
  -9   3   4       1854.43       1781.63       122.90 o                         
  -8   3   4       7613.56       7426.83       309.69 o                         
  -7   3   4       2046.30       1894.94       166.39 o                         
  -6   3   4        629.32        592.60       140.07 o                         
  -5   3   4       9725.03       9818.36       316.87 o                         
  -4   3   4        379.06        355.43        81.19 o                         
  -3   3   4       3010.78       3060.98       109.05 o                         
  -2   3   4       1199.59       1216.20        70.47 o                         
  -1   3   4       1409.38       1389.35        84.02 o                         
   0   3   4         63.25          0.00        49.40 o                         
   1   3   4       8680.98       8639.73       206.58 o                         
   2   3   4       1192.18       1103.57        80.79 o                         
   3   3   4       9590.83       9593.03       182.20 o                         
   4   3   4        650.01        606.04        53.37 o                         
   5   3   4      32563.89      31748.95       426.15 o                         
   6   3   4         68.22         57.33        61.48 o                         
   7   3   4      12578.42      12548.36       259.91 o                         
   8   3   4       1550.76       1376.60        96.82 o                         
   9   3   4        541.43        587.74        71.78 o                         
  10   3   4       1424.64       1373.71       103.62 o                         
  11   3   4       1468.73       1469.70       135.12 o                         
  12   3   4         31.17          0.00       111.18 o                         
 -14   4   4          8.72          0.00       149.39 o                         
 -13   4   4        430.43        664.67       194.53 o                         
 -12   4   4        334.30         24.74       140.40 o                         
 -11   4   4        366.20        636.09       176.66 o                         
 -10   4   4         52.27         66.31        83.10 o                         
  -9   4   4         91.69          0.00       167.85 o                         
  -8   4   4         86.43          0.00       163.78 o                         
  -7   4   4        130.58         27.20       221.86 o                         
  -6   4   4         11.30        111.58       138.66 o                         
  -5   4   4       9318.11       9285.98       336.06 o                         
  -4   4   4        491.28        508.89        62.68 o                         
  -3   4   4        863.69        828.83        63.53 o                         
  -2   4   4         47.72         57.66        82.82 o                         
  -1   4   4       2008.51       2048.33       130.59 o                         
   0   4   4       5148.02       5086.63       191.28 o                         
   1   4   4         51.50         12.62        54.51 o                         
   2   4   4       6252.70       6098.01       186.61 o                         
   3   4   4          2.07          0.00        63.36 o                         
   4   4   4          0.30          0.00        70.78 o                         
   5   4   4        156.23        111.72        53.83 o                         
   6   4   4        504.33        383.60        84.57 o                         
   7   4   4       1632.52       1598.53       107.15 o                         
   8   4   4        147.46         86.10        65.56 o                         
   9   4   4         30.55         51.20        62.45 o                         
  10   4   4        343.62        210.32        66.97 o                         
  11   4   4         88.91          0.00        81.36 o                         
 -13   5   4       3246.87       3479.00       350.20 o                         
 -12   5   4        436.07        557.27       204.72 o                         
 -11   5   4       4666.39       4620.02       384.87 o                         
 -10   5   4       1021.95        982.64       289.63 o                         
  -9   5   4        524.43        236.61       163.41 o                         
  -8   5   4       2792.38       2673.26       283.72 o                         
  -7   5   4       3044.01       2847.29       295.00 o                         
  -6   5   4       2277.16       2638.29       282.63 o                         
  -5   5   4       4981.31       4957.15       360.84 o                         
  -4   5   4         38.98          0.00       117.25 o                         
  -3   5   4       1598.65       1789.48       185.37 o                         
  -2   5   4        147.71        192.85        44.58 o                         
  -1   5   4        295.78        256.77        68.44 o                         
   0   5   4         56.05          0.00        75.62 o                         
   1   5   4        204.73        329.85        91.04 o                         
   2   5   4       1348.55       1438.27       114.63 o                         
   3   5   4       8193.88       8172.64       240.39 o                         
   4   5   4        732.64        843.01        93.35 o                         
   5   5   4       9351.15       8903.41       232.28 o                         
   6   5   4        292.92        353.03        70.81 o                         
   7   5   4       8990.62       8560.28       237.53 o                         
   8   5   4        595.64        647.44        86.75 o                         
   9   5   4       1573.35       1569.11       118.41 o                         
  10   5   4         77.02          5.19        68.64 o                         
  11   5   4        388.26        242.32       102.62 o                         
 -12   6   4         76.62          0.00       173.22 o                         
 -11   6   4        137.06        105.29       192.43 o                         
 -10   6   4        183.27          0.00       175.69 o                         
  -9   6   4        102.86        207.24       181.07 o                         
  -8   6   4       3978.40       4070.18       371.11 o                         
  -7   6   4        139.13        216.66       172.42 o                         
  -6   6   4       1730.70       1482.99       245.88 o                         
  -5   6   4       3315.18       3300.70       330.67 o                         
  -4   6   4        342.72        364.49       247.91 o                         
  -3   6   4       2987.39       3099.54       203.03 o                         
  -2   6   4       5129.32       5234.80       224.88 o                         
  -1   6   4       2127.18       2220.05       138.28 o                         
   0   6   4       5240.25       5137.24       196.84 o                         
   1   6   4        125.54        127.12        97.51 o                         
   2   6   4       2368.19       2373.39       143.50 o                         
   3   6   4        474.66        537.77        88.50 o                         
   4   6   4        813.96       1022.98       101.47 o                         
   5   6   4        981.05        966.10        94.98 o                         
   6   6   4        386.89        319.05        68.68 o                         
   7   6   4       1760.73       1693.28       117.16 o                         
   8   6   4        368.64        228.66        86.07 o                         
   9   6   4          4.14          0.00        80.84 o                         
  10   6   4         82.14          0.00       103.30 o                         
 -11   7   4       1403.01       1533.60       265.05 o                         
 -10   7   4       1973.11       2234.89       310.91 o                         
  -9   7   4        134.26        202.26       212.58 o                         
  -8   7   4        968.42       1164.42       241.17 o                         
  -7   7   4        235.46          0.00       172.76 o                         
  -6   7   4       2728.63       2453.20       311.37 o                         
  -5   7   4       1999.94       2576.59       327.54 o                         
  -4   7   4        464.40        640.18       195.17 o                         
  -3   7   4         69.00          0.00       151.44 o                         
  -2   7   4       2059.70       2181.73       268.15 o                         
  -1   7   4        194.28        237.23       156.96 o                         
   0   7   4         39.60         19.72       113.24 o                         
   1   7   4       3523.30       3769.64       227.80 o                         
   2   7   4        945.95        896.74       127.00 o                         
   3   7   4         80.18          4.66       111.52 o                         
   4   7   4       3165.59       3295.59       166.22 o                         
   5   7   4       2079.82       1855.93       133.75 o                         
   6   7   4         79.00         10.01        79.43 o                         
   7   7   4       1412.20       1475.07       129.34 o                         
   8   7   4        572.73        481.90        93.02 o                         
  -9   8   4          1.38          0.00       210.09 o                         
  -8   8   4       1726.02       2159.75       321.04 o                         
  -7   8   4       1217.03       1329.25       317.97 o                         
  -6   8   4       2107.77       2627.23       385.79 o                         
  -5   8   4        116.20        229.68       162.26 o                         
  -4   8   4         44.55         60.33       237.94 o                         
  -3   8   4       1098.13       1151.26       209.34 o                         
  -2   8   4        778.34       1034.39       210.90 o                         
  -1   8   4       1057.53       1322.75       245.99 o                         
   0   8   4      12154.41      14070.51       621.85 o                         
   1   8   4        177.96        281.27       166.52 o                         
   2   8   4      10890.60      11488.32       538.69 o                         
   3   8   4       1159.85       1213.26       166.93 o                         
   4   8   4        148.64        261.92        99.02 o                         
   5   8   4       1521.85       1555.50       154.21 o                         
   6   8   4         11.39        104.63       109.40 o                         
   7   8   4         32.16          0.00       183.59 o                         
  -7   9   4         91.52          0.00       325.48 o                         
  -6   9   4        221.69        273.26       232.18 o                         
  -5   9   4        144.15          0.00       244.46 o                         
  -4   9   4        283.63        355.07       168.22 o                         
  -3   9   4        704.33        865.40       207.43 o                         
  -2   9   4        158.76        185.20       250.22 o                         
  -1   9   4       1243.00       1277.45       250.57 o                         
   0   9   4         29.06          0.00       157.54 o                         
   1   9   4       1409.85       2036.19       274.47 o                         
   2   9   4        408.00        261.34       185.94 o                         
   3   9   4        316.18        452.37       172.04 o                         
   4   9   4         24.38          0.00       166.19 o                         
   5   9   4         66.79         71.01       153.63 o                         
  -2  10   4       1846.04       3139.14       333.94 o                         
  -1  10   4        190.27         95.08       182.04 o                         
   0  10   4       2392.34       2433.88       306.20 o                         
 -15   1   5         10.61        318.24       158.00 o                         
 -14   1   5        203.24        109.03       100.26 o                         
 -13   1   5       3202.41       3320.61       201.25 o                         
 -12   1   5        295.03        318.28        82.11 o                         
 -11   1   5      15074.03      15607.53       376.65 o                         
 -10   1   5         39.19         35.41        78.77 o                         
  -9   1   5      24009.30      23624.09       410.95 o                         
  -8   1   5       8621.03       8188.00       241.45 o                         
  -7   1   5       2873.50       2767.08        77.71 o                         
  -6   1   5       3417.66       3329.27        63.34 o                         
  -5   1   5        667.49        774.91        36.36 o                         
  -4   1   5       3743.70       3651.67        77.64 o                         
  -3   1   5       4069.56       4243.52        89.33 o                         
  -2   1   5       2151.00       2264.36        64.42 o                         
  -1   1   5        147.61        247.48        35.86 o                         
   0   1   5        210.56        358.46        52.72 o                         
   1   1   5      23763.59      24766.87       236.03 o                         
   2   1   5        376.90        454.41        38.66 o                         
   3   1   5         17.19         56.50        34.07 o                         
   4   1   5        809.70        837.45        69.08 o                         
   5   1   5       8034.79       7841.06       194.29 o                         
   6   1   5       9366.58       9586.75       222.68 o                         
   7   1   5      22660.28      22473.14       356.40 o                         
   8   1   5        900.43        903.66        82.62 o                         
   9   1   5      13474.23      13114.32       309.88 o                         
  10   1   5        290.59        268.31        75.51 o                         
  11   1   5       2116.62       2453.67       150.25 o                         
  12   1   5         42.80         69.20       164.50 o                         
 -15   2   5         62.99         46.38       122.28 o                         
 -14   2   5        235.81        247.55       123.69 o                         
 -13   2   5       1200.67       1304.24       161.95 o                         
 -12   2   5       1322.06       1346.98       172.45 o                         
 -11   2   5        666.27        850.99       116.41 o                         
 -10   2   5        114.89        142.58        46.50 o                         
  -9   2   5       5126.86       4863.85       151.49 o                         
  -8   2   5       8289.96       7945.41       123.37 o                         
  -7   2   5        855.38        841.04        46.40 o                         
  -6   2   5      24094.22      22968.53       263.02 o                         
  -5   2   5       5036.74       4572.85       108.69 o                         
  -4   2   5      38610.76      38211.52       437.64 o                         
  -3   2   5        629.85        605.92        54.66 o                         
  -2   2   5       1125.25       1228.15        75.95 o                         
  -1   2   5        840.43        927.66        63.31 o                         
   0   2   5       1205.28       1327.06        72.66 o                         
   1   2   5        249.14        302.71        54.61 o                         
   2   2   5      32878.54      33849.73       337.29 o                         
   3   2   5        262.24        221.97        40.96 o                         
   4   2   5      34576.49      34965.95       377.63 o                         
   5   2   5          5.50         27.96        58.59 o                         
   6   2   5        825.11        794.31        80.41 o                         
   7   2   5       8472.72       8573.96       260.20 o                         
   8   2   5        271.13        224.29        65.47 o                         
   9   2   5          0.72          0.00        69.78 o                         
  10   2   5        264.11        200.38        80.69 o                         
  11   2   5        549.76        449.11        91.15 o                         
  12   2   5       1067.29       1160.05       164.65 o                         
 -15   3   5        155.92        307.52       150.77 o                         
 -14   3   5        238.73        274.02       168.19 o                         
 -13   3   5        574.07        822.84       201.74 o                         
 -12   3   5         27.36        119.99       117.08 o                         
 -11   3   5       8335.37       8571.01       380.40 o                         
 -10   3   5        146.56        186.22        63.33 o                         
  -9   3   5       2303.59       2146.90       190.00 o                         
  -8   3   5        425.39        462.43       116.41 o                         
  -7   3   5       1047.66       1038.86       112.92 o                         
  -6   3   5      26690.72      26000.52       357.43 o                         
  -5   3   5        747.16        807.29        60.61 o                         
  -4   3   5       3487.19       3510.11       123.69 o                         
  -3   3   5       1011.11       1140.56        68.62 o                         
  -2   3   5       6979.33       6995.40       154.29 o                         
  -1   3   5       1948.41       2090.72        88.70 o                         
   0   3   5        407.48        448.03        58.30 o                         
   1   3   5       7668.37       7938.85       194.18 o                         
   2   3   5       1532.31       1498.64        90.05 o                         
   3   3   5       9201.60       9009.05       185.22 o                         
   4   3   5      13668.25      13303.72       252.68 o                         
   5   3   5       2503.65       2402.72       131.35 o                         
   6   3   5        465.05        446.55        70.12 o                         
   7   3   5       5869.31       5781.61       188.95 o                         
   8   3   5        442.14        548.93        75.87 o                         
   9   3   5       3430.36       3476.98       149.08 o                         
  10   3   5       1324.67       1182.19       104.25 o                         
  11   3   5       1135.05       1092.49       123.23 o                         
 -14   4   5        627.15        725.90       226.89 o                         
 -13   4   5       1623.72       2036.74       290.45 o                         
 -12   4   5        226.65        245.67       150.33 o                         
 -11   4   5       7213.97       7690.93       466.08 o                         
 -10   4   5         67.82          0.00       160.33 o                         
  -9   4   5          0.39        167.07       165.63 o                         
  -8   4   5       2386.80       2165.74       237.90 o                         
  -7   4   5         21.66        129.19       141.33 o                         
  -6   4   5      30229.74      29935.73       622.00 o                         
  -5   4   5      10413.46      10205.56       241.91 o                         
  -4   4   5      45294.04      44467.71       448.96 o                         
  -3   4   5       8848.85       8529.55       223.16 o                         
  -2   4   5      36487.09      36536.17       464.93 o                         
  -1   4   5        198.30        275.46        61.95 o                         
   0   4   5      55760.52      56319.62       558.13 o                         
   1   4   5          6.73          0.00        83.36 o                         
   2   4   5      35969.61      34263.66       576.54 o                         
   3   4   5       1398.61       1212.19        93.32 o                         
   4   4   5       8550.58       8439.17       209.23 o                         
   5   4   5       1583.22       1555.94       104.50 o                         
   6   4   5       6867.61       6764.98       225.81 o                         
   7   4   5        224.85         81.42        71.63 o                         
   8   4   5         49.87         21.24        67.08 o                         
   9   4   5       7556.57       7717.70       228.93 o                         
  10   4   5        311.16        344.46        84.28 o                         
  11   4   5        395.33        330.94        93.96 o                         
 -13   5   5          1.17          0.00       195.48 o                         
 -12   5   5        806.94        699.52       188.05 o                         
 -11   5   5       2803.49       3148.74       355.65 o                         
 -10   5   5         19.89        225.65       162.02 o                         
  -9   5   5         43.21        128.04       155.76 o                         
  -8   5   5       8342.53       7821.40       471.43 o                         
  -7   5   5       1304.42       1195.92       255.54 o                         
  -6   5   5       1598.00       1686.35       233.09 o                         
  -5   5   5       1680.57       1757.81       169.93 o                         
  -4   5   5          0.52          0.00        72.19 o                         
  -3   5   5       2342.85       2264.82       103.44 o                         
  -2   5   5       4626.74       4811.96       189.36 o                         
  -1   5   5       1080.30       1186.14       117.36 o                         
   0   5   5         47.76         72.40        87.38 o                         
   1   5   5       9028.32       9349.28       262.04 o                         
   2   5   5       1047.68       1041.95       104.19 o                         
   3   5   5       7047.97       7079.57       218.99 o                         
   4   5   5        333.89        190.76        71.86 o                         
   5   5   5         55.72        161.99        77.36 o                         
   6   5   5       5780.63       5693.76       209.33 o                         
   7   5   5        787.07        557.07        80.46 o                         
   8   5   5        293.23        359.95        74.59 o                         
   9   5   5        228.00        200.64        75.71 o                         
  10   5   5        629.85        635.88        83.48 o                         
 -12   6   5        748.19        790.91       240.72 o                         
 -11   6   5        661.14        619.95       195.97 o                         
 -10   6   5          0.92          0.00       179.72 o                         
  -9   6   5       3249.73       3374.62       360.49 o                         
  -8   6   5       3192.09       3635.83       349.16 o                         
  -7   6   5        484.82        413.92       180.70 o                         
  -6   6   5      16940.89      17313.36       702.31 o                         
  -5   6   5       8104.45       7917.60       490.45 o                         
  -4   6   5      16217.42      15797.72       507.85 o                         
  -3   6   5       4109.46       4136.88       309.22 o                         
  -2   6   5        594.32        760.97       114.31 o                         
  -1   6   5       1982.59       2012.25       137.12 o                         
   0   6   5         20.83         39.89       119.42 o                         
   1   6   5       1440.18       1470.30       126.13 o                         
   2   6   5      11276.61      11932.93       324.57 o                         
   3   6   5        554.53        562.71        93.07 o                         
   4   6   5      15875.87      16109.61       336.51 o                         
   5   6   5         44.94        108.22        76.99 o                         
   6   6   5        589.38        466.52        79.04 o                         
   7   6   5       5481.16       5423.00       210.51 o                         
   8   6   5        304.57        244.45        77.46 o                         
   9   6   5         72.80        130.81        89.37 o                         
 -11   7   5        648.86        995.55       275.47 o                         
 -10   7   5          6.05          0.00       190.31 o                         
  -9   7   5       1868.79       2020.63       298.47 o                         
  -8   7   5       1053.40        817.50       234.28 o                         
  -7   7   5        357.47        462.90       201.15 o                         
  -6   7   5        404.12        234.73       175.92 o                         
  -5   7   5        233.83        217.22       184.31 o                         
  -4   7   5        260.47          0.00       174.87 o                         
  -3   7   5       2362.68       2257.41       206.12 o                         
  -2   7   5        220.72         16.11       199.70 o                         
  -1   7   5          7.01         50.92        64.30 o                         
   0   7   5        119.37        203.59       114.28 o                         
   1   7   5       9586.42       9696.37       325.82 o                         
   2   7   5          1.94          0.00       105.80 o                         
   3   7   5        510.84        501.43        99.30 o                         
   4   7   5       1616.68       1513.76       126.42 o                         
   5   7   5       1874.86       1829.27       139.05 o                         
   6   7   5        130.86        212.26        89.64 o                         
   7   7   5       1816.96       1502.29       134.12 o                         
   8   7   5         40.34         87.83        85.75 o                         
  -9   8   5         41.60        538.02       237.46 o                         
  -8   8   5        205.33        130.22       222.23 o                         
  -7   8   5        212.92         88.88       327.21 o                         
  -6   8   5        195.05        179.62       187.38 o                         
  -5   8   5        963.79        544.18       233.81 o                         
  -4   8   5        524.70        479.74       171.12 o                         
  -3   8   5         80.46          0.00       181.56 o                         
  -2   8   5       1894.12       2142.20       288.02 o                         
  -1   8   5       1760.09       2048.56       256.30 o                         
   0   8   5       1138.97        958.71       175.19 o                         
   1   8   5       1533.51       1660.70       183.84 o                         
   2   8   5        669.88        722.74       119.05 o                         
   3   8   5        887.74        660.59       117.03 o                         
   4   8   5        179.04        122.11        92.85 o                         
   5   8   5         46.19         74.88       101.85 o                         
   6   8   5        301.89        409.59       107.14 o                         
  -7   9   5         36.90        110.11       262.29 o                         
  -6   9   5        851.65        331.25       207.85 o                         
  -5   9   5         16.14        144.02       317.62 o                         
  -4   9   5        181.06        311.14       203.14 o                         
  -3   9   5         89.86          0.00       255.82 o                         
  -2   9   5        351.04        585.67       212.52 o                         
  -1   9   5        106.33          0.00       149.61 o                         
   0   9   5         49.87         72.98       188.56 o                         
   1   9   5         25.50         16.89       139.00 o                         
   2   9   5         47.34        166.37       126.59 o                         
   3   9   5        204.40        325.38       127.92 o                         
   4   9   5        173.18        378.73       129.07 o                         
 -15   0   6       1570.02       1498.42       248.88 o                         
 -14   0   6          5.36         34.64       109.38 o                         
 -13   0   6        161.50        197.85       109.54 o                         
 -12   0   6       1847.24       1926.35       185.42 o                         
 -11   0   6       3575.68       3592.59       264.02 o                         
 -10   0   6       8859.89       8895.97       373.98 o                         
  -9   0   6       1276.82       1378.26       196.05 o                         
  -8   0   6       6087.77       5802.63       275.86 o                         
  -7   0   6      14642.30      14656.48       209.31 o                         
  -6   0   6      23021.24      22580.94       215.79 o                         
  -5   0   6       5202.16       4913.21       109.42 o                         
  -4   0   6     151190.05     150198.41      1154.95 o                         
  -3   0   6      14201.19      13958.54       189.05 o                         
  -2   0   6     223128.56     225960.89      1218.14 o                         
  -1   0   6        301.43        322.61        73.44 o                         
   0   0   6       1087.70       1334.27       118.95 o                         
   1   0   6        699.56        914.99       119.60 o                         
   2   0   6       1009.11       1285.58        80.74 o                         
   3   0   6       9396.89      10194.01       224.77 o                         
   4   0   6       9135.11       9710.48       325.22 o                         
   5   0   6        104.05          0.00        97.76 o                         
   6   0   6      18833.16      20269.01       528.43 o                         
   7   0   6       1178.31       1216.72       157.56 o                         
   8   0   6       1881.12       1872.19       192.10 o                         
   9   0   6      10460.34      10875.22       447.86 o                         
  10   0   6        212.96        312.46       125.20 o                         
  11   0   6       2695.37       2890.51       271.14 o                         
 -15   1   6       2749.83       3329.25       263.89 o                         
 -14   1   6        732.85        696.30       116.90 o                         
 -13   1   6        219.21        250.23       107.29 o                         
 -12   1   6        106.14         38.89        75.92 o                         
 -11   1   6       4185.83       4252.39       204.71 o                         
 -10   1   6        876.52        942.90       104.37 o                         
  -9   1   6        131.49        183.70        71.83 o                         
  -8   1   6       4342.16       4108.10       102.32 o                         
  -7   1   6       4813.76       4871.12        77.99 o                         
  -6   1   6      28432.95      27866.43       213.26 o                         
  -5   1   6       1140.83       1236.94        54.16 o                         
  -4   1   6       2139.62       2292.78        73.55 o                         
  -3   1   6      12057.40      11987.86       199.28 o                         
  -2   1   6       3337.16       3385.69        81.80 o                         
  -1   1   6        110.18        135.23        34.20 o                         
   0   1   6       1201.01       1246.13        73.71 o                         
   1   1   6      12482.31      14067.08       159.82 o                         
   2   1   6         31.57         65.33        28.59 o                         
   3   1   6      33641.84      34173.51       356.17 o                         
   4   1   6       4877.40       4963.60       137.82 o                         
   5   1   6          2.96         55.68        54.39 o                         
   6   1   6      11616.42      11610.69       254.20 o                         
   7   1   6        438.61        483.93        72.79 o                         
   8   1   6       1620.75       1616.71       123.35 o                         
   9   1   6       2300.62       2413.09       155.63 o                         
  10   1   6       1256.29       1358.24       117.40 o                         
  11   1   6        990.73       1119.77       158.24 o                         
 -15   2   6       1931.67       2202.98       245.93 o                         
 -14   2   6        690.34        913.96       172.18 o                         
 -13   2   6        431.35        522.22       167.74 o                         
 -12   2   6       2955.40       3115.57       242.57 o                         
 -11   2   6         22.58        105.42        84.36 o                         
 -10   2   6        853.48        724.76       104.70 o                         
  -9   2   6      14749.18      14775.64       379.21 o                         
  -8   2   6         84.26        118.03        35.15 o                         
  -7   2   6        875.22        870.50        62.90 o                         
  -6   2   6      13719.97      13161.33       192.93 o                         
  -5   2   6       5820.06       5820.80       134.87 o                         
  -4   2   6      40106.81      39385.20       330.25 o                         
  -3   2   6       3481.61       3339.55       101.71 o                         
  -2   2   6      34551.67      35626.62       339.00 o                         
  -1   2   6         41.58         15.38        59.03 o                         
   0   2   6      78965.34      83019.52       640.60 o                         
   1   2   6        699.50        688.40        70.92 o                         
   2   2   6       6639.10       6748.07       151.59 o                         
   3   2   6       2396.00       2371.11        90.68 o                         
   4   2   6      21831.54      22888.29       316.70 o                         
   5   2   6       2064.37       2130.50       116.18 o                         
   6   2   6       2654.17       2967.65       143.02 o                         
   7   2   6       4402.21       4464.73       172.51 o                         
   8   2   6        271.94        420.34        70.52 o                         
   9   2   6          0.99          0.00        73.75 o                         
  10   2   6         57.20        143.69        78.72 o                         
  11   2   6       2102.90       2247.82       184.41 o                         
 -15   3   6        394.07        526.87       164.65 o                         
 -14   3   6         95.01         61.86       147.55 o                         
 -13   3   6        668.71        476.36       178.27 o                         
 -12   3   6        693.49        759.82       186.16 o                         
 -11   3   6        409.75        366.48       123.41 o                         
 -10   3   6        765.46        737.57       136.13 o                         
  -9   3   6      22290.65      22577.35       642.09 o                         
  -8   3   6       1293.59       1105.13        94.50 o                         
  -7   3   6       8566.05       8283.64       203.84 o                         
  -6   3   6        673.18        618.66        46.51 o                         
  -5   3   6       4669.73       4697.12       113.59 o                         
  -4   3   6       2750.55       2643.66        89.84 o                         
  -3   3   6       7105.28       7203.88       155.48 o                         
  -2   3   6       4531.63       4644.44       132.92 o                         
  -1   3   6        944.58        983.42        82.59 o                         
   0   3   6        232.89        171.52        51.05 o                         
   1   3   6      26948.01      27340.79       380.14 o                         
   2   3   6        101.94        124.38        48.49 o                         
   3   3   6        586.67        505.68        70.97 o                         
   4   3   6       1967.67       1789.44        99.74 o                         
   5   3   6       3779.77       3889.96       144.10 o                         
   6   3   6       6169.63       6154.82       191.20 o                         
   7   3   6        221.38        186.19        63.14 o                         
   8   3   6         12.18         23.74        65.00 o                         
   9   3   6       7149.55       6582.69       220.08 o                         
  10   3   6         11.97          0.00        75.80 o                         
  11   3   6       3667.78       4290.53       256.21 o                         
 -14   4   6         18.04         13.55       164.10 o                         
 -13   4   6          3.02          0.00       161.37 o                         
 -12   4   6        128.62        292.24       176.75 o                         
 -11   4   6         20.45          0.00       166.41 o                         
 -10   4   6         11.74        170.12       150.57 o                         
  -9   4   6        641.07        623.15       172.92 o                         
  -8   4   6        265.24        337.21       162.87 o                         
  -7   4   6          4.24        158.99       101.99 o                         
  -6   4   6          9.91          0.00        57.71 o                         
  -5   4   6        594.26        646.21        73.73 o                         
  -4   4   6       2919.62       2742.56       118.10 o                         
  -3   4   6       1509.99       1583.41       100.92 o                         
  -2   4   6       5099.95       5292.99       176.09 o                         
  -1   4   6       1347.20       1379.72       101.96 o                         
   0   4   6        190.34        159.84        74.41 o                         
   1   4   6       3088.57       2980.64       139.22 o                         
   2   4   6          8.13         60.13        71.40 o                         
   3   4   6       2602.48       2550.44       115.38 o                         
   4   4   6          1.23          0.00        55.76 o                         
   5   4   6         17.80          0.00        69.55 o                         
   6   4   6        172.58         56.13        71.14 o                         
   7   4   6         65.12        131.24        69.77 o                         
   8   4   6         28.85         96.80        70.95 o                         
   9   4   6        867.82        701.37        85.27 o                         
  10   4   6         13.54         84.39        82.80 o                         
 -13   5   6         66.25        100.42       174.94 o                         
 -12   5   6       1190.17       1401.02       264.10 o                         
 -11   5   6       1369.32       1640.55       254.39 o                         
 -10   5   6       1100.72       1155.88       213.72 o                         
  -9   5   6       5251.16       5521.79       406.86 o                         
  -8   5   6         10.56         51.17       159.74 o                         
  -7   5   6      13008.34      12742.56       574.56 o                         
  -6   5   6        515.23        562.20       139.80 o                         
  -5   5   6       1406.86       1316.08       100.81 o                         
  -4   5   6       4728.58       4711.65       161.09 o                         
  -3   5   6        224.89        165.60        69.50 o                         
  -2   5   6        722.76        729.59        82.01 o                         
  -1   5   6        420.48        451.78        87.54 o                         
   0   5   6        199.24        164.83        93.18 o                         
   1   5   6       4141.08       4040.90       179.51 o                         
   2   5   6        845.23        923.39       100.55 o                         
   3   5   6       9903.06       9505.17       256.28 o                         
   4   5   6       1114.08       1170.73        96.62 o                         
   5   5   6       1504.97       1491.26       125.65 o                         
   6   5   6        923.98        932.91       109.67 o                         
   7   5   6       2054.35       1992.23       139.34 o                         
   8   5   6        845.00        799.72        96.71 o                         
   9   5   6       2888.75       2720.90       151.38 o                         
 -12   6   6        440.46        357.68       206.73 o                         
 -11   6   6         47.14         21.47       174.66 o                         
 -10   6   6        946.69        984.06       228.27 o                         
  -9   6   6       2013.57       1935.50       266.97 o                         
  -8   6   6        120.27         70.87       163.44 o                         
  -7   6   6       2289.29       2631.07       303.12 o                         
  -6   6   6        553.46        345.45       145.23 o                         
  -5   6   6          4.95         78.21        96.76 o                         
  -4   6   6       5550.93       5118.62       256.25 o                         
  -3   6   6        387.96        303.37        88.78 o                         
  -2   6   6       3094.07       2964.57       192.00 o                         
  -1   6   6       1267.72       1261.04       107.83 o                         
   0   6   6       4142.08       4203.49       194.70 o                         
   1   6   6       1703.27       1659.42       135.28 o                         
   2   6   6       2305.58       2292.33       152.73 o                         
   3   6   6       2165.85       2033.96       137.31 o                         
   4   6   6       3081.47       2927.33       175.75 o                         
   5   6   6         75.06         45.38        79.35 o                         
   6   6   6        250.67         90.27        82.17 o                         
   7   6   6         31.02         17.31        76.85 o                         
   8   6   6        201.66        129.38        85.19 o                         
 -11   7   6        492.38        579.17       212.67 o                         
 -10   7   6        930.92       1154.79       265.08 o                         
  -9   7   6        785.31        961.53       234.33 o                         
  -8   7   6        473.55        742.76       202.82 o                         
  -7   7   6       1464.20       1311.03       251.00 o                         
  -6   7   6       3238.18       3622.71       375.97 o                         
  -5   7   6        565.14        622.82       207.34 o                         
  -4   7   6        591.56        752.19       140.34 o                         
  -3   7   6       1316.86       1243.51       128.58 o                         
  -2   7   6         13.04         58.65        81.32 o                         
  -1   7   6        176.47        161.34        75.81 o                         
   0   7   6         42.09          8.64        84.35 o                         
   1   7   6        790.94        732.24       113.11 o                         
   2   7   6         34.23        125.90        91.50 o                         
   3   7   6       3271.17       3320.84       198.07 o                         
   4   7   6        845.91        880.52       110.15 o                         
   5   7   6         13.94        121.33        84.08 o                         
   6   7   6        535.92        429.01        88.90 o                         
   7   7   6        243.47        225.18        88.40 o                         
  -9   8   6        402.42        460.45       215.93 o                         
  -8   8   6        217.37        338.70       201.28 o                         
  -7   8   6       1178.02       1713.83       301.22 o                         
  -6   8   6       1262.18       1106.96       346.26 o                         
  -5   8   6        771.64        475.17       201.25 o                         
  -4   8   6       5852.04       6809.85       525.18 o                         
  -3   8   6       1856.33       1650.62       241.90 o                         
  -2   8   6      12291.14      13714.70       644.83 o                         
  -1   8   6         24.52        248.17       124.47 o                         
   0   8   6         28.65          0.00        92.62 o                         
   1   8   6        326.10        421.31       103.20 o                         
   2   8   6        140.96        187.29        95.05 o                         
   3   8   6         20.54          5.34        96.36 o                         
   4   8   6       1614.11       1625.74       158.97 o                         
   5   8   6        587.90        681.16       115.26 o                         
  -7   9   6          2.65        171.60       210.59 o                         
  -6   9   6         93.36        157.32       238.36 o                         
  -5   9   6        145.32        180.73       186.25 o                         
  -4   9   6        389.76        543.57       211.93 o                         
  -3   9   6         34.62        537.79       266.25 o                         
  -2   9   6         73.39        295.24       290.19 o                         
  -1   9   6       1067.20       1188.69       228.21 o                         
   0   9   6         92.09         96.65       198.34 o                         
   1   9   6         36.91         85.72       114.95 o                         
   2   9   6         22.43          0.00       136.48 o                         
   3   9   6        406.78        317.82       149.66 o                         
 -15   1   7       1082.46       1345.92       173.94 o                         
 -14   1   7         39.35        209.70        96.90 o                         
 -13   1   7       8272.69       8754.01       309.52 o                         
 -12   1   7        991.77       1001.69       125.16 o                         
 -11   1   7       4220.69       4719.27       236.55 o                         
 -10   1   7       3148.38       3194.41       180.41 o                         
  -9   1   7       3075.76       2989.38       141.72 o                         
  -8   1   7       5806.31       5648.91        86.60 o                         
  -7   1   7      16412.24      16325.88       171.31 o                         
  -6   1   7       7261.95       7081.92       128.60 o                         
  -5   1   7      10611.02      10754.57       159.14 o                         
  -4   1   7       5877.15       6203.21       129.10 o                         
  -3   1   7        245.00        279.64        39.36 o                         
  -2   1   7        587.45        604.51        35.21 o                         
  -1   1   7       1066.24       1173.61        49.25 o                         
   0   1   7         59.20         49.90        31.93 o                         
   1   1   7       5334.72       5355.55        90.51 o                         
   2   1   7        706.29        664.47        43.15 o                         
   3   1   7      12704.66      12348.50       230.37 o                         
   4   1   7        435.09        431.02        56.81 o                         
   5   1   7      29326.61      29610.54       430.32 o                         
   6   1   7        154.17         87.60        65.98 o                         
   7   1   7       4019.34       4244.25       188.11 o                         
   8   1   7         22.20         39.84        75.52 o                         
   9   1   7          3.14          0.00       102.18 o                         
  10   1   7        701.84        677.52       114.72 o                         
  11   1   7       2006.43       2149.65       179.48 o                         
 -15   2   7       1540.53       2091.03       313.86 o                         
 -14   2   7         92.60          0.00       128.98 o                         
 -13   2   7       3090.19       3264.81       308.74 o                         
 -12   2   7       1520.58       1516.62       187.45 o                         
 -11   2   7        682.48        732.53       114.62 o                         
 -10   2   7        615.82        579.39        96.68 o                         
  -9   2   7       6315.91       5990.95       208.73 o                         
  -8   2   7       6150.10       5814.63       125.50 o                         
  -7   2   7        292.46        278.43        43.47 o                         
  -6   2   7       3012.78       2982.99       103.73 o                         
  -5   2   7        129.04        172.36        42.37 o                         
  -4   2   7       1634.10       1525.47        89.86 o                         
  -3   2   7       5378.92       5349.42       137.15 o                         
  -2   2   7      35364.81      37075.95       400.49 o                         
  -1   2   7        931.39        941.03        56.10 o                         
   0   2   7      57672.43      58545.34       592.04 o                         
   1   2   7        211.61        212.34        51.77 o                         
   2   2   7        719.75        645.32        66.27 o                         
   3   2   7       4701.68       4836.19       132.56 o                         
   4   2   7         62.21         82.75        49.94 o                         
   5   2   7         36.70         57.06        57.68 o                         
   6   2   7         92.24        113.02        63.86 o                         
   7   2   7          9.04          3.18        88.33 o                         
   8   2   7       1163.71       1099.61       115.69 o                         
   9   2   7        344.41        357.04       117.49 o                         
  10   2   7         18.86          3.70       104.33 o                         
  11   2   7       1077.88        977.34       149.02 o                         
 -15   3   7       2614.63       2996.56       331.86 o                         
 -14   3   7          6.02          0.00       162.31 o                         
 -13   3   7         88.19          0.00       143.64 o                         
 -12   3   7        461.71        371.80       159.66 o                         
 -11   3   7         24.31          0.00       143.51 o                         
 -10   3   7       7021.03       6524.15       332.77 o                         
  -9   3   7        580.90        589.34        83.70 o                         
  -8   3   7       4927.32       4879.55       168.99 o                         
  -7   3   7       2446.01       2412.72       101.88 o                         
  -6   3   7       4684.70       4612.98       134.72 o                         
  -5   3   7       1702.74       1804.81        81.29 o                         
  -4   3   7       5348.41       5390.14       125.32 o                         
  -3   3   7      12707.00      12672.28       291.79 o                         
  -2   3   7        755.45        888.30        68.52 o                         
  -1   3   7       5563.31       5820.69       173.22 o                         
   0   3   7          2.99          0.00        53.32 o                         
   1   3   7         63.04          0.00        44.26 o                         
   2   3   7        317.16        252.38        50.91 o                         
   3   3   7      21413.98      21283.81       289.96 o                         
   4   3   7        238.51        260.83        60.28 o                         
   5   3   7       1209.41       1398.96       106.58 o                         
   6   3   7       1368.83       1420.81       105.69 o                         
   7   3   7       2346.81       2473.21       133.40 o                         
   8   3   7       3991.77       4139.31       176.75 o                         
   9   3   7        270.36        328.12        96.10 o                         
  10   3   7        881.47        843.38       115.07 o                         
 -14   4   7          0.17          0.00       174.99 o                         
 -13   4   7       2654.63       2826.08       326.09 o                         
 -12   4   7        500.38        743.92       193.65 o                         
 -11   4   7        350.45        437.35       149.82 o                         
 -10   4   7       8399.61       9145.02       528.75 o                         
  -9   4   7       1482.51       1625.98       143.48 o                         
  -8   4   7      11668.03      12122.23       329.59 o                         
  -7   4   7      12664.07      12635.00       264.17 o                         
  -6   4   7       3679.68       3766.58       122.30 o                         
  -5   4   7       2085.99       2009.95       102.25 o                         
  -4   4   7      17182.11      17504.41       267.32 o                         
  -3   4   7       6502.83       6237.58       170.39 o                         
  -2   4   7      46588.41      45551.53       711.03 o                         
  -1   4   7         77.20        105.39        65.36 o                         
   0   4   7      16042.38      16541.97       316.66 o                         
   1   4   7        788.89        710.47       100.57 o                         
   2   4   7      31619.48      30880.45       386.88 o                         
   3   4   7        562.79        533.93        64.04 o                         
   4   4   7        374.93        358.89        71.38 o                         
   5   4   7       4615.03       4460.10       180.27 o                         
   6   4   7       4819.95       4862.15       191.50 o                         
   7   4   7        836.16        838.35       100.03 o                         
   8   4   7        529.04        432.40       103.24 o                         
   9   4   7       2930.30       3097.15       190.94 o                         
  10   4   7         64.06        161.10        93.31 o                         
 -13   5   7        204.28        122.69       189.21 o                         
 -12   5   7       1281.54       1264.88       244.61 o                         
 -11   5   7         20.22          0.00       214.27 o                         
 -10   5   7          8.78          0.00       157.64 o                         
  -9   5   7       1274.74       1166.57       177.75 o                         
  -8   5   7        300.46        528.13       131.39 o                         
  -7   5   7       1562.04       1466.93       157.92 o                         
  -6   5   7       7620.84       7957.89       214.37 o                         
  -5   5   7         67.11         55.82        54.35 o                         
  -4   5   7       4635.85       4555.03       157.77 o                         
  -3   5   7       3010.95       3022.57       138.69 o                         
  -2   5   7        178.45         88.27        74.77 o                         
  -1   5   7      10364.51      10589.78       279.07 o                         
   0   5   7       1497.19       1523.16       122.31 o                         
   1   5   7        142.60        171.28        75.90 o                         
   2   5   7       2634.98       2599.75       148.54 o                         
   3   5   7       6229.87       6047.06       186.90 o                         
   4   5   7        529.22        482.85        96.88 o                         
   5   5   7        400.93        476.06        92.38 o                         
   6   5   7       5723.55       5656.20       215.34 o                         
   7   5   7          9.90          0.00        78.51 o                         
   8   5   7         31.68        100.62        75.49 o                         
   9   5   7        327.76        260.71        96.11 o                         
 -12   6   7       1412.09       1542.36       262.46 o                         
 -11   6   7        124.78        251.37       189.00 o                         
 -10   6   7        386.22        588.81       196.45 o                         
  -9   6   7       1980.43       1969.81       272.72 o                         
  -8   6   7       1414.30       1660.88       245.23 o                         
  -7   6   7       2069.82       1814.06       196.93 o                         
  -6   6   7        641.96        464.08       127.22 o                         
  -5   6   7        136.34         68.35        95.59 o                         
  -4   6   7         53.23        100.75       121.60 o                         
  -3   6   7        960.08       1040.48       108.50 o                         
  -2   6   7      17129.12      17241.57       348.07 o                         
  -1   6   7       3100.63       3108.45       175.92 o                         
   0   6   7      39302.67      39286.04      1070.26 o                         
   1   6   7         81.00        147.75        77.15 o                         
   2   6   7       1272.49       1008.56       111.11 o                         
   3   6   7        317.28        280.91        88.67 o                         
   4   6   7        367.78        226.19        82.93 o                         
   5   6   7        495.29        537.61        97.97 o                         
   6   6   7          7.41          0.00        82.56 o                         
   7   6   7         28.74          0.00        81.99 o                         
   8   6   7        157.52        188.15        89.17 o                         
 -11   7   7        386.49        584.68       216.78 o                         
 -10   7   7        978.71        885.97       222.55 o                         
  -9   7   7       2159.82       2099.90       310.65 o                         
  -8   7   7         23.80          0.00       194.19 o                         
  -7   7   7        230.51         37.96       176.19 o                         
  -6   7   7       2518.67       2347.63       302.31 o                         
  -5   7   7        622.72        791.89       149.89 o                         
  -4   7   7       1532.90       1650.13       155.07 o                         
  -3   7   7       1259.88       1410.04       113.51 o                         
  -2   7   7       1061.15       1116.90       114.30 o                         
  -1   7   7       1411.98       1505.96       123.21 o                         
   0   7   7          8.19          0.00        85.50 o                         
   1   7   7         65.52         73.12        94.35 o                         
   2   7   7          1.78         15.28        88.97 o                         
   3   7   7         79.92          0.00       100.75 o                         
   4   7   7        164.90        153.18        82.63 o                         
   5   7   7       3443.44       3214.26       182.05 o                         
   6   7   7        427.74        603.05       102.41 o                         
  -9   8   7        255.19        458.04       203.48 o                         
  -8   8   7        423.61          0.00       193.91 o                         
  -7   8   7         67.29          6.27       189.80 o                         
  -6   8   7         12.44          0.00       195.36 o                         
  -5   8   7       1218.52       1035.02       224.56 o                         
  -4   8   7       1177.78       1326.30       220.79 o                         
  -3   8   7       3442.06       3262.27       300.34 o                         
  -2   8   7        818.81        806.41       140.36 o                         
  -1   8   7         37.55         33.86       109.35 o                         
   0   8   7        459.44        554.83       120.25 o                         
   1   8   7        111.28         52.90        93.64 o                         
   2   8   7        775.76        712.28       130.33 o                         
   3   8   7        490.14        323.93       128.11 o                         
   4   8   7        279.74        219.45       100.82 o                         
   5   8   7         25.78        120.21       102.18 o                         
  -6   9   7         35.87          0.00       194.12 o                         
  -5   9   7        124.56          0.00       190.26 o                         
  -4   9   7         39.61          0.00       147.38 o                         
  -3   9   7        239.53        284.13       157.77 o                         
  -2   9   7        245.93        328.63       141.98 o                         
  -1   9   7         70.32         74.42       146.52 o                         
   0   9   7          0.97         15.52       125.91 o                         
   1   9   7         45.79          0.00       163.60 o                         
   2   9   7         69.51          0.00       147.75 o                         
 -15   0   8        240.12        421.74       172.36 o                         
 -14   0   8         17.11          0.00       131.92 o                         
 -13   0   8       2818.89       2867.74       223.42 o                         
 -12   0   8       1330.92       1650.06       169.69 o                         
 -11   0   8      10233.19      10560.16       362.10 o                         
 -10   0   8      10438.60      11092.96       368.32 o                         
  -9   0   8       6691.85       6790.38       277.70 o                         
  -8   0   8      20888.66      19636.87       293.73 o                         
  -7   0   8      16167.12      15962.20       256.53 o                         
  -6   0   8      48472.12      48171.54       466.71 o                         
  -5   0   8         76.32        101.79        46.73 o                         
  -4   0   8       3750.17       3929.11       152.64 o                         
  -3   0   8      17496.24      18572.49       264.93 o                         
  -2   0   8         12.02        120.74        41.35 o                         
  -1   0   8       4383.92       4973.87       240.59 o                         
   0   0   8      19386.15      20485.26       745.44 o                         
   1   0   8        365.51        286.76        98.87 o                         
   2   0   8     125860.68     132961.94      2695.42 o                         
   3   0   8        108.74        157.91        85.31 o                         
   4   0   8       6586.34       7305.66       400.78 o                         
   5   0   8      16816.46      17420.51       629.86 o                         
   6   0   8        199.41        366.09       158.50 o                         
   7   0   8        719.97        619.51       170.83 o                         
   8   0   8        129.03         73.31       140.84 o                         
   9   0   8        565.39        520.17       173.61 o                         
  10   0   8        112.85          0.00       198.55 o                         
 -15   1   8        925.55       1080.22       154.71 o                         
 -14   1   8        245.88        234.45       107.83 o                         
 -13   1   8        857.52        888.77       119.68 o                         
 -12   1   8        509.89        380.70        96.98 o                         
 -11   1   8       4611.87       4738.70       204.38 o                         
 -10   1   8       2899.75       3099.20       142.73 o                         
  -9   1   8       2092.21       2029.79       109.19 o                         
  -8   1   8        210.70        173.64        28.23 o                         
  -7   1   8         41.03         42.65        31.07 o                         
  -6   1   8       3685.51       3522.47        98.15 o                         
  -5   1   8       3219.41       3377.91       102.63 o                         
  -4   1   8      19376.49      19115.04       271.94 o                         
  -3   1   8       5657.38       5704.88       134.33 o                         
  -2   1   8        914.55        923.05        47.46 o                         
  -1   1   8      32453.26      34162.51       424.54 o                         
   0   1   8        579.31        786.57        93.92 o                         
   1   1   8        842.56        838.74        93.01 o                         
   2   1   8       1576.79       1678.90        77.51 o                         
   3   1   8      14323.83      14560.23       204.41 o                         
   4   1   8       1490.14       1567.85       124.49 o                         
   5   1   8       1480.27       1525.61       110.15 o                         
   6   1   8       1791.93       1738.69       122.91 o                         
   7   1   8       3863.55       3943.19       233.64 o                         
   8   1   8       2807.99       3075.35       220.56 o                         
   9   1   8         45.54         10.52       111.17 o                         
  10   1   8        366.49        487.89       114.74 o                         
 -15   2   8        820.24       1398.36       213.82 o                         
 -14   2   8        195.61        304.40       326.92 o                         
 -13   2   8       2760.39       2965.81       296.42 o                         
 -12   2   8        734.35        766.64       158.92 o                         
 -11   2   8        894.99        717.43       138.56 o                         
 -10   2   8         58.60        120.54        68.25 o                         
  -9   2   8         27.13         88.36        52.03 o                         
  -8   2   8      12500.40      11849.31       207.43 o                         
  -7   2   8       4961.82       5120.78       140.46 o                         
  -6   2   8      26705.13      26569.04       283.38 o                         
  -5   2   8        495.27        468.51        39.41 o                         
  -4   2   8      22565.08      22786.98       335.00 o                         
  -3   2   8       3934.12       4246.98       131.71 o                         
  -2   2   8       7157.50       7309.19       167.84 o                         
  -1   2   8       9452.98       9702.28       169.52 o                         
   0   2   8      51313.11      51652.84       556.65 o                         
   1   2   8       1095.37       1178.69        83.43 o                         
   2   2   8       4161.40       4201.23       146.06 o                         
   3   2   8       3211.71       3300.16       120.68 o                         
   4   2   8       9931.51       9907.70       196.07 o                         
   5   2   8        295.50        322.62        73.77 o                         
   6   2   8       1473.01       1475.31       116.07 o                         
   7   2   8       1081.46       1327.44       173.73 o                         
   8   2   8         18.75         58.13        98.42 o                         
   9   2   8       3418.05       3465.29       234.14 o                         
  10   2   8        173.35          0.00       105.12 o                         
 -15   3   8        184.07        164.29       175.03 o                         
 -14   3   8         82.22        187.77       156.84 o                         
 -13   3   8       8220.27       8566.35       498.81 o                         
 -12   3   8          4.74        141.85       141.54 o                         
 -11   3   8       3386.20       3595.50       266.03 o                         
 -10   3   8        788.56        824.10       152.79 o                         
  -9   3   8       1765.12       1653.89       111.77 o                         
  -8   3   8       4769.52       4889.28       146.91 o                         
  -7   3   8        158.05         77.35        57.75 o                         
  -6   3   8       9110.97       9067.59       177.07 o                         
  -5   3   8       2099.32       2017.17        78.17 o                         
  -4   3   8       1054.58       1052.30        65.45 o                         
  -3   3   8       1868.49       1847.68        95.02 o                         
  -2   3   8          5.98         27.37        50.12 o                         
  -1   3   8       1051.00       1085.58        74.37 o                         
   0   3   8          3.24          0.00        43.88 o                         
   1   3   8       1728.40       1594.58        95.58 o                         
   2   3   8        693.55        662.10        65.32 o                         
   3   3   8         33.81         65.63        50.81 o                         
   4   3   8         15.05         48.64        57.23 o                         
   5   3   8      17866.01      17602.76       357.97 o                         
   6   3   8        249.98        183.36        67.40 o                         
   7   3   8       6036.37       5983.96       254.40 o                         
   8   3   8       1247.69       1225.31       141.28 o                         
   9   3   8       3032.33       3039.52       203.62 o                         
 -14   4   8          4.38         72.90       148.69 o                         
 -13   4   8        153.27        193.33       166.15 o                         
 -12   4   8         46.63        146.79       164.26 o                         
 -11   4   8         85.46         42.63       144.28 o                         
 -10   4   8        384.44        458.31       131.28 o                         
  -9   4   8          6.43         47.65        72.05 o                         
  -8   4   8       1675.01       1612.41       122.87 o                         
  -7   4   8        437.40        435.30        67.54 o                         
  -6   4   8        302.12        290.98        60.55 o                         
  -5   4   8        406.00        485.88        56.30 o                         
  -4   4   8          6.35         52.52        36.14 o                         
  -3   4   8       5739.26       5627.19       200.05 o                         
  -2   4   8         14.82         31.01        67.70 o                         
  -1   4   8       2080.97       1967.30       129.75 o                         
   0   4   8        102.77        102.47        88.18 o                         
   1   4   8       1292.78       1214.70        96.55 o                         
   2   4   8       3798.65       3763.76       136.52 o                         
   3   4   8          2.11          0.00        56.03 o                         
   4   4   8        964.18        906.87        85.78 o                         
   5   4   8          7.02          0.00        64.93 o                         
   6   4   8          4.96        120.51        81.52 o                         
   7   4   8        364.50        376.02        97.85 o                         
   8   4   8          0.70          0.00       102.50 o                         
   9   4   8         76.71        112.40       106.71 o                         
 -13   5   8       2569.84       3059.28       441.14 o                         
 -12   5   8        115.81          0.00       170.28 o                         
 -11   5   8       5471.54       5910.23       447.70 o                         
 -10   5   8       1567.60       1587.50       244.87 o                         
  -9   5   8       1056.58       1116.92       134.98 o                         
  -8   5   8       2743.38       2860.18       187.43 o                         
  -7   5   8          1.32         15.77        64.93 o                         
  -6   5   8       1878.56       1821.85       107.92 o                         
  -5   5   8        740.82        878.92        82.32 o                         
  -4   5   8        314.36        240.61        89.77 o                         
  -3   5   8        645.85        603.13        80.09 o                         
  -2   5   8        238.59        288.81        90.00 o                         
  -1   5   8       1798.68       1804.64       132.17 o                         
   0   5   8        159.62        240.33        76.71 o                         
   1   5   8        327.42        285.54       110.84 o                         
   2   5   8         99.15        123.41        61.46 o                         
   3   5   8       1927.33       1738.31       119.79 o                         
   4   5   8       1066.01       1020.37       108.86 o                         
   5   5   8       6654.07       6340.53       226.94 o                         
   6   5   8        593.85        707.02        95.36 o                         
   7   5   8       6439.27       6345.08       270.94 o                         
   8   5   8        111.69        244.28       103.51 o                         
 -12   6   8          4.11        420.14       240.48 o                         
 -11   6   8        510.57        250.44       190.65 o                         
 -10   6   8         46.11         85.95       300.58 o                         
  -9   6   8        160.09        194.53       108.93 o                         
  -8   6   8       2900.98       2984.78       195.86 o                         
  -7   6   8        444.31        461.13       101.54 o                         
  -6   6   8       2006.26       2001.32       146.65 o                         
  -5   6   8       2222.10       2302.45       145.31 o                         
  -4   6   8        995.55       1036.46       107.85 o                         
  -3   6   8       2967.16       3015.06       154.19 o                         
  -2   6   8       1109.96       1220.62       105.62 o                         
  -1   6   8       1678.23       1576.05       136.71 o                         
   0   6   8       3681.45       3610.39       188.86 o                         
   1   6   8        653.21        441.07        97.53 o                         
   2   6   8        763.56        704.11        98.99 o                         
   3   6   8        277.81        280.04        93.50 o                         
   4   6   8        992.43        955.78       114.70 o                         
   5   6   8         11.76        102.20        86.16 o                         
   6   6   8          9.57         31.30       108.53 o                         
   7   6   8        498.12        623.11       107.83 o                         
 -11   7   8        744.56        918.76       244.57 o                         
 -10   7   8       2059.03       2467.43       323.31 o                         
  -9   7   8       1613.33       1671.10       195.31 o                         
  -8   7   8       1374.14       1454.97       176.77 o                         
  -7   7   8          6.38         23.18        97.82 o                         
  -6   7   8        408.61        532.96       116.94 o                         
  -5   7   8        266.55        265.06        92.69 o                         
  -4   7   8       1479.20       1655.36       132.24 o                         
  -3   7   8        208.08        295.60       114.22 o                         
  -2   7   8        174.81        182.56        81.19 o                         
  -1   7   8        744.86        646.40       102.00 o                         
   0   7   8          8.35          0.00        96.75 o                         
   1   7   8          4.48          0.00       105.40 o                         
   2   7   8        542.00        578.18       115.53 o                         
   3   7   8        722.96        699.28       110.70 o                         
   4   7   8       1449.14       1349.59       145.45 o                         
   5   7   8        757.39        587.20        93.59 o                         
   6   7   8       1553.17       1375.76       130.89 o                         
  -9   8   8        979.88       1072.43       201.88 o                         
  -8   8   8       2416.28       2359.94       232.79 o                         
  -7   8   8       1199.92       1647.86       204.03 o                         
  -6   8   8       3548.98       3318.37       262.91 o                         
  -5   8   8         90.66          0.00       133.63 o                         
  -4   8   8          5.30         47.32       110.36 o                         
  -3   8   8         73.16        146.57       121.00 o                         
  -2   8   8        134.65         47.96       105.66 o                         
  -1   8   8        473.41        483.50       109.35 o                         
   0   8   8       1119.84       1224.15       145.21 o                         
   1   8   8         64.15        233.36       126.90 o                         
   2   8   8       8508.48       8809.44       436.71 o                         
   3   8   8          1.66          0.00       114.56 o                         
   4   8   8        407.18        465.09       119.68 o                         
  -6   9   8       1609.34       1981.64       224.26 o                         
  -5   9   8         43.79        143.98       128.71 o                         
  -4   9   8        404.34        154.83       143.13 o                         
  -3   9   8         10.45          0.00       140.22 o                         
  -2   9   8         94.27          0.00       130.59 o                         
  -1   9   8        688.09        823.33       153.78 o                         
   0   9   8        270.54        343.51       187.52 o                         
 -15   1   9        149.68        319.25       140.23 o                         
 -14   1   9        687.73        761.26       154.68 o                         
 -13   1   9       2188.43       2280.49       169.60 o                         
 -12   1   9       1528.10       1661.34       171.22 o                         
 -11   1   9       5396.27       5486.23       232.22 o                         
 -10   1   9       1203.23       1224.22        94.42 o                         
  -9   1   9      12731.26      12426.21       155.79 o                         
  -8   1   9       1777.54       1723.30        63.70 o                         
  -7   1   9       5774.81       5657.90       131.49 o                         
  -6   1   9       6529.48       6482.16       135.29 o                         
  -5   1   9        293.92        285.41        33.35 o                         
  -4   1   9        480.15        541.11        51.43 o                         
  -3   1   9         38.11          8.24        34.44 o                         
  -2   1   9        819.72        705.60        41.90 o                         
  -1   1   9        670.62        650.97        85.87 o                         
   0   1   9          7.73         73.14        76.20 o                         
   1   1   9      18745.83      19080.98       369.82 o                         
   2   1   9        822.73        948.12       108.28 o                         
   3   1   9       6716.60       6675.05       203.35 o                         
   4   1   9        271.37        279.89        78.37 o                         
   5   1   9       1937.47       2045.60       172.18 o                         
   6   1   9        700.33        847.62       130.85 o                         
   7   1   9       6705.23       7010.74       314.01 o                         
   8   1   9       2651.38       2988.06       217.50 o                         
   9   1   9       6771.97       7069.82       328.90 o                         
 -15   2   9        109.31        250.51       144.30 o                         
 -14   2   9         28.45         54.93       133.53 o                         
 -13   2   9         34.67        124.01       136.06 o                         
 -12   2   9        211.85        135.40       114.70 o                         
 -11   2   9         79.48          0.00       110.73 o                         
 -10   2   9       3066.47       3188.93       171.05 o                         
  -9   2   9       2111.35       2089.26        90.62 o                         
  -8   2   9       3352.01       3229.87       112.34 o                         
  -7   2   9       6741.97       6802.53       153.55 o                         
  -6   2   9      15067.66      15087.58       209.93 o                         
  -5   2   9       2186.20       1991.31       110.76 o                         
  -4   2   9      39126.34      38862.86       458.77 o                         
  -3   2   9       2139.63       2170.15       100.01 o                         
  -2   2   9       2159.51       2301.11       101.80 o                         
  -1   2   9        379.23        320.53        43.06 o                         
   0   2   9       2112.12       2290.29        92.77 o                         
   1   2   9        184.01        134.93        37.55 o                         
   2   2   9        114.06         71.40        35.77 o                         
   3   2   9        175.82        211.63        59.87 o                         
   4   2   9       8733.15       8964.92       226.76 o                         
   5   2   9       1623.05       1450.60       149.38 o                         
   6   2   9       1087.25       1167.53       141.17 o                         
   7   2   9       3162.97       3321.06       226.01 o                         
   8   2   9         76.51        279.42       109.40 o                         
   9   2   9        895.21        824.41       142.01 o                         
 -15   3   9         62.88          0.00       173.51 o                         
 -14   3   9        750.81        945.44       208.10 o                         
 -13   3   9        742.85        873.00       200.49 o                         
 -12   3   9        818.88       1003.31       157.72 o                         
 -11   3   9       6923.49       6754.80       365.79 o                         
 -10   3   9        169.76        130.53        83.88 o                         
  -9   3   9       5496.38       5572.52       177.97 o                         
  -8   3   9        681.25        657.63        68.29 o                         
  -7   3   9        599.29        547.95        65.96 o                         
  -6   3   9        757.72        784.74        56.85 o                         
  -5   3   9        307.50        362.57        66.79 o                         
  -4   3   9      15213.49      15602.20       251.36 o                         
  -3   3   9         41.80         67.74        49.55 o                         
  -2   3   9       1509.00       1517.14        96.15 o                         
  -1   3   9      13349.17      12897.91       215.83 o                         
   0   3   9        194.94        207.58        66.86 o                         
   1   3   9        207.99        217.66        60.11 o                         
   2   3   9         71.16         70.49        49.01 o                         
   3   3   9         72.73        105.16        50.49 o                         
   4   3   9       4131.51       3949.17       158.38 o                         
   5   3   9       1094.57       1283.64       164.23 o                         
   6   3   9       3436.96       3306.23       235.73 o                         
   7   3   9       2508.73       2546.50       219.68 o                         
   8   3   9        283.10        318.33       106.59 o                         
   9   3   9        679.23        872.75       133.87 o                         
 -14   4   9        734.40       1055.20       232.16 o                         
 -13   4   9        112.79        160.90       152.43 o                         
 -12   4   9       1916.74       2393.99       289.31 o                         
 -11   4   9       5200.19       5652.98       346.69 o                         
 -10   4   9        774.68        672.87       133.25 o                         
  -9   4   9       1778.97       1906.47       126.23 o                         
  -8   4   9        949.67        875.30        87.04 o                         
  -7   4   9       3414.76       3219.59       136.96 o                         
  -6   4   9      19066.72      18578.78       315.80 o                         
  -5   4   9       3739.42       3601.59       114.29 o                         
  -4   4   9      26205.25      25819.48       351.96 o                         
  -3   4   9         93.58         59.08        56.65 o                         
  -2   4   9      26870.57      27159.84       477.70 o                         
  -1   4   9       2936.50       2809.27       129.80 o                         
   0   4   9         50.98         16.86        62.02 o                         
   1   4   9         10.38          0.00        81.47 o                         
   2   4   9      32781.02      33016.35       400.55 o                         
   3   4   9        142.44        105.16        62.10 o                         
   4   4   9        915.00       1086.28        97.61 o                         
   5   4   9       4473.06       4412.43       217.84 o                         
   6   4   9       1495.59       1394.08       137.14 o                         
   7   4   9         12.73          0.00       101.63 o                         
   8   4   9         65.79        109.37       120.40 o                         
 -13   5   9        609.86        720.61       219.22 o                         
 -12   5   9        877.06       1068.75       228.29 o                         
 -11   5   9       1406.99       1412.10       252.72 o                         
 -10   5   9       1170.17       1311.57       212.36 o                         
  -9   5   9         70.54        137.05        93.51 o                         
  -8   5   9       3243.73       3297.39       159.14 o                         
  -7   5   9        557.14        686.09        77.49 o                         
  -6   5   9        982.03        974.66        86.49 o                         
  -5   5   9       1641.09       1698.54       110.83 o                         
  -4   5   9       3829.77       3808.20       172.11 o                         
  -3   5   9        210.57        201.44        83.94 o                         
  -2   5   9       1462.07       1448.70       119.97 o                         
  -1   5   9       5831.09       5684.83       223.86 o                         
   0   5   9          1.30          0.00        77.49 o                         
   1   5   9       1536.24       1504.97       111.71 o                         
   2   5   9        198.11        116.37        61.39 o                         
   3   5   9        195.89         72.49        65.90 o                         
   4   5   9         70.07         48.80        73.05 o                         
   5   5   9        792.89        671.30       116.61 o                         
   6   5   9        311.55        318.32        99.89 o                         
   7   5   9        941.12       1006.84       135.58 o                         
 -12   6   9         53.81         38.50       175.45 o                         
 -11   6   9        245.03         35.96       189.77 o                         
 -10   6   9       1308.42       1205.88       221.68 o                         
  -9   6   9         71.49         88.42        92.68 o                         
  -8   6   9       1812.78       1925.83       164.24 o                         
  -7   6   9       1335.68       1154.66       121.35 o                         
  -6   6   9      10347.98      10261.43       290.67 o                         
  -5   6   9       3189.91       3304.08       171.01 o                         
  -4   6   9      15971.08      16240.27       452.18 o                         
  -3   6   9         19.75         88.00        81.08 o                         
  -2   6   9       2633.89       2634.52       187.04 o                         
  -1   6   9       1669.89       1664.16       158.51 o                         
   0   6   9        927.45        866.44       125.21 o                         
   1   6   9        517.95        504.30       104.44 o                         
   2   6   9         93.73          0.00        69.85 o                         
   3   6   9        509.41        499.96        96.64 o                         
   4   6   9       8122.98       8475.22       302.29 o                         
   5   6   9        403.87        471.12       107.61 o                         
   6   6   9        589.89        572.49       112.29 o                         
 -11   7   9        214.80        356.50       192.83 o                         
 -10   7   9         71.20        136.62       291.37 o                         
  -9   7   9        979.13        991.27       183.27 o                         
  -8   7   9        564.12        657.83       116.64 o                         
  -7   7   9          8.27          0.00       118.23 o                         
  -6   7   9        185.29        226.23        88.39 o                         
  -5   7   9         49.13         60.52        81.47 o                         
  -4   7   9        574.97        748.75       102.00 o                         
  -3   7   9          7.16          0.00        89.79 o                         
  -2   7   9        229.56        268.18       101.72 o                         
  -1   7   9        108.03        110.13       106.67 o                         
   0   7   9         55.39          0.00       101.72 o                         
   1   7   9       3043.48       2931.31       226.00 o                         
   2   7   9          2.84         74.91       110.38 o                         
   3   7   9       1047.24        954.84       136.77 o                         
   4   7   9        360.95        228.81       101.14 o                         
   5   7   9       1702.11       1992.14       220.40 o                         
  -9   8   9         76.79         74.98       181.93 o                         
  -8   8   9         20.93          0.00       137.11 o                         
  -7   8   9       1348.99       1140.79       166.79 o                         
  -6   8   9        160.19         17.59       133.84 o                         
  -5   8   9          1.24         95.27       124.19 o                         
  -4   8   9        643.36        697.05       142.66 o                         
  -3   8   9        180.66        184.43       103.39 o                         
  -2   8   9        991.19       1016.01       150.35 o                         
  -1   8   9        660.01        579.16       120.69 o                         
   0   8   9        858.78        942.53       142.37 o                         
   1   8   9        987.01        898.33       159.80 o                         
   2   8   9       1412.53       1269.64       160.13 o                         
   3   8   9        248.86        176.35       112.69 o                         
  -4   9   9        469.59        559.20       163.86 o                         
  -3   9   9         15.54          0.00       150.38 o                         
  -2   9   9          7.49          0.00       130.84 o                         
 -15   0  10       2909.37       3110.50       310.68 o                         
 -14   0  10       1140.12       1138.03       198.69 o                         
 -13   0  10        759.33        863.21       171.01 o                         
 -12   0  10       1201.27       1408.73       186.02 o                         
 -11   0  10       1984.35       1974.57       182.17 o                         
 -10   0  10       1184.55       1228.95       145.97 o                         
  -9   0  10        149.27        182.06        48.71 o                         
  -8   0  10      13338.59      13849.19       276.73 o                         
  -7   0  10       3492.55       3499.23       147.28 o                         
  -6   0  10       1985.79       1869.21       131.61 o                         
  -5   0  10      12322.44      12562.06       283.09 o                         
  -4   0  10      36783.32      37615.71       530.73 o                         
  -3   0  10       4223.01       4330.43       167.29 o                         
  -2   0  10     125846.34     136633.77      1982.48 o                         
  -1   0  10       3152.12       3153.09       251.54 o                         
   0   0  10      17181.71      18326.50       516.59 o                         
   1   0  10        169.36        298.55       123.73 o                         
   2   0  10       1843.25       2169.25       204.03 o                         
   3   0  10        988.76        815.52       234.88 o                         
   4   0  10        275.71        128.32       128.59 o                         
   5   0  10       3110.89       3441.19       316.08 o                         
   6   0  10       2331.76       2529.18       283.65 o                         
   7   0  10       2184.74       2301.21       287.26 o                         
   8   0  10         47.60          0.00       174.11 o                         
   9   0  10       1847.51       1960.65       278.22 o                         
 -15   1  10       1137.13       1382.16       170.56 o                         
 -14   1  10         29.11         77.75        90.32 o                         
 -13   1  10       1496.16       1660.03       163.78 o                         
 -12   1  10         36.55         22.34        86.05 o                         
 -11   1  10       3226.18       3334.10       176.16 o                         
 -10   1  10        242.91        198.76        72.76 o                         
  -9   1  10       1261.00       1235.64        67.18 o                         
  -8   1  10       8163.20       7986.23       157.15 o                         
  -7   1  10         20.18         37.68        38.66 o                         
  -6   1  10        635.87        725.57        59.63 o                         
  -5   1  10        259.75        229.05        37.97 o                         
  -4   1  10      11225.94      11343.68       231.98 o                         
  -3   1  10          9.02         65.82        31.49 o                         
  -2   1  10       6354.35       6252.70       125.73 o                         
  -1   1  10      10645.34      11374.11       302.65 o                         
   0   1  10        171.43        279.81       109.91 o                         
   1   1  10       7779.92       7931.25       253.73 o                         
   2   1  10        109.41        103.80        87.52 o                         
   3   1  10       7853.18       7737.04       282.93 o                         
   4   1  10       1229.75       1192.83       134.80 o                         
   5   1  10       2301.64       2465.18       193.27 o                         
   6   1  10         18.47         43.34       103.72 o                         
   7   1  10        454.50        326.96       119.27 o                         
   8   1  10       1369.70       1628.37       181.07 o                         
   9   1  10          4.23         45.24       167.76 o                         
 -15   2  10       1559.64       1504.47       319.85 o                         
 -14   2  10        766.08        925.95       165.09 o                         
 -13   2  10        642.07        892.46       141.20 o                         
 -12   2  10        837.61        900.30       131.68 o                         
 -11   2  10        294.35        323.88        88.83 o                         
 -10   2  10      10053.67      10620.28       311.61 o                         
  -9   2  10       1574.06       1495.29        81.45 o                         
  -8   2  10        530.92        597.27        60.99 o                         
  -7   2  10       5499.30       5379.33       138.78 o                         
  -6   2  10       3739.04       3731.44       145.37 o                         
  -5   2  10      18060.75      18254.70       325.07 o                         
  -4   2  10      26810.50      27171.00       376.60 o                         
  -3   2  10        144.54        149.23        51.43 o                         
  -2   2  10      13447.18      13583.97       243.42 o                         
  -1   2  10        816.31        822.38        53.78 o                         
   0   2  10      21606.44      21619.63       240.35 o                         
   1   2  10         27.22         29.29        47.83 o                         
   2   2  10       6903.14       6612.31       208.23 o                         
   3   2  10          9.10         60.77       102.38 o                         
   4   2  10       7227.48       7565.97       284.96 o                         
   5   2  10       2054.60       2104.18       183.99 o                         
   6   2  10        507.55        715.43       135.32 o                         
   7   2  10       3268.62       3204.90       225.25 o                         
   8   2  10          0.74          0.00       117.21 o                         
 -14   3  10         26.86         67.60       153.25 o                         
 -13   3  10        264.03        253.67       166.99 o                         
 -12   3  10       1246.20       1299.80       193.82 o                         
 -11   3  10          4.41          0.00       102.72 o                         
 -10   3  10       2490.55       2675.63       182.52 o                         
  -9   3  10       4225.53       4104.25       135.40 o                         
  -8   3  10        525.97        522.05        57.57 o                         
  -7   3  10       7558.65       7546.90       153.20 o                         
  -6   3  10         29.13          8.51        60.43 o                         
  -5   3  10       1473.40       1426.21       109.37 o                         
  -4   3  10       1033.21       1072.76        82.09 o                         
  -3   3  10       1680.24       1653.27       105.14 o                         
  -2   3  10       4959.81       4734.52       163.41 o                         
  -1   3  10       1793.74       1833.21        91.87 o                         
   0   3  10          3.63         38.51        53.70 o                         
   1   3  10      26990.63      26337.34       345.96 o                         
   2   3  10         62.16         64.47        47.51 o                         
   3   3  10       7536.38       7359.24       265.20 o                         
   4   3  10        657.67        582.10       101.37 o                         
   5   3  10       1087.77       1172.77       163.93 o                         
   6   3  10         50.46        203.06       134.26 o                         
   7   3  10         65.39         19.44        99.73 o                         
   8   3  10       1054.10       1037.21       146.39 o                         
 -14   4  10         66.23        163.16       184.26 o                         
 -13   4  10          7.79          0.00       164.18 o                         
 -12   4  10         67.37          0.00       146.95 o                         
 -11   4  10         81.05        159.35       126.29 o                         
 -10   4  10        113.44         98.62        89.69 o                         
  -9   4  10         58.76         75.51        60.15 o                         
  -8   4  10         84.20         79.50        62.40 o                         
  -7   4  10       2881.65       2856.03       132.13 o                         
  -6   4  10        170.34        151.50        63.99 o                         
  -5   4  10         33.32         25.44        71.85 o                         
  -4   4  10       1101.70       1102.03        86.56 o                         
  -3   4  10       1768.63       1965.30       116.05 o                         
  -2   4  10       3280.60       3552.94       152.57 o                         
  -1   4  10        454.97        449.74        62.18 o                         
   0   4  10       1414.23       1320.67       103.85 o                         
   1   4  10        292.25        224.88        57.12 o                         
   2   4  10         69.03         56.02        64.40 o                         
   3   4  10        846.84        895.57       112.53 o                         
   4   4  10        203.25        128.83        87.22 o                         
   5   4  10        641.78        485.80       114.56 o                         
   6   4  10          5.03        152.97       103.91 o                         
   7   4  10         64.58        191.37       108.44 o                         
 -13   5  10        449.66        427.95       208.92 o                         
 -12   5  10       1030.86       1269.44       225.72 o                         
 -11   5  10        182.16        245.81       158.05 o                         
 -10   5  10       2990.85       3009.77       260.27 o                         
  -9   5  10       3071.32       3095.43       177.20 o                         
  -8   5  10        625.44        711.96        85.15 o                         
  -7   5  10       3365.38       3337.60       151.12 o                         
  -6   5  10        156.08        162.93        59.99 o                         
  -5   5  10        338.90         95.39        72.49 o                         
  -4   5  10       1834.79       1833.52       127.71 o                         
  -3   5  10          9.41         16.82        56.74 o                         
  -2   5  10        168.16         85.28        63.44 o                         
  -1   5  10        440.83        460.26        88.04 o                         
   0   5  10        195.29         80.30        75.55 o                         
   1   5  10       3974.06       3818.63       179.80 o                         
   2   5  10        340.44        311.14        79.77 o                         
   3   5  10       7265.73       6697.08       263.34 o                         
   4   5  10         15.64        116.15        88.31 o                         
   5   5  10       2977.54       2682.53       185.95 o                         
   6   5  10        808.73        703.72       129.25 o                         
 -12   6  10        418.00        477.07       278.35 o                         
 -11   6  10          0.43          0.00       197.60 o                         
 -10   6  10       1450.27       1464.23       248.38 o                         
  -9   6  10        566.05        434.62       111.79 o                         
  -8   6  10        342.29        304.18       103.51 o                         
  -7   6  10       1788.57       1969.47       146.23 o                         
  -6   6  10        193.00        306.23        86.37 o                         
  -5   6  10        332.59        237.91        75.48 o                         
  -4   6  10       4297.71       4327.48       197.50 o                         
  -3   6  10        334.50        380.72        86.61 o                         
  -2   6  10       1373.38       1248.86       134.46 o                         
  -1   6  10        106.55          5.95       108.54 o                         
   0   6  10       1482.19       1273.06       156.41 o                         
   1   6  10        365.91        273.06       118.15 o                         
   2   6  10          0.33          0.00        89.82 o                         
   3   6  10        971.41        832.56       132.34 o                         
   4   6  10       2088.73       1931.89       178.10 o                         
   5   6  10        520.09        387.85       111.85 o                         
 -10   7  10       1499.89       2232.89       305.15 o                         
  -9   7  10        300.75        175.35       147.74 o                         
  -8   7  10       1452.22       1641.83       158.08 o                         
  -7   7  10        264.87        319.08        96.43 o                         
  -6   7  10        503.29        453.18        95.96 o                         
  -5   7  10        324.81        198.38       110.98 o                         
  -4   7  10       1438.18       1505.50       130.47 o                         
  -3   7  10        356.44        455.59        98.35 o                         
  -2   7  10        238.56        249.69        86.96 o                         
  -1   7  10        849.91        675.71       123.65 o                         
   0   7  10        148.01          0.00       110.11 o                         
   1   7  10          2.75         26.53       104.04 o                         
   2   7  10        454.14        532.88       109.05 o                         
   3   7  10       1656.05       1803.19       209.92 o                         
   4   7  10        302.06        176.86       128.09 o                         
  -8   8  10       1056.52       1381.11       197.91 o                         
  -7   8  10          8.54          0.26       127.82 o                         
  -6   8  10        244.40        201.00       140.15 o                         
  -5   8  10       1645.21       1739.85       177.52 o                         
  -4   8  10       3650.21       3337.64       212.71 o                         
  -3   8  10         41.51         90.69       105.23 o                         
  -2   8  10       7789.04       8187.31       342.02 o                         
  -1   8  10        190.92         90.88       106.42 o                         
   0   8  10        857.53        849.84       162.27 o                         
   1   8  10         45.75        286.77       125.32 o                         
 -15   1  11       1556.63       1638.38       188.73 o                         
 -14   1  11         54.29         13.61        95.03 o                         
 -13   1  11       5852.09       6180.04       282.93 o                         
 -12   1  11        271.73        255.45        79.07 o                         
 -11   1  11       6568.12       6734.88       233.69 o                         
 -10   1  11       4021.15       4137.21       177.74 o                         
  -9   1  11         86.12         26.68        39.78 o                         
  -8   1  11       3241.87       3262.14       111.38 o                         
  -7   1  11       4670.47       4523.28       131.02 o                         
  -6   1  11       7765.55       7795.11       172.92 o                         
  -5   1  11       1738.36       1676.52        88.83 o                         
  -4   1  11         21.76         14.33        52.89 o                         
  -3   1  11       1135.30       1139.26        57.28 o                         
  -2   1  11       3197.92       3241.82       184.40 o                         
  -1   1  11       2387.34       2383.41       153.43 o                         
   0   1  11        367.17        352.30        99.21 o                         
   1   1  11       3761.24       3920.13       202.52 o                         
   2   1  11       1620.97       1756.37       153.43 o                         
   3   1  11       4592.67       4707.00       231.17 o                         
   4   1  11       1550.10       1758.92       176.03 o                         
   5   1  11      13256.58      13460.33       429.49 o                         
   6   1  11          6.20          0.00       162.32 o                         
   7   1  11       5544.65       5722.79       300.99 o                         
   8   1  11          2.43          0.00       113.70 o                         
 -15   2  11        879.19        713.50       203.46 o                         
 -14   2  11        809.65        889.18       240.58 o                         
 -13   2  11       1602.24       1989.98       225.81 o                         
 -12   2  11        574.00        682.68       121.91 o                         
 -11   2  11       1077.23       1110.82       141.95 o                         
 -10   2  11       3622.82       3668.13       221.35 o                         
  -9   2  11       1212.52       1183.55        78.09 o                         
  -8   2  11       2909.44       2765.27       106.60 o                         
  -7   2  11       1072.77       1010.46        87.64 o                         
  -6   2  11       7332.30       7286.42       196.46 o                         
  -5   2  11       2443.65       2502.38       126.54 o                         
  -4   2  11         83.82        109.13        57.36 o                         
  -3   2  11       1542.41       1522.16        92.80 o                         
  -2   2  11       3029.34       2836.95       109.38 o                         
  -1   2  11         86.97         77.57        34.31 o                         
   0   2  11      32815.61      33845.57       649.11 o                         
   1   2  11        314.50        413.00       112.73 o                         
   2   2  11       4431.59       4214.26       236.10 o                         
   3   2  11        633.96        551.06       110.22 o                         
   4   2  11        947.75       1052.07       147.31 o                         
   5   2  11        904.94        997.20       141.82 o                         
   6   2  11        158.15        162.15       117.08 o                         
   7   2  11        381.77        391.49       153.94 o                         
   8   2  11         10.38          0.00       245.66 o                         
 -14   3  11        510.64        349.35       175.73 o                         
 -13   3  11       1552.23       1697.03       214.23 o                         
 -12   3  11        229.22        376.11       157.19 o                         
 -11   3  11          1.25         50.73        95.80 o                         
 -10   3  11       1467.02       1640.17       151.31 o                         
  -9   3  11        781.93        828.22        79.35 o                         
  -8   3  11      12296.74      12221.83       256.76 o                         
  -7   3  11         15.51          0.00        62.14 o                         
  -6   3  11        881.71        691.96        90.60 o                         
  -5   3  11         99.96        145.78        67.51 o                         
  -4   3  11        215.84        224.53        66.04 o                         
  -3   3  11        990.65       1072.82        87.10 o                         
  -2   3  11       2587.48       2503.55       122.59 o                         
  -1   3  11        527.49        526.42        81.37 o                         
   0   3  11         67.60        116.97        40.98 o                         
   1   3  11       5869.34       5867.04       209.25 o                         
   2   3  11       1070.26        958.93       112.40 o                         
   3   3  11       8547.31       8298.75       291.27 o                         
   4   3  11          1.97         37.94       101.58 o                         
   5   3  11       3433.06       3215.99       216.88 o                         
   6   3  11       1871.22       1771.17       180.07 o                         
   7   3  11        873.67        671.21       128.93 o                         
 -14   4  11        163.70         61.07       205.92 o                         
 -13   4  11       1386.63       1396.11       241.11 o                         
 -12   4  11        356.48        177.79       140.83 o                         
 -11   4  11        132.92        304.22       109.40 o                         
 -10   4  11       2066.66       1849.76       145.38 o                         
  -9   4  11        349.26        362.62        67.93 o                         
  -8   4  11      19514.24      19679.64       339.96 o                         
  -7   4  11          7.97          0.00        58.95 o                         
  -6   4  11       7077.61       6948.16       210.66 o                         
  -5   4  11       6772.47       6277.45       212.46 o                         
  -4   4  11          6.98          0.00        74.84 o                         
  -3   4  11       2729.43       2696.92       137.58 o                         
  -2   4  11      36395.84      36485.55       565.92 o                         
  -1   4  11       1395.17       1466.90       145.83 o                         
   0   4  11       7677.64       7441.86       225.74 o                         
   1   4  11        175.19        262.74        85.39 o                         
   2   4  11       4600.72       4453.68       236.72 o                         
   3   4  11         16.06         88.82        92.82 o                         
   4   4  11       4055.54       3775.38       228.10 o                         
   5   4  11          6.03         31.96        97.74 o                         
   6   4  11        638.27        721.60       160.85 o                         
 -13   5  11        188.12        336.75       189.94 o                         
 -12   5  11        189.81         27.69       190.56 o                         
 -11   5  11       1338.75       1313.98       198.23 o                         
 -10   5  11        736.49        576.89       116.52 o                         
  -9   5  11          4.08          0.00        71.69 o                         
  -8   5  11       1151.80       1118.58        98.77 o                         
  -7   5  11         68.19         37.20        65.35 o                         
  -6   5  11       2368.75       2409.72       134.78 o                         
  -5   5  11        149.11        162.31        78.64 o                         
  -4   5  11       1114.98       1123.15       120.55 o                         
  -3   5  11        301.01        192.36        81.87 o                         
  -2   5  11       1487.79       1390.14       113.62 o                         
  -1   5  11        102.77         22.89        64.56 o                         
   0   5  11        827.52        930.59       103.55 o                         
   1   5  11       5752.90       5318.72       251.95 o                         
   2   5  11         83.80         86.94        93.43 o                         
   3   5  11       2654.60       2512.81       221.31 o                         
   4   5  11       3416.17       3164.30       241.87 o                         
   5   5  11        446.50        233.85       120.56 o                         
   6   5  11        480.71        457.75       139.43 o                         
 -11   6  11        332.49        284.08       242.05 o                         
 -10   6  11       2512.03       2785.02       277.86 o                         
  -9   6  11       1169.64       1115.26       148.89 o                         
  -8   6  11       1885.99       1986.75       144.49 o                         
  -7   6  11        558.69        364.86        85.07 o                         
  -6   6  11       1862.86       1777.22       140.91 o                         
  -5   6  11       4627.18       4581.89       205.94 o                         
  -4   6  11        326.00        332.82        83.23 o                         
  -3   6  11         35.72          0.00        86.03 o                         
  -2   6  11        341.11        349.02       122.59 o                         
  -1   6  11        251.61        151.02        77.11 o                         
   0   6  11      14364.75      14905.49       351.29 o                         
   1   6  11        330.16        435.16       156.97 o                         
   2   6  11       6281.69       5624.03       308.51 o                         
   3   6  11        262.27        166.02       105.87 o                         
   4   6  11        145.84        303.52       126.07 o                         
 -10   7  11         85.10        107.66       197.09 o                         
  -9   7  11        498.78        550.65       153.27 o                         
  -8   7  11        372.79        299.30       131.05 o                         
  -7   7  11       1075.87        918.70       113.84 o                         
  -6   7  11        599.92        722.61       112.41 o                         
  -5   7  11        279.62        305.30        81.94 o                         
  -4   7  11        199.22        261.04        83.29 o                         
  -3   7  11       1078.33       1288.49       132.71 o                         
  -2   7  11       1873.12       1898.83       153.51 o                         
  -1   7  11        788.07        551.57       115.64 o                         
   0   7  11         45.47          0.00       116.99 o                         
   1   7  11       1789.42       1698.77       188.58 o                         
   2   7  11        200.97        172.01       124.66 o                         
   3   7  11        102.69          0.00       130.13 o                         
  -7   8  11         69.06        143.13       167.89 o                         
  -6   8  11        145.11         61.76       107.68 o                         
  -5   8  11         71.81        137.09        96.47 o                         
  -4   8  11          5.89          0.00       115.78 o                         
  -3   8  11       1829.84       1991.11       175.26 o                         
  -2   8  11       1032.17        933.31       134.88 o                         
  -1   8  11       1121.29       1190.03       170.01 o                         
   0   8  11         70.81        111.47       154.52 o                         
 -15   0  12          0.87          0.00       209.84 o                         
 -14   0  12        391.58        244.70       136.26 o                         
 -13   0  12        749.20        842.33       190.34 o                         
 -12   0  12       5084.46       5490.95       303.11 o                         
 -11   0  12       1715.91       1915.80       181.91 o                         
 -10   0  12        134.60          9.14        92.45 o                         
  -9   0  12       9480.95       9740.80       261.40 o                         
  -8   0  12      28079.76      28095.86       447.91 o                         
  -7   0  12       2095.30       1919.54       125.34 o                         
  -6   0  12      27146.18      28060.26       509.31 o                         
  -5   0  12      16050.01      16268.41       521.12 o                         
  -4   0  12      22307.56      23035.16       693.65 o                         
  -3   0  12       9050.40       8662.56       442.50 o                         
  -2   0  12        943.10       1298.28       206.33 o                         
  -1   0  12       1161.51       1675.69       239.13 o                         
   0   0  12          9.88        223.61       130.29 o                         
   1   0  12        991.65        814.53       158.85 o                         
   2   0  12      14301.42      15354.78       697.06 o                         
   3   0  12        308.72        220.29       154.80 o                         
   4   0  12      15800.06      16751.76       933.40 o                         
   5   0  12        694.42        355.98       292.38 o                         
   6   0  12        532.30        480.63       175.84 o                         
   7   0  12       6954.53       7167.95       477.55 o                         
 -15   1  12       1200.11       1334.17       210.70 o                         
 -14   1  12        433.32        439.68       124.58 o                         
 -13   1  12         67.79         89.21        95.44 o                         
 -12   1  12        301.86        281.00        93.19 o                         
 -11   1  12        318.63        378.80        95.37 o                         
 -10   1  12        165.60        184.12        83.96 o                         
  -9   1  12       4651.68       4747.35       149.94 o                         
  -8   1  12       5566.79       5484.58       149.28 o                         
  -7   1  12        100.51         96.95        47.87 o                         
  -6   1  12       7747.92       7504.95       210.43 o                         
  -5   1  12         49.58          0.00        59.73 o                         
  -4   1  12       2227.24       2167.81       121.71 o                         
  -3   1  12       7241.70       7420.81       347.23 o                         
  -2   1  12       2153.71       2210.98       156.20 o                         
  -1   1  12       3234.73       3019.38       184.09 o                         
   0   1  12        968.34        953.75       116.89 o                         
   1   1  12       9571.18      10179.95       375.84 o                         
   2   1  12          3.58        106.07        98.85 o                         
   3   1  12       4653.11       5023.24       242.13 o                         
   4   1  12        703.24        760.07       131.90 o                         
   5   1  12        304.31        312.06       116.48 o                         
   6   1  12       1808.48       1813.71       185.27 o                         
   7   1  12        635.57        442.32       126.41 o                         
 -14   2  12        537.05        577.42       155.88 o                         
 -13   2  12       1983.98       2061.07       200.38 o                         
 -12   2  12        655.61        647.99       125.41 o                         
 -11   2  12       1539.58       1605.51       166.35 o                         
 -10   2  12        245.72        173.68       115.80 o                         
  -9   2  12       1675.65       1599.54        97.41 o                         
  -8   2  12       1001.45        973.54        82.09 o                         
  -7   2  12         25.99         78.54        58.12 o                         
  -6   2  12      24496.61      25252.62       392.57 o                         
  -5   2  12       1683.50       1812.02       115.63 o                         
  -4   2  12      12522.05      12633.86       282.15 o                         
  -3   2  12       3040.68       2917.47       120.45 o                         
  -2   2  12       4295.86       4326.61       210.18 o                         
  -1   2  12       2043.68       1907.28       155.11 o                         
   0   2  12      13968.71      14438.79       408.60 o                         
   1   2  12        994.04       1224.43       145.86 o                         
   2   2  12       7002.23       7429.87       313.26 o                         
   3   2  12       1677.98       1583.18       167.36 o                         
   4   2  12         11.95         56.37       129.84 o                         
   5   2  12        621.87        825.47       132.66 o                         
   6   2  12       1674.58       1505.24       173.08 o                         
   7   2  12        163.70         29.92       129.11 o                         
 -14   3  12        143.75        130.23       150.72 o                         
 -13   3  12       2607.77       2289.82       247.65 o                         
 -12   3  12        161.24         97.28       106.14 o                         
 -11   3  12       7681.73       7797.95       322.60 o                         
 -10   3  12         88.97        186.60        98.39 o                         
  -9   3  12        258.50        245.75        61.82 o                         
  -8   3  12         67.87         16.94        62.86 o                         
  -7   3  12        245.48        276.08        66.18 o                         
  -6   3  12      10694.99      10721.79       271.81 o                         
  -5   3  12       1229.22       1104.71        98.41 o                         
  -4   3  12        220.69        241.70        72.70 o                         
  -3   3  12       1969.03       2009.64       126.18 o                         
  -2   3  12        764.74        854.22        87.09 o                         
  -1   3  12        797.87        903.24       126.24 o                         
   0   3  12         12.19        187.16        82.32 o                         
   1   3  12       1153.76       1010.29       123.34 o                         
   2   3  12         33.22         38.54       101.03 o                         
   3   3  12        637.36        629.86       119.38 o                         
   4   3  12       1162.99       1107.13       161.44 o                         
   5   3  12       3388.90       3035.79       217.22 o                         
   6   3  12         48.48         56.38       125.81 o                         
 -13   4  12         32.89        159.08       159.77 o                         
 -12   4  12         12.31         54.90       128.93 o                         
 -11   4  12          2.49          0.00       104.77 o                         
 -10   4  12          2.52          0.00        98.68 o                         
  -9   4  12         63.68        111.09        69.20 o                         
  -8   4  12       1520.94       1467.79       110.76 o                         
  -7   4  12        753.35        718.66        83.63 o                         
  -6   4  12        200.16        213.58        73.93 o                         
  -5   4  12          8.95          0.00        70.81 o                         
  -4   4  12        839.15        824.71       106.05 o                         
  -3   4  12       2191.06       2272.27       138.15 o                         
  -2   4  12          4.91          0.00        72.28 o                         
  -1   4  12        639.32        671.70       102.32 o                         
   0   4  12         85.19         57.03        82.66 o                         
   1   4  12        601.16        706.99       124.10 o                         
   2   4  12         14.77          0.00        97.66 o                         
   3   4  12        401.54        463.19       128.08 o                         
   4   4  12       1400.78       1310.35       176.43 o                         
   5   4  12          8.75         60.59       124.15 o                         
 -12   5  12        921.87       1005.79       198.09 o                         
 -11   5  12       3597.03       4027.83       313.01 o                         
 -10   5  12         87.23        101.62       101.36 o                         
  -9   5  12       1967.14       1863.38       128.31 o                         
  -8   5  12       2444.23       2415.05       141.59 o                         
  -7   5  12          6.71          0.00        74.28 o                         
  -6   5  12       2108.20       1956.45       127.51 o                         
  -5   5  12          6.28          0.00        74.54 o                         
  -4   5  12        257.40        291.42        82.76 o                         
  -3   5  12         14.56         62.66        76.35 o                         
  -2   5  12          7.30         60.63        70.02 o                         
  -1   5  12       2819.14       2630.46       166.54 o                         
   0   5  12         19.05         99.53       104.10 o                         
   1   5  12        766.44        752.04       128.54 o                         
   2   5  12         22.41        123.02       112.50 o                         
   3   5  12          7.38         37.16       130.17 o                         
   4   5  12        358.65        261.39       125.11 o                         
 -11   6  12        617.24        622.42       151.79 o                         
 -10   6  12         85.58        139.83       125.02 o                         
  -9   6  12        207.01        186.37       134.38 o                         
  -8   6  12       1000.15        808.40       138.94 o                         
  -7   6  12        152.28          8.58        84.88 o                         
  -6   6  12       1927.01       1879.21       140.87 o                         
  -5   6  12          8.05         23.19        80.61 o                         
  -4   6  12        985.19       1103.29       115.01 o                         
  -3   6  12       1709.82       1551.16       161.24 o                         
  -2   6  12          1.37         69.69        86.72 o                         
  -1   6  12        338.56        299.92       136.78 o                         
   0   6  12       2528.59       2460.47       207.23 o                         
   1   6  12        309.69        374.03       202.01 o                         
   2   6  12        146.51          0.00       113.59 o                         
   3   6  12          0.15          0.00       127.25 o                         
  -9   7  12       1436.05       1231.62       198.30 o                         
  -8   7  12       1672.37       1584.05       147.95 o                         
  -7   7  12         37.41         62.44        83.91 o                         
  -6   7  12        240.45        292.57        95.29 o                         
  -5   7  12          0.49          0.00        87.53 o                         
  -4   7  12        159.62        221.47        89.92 o                         
  -3   7  12          4.92          0.00        97.17 o                         
  -2   7  12         49.95        112.96       101.22 o                         
  -1   7  12        504.00        434.95       177.52 o                         
   0   7  12        154.36        206.31       171.67 o                         
   1   7  12        648.53        492.30       157.17 o                         
 -14   1  13        694.25        532.22       211.67 o                         
 -13   1  13         73.52         57.48        96.19 o                         
 -12   1  13       2092.97       2048.12       174.38 o                         
 -11   1  13       3024.20       3215.70       205.12 o                         
 -10   1  13       2322.49       2441.17       173.97 o                         
  -9   1  13       3861.51       3637.34       142.20 o                         
  -8   1  13        438.27        386.65        61.22 o                         
  -7   1  13       2349.99       2213.90       120.81 o                         
  -6   1  13       2825.67       2824.51       137.93 o                         
  -5   1  13         60.82         12.09        53.96 o                         
  -4   1  13        891.16       1004.31       105.11 o                         
  -3   1  13        652.46        562.84       114.04 o                         
  -2   1  13        437.63        543.78       119.22 o                         
  -1   1  13       1221.69       1188.92       128.48 o                         
   0   1  13         85.29        154.09       100.40 o                         
   1   1  13       6002.60       6231.60       289.14 o                         
   2   1  13        151.54        126.20        99.50 o                         
   3   1  13       9689.25       9299.94       362.59 o                         
   4   1  13        170.94         66.78       108.34 o                         
   5   1  13         35.47          0.00       114.02 o                         
   6   1  13        190.29        249.90       121.67 o                         
 -14   2  13        258.11         42.38       127.05 o                         
 -13   2  13          6.32         88.58       101.50 o                         
 -12   2  13         32.32          0.00       100.53 o                         
 -11   2  13        363.52        420.19       108.01 o                         
 -10   2  13       2215.55       2248.83       172.72 o                         
  -9   2  13          1.84         11.67        55.34 o                         
  -8   2  13        133.83         35.97        62.29 o                         
  -7   2  13       1970.47       1940.66       117.93 o                         
  -6   2  13       3682.97       3685.30       160.97 o                         
  -5   2  13        524.16        590.35        81.05 o                         
  -4   2  13      12675.61      12706.88       272.51 o                         
  -3   2  13       4698.22       4688.30       220.50 o                         
  -2   2  13       9007.85       8798.04       303.70 o                         
  -1   2  13         87.80         84.53        91.99 o                         
   0   2  13        120.21         86.71       103.39 o                         
   1   2  13         42.97         51.01       138.05 o                         
   2   2  13          1.51          0.00       116.41 o                         
   3   2  13        348.28        375.64       112.39 o                         
   4   2  13        569.46        597.25       151.48 o                         
   5   2  13        173.15        142.53       129.90 o                         
   6   2  13        869.29        729.26       163.50 o                         
 -14   3  13        541.77        596.86       357.81 o                         
 -13   3  13        596.35        662.25       149.61 o                         
 -12   3  13       2376.71       2507.34       200.84 o                         
 -11   3  13         11.60         61.61       109.11 o                         
 -10   3  13        214.17        249.47       101.24 o                         
  -9   3  13       5410.98       5561.52       189.22 o                         
  -8   3  13        169.59        153.69        67.95 o                         
  -7   3  13        925.41        896.20        89.20 o                         
  -6   3  13       1072.08       1027.80        99.69 o                         
  -5   3  13          3.72         36.19        78.07 o                         
  -4   3  13       4082.29       4039.45       172.39 o                         
  -3   3  13        947.36        805.55       140.71 o                         
  -2   3  13         37.21          0.00        89.59 o                         
  -1   3  13       5358.29       4985.95       251.00 o                         
   0   3  13       1049.61       1022.15       122.83 o                         
   1   3  13       3896.72       3780.59       234.72 o                         
   2   3  13         10.89          0.00       103.43 o                         
   3   3  13        338.01        209.79       116.65 o                         
   4   3  13         56.54          0.00       129.19 o                         
   5   3  13       1508.97       1459.48       192.53 o                         
 -13   4  13          2.76        105.41       138.26 o                         
 -12   4  13       4766.55       5065.00       278.47 o                         
 -11   4  13        877.00        955.33       141.63 o                         
 -10   4  13        158.44        169.54       103.18 o                         
  -9   4  13       4828.65       4981.94       188.08 o                         
  -8   4  13        617.89        473.09        75.18 o                         
  -7   4  13       1552.83       1517.51       113.18 o                         
  -6   4  13       6236.66       5918.74       220.81 o                         
  -5   4  13       1844.53       1680.30       126.94 o                         
  -4   4  13      10964.61      11185.95       290.61 o                         
  -3   4  13       3030.57       3197.22       196.75 o                         
  -2   4  13       9303.77       9145.05       341.62 o                         
  -1   4  13       1278.63       1316.64       132.40 o                         
   0   4  13       7439.19       7064.23       308.53 o                         
   1   4  13         13.97         84.33       101.83 o                         
   2   4  13       4422.27       4816.79       266.93 o                         
   3   4  13        108.19          6.39       136.40 o                         
   4   4  13       2177.86       2204.60       268.11 o                         
 -12   5  13        108.72        230.66       134.23 o                         
 -11   5  13         16.43         36.09       136.69 o                         
 -10   5  13       1770.56       1672.68       211.87 o                         
  -9   5  13       1295.94       1249.50       123.85 o                         
  -8   5  13          3.03          0.00        74.56 o                         
  -7   5  13        198.89        168.83        73.22 o                         
  -6   5  13       4948.47       4836.88       209.48 o                         
  -5   5  13        443.31        442.74       102.00 o                         
  -4   5  13       1786.60       1584.11       130.32 o                         
  -3   5  13       1894.20       1937.68       165.32 o                         
  -2   5  13       1734.42       1607.02       163.83 o                         
  -1   5  13       2063.68       1878.02       177.85 o                         
   0   5  13        164.15        136.89       104.11 o                         
   1   5  13        455.99        177.61       106.87 o                         
   2   5  13         66.04         75.64       133.33 o                         
   3   5  13       1732.08       1741.49       194.05 o                         
 -10   6  13       1274.80       1452.13       191.78 o                         
  -9   6  13        297.44        401.42       115.77 o                         
  -8   6  13        173.58        194.04        80.98 o                         
  -7   6  13        104.79          0.00        87.49 o                         
  -6   6  13       3643.72       3743.13       195.31 o                         
  -5   6  13         53.71         79.05        91.75 o                         
  -4   6  13      11620.47      11104.48       339.48 o                         
  -3   6  13       2731.96       2546.94       208.34 o                         
  -2   6  13       5551.97       5523.32       263.34 o                         
  -1   6  13        485.42        268.21       115.19 o                         
   0   6  13        874.53        618.76       134.95 o                         
   1   6  13        251.63         71.64       133.68 o                         
   2   6  13        100.60          0.00       127.82 o                         
  -8   7  13          1.96         79.12        94.02 o                         
  -7   7  13         25.87         85.03        93.31 o                         
  -6   7  13       1602.41       1756.63       150.51 o                         
  -5   7  13        221.76        271.47        98.74 o                         
  -4   7  13          2.22         19.20        96.18 o                         
  -3   7  13        323.14        232.68       108.90 o                         
  -2   7  13        106.68        150.50       178.23 o                         
  -1   7  13          0.14          0.00       140.81 o                         
 -14   0  14          3.35          0.00       191.93 o                         
 -13   0  14        570.62        732.82       186.90 o                         
 -12   0  14       6446.66       6442.11       397.31 o                         
 -11   0  14        482.18        378.25       141.93 o                         
 -10   0  14        224.18        105.12       170.35 o                         
  -9   0  14       1025.35        861.04       129.27 o                         
  -8   0  14      11199.49      11254.86       389.26 o                         
  -7   0  14       3918.60       4021.68       318.82 o                         
  -6   0  14        112.01          0.00       154.92 o                         
  -5   0  14         37.40          0.00       134.81 o                         
  -4   0  14       4820.73       5559.20       379.71 o                         
  -3   0  14       1595.90       1824.87       245.04 o                         
  -2   0  14      20736.62      21906.05       754.96 o                         
  -1   0  14       7037.66       7826.29       459.12 o                         
   0   0  14      31963.01      33736.09       955.17 o                         
   1   0  14        182.29        134.45       137.91 o                         
   2   0  14        867.22        873.76       254.20 o                         
   3   0  14       1163.13       1292.19       223.82 o                         
   4   0  14         28.06        243.33       157.69 o                         
   5   0  14       1128.08       1532.73       264.20 o                         
 -14   1  14         17.65         29.82       121.76 o                         
 -13   1  14       2756.17       2945.09       232.50 o                         
 -12   1  14         37.19         23.87       117.65 o                         
 -11   1  14        314.38        322.15       114.65 o                         
 -10   1  14        361.04        274.33       101.26 o                         
  -9   1  14       2567.58       2362.48       128.41 o                         
  -8   1  14        952.63        937.91        86.48 o                         
  -7   1  14          4.27        208.44        64.79 o                         
  -6   1  14       3232.07       3281.86       150.28 o                         
  -5   1  14        966.30        776.48       121.91 o                         
  -4   1  14       4709.66       4775.74       256.45 o                         
  -3   1  14        494.61        639.38       128.97 o                         
  -2   1  14         29.48          0.00       119.15 o                         
  -1   1  14       3554.50       3757.33       213.22 o                         
   0   1  14        506.09        402.98       103.21 o                         
   1   1  14        315.05        424.37       124.51 o                         
   2   1  14          0.88          0.00       112.74 o                         
   3   1  14        800.43        740.70       130.65 o                         
   4   1  14         58.96        144.70       111.92 o                         
   5   1  14       4033.43       3500.02       271.26 o                         
 -14   2  14          1.77         41.92       122.68 o                         
 -13   2  14        568.26        601.76       120.41 o                         
 -12   2  14        252.09        453.73       117.01 o                         
 -11   2  14         97.16        166.22        99.90 o                         
 -10   2  14      10693.20      11416.49       367.23 o                         
  -9   2  14         69.32        216.29        64.70 o                         
  -8   2  14       2543.44       2512.44       131.79 o                         
  -7   2  14       2978.50       3084.64       147.34 o                         
  -6   2  14         54.73         80.95        61.77 o                         
  -5   2  14        943.45        894.79       118.66 o                         
  -4   2  14       7781.81       7722.30       326.77 o                         
  -3   2  14       7382.42       7748.30       329.78 o                         
  -2   2  14      11453.25      12384.36       369.26 o                         
  -1   2  14         33.64          0.00       102.37 o                         
   0   2  14        332.18        299.41       115.96 o                         
   1   2  14         67.10         73.17       101.49 o                         
   2   2  14       8311.03       8025.60       348.34 o                         
   3   2  14        128.79         80.79       112.64 o                         
   4   2  14         10.62          6.63       204.47 o                         
 -13   3  14        213.70          0.00       106.48 o                         
 -12   3  14        383.62        362.52       116.41 o                         
 -11   3  14          7.80        149.62       105.32 o                         
 -10   3  14       3529.63       3680.29       212.99 o                         
  -9   3  14        425.24        349.96        70.51 o                         
  -8   3  14        381.21        423.98        74.14 o                         
  -7   3  14        335.46        332.75        72.99 o                         
  -6   3  14        680.87        716.41       109.39 o                         
  -5   3  14        238.94        111.97        96.76 o                         
  -4   3  14        489.25        414.68       110.67 o                         
  -3   3  14         13.56         82.15       199.24 o                         
  -2   3  14          3.80          0.00       146.19 o                         
  -1   3  14        463.82        184.21       110.62 o                         
   0   3  14        574.86        371.60       171.38 o                         
   1   3  14       1390.99       1550.24       168.68 o                         
   2   3  14         22.97          0.00       107.79 o                         
   3   3  14      10023.95       9781.32       466.49 o                         
   4   3  14         10.35         22.11       142.09 o                         
 -12   4  14        287.38        255.95       108.25 o                         
 -11   4  14         25.66         90.74       107.23 o                         
 -10   4  14        295.23        210.13       119.99 o                         
  -9   4  14        487.95        334.06       111.42 o                         
  -8   4  14        164.42        202.33        73.29 o                         
  -7   4  14        891.36       1009.02        95.46 o                         
  -6   4  14        180.06        146.34        75.15 o                         
  -5   4  14       1822.59       1717.94       158.58 o                         
  -4   4  14          5.99         82.50        97.49 o                         
  -3   4  14        810.08        664.79       127.71 o                         
  -2   4  14        145.38        119.41       111.01 o                         
  -1   4  14        105.99        245.74       100.64 o                         
   0   4  14       3357.94       3143.80       220.50 o                         
   1   4  14          0.69          0.00       106.90 o                         
   2   4  14         66.88         32.65       106.74 o                         
   3   4  14          9.35         18.46       120.80 o                         
 -11   5  14         42.66         60.65       140.41 o                         
 -10   5  14       1741.70       1917.53       246.32 o                         
  -9   5  14        246.35        379.40        89.97 o                         
  -8   5  14       1787.47       1651.15       124.82 o                         
  -7   5  14       1531.00       1520.65       121.72 o                         
  -6   5  14          2.75         35.25       104.31 o                         
  -5   5  14          1.03          0.00        99.51 o                         
  -4   5  14        132.61         72.52       103.16 o                         
  -3   5  14        154.63        207.99        95.54 o                         
  -2   5  14        351.85        207.80       111.15 o                         
  -1   5  14         64.69         41.69       110.09 o                         
   0   5  14        215.64        316.65       188.92 o                         
   1   5  14       3032.12       3107.94       288.32 o                         
   2   5  14        160.67        367.77       120.75 o                         
  -9   6  14          1.27        139.43       113.09 o                         
  -8   6  14        777.08       1059.86       118.21 o                         
  -7   6  14       1133.43       1080.90       133.41 o                         
  -6   6  14         67.10        195.02        95.00 o                         
  -5   6  14        644.02        614.74       117.81 o                         
  -4   6  14       1800.31       1780.89       165.24 o                         
  -3   6  14         61.22          0.00       104.34 o                         
  -2   6  14        546.19        482.77       154.43 o                         
  -1   6  14        327.01        328.01       121.95 o                         
   0   6  14        262.53        215.41       150.85 o                         
 -13   1  15       1868.20       1734.96       195.50 o                         
 -12   1  15          6.97          0.00       121.96 o                         
 -11   1  15       3930.76       3704.66       245.61 o                         
 -10   1  15       2596.06       2341.59       196.66 o                         
  -9   1  15        719.24        781.79        88.13 o                         
  -8   1  15       1481.85       1564.53       116.91 o                         
  -7   1  15       1230.15       1014.91       137.64 o                         
  -6   1  15        771.08        902.57       136.99 o                         
  -5   1  15         70.53        176.24       110.20 o                         
  -4   1  15       1248.99       1104.73       154.97 o                         
  -3   1  15       1381.08       1825.68       191.05 o                         
  -2   1  15        243.60        218.48       118.71 o                         
  -1   1  15       4870.59       5198.10       283.79 o                         
   0   1  15          0.64         77.76       113.64 o                         
   1   1  15         76.44        107.54       107.82 o                         
   2   1  15        475.81        471.47       133.43 o                         
   3   1  15       2065.95       2231.63       229.56 o                         
   4   1  15        618.30        593.13       148.24 o                         
 -13   2  15        711.83        984.98       165.67 o                         
 -12   2  15        479.80        371.88       127.51 o                         
 -11   2  15       1040.47        877.24       136.26 o                         
 -10   2  15       4460.60       4296.92       257.44 o                         
  -9   2  15         19.75          0.00        67.07 o                         
  -8   2  15       4651.97       4354.78       181.50 o                         
  -7   2  15       2189.70       2146.19       163.77 o                         
  -6   2  15       2742.28       2808.35       187.61 o                         
  -5   2  15        837.98        842.85       132.41 o                         
  -4   2  15         20.38        204.29       119.26 o                         
  -3   2  15        476.34        535.18       128.04 o                         
  -2   2  15        311.04        364.84       108.79 o                         
  -1   2  15        862.90        488.78       110.86 o                         
   0   2  15       1585.49       1715.29       171.54 o                         
   1   2  15        189.25        137.15       106.26 o                         
   2   2  15       4693.38       4960.53       283.17 o                         
   3   2  15          1.42          0.00       145.45 o                         
 -12   3  15        116.08        110.58       117.98 o                         
 -11   3  15        104.67         40.00        99.60 o                         
 -10   3  15          2.63          0.00        93.45 o                         
  -9   3  15         12.62          9.37        76.88 o                         
  -8   3  15       4386.40       4494.42       181.42 o                         
  -7   3  15        688.52        843.30       114.39 o                         
  -6   3  15       2564.93       2514.66       186.55 o                         
  -5   3  15         24.84        108.51        94.43 o                         
  -4   3  15       2744.98       2574.90       214.91 o                         
  -3   3  15        340.06        336.21       130.29 o                         
  -2   3  15        246.43        198.78       127.58 o                         
  -1   3  15        772.11        912.67       167.90 o                         
   0   3  15        208.81        366.11       139.90 o                         
   1   3  15       1457.03       1488.84       174.04 o                         
   2   3  15        549.34        806.08       163.50 o                         
   3   3  15         18.97         95.01       127.04 o                         
 -11   4  15          5.01        176.95       119.24 o                         
 -10   4  15        110.19         90.71        88.73 o                         
  -9   4  15        101.91          0.00        78.82 o                         
  -8   4  15       8621.69       8362.59       255.69 o                         
  -7   4  15       1171.31       1087.79       119.54 o                         
  -6   4  15       8054.85       7907.91       312.80 o                         
  -5   4  15       1251.82       1071.26       144.16 o                         
  -4   4  15        981.13        738.41       119.06 o                         
  -3   4  15         45.11        224.61       102.40 o                         
  -2   4  15       4228.24       4362.29       263.43 o                         
  -1   4  15       2042.80       2010.55       219.65 o                         
   0   4  15       8464.73       8403.08       406.44 o                         
   1   4  15          7.02          0.00       152.65 o                         
   2   4  15          0.82          0.00       127.72 o                         
 -10   5  15        260.72        561.23       152.10 o                         
  -9   5  15       1087.24       1004.03       171.73 o                         
  -8   5  15         53.14        111.56        86.80 o                         
  -7   5  15          1.11         54.03        85.44 o                         
  -6   5  15        102.89         88.70       100.64 o                         
  -5   5  15         27.99          0.00       102.15 o                         
  -4   5  15       2530.35       2415.51       188.78 o                         
  -3   5  15        337.15        289.93       127.74 o                         
  -2   5  15        806.88        731.26       153.39 o                         
  -1   5  15        791.00        747.37       150.59 o                         
   0   5  15          1.23        216.29       173.45 o                         
  -7   6  15       2380.75       2316.28       190.22 o                         
  -6   6  15       1154.65       1084.90       198.72 o                         
  -5   6  15       1153.74        819.54       107.89 o                         
  -4   6  15        409.45        508.27       119.80 o                         
  -3   6  15       1325.49       1117.97       162.13 o                         
  -2   6  15        176.00        189.01       143.99 o                         
 -13   0  16        355.87        347.93       204.74 o                         
 -12   0  16       1439.12       1074.65       236.95 o                         
 -11   0  16        268.14        233.08       157.32 o                         
 -10   0  16       2148.31       2197.14       374.89 o                         
  -9   0  16         13.00         54.77       118.07 o                         
  -8   0  16       6223.82       6242.38       370.24 o                         
  -7   0  16        778.25        977.95       200.13 o                         
  -6   0  16      15792.03      15868.23       707.84 o                         
  -5   0  16       6923.26       7229.09       461.85 o                         
  -4   0  16      19836.52      19915.77       774.51 o                         
  -3   0  16         26.96          0.00       166.37 o                         
  -2   0  16          7.14        148.63       198.34 o                         
  -1   0  16       3649.06       4237.70       375.25 o                         
   0   0  16        220.96        420.56       175.56 o                         
   1   0  16          2.64          0.00       251.88 o                         
   2   0  16         70.71         59.80       231.26 o                         
 -13   1  16        953.89        964.41       161.83 o                         
 -12   1  16        303.50        214.29       131.77 o                         
 -11   1  16         13.53          0.00       104.65 o                         
 -10   1  16        578.10        509.60       145.84 o                         
  -9   1  16          2.21          0.00        76.64 o                         
  -8   1  16       3210.49       3137.00       190.61 o                         
  -7   1  16        831.49        981.78       146.95 o                         
  -6   1  16        126.32        102.87       113.50 o                         
  -5   1  16         49.04        174.48       114.07 o                         
  -4   1  16       2714.92       2852.90       224.06 o                         
  -3   1  16         34.65         27.24       114.30 o                         
  -2   1  16       2288.62       2226.52       202.14 o                         
  -1   1  16        970.89       1018.92       163.93 o                         
   0   1  16         23.13         46.59       108.00 o                         
   1   1  16       7101.12       7058.80       335.85 o                         
   2   1  16          0.76        163.15       157.02 o                         
 -12   2  16         81.76         43.48       115.41 o                         
 -11   2  16        638.99        459.15       125.32 o                         
 -10   2  16        334.58        258.43       154.22 o                         
  -9   2  16        122.69        116.81       112.96 o                         
  -8   2  16        355.00        281.04       129.77 o                         
  -7   2  16       3854.64       4251.09       254.59 o                         
  -6   2  16       6699.67       7061.84       331.36 o                         
  -5   2  16        818.04        768.17       146.83 o                         
  -4   2  16       4946.71       4998.56       285.06 o                         
  -3   2  16         41.86         86.73       111.30 o                         
  -2   2  16       5688.21       5513.54       305.81 o                         
  -1   2  16        224.81        210.17       139.65 o                         
   0   2  16        163.14        259.54       216.37 o                         
   1   2  16        788.48        632.53       149.80 o                         
   2   2  16       4756.76       5367.08       298.47 o                         
 -12   3  16        370.61        325.42       136.22 o                         
 -11   3  16       4227.14       4025.55       256.83 o                         
 -10   3  16         19.47          0.00       125.56 o                         
  -9   3  16       1436.45       1208.11       153.53 o                         
  -8   3  16          1.69          0.00        95.92 o                         
  -7   3  16        585.29        639.04       125.31 o                         
  -6   3  16       1006.96        916.73       131.18 o                         
  -5   3  16        277.08        325.72       126.10 o                         
  -4   3  16       3080.05       3398.00       268.68 o                         
  -3   3  16        351.94        244.72       143.32 o                         
  -2   3  16        917.91        685.28       180.95 o                         
  -1   3  16       5302.35       4906.79       322.82 o                         
   0   3  16         23.02         21.83       133.34 o                         
   1   3  16        339.65        618.47       155.01 o                         
 -10   4  16          5.24         53.33       113.77 o                         
  -9   4  16        103.49        129.56        90.83 o                         
  -8   4  16        110.20         66.07        79.42 o                         
  -7   4  16         23.88         42.46        92.73 o                         
  -6   4  16        291.60        276.96       106.59 o                         
  -5   4  16        801.21        776.22       126.10 o                         
  -4   4  16        714.76        744.69       146.32 o                         
  -3   4  16         18.53        122.66       111.53 o                         
  -2   4  16          7.90          0.00       140.29 o                         
  -1   4  16        986.60        791.03       191.34 o                         
   0   4  16          5.80          0.00       132.70 o                         
  -8   5  16        454.75        672.45       109.79 o                         
  -7   5  16         27.79          0.00        90.57 o                         
  -6   5  16       1683.24       1572.30       154.50 o                         
  -5   5  16          5.38        207.82       115.18 o                         
  -4   5  16         13.04          0.00       110.83 o                         
  -3   5  16        123.29        230.61       130.67 o                         
  -2   5  16         21.90        186.82       136.09 o                         
 -12   1  17       2295.57       2236.32       267.93 o                         
 -11   1  17        785.55        661.26       185.32 o                         
 -10   1  17       2271.53       2737.28       311.27 o                         
  -9   1  17       1048.54        852.76       148.25 o                         
  -8   1  17       1010.06       1065.08       140.29 o                         
  -7   1  17        292.89         76.13       117.91 o                         
  -6   1  17        836.94        890.01       148.33 o                         
  -5   1  17         15.61          0.00       121.16 o                         
  -4   1  17        641.92        787.37       144.80 o                         
  -3   1  17          4.01         56.25       123.07 o                         
  -2   1  17         51.55          0.00       127.82 o                         
  -1   1  17       1128.47       1161.83       168.78 o                         
   0   1  17         93.51          0.00       150.10 o                         
 -11   2  17        159.76        231.52       160.86 o                         
 -10   2  17        700.10        487.03       201.06 o                         
  -9   2  17          3.54         21.31       104.35 o                         
  -8   2  17       1456.67       1693.40       151.23 o                         
  -7   2  17         46.59        146.00       121.61 o                         
  -6   2  17       1335.24       1477.95       178.24 o                         
  -5   2  17        867.63        853.54       150.34 o                         
  -4   2  17       3156.14       3181.62       243.28 o                         
  -3   2  17        940.01        812.72       149.97 o                         
  -2   2  17       5417.26       5293.55       327.96 o                         
  -1   2  17        258.34        321.16       182.49 o                         
   0   2  17         33.25        139.75       161.72 o                         
 -10   3  17       1028.47        975.59       210.93 o                         
  -9   3  17        838.45        664.67       133.75 o                         
  -8   3  17        444.86        194.50       110.67 o                         
  -7   3  17       1012.16        834.71       133.63 o                         
  -6   3  17        571.94        505.29       139.26 o                         
  -5   3  17          0.46         62.41       121.04 o                         
  -4   3  17          5.95          0.00       136.89 o                         
  -3   3  17        259.21         42.35       189.58 o                         
  -2   3  17        803.02        508.31       143.49 o                         
  -1   3  17          0.53          0.00       137.49 o                         
  -9   4  17       1397.62       1194.44       146.61 o                         
  -8   4  17        190.87         79.06       106.51 o                         
  -7   4  17         52.41        219.11       112.71 o                         
  -6   4  17        911.31        735.59       137.92 o                         
  -5   4  17       4765.48       4332.18       276.32 o                         
  -4   4  17       6113.01       5616.07       312.74 o                         
  -3   4  17         78.26        192.68       120.72 o                         
 -10   0  18       2844.85       2859.61       534.62 o                         
  -9   0  18       3237.14       3197.79      1285.67 o                         
  -8   0  18       1973.24       2271.87       342.74 o                         
  -7   0  18          0.34          0.00       248.42 o                         
  -6   0  18       1659.63       1776.70       253.93 o                         
  -5   0  18       5959.37       6776.65       541.90 o                         
  -4   0  18        321.78        493.58       182.12 o                         
  -3   0  18        916.51        555.55       194.07 o                         
  -2   0  18        896.02        525.80       174.55 o                         
  -1   0  18        830.28       1329.49       249.54 o                         
 -10   1  18          0.97        149.23       185.76 o                         
  -9   1  18       1210.92       1273.79       231.52 o                         
  -8   1  18        334.33        268.91       166.11 o                         
  -7   1  18        569.40        628.68       133.32 o                         
  -6   1  18       2742.36       2621.26       224.61 o                         
  -5   1  18        241.93        421.50       132.13 o                         
  -4   1  18          0.27        116.73       118.25 o                         
  -3   1  18       1210.74       1389.41       184.61 o                         
  -2   1  18       1472.62       1799.01       196.54 o                         
  -9   2  18        163.91         72.04       184.03 o                         
  -8   2  18       5147.45       5635.05       290.95 o                         
  -7   2  18         39.74          0.00       177.00 o                         
  -6   2  18        866.73       1038.05       174.37 o                         
  -5   2  18        742.07        532.07       153.40 o                         
  -4   2  18        340.95        207.90       167.11 o                         
  -3   2  18       4746.94       4556.80       293.73 o                         
  -2   2  18       4856.02       4666.48       319.89 o                         
  -8   3  18       2131.82       2375.18       189.41 o                         
  -7   3  18         33.62         15.70       121.02 o                         
  -6   3  18        150.13        256.49       125.75 o                         
  -5   3  18         12.67          0.00       129.75 o                         
  -4   3  18         93.28         60.89       139.24 o                         
  -6   1  19        190.19         25.22       159.25 o                         
                                                                                
