# Supplementary material for: Properties and interactions – melting point of tri­bromo­benzene isomers
Source: Acta Crystallogr B Struct Sci Cryst Eng Mater. 2021 Jul 24;77(Pt 4):632–7. doi: 10.1107/S2052520621006399 (PMC8500239; doi:10.1107/S2052520621006399)
Supplement: Supplementary file 4 [file b-77-00632-123TBB_100Ksup4.hkl]

data_123TBB_100K                                                                
_shelx_title ' 123TBB_100K in P2(1)/c'                                          
_shelx_refln_list_code          4                                               
_shelx_F_calc_maximum      529.23                                               
_exptl_crystal_F_000      1152.00                                               
_reflns_d_resolution_high  0.8107                                               
                                                                                
loop_                                                                           
 _space_group_symop_operation_xyz                                               
 'x, y, z'                                                                      
 '-x, y+1/2, -z+1/2'                                                            
 '-x, -y, -z'                                                                   
 'x, -y-1/2, z-1/2'                                                             
                                                                                
_cell_length_a    12.7973                                                       
_cell_length_b     8.2623                                                       
_cell_length_c    15.4666                                                       
_cell_angle_alpha  90.000                                                       
_cell_angle_beta  113.102                                                       
_cell_angle_gamma  90.000                                                       
                                                                                
_shelx_F_squared_multiplier     1.000                                           
                                                                                
loop_                                                                           
 _refln_index_h                                                                 
 _refln_index_k                                                                 
 _refln_index_l                                                                 
 _refln_F_squared_calc                                                          
 _refln_F_squared_meas                                                          
 _refln_F_squared_sigma                                                         
 _refln_observed_status                                                         
   2   0   0      20663.33      20184.98       169.92 o                         
   3   0   0      23612.68      24734.04       436.50 o                         
   4   0   0         83.47        150.59        28.60 o                         
   5   0   0       3318.02       3220.18        92.56 o                         
   6   0   0       8529.46       8483.75       190.84 o                         
   7   0   0        320.10        341.00        53.29 o                         
   8   0   0      13155.57      12503.60       263.73 o                         
   9   0   0      12608.14      12533.20       279.38 o                         
  10   0   0        432.30        465.94        71.77 o                         
  11   0   0      12093.11      12602.30       525.49 o                         
  12   0   0       5225.30       5082.57       369.73 o                         
  13   0   0      10145.94      10373.72       539.78 o                         
  14   0   0       1181.16       1453.94       239.16 o                         
   1   1   0       8443.48       9486.16       103.33 o                         
   2   1   0      13310.41      13422.60       133.08 o                         
   3   1   0      10387.58      10409.95       130.10 o                         
   4   1   0       7488.16       7381.17       106.00 o                         
   5   1   0       8629.42       8619.96       138.68 o                         
   6   1   0      33140.02      33628.07       653.84 o                         
   7   1   0       6535.03       6840.20       129.65 o                         
   8   1   0       2945.59       2932.80        93.24 o                         
   9   1   0        858.10        825.09        61.25 o                         
  10   1   0       2825.71       2883.10       103.97 o                         
  11   1   0       2998.82       3235.27       190.02 o                         
  12   1   0       1915.05       2121.41       191.33 o                         
  13   1   0       6962.17       7400.99       349.41 o                         
  14   1   0         52.82        287.84       138.41 o                         
   0   2   0       7397.47       7068.05       221.91 o                         
   1   2   0        374.09        508.98        39.71 o                         
   2   2   0     187245.50     181493.17      1903.70 o                         
   3   2   0      18971.64      18369.86       265.26 o                         
   4   2   0       5040.69       4686.29       102.12 o                         
   5   2   0       7491.44       7507.85       130.46 o                         
   6   2   0      13820.55      13484.18       184.54 o                         
   7   2   0       4965.89       4890.97       119.51 o                         
   8   2   0       8840.84       8592.48       155.91 o                         
   9   2   0       6720.10       6614.70       156.73 o                         
  10   2   0       5463.46       5379.63       158.65 o                         
  11   2   0        775.79        867.84       113.04 o                         
  12   2   0       4714.00       4688.62       239.88 o                         
  13   2   0       5745.78       6152.09       319.30 o                         
  14   2   0        124.66         64.40       169.37 o                         
   1   3   0       3269.94       3636.64       125.18 o                         
   2   3   0       1756.67       1961.07        72.77 o                         
   3   3   0      23759.53      23856.57       272.17 o                         
   4   3   0        127.88        279.43        48.97 o                         
   5   3   0      25879.84      25490.28       313.71 o                         
   6   3   0       2467.64       2352.98        99.13 o                         
   7   3   0      10755.55      10015.55       197.91 o                         
   8   3   0       2586.12       2642.28       111.87 o                         
   9   3   0         30.67         80.33        53.03 o                         
  10   3   0       2106.11       2159.23       109.88 o                         
  11   3   0       5006.30       4806.20       212.59 o                         
  12   3   0        165.34        126.49       103.98 o                         
  13   3   0       5277.01       5600.33       327.99 o                         
   0   4   0      15129.55      16399.24       681.95 o                         
   1   4   0       1872.49       1825.06       113.68 o                         
   2   4   0         14.75        201.15       107.89 o                         
   3   4   0        111.85        127.61        73.49 o                         
   4   4   0       1619.04       1732.98       102.73 o                         
   5   4   0      10300.48      10284.34       238.74 o                         
   6   4   0        586.21        646.95        55.46 o                         
   7   4   0        900.53        962.81        78.86 o                         
   8   4   0        738.93        672.86        74.04 o                         
   9   4   0        238.09        143.92        72.87 o                         
  10   4   0        668.79        602.84        77.05 o                         
  11   4   0        174.81        221.86        87.15 o                         
  12   4   0         93.03          0.00       121.16 o                         
  13   4   0        949.67        735.09       265.89 o                         
   1   5   0        230.46         84.57       129.28 o                         
   2   5   0        884.97        895.19       163.00 o                         
   3   5   0       7238.70       6914.92       352.74 o                         
   4   5   0        229.50        206.89        58.84 o                         
   5   5   0      14885.58      14891.28       369.83 o                         
   6   5   0         22.26          0.00        77.93 o                         
   7   5   0      16490.41      15937.86       326.18 o                         
   8   5   0       3364.41       3406.68       160.61 o                         
   9   5   0          3.02          0.00        70.36 o                         
  10   5   0       2532.03       2364.52       145.40 o                         
  11   5   0       5094.54       5225.54       283.76 o                         
  12   5   0       1160.52        945.04       194.96 o                         
   0   6   0      11172.17      13181.33      1869.28 o                         
   1   6   0       1757.09       1823.99       242.17 o                         
   2   6   0       7339.37       7857.94       430.70 o                         
   3   6   0       3879.33       4108.08       299.72 o                         
   4   6   0        203.47        323.22       156.95 o                         
   5   6   0       6187.35       5805.72       377.73 o                         
   6   6   0       3106.79       2885.03       288.41 o                         
   7   6   0       5228.16       5320.23       324.25 o                         
   8   6   0       6054.03       5598.30       259.43 o                         
   9   6   0        255.64        331.21       118.38 o                         
  10   6   0       1347.04       1170.89       154.49 o                         
  11   6   0        152.78        201.31       115.76 o                         
   1   7   0       3154.98       3709.33       333.71 o                         
   2   7   0       1108.14        958.10       206.28 o                         
   3   7   0         36.86        246.55       163.86 o                         
   4   7   0       2518.84       2603.80       278.20 o                         
   5   7   0       8705.93       8772.70       489.55 o                         
   6   7   0       5605.17       6054.62       477.82 o                         
   7   7   0       2069.02       2529.06       308.01 o                         
   8   7   0        953.37       1111.64       176.89 o                         
   9   7   0        604.86        680.30       136.76 o                         
  10   7   0       3992.12       3791.72       275.97 o                         
   0   8   0      40560.52      44060.39      1926.38 o                         
   1   8   0        101.27         53.06       170.87 o                         
   2   8   0       7153.11       8419.81       503.14 o                         
   3   8   0       7008.89       7503.68       476.81 o                         
   4   8   0          3.10        155.18       193.93 o                         
   5   8   0        164.19        143.81       191.56 o                         
   6   8   0       1406.34       1654.05       273.28 o                         
   7   8   0        120.56          0.00       199.19 o                         
   8   8   0       4345.17       4550.53       311.65 o                         
   1   9   0        527.23        701.96       187.66 o                         
   2   9   0        122.50          0.00       178.93 o                         
   3   9   0       6816.58       8128.59       481.66 o                         
   4   9   0        202.14        257.20       162.54 o                         
   5   9   0         22.35          0.00       206.08 o                         
   6   9   0       1043.89       1020.41       256.10 o                         
   0  10   0       1512.59       1182.14       340.20 o                         
   1  10   0         25.19        185.06       222.64 o                         
   2  10   0       7676.00       8487.07       528.31 o                         
 -14   1   1         10.32          0.00       145.78 o                         
 -13   1   1       6946.41       7190.75       369.68 o                         
 -12   1   1         10.06         47.34        87.23 o                         
 -11   1   1      26941.85      27808.28       532.68 o                         
 -10   1   1       3309.13       3288.10       101.78 o                         
  -9   1   1      21809.13      21117.05       270.32 o                         
  -8   1   1       7281.56       7046.46       130.50 o                         
  -7   1   1       2197.97       2266.85        72.26 o                         
  -6   1   1       1717.05       1818.62        60.22 o                         
  -5   1   1       6630.62       6291.03        91.72 o                         
  -4   1   1      11920.09      11924.11       107.04 o                         
  -3   1   1      53389.32      53752.57       517.98 o                         
  -2   1   1          5.12         63.47        12.42 o                         
   0   1   1          3.08         57.39        28.69 o                         
   1   1   1       6055.74       6660.64       100.40 o                         
   2   1   1        288.26        540.74        39.35 o                         
   3   1   1       1823.05       1879.69        72.74 o                         
   4   1   1       5349.92       5227.19       122.87 o                         
   5   1   1      19698.82      19920.35       247.29 o                         
   6   1   1      11287.47      11530.91       169.63 o                         
   7   1   1      50170.93      49600.20       495.41 o                         
   8   1   1        852.16        812.43        58.73 o                         
   9   1   1      21202.57      20759.79       266.91 o                         
  10   1   1        854.73        799.77        81.58 o                         
  11   1   1       3846.11       3767.49       228.53 o                         
  12   1   1         18.76         36.89       132.48 o                         
  13   1   1       2155.09       2353.20       222.56 o                         
  14   1   1        542.54        285.83       167.60 o                         
 -14   2   1         23.43          0.00       202.74 o                         
 -13   2   1       1685.97       2054.75       238.46 o                         
 -12   2   1       2724.07       2784.81       192.42 o                         
 -11   2   1       2959.42       2991.83       187.31 o                         
 -10   2   1       2060.63       2147.34        92.42 o                         
  -9   2   1      19160.99      19289.41       266.33 o                         
  -8   2   1       7633.88       7356.85       165.12 o                         
  -7   2   1       3315.61       3192.77       100.72 o                         
  -6   2   1      29532.80      29079.69       277.28 o                         
  -5   2   1       1860.38       1983.60        80.71 o                         
  -4   2   1       8673.58       8619.92       160.52 o                         
  -3   2   1       4615.47       4784.07       110.64 o                         
  -2   2   1         32.29         94.38        47.55 o                         
  -1   2   1        102.60        528.31       186.19 o                         
   0   2   1       1109.37       1300.63        69.07 o                         
   1   2   1        843.25       1037.05        68.65 o                         
   2   2   1     149334.16     145000.34       987.12 o                         
   3   2   1       4297.96       4385.53        97.30 o                         
   4   2   1      38396.89      37527.77       292.03 o                         
   5   2   1      11918.82      11325.58       160.70 o                         
   6   2   1        784.49        797.92        50.29 o                         
   7   2   1       5924.56       5871.94       113.53 o                         
   8   2   1       3113.57       3031.91        84.90 o                         
   9   2   1         42.95          0.00        50.90 o                         
  10   2   1       1467.28       1556.96        94.82 o                         
  11   2   1       2044.99       2122.15       155.07 o                         
  12   2   1        367.67        364.12       121.32 o                         
  13   2   1        712.94        707.61       143.93 o                         
 -14   3   1         16.93         40.84       144.63 o                         
 -13   3   1       9378.41      10191.28       414.61 o                         
 -12   3   1        354.51        428.18       129.10 o                         
 -11   3   1       7943.73       7856.85       345.54 o                         
 -10   3   1        401.33        355.74        56.50 o                         
  -9   3   1       2162.60       2090.15       101.21 o                         
  -8   3   1       6231.26       6042.01       157.58 o                         
  -7   3   1         79.43        140.39        46.30 o                         
  -6   3   1      40192.38      39859.50       428.58 o                         
  -5   3   1       4628.38       4494.07       127.47 o                         
  -4   3   1       6142.54       5899.70       158.36 o                         
  -3   3   1       3457.62       3730.85       156.42 o                         
  -2   3   1         29.84         67.67        60.48 o                         
  -1   3   1      21401.21      20970.83       351.13 o                         
   0   3   1         24.16         80.94        49.08 o                         
   1   3   1         18.08        126.84        65.60 o                         
   2   3   1      11316.56      11398.24       220.25 o                         
   3   3   1       3790.28       3523.03       135.12 o                         
   4   3   1       4274.93       4285.61       113.46 o                         
   5   3   1      16330.71      15782.36       221.99 o                         
   6   3   1       3546.86       3379.48       104.16 o                         
   7   3   1      10657.20      10032.38       177.60 o                         
   8   3   1       5912.83       5470.53       213.71 o                         
   9   3   1      12578.32      12518.79       251.38 o                         
  10   3   1        839.93        757.33        73.35 o                         
  11   3   1        151.82        157.27        77.80 o                         
  12   3   1       5741.45       6041.68       300.94 o                         
  13   3   1        373.60        443.62       123.42 o                         
 -13   4   1       7215.83       7540.83       415.64 o                         
 -12   4   1       2233.04       2553.87       280.94 o                         
 -11   4   1       9956.54       9676.78       412.61 o                         
 -10   4   1       1446.18       1335.69       107.68 o                         
  -9   4   1        468.90        371.46        69.81 o                         
  -8   4   1      10161.85       9672.36       238.17 o                         
  -7   4   1      18433.42      18306.95       338.84 o                         
  -6   4   1      31049.03      29633.24       553.17 o                         
  -5   4   1       2739.89       2545.24       177.94 o                         
  -4   4   1      70034.12      70163.13      1592.50 o                         
  -3   4   1      13009.24      13098.50       358.99 o                         
  -2   4   1         13.36         17.06       111.80 o                         
  -1   4   1        471.27        301.68       118.09 o                         
   0   4   1     133675.31     132533.92       957.62 o                         
   1   4   1          5.59         36.44        29.34 o                         
   2   4   1      33933.51      34941.48       465.80 o                         
   3   4   1      10472.88      10053.07       220.46 o                         
   4   4   1      50842.91      50226.24       675.08 o                         
   5   4   1       3544.25       3408.94       120.47 o                         
   6   4   1      10020.21       9592.15       216.25 o                         
   7   4   1       5270.81       5327.54       168.92 o                         
   8   4   1       1157.75        993.57        83.67 o                         
   9   4   1      17374.38      17337.91       319.34 o                         
  10   4   1       2171.99       2026.66       120.59 o                         
  11   4   1        557.29        444.28       125.57 o                         
  12   4   1       3286.67       2907.63       210.98 o                         
  13   4   1       1053.31        809.93       143.08 o                         
 -12   5   1        696.93        916.40       203.11 o                         
 -11   5   1        201.60        128.93       108.57 o                         
 -10   5   1       8392.39       8441.47       347.23 o                         
  -9   5   1       1580.88       1380.09       157.10 o                         
  -8   5   1       2594.88       2808.82       202.39 o                         
  -7   5   1        396.23        570.11       182.59 o                         
  -6   5   1       2532.39       2746.08       341.17 o                         
  -5   5   1        105.61        142.76       122.65 o                         
  -4   5   1      13000.52      12371.12       261.74 o                         
  -3   5   1       6784.27       6533.08       341.54 o                         
  -2   5   1          1.99          0.00       128.34 o                         
  -1   5   1      21977.75      21922.68       788.02 o                         
   0   5   1          0.15          0.00       147.02 o                         
   1   5   1       1282.57       1408.91       130.57 o                         
   2   5   1         46.19         74.67        80.27 o                         
   3   5   1      14945.53      15062.53       244.80 o                         
   4   5   1       1349.16       1343.82       101.72 o                         
   5   5   1       1828.96       1760.27       132.30 o                         
   6   5   1      16258.18      15974.08       289.91 o                         
   7   5   1        652.23        557.33        73.93 o                         
   8   5   1       9218.59       9158.47       238.35 o                         
   9   5   1        866.04        985.34        97.23 o                         
  10   5   1       2867.91       2850.88       148.64 o                         
  11   5   1       1974.95       2023.49       161.34 o                         
  12   5   1         23.14        103.72       145.05 o                         
 -12   6   1       1670.25       1990.87       283.41 o                         
 -11   6   1       4405.97       4599.06       292.78 o                         
 -10   6   1       2453.96       2189.63       208.60 o                         
  -9   6   1       8538.95       9467.60       390.04 o                         
  -8   6   1       2999.96       3330.60       260.94 o                         
  -7   6   1       8853.53       8636.88       488.57 o                         
  -6   6   1      24264.60      23893.68       799.69 o                         
  -5   6   1        642.52        683.73       176.39 o                         
  -4   6   1       2059.19       1920.46       232.64 o                         
  -3   6   1      11083.29      11408.21       493.03 o                         
  -2   6   1         54.32         81.60       174.99 o                         
  -1   6   1        236.11        244.74       166.00 o                         
   0   6   1       1854.88       1943.98       239.47 o                         
   1   6   1        479.15        233.46       148.54 o                         
   2   6   1      75331.92      84392.70      1804.72 o                         
   3   6   1       4178.65       4062.32       298.41 o                         
   4   6   1      25923.97      25605.18       706.69 o                         
   5   6   1      10846.20      11131.65       356.04 o                         
   6   6   1        198.61        108.71        72.50 o                         
   7   6   1        317.46        299.81        99.63 o                         
   8   6   1        723.31        602.35        88.52 o                         
   9   6   1        758.14        695.07        97.00 o                         
  10   6   1        602.03        571.75        92.90 o                         
  11   6   1       1706.50       1965.92       201.96 o                         
 -10   7   1        371.06        734.00       159.40 o                         
  -9   7   1       7576.43       7317.06       366.86 o                         
  -8   7   1        202.56        279.19       136.07 o                         
  -7   7   1         32.18        182.33       200.75 o                         
  -6   7   1       3048.00       3427.97       351.38 o                         
  -5   7   1       1054.58       1150.26       206.91 o                         
  -4   7   1       1014.01       1006.08       219.16 o                         
  -3   7   1      10440.92      10800.64       508.88 o                         
  -2   7   1         49.12         21.19       158.07 o                         
  -1   7   1       5770.25       6154.86       408.49 o                         
   0   7   1         83.28        172.20       163.95 o                         
   1   7   1        525.15        497.96       176.64 o                         
   2   7   1       1693.15       1903.79       239.46 o                         
   3   7   1       3109.95       3428.78       300.35 o                         
   4   7   1        616.73        499.44       165.83 o                         
   5   7   1        617.27        626.86       164.82 o                         
   6   7   1       5202.08       5160.71       338.40 o                         
   7   7   1       2076.97       2247.45       220.34 o                         
   8   7   1       1110.34       1287.10       189.03 o                         
   9   7   1       1897.28       1819.84       203.32 o                         
  10   7   1         68.14         11.54       165.18 o                         
  -9   8   1       1245.64       1070.49       177.71 o                         
  -8   8   1        478.02        471.92       209.46 o                         
  -7   8   1       1907.37       1968.37       304.93 o                         
  -6   8   1         57.68         21.08       185.32 o                         
  -5   8   1        849.17        881.66       197.38 o                         
  -4   8   1       2054.54       2189.18       292.15 o                         
  -3   8   1       4050.65       4801.76       465.74 o                         
  -2   8   1         13.08          0.00       184.04 o                         
  -1   8   1       8264.38       8789.65       507.04 o                         
   0   8   1       6598.14       7045.48       450.52 o                         
   1   8   1       1980.43       2460.41       299.84 o                         
   2   8   1        673.34        825.65       217.51 o                         
   3   8   1        711.10        790.73       189.62 o                         
   4   8   1        789.59       1259.80       285.65 o                         
   5   8   1       5967.64       6363.97       420.44 o                         
   6   8   1        873.40       1042.42       239.24 o                         
   7   8   1        473.25        285.89       132.17 o                         
   8   8   1        151.04         98.76       123.11 o                         
  -7   9   1         90.90         79.13       281.63 o                         
  -6   9   1       1260.45       1341.12       293.20 o                         
  -5   9   1        960.76        826.97       258.74 o                         
  -4   9   1         88.54          0.00       183.49 o                         
  -3   9   1        310.77         33.51       175.30 o                         
  -2   9   1        211.83        290.07       206.52 o                         
  -1   9   1        334.96          0.00       201.00 o                         
   0   9   1        126.53        391.53       201.59 o                         
   1   9   1          9.50          0.00       170.96 o                         
   2   9   1        107.67          0.00       239.89 o                         
   3   9   1          1.33         39.38       157.08 o                         
   4   9   1        852.97        860.38       207.78 o                         
   5   9   1       1820.55       2613.06       341.18 o                         
   6   9   1         28.03        340.31       180.20 o                         
  -3  10   1       3635.85       4391.38       424.04 o                         
  -2  10   1          0.46          0.00       184.28 o                         
  -1  10   1       7053.31       8132.29       530.31 o                         
   0  10   1        269.69        453.50       276.04 o                         
   1  10   1       2134.40       2475.27       314.98 o                         
   2  10   1        786.91       1361.29       245.30 o                         
 -15   0   2       3440.23       4037.45       454.27 o                         
 -14   0   2       4402.07       5297.50       575.23 o                         
 -13   0   2        876.51        722.83       210.57 o                         
 -12   0   2          6.34         77.34       110.97 o                         
 -11   0   2       2465.75       2626.78       229.50 o                         
 -10   0   2      11638.41      11804.62       211.40 o                         
  -9   0   2        850.41        827.25        60.74 o                         
  -8   0   2       5993.08       6154.10       137.18 o                         
  -7   0   2      67607.48      67022.02       860.98 o                         
  -6   0   2      33817.77      32569.20       256.72 o                         
  -5   0   2       4182.27       4273.95       308.41 o                         
  -3   0   2       6449.64       6400.12       264.04 o                         
  -2   0   2      25570.31      25847.88       239.77 o                         
   0   0   2       6907.72       8513.20       365.35 o                         
   2   0   2        178.70       1707.98       365.07 o                         
   3   0   2       2816.44       2790.88       102.15 o                         
   4   0   2     152737.17     150530.78      1542.30 o                         
   5   0   2       7080.30       6784.34       183.88 o                         
   6   0   2      51584.23      50535.48       535.38 o                         
   7   0   2      12563.35      11966.31       264.96 o                         
   8   0   2       6413.01       6410.53       204.11 o                         
   9   0   2      31954.57      31227.22       499.58 o                         
  10   0   2        724.86        745.65       109.82 o                         
  11   0   2        181.04        322.30       143.97 o                         
  12   0   2       3323.03       3363.29       311.09 o                         
  13   0   2       1984.26       1974.50       322.34 o                         
 -15   1   2       3007.33       3146.08       301.75 o                         
 -14   1   2         45.75          0.00       151.46 o                         
 -13   1   2       5302.69       6132.40       373.05 o                         
 -12   1   2        536.73        268.38       110.22 o                         
 -11   1   2        222.12        156.99        79.64 o                         
 -10   1   2       6479.54       6579.99       127.31 o                         
  -9   1   2        779.61        684.16        39.54 o                         
  -8   1   2       5352.86       5135.84        94.28 o                         
  -7   1   2       4111.72       4004.97        88.35 o                         
  -6   1   2       6434.47       6334.55        97.26 o                         
  -5   1   2       2498.73       2524.59        57.69 o                         
  -4   1   2      28885.39      28796.40       240.65 o                         
  -3   1   2       3218.79       3438.05        55.32 o                         
  -2   1   2      14998.69      15455.75       165.86 o                         
  -1   1   2      31300.08      32493.28       244.53 o                         
   1   1   2       6187.49       6830.15        90.53 o                         
   2   1   2       4729.33       5259.35       140.82 o                         
   3   1   2      21840.53      21887.15       243.91 o                         
   4   1   2       3826.21       3996.07       120.17 o                         
   5   1   2       9699.43       9913.72       164.81 o                         
   6   1   2       5144.87       4977.48       123.51 o                         
   7   1   2        497.90        403.42        60.89 o                         
   8   1   2      15810.12      15196.87       206.53 o                         
   9   1   2       8565.15       8528.60       197.93 o                         
  10   1   2        258.49        231.29        75.78 o                         
  11   1   2        477.39        376.16        85.49 o                         
  12   1   2        655.62        551.61       140.69 o                         
  13   1   2       2052.03       2294.57       223.68 o                         
 -14   2   2        194.70          0.00       138.00 o                         
 -13   2   2        320.62        224.32       114.48 o                         
 -12   2   2        859.50       1116.46       157.30 o                         
 -11   2   2       5607.88       5838.66       287.27 o                         
 -10   2   2        570.55        694.26        63.95 o                         
  -9   2   2      17939.36      17703.34       267.11 o                         
  -8   2   2        553.96        526.82        49.17 o                         
  -7   2   2       9764.32       9644.96       160.94 o                         
  -6   2   2      35921.43      35869.54       342.53 o                         
  -5   2   2       5742.65       5880.60       189.57 o                         
  -4   2   2      12097.77      11277.36       248.74 o                         
  -3   2   2       6808.57       6942.90       164.23 o                         
  -2   2   2     176478.58     169684.16      1503.58 o                         
  -1   2   2        995.87       1156.09        96.34 o                         
   0   2   2      13522.38      13560.93       190.97 o                         
   1   2   2         22.13         41.57        43.75 o                         
   2   2   2      87434.17      86214.38       489.41 o                         
   3   2   2         11.45          0.00        21.68 o                         
   4   2   2      29302.56      30007.03       366.19 o                         
   5   2   2      14951.28      14899.36       257.34 o                         
   6   2   2      15688.71      15756.55       257.69 o                         
   7   2   2        146.99         55.30        56.14 o                         
   8   2   2       1393.21       1396.03       107.48 o                         
   9   2   2        138.73        120.70        52.71 o                         
  10   2   2         20.67          6.81        55.64 o                         
  11   2   2      14228.84      15199.11       529.28 o                         
  12   2   2       1828.81       1989.98       220.65 o                         
  13   2   2        395.09        441.98       135.27 o                         
 -14   3   2         34.13        250.43       160.97 o                         
 -13   3   2        781.52        668.52       147.12 o                         
 -12   3   2        254.83        178.36       131.02 o                         
 -11   3   2       8803.22       9488.21       410.92 o                         
 -10   3   2       4728.78       4793.67       178.83 o                         
  -9   3   2      35690.64      35080.88       459.56 o                         
  -8   3   2       1140.47       1166.61        90.32 o                         
  -7   3   2      13184.05      13091.36       362.49 o                         
  -6   3   2       1005.24       1083.23       161.94 o                         
  -5   3   2        577.38        666.39       140.63 o                         
  -4   3   2      15643.56      15671.91       332.53 o                         
  -3   3   2       5863.11       6229.82       168.69 o                         
  -2   3   2       1506.89       1623.86        99.70 o                         
  -1   3   2      10883.22      11266.00       210.71 o                         
   0   3   2         73.89         69.88        49.94 o                         
   1   3   2        155.62        167.36        48.24 o                         
   2   3   2       1781.80       1924.13       113.50 o                         
   3   3   2        207.83        267.94        72.52 o                         
   4   3   2       1120.25       1020.41        62.56 o                         
   5   3   2       3254.01       3255.46       106.73 o                         
   6   3   2       7198.75       6729.27       173.91 o                         
   7   3   2       9975.81       9917.13       214.50 o                         
   8   3   2       2033.45       2032.01       104.05 o                         
   9   3   2      17052.83      17371.94       305.26 o                         
  10   3   2       1228.74       1138.59        88.19 o                         
  11   3   2      18344.76      19305.51       397.00 o                         
  12   3   2       1536.34       1449.09       160.78 o                         
  13   3   2        726.37        826.77       151.48 o                         
 -13   4   2         77.07        181.11       163.87 o                         
 -12   4   2        695.59        626.20       176.55 o                         
 -11   4   2          0.99          0.00       147.43 o                         
 -10   4   2         18.56        106.54        88.50 o                         
  -9   4   2        606.46        688.69       128.75 o                         
  -8   4   2          5.31         53.08       116.60 o                         
  -7   4   2        561.04        553.24       157.31 o                         
  -6   4   2         76.63          0.00       129.60 o                         
  -5   4   2       2092.74       2322.10       217.97 o                         
  -4   4   2      20061.72      20477.69       515.54 o                         
  -3   4   2         16.25          0.00        50.45 o                         
  -2   4   2         40.26         73.33        49.25 o                         
  -1   4   2      13966.44      14067.05       285.08 o                         
   0   4   2         52.10        249.84       138.61 o                         
   1   4   2      13087.62      13244.32       407.35 o                         
   2   4   2         38.47          0.00        89.91 o                         
   3   4   2       3669.89       3715.31       152.31 o                         
   4   4   2       1339.48       1221.17        84.97 o                         
   5   4   2        347.43        408.45        62.20 o                         
   6   4   2        706.62        761.12        64.37 o                         
   7   4   2         52.30        195.14        64.69 o                         
   8   4   2        190.60        184.61        64.64 o                         
   9   4   2        585.14        535.10        75.94 o                         
  10   4   2        202.41        123.62        60.72 o                         
  11   4   2        130.40        112.93       102.91 o                         
  12   4   2         51.53          0.00       124.08 o                         
 -13   5   2          4.79          0.00       186.79 o                         
 -12   5   2        394.63        594.59       194.23 o                         
 -11   5   2       7580.43       7355.90       466.26 o                         
 -10   5   2        435.29        390.72       106.16 o                         
  -9   5   2      15383.56      15484.62       460.13 o                         
  -8   5   2        800.71        575.13       167.99 o                         
  -7   5   2      22527.25      22118.02       728.91 o                         
  -6   5   2       3545.71       3642.64       314.32 o                         
  -5   5   2       1179.22       1075.88       186.78 o                         
  -4   5   2       5292.99       5101.96       312.18 o                         
  -3   5   2        947.23        721.04       182.08 o                         
  -2   5   2        276.73        335.07        82.03 o                         
  -1   5   2          5.73         41.96        67.36 o                         
   0   5   2        133.32        164.76        37.83 o                         
   1   5   2       2037.67       2004.96        95.85 o                         
   2   5   2         10.43         55.86        61.06 o                         
   3   5   2       4413.39       4510.97       153.51 o                         
   4   5   2       4695.83       4762.15       160.88 o                         
   5   5   2        131.21        128.53        55.97 o                         
   6   5   2       1809.34       1754.46       107.53 o                         
   7   5   2       9654.14       9433.72       238.56 o                         
   8   5   2       1744.26       1773.59       115.54 o                         
   9   5   2      18448.81      18774.54       359.29 o                         
  10   5   2        743.02        631.47        86.47 o                         
  11   5   2      10393.29      10633.45       344.98 o                         
 -12   6   2       2614.32       2709.46       318.26 o                         
 -11   6   2       1109.41       1219.56       188.39 o                         
 -10   6   2         27.75          9.11       112.91 o                         
  -9   6   2       5833.02       5944.63       358.57 o                         
  -8   6   2          7.81        236.53       164.96 o                         
  -7   6   2       1307.06       1490.38       250.30 o                         
  -6   6   2       2518.36       2465.32       300.08 o                         
  -5   6   2        899.91        891.67       172.55 o                         
  -4   6   2       6264.79       6686.16       387.31 o                         
  -3   6   2        659.84        672.06       212.32 o                         
  -2   6   2       7816.39       7673.73       431.34 o                         
  -1   6   2      11136.26      11029.72       499.34 o                         
   0   6   2       3034.54       3279.61       287.97 o                         
   1   6   2      11459.28      11074.52       418.71 o                         
   2   6   2      10830.92      10897.50       319.28 o                         
   3   6   2       5484.06       5592.14       223.00 o                         
   4   6   2       6665.58       6239.58       229.41 o                         
   5   6   2       1630.39       1592.92       103.29 o                         
   6   6   2       2364.95       2318.65       122.61 o                         
   7   6   2        228.90        159.24        75.27 o                         
   8   6   2        357.72        159.36        94.46 o                         
   9   6   2        932.77       1078.12       114.89 o                         
  10   6   2          1.64          0.00        81.12 o                         
 -11   7   2        757.02        770.25       223.62 o                         
 -10   7   2       4031.52       3853.19       272.25 o                         
  -9   7   2       5178.96       5414.78       351.12 o                         
  -8   7   2       3323.82       3378.25       361.56 o                         
  -7   7   2       4242.45       4571.16       407.69 o                         
  -6   7   2      11088.73      11131.95       592.96 o                         
  -5   7   2       1795.65       2064.04       255.48 o                         
  -4   7   2        328.55        224.27       162.71 o                         
  -3   7   2        661.52        691.64       183.36 o                         
  -2   7   2        151.38        170.82       160.47 o                         
  -1   7   2       5378.29       5847.93       387.30 o                         
   0   7   2         77.26          0.00       177.45 o                         
   1   7   2       3855.39       4431.31       349.85 o                         
   2   7   2       1902.15       1865.25       257.75 o                         
   3   7   2       2986.11       2774.44       298.96 o                         
   4   7   2       1199.78       1170.92       163.98 o                         
   5   7   2        837.24        740.57       102.74 o                         
   6   7   2       2797.19       2701.40       177.04 o                         
   7   7   2       2076.10       2088.96       164.19 o                         
   8   7   2       8876.31       9353.43       326.72 o                         
   9   7   2       6529.05       6439.81       305.17 o                         
  -9   8   2       1950.33       1774.90       242.22 o                         
  -8   8   2        105.23        141.17       182.63 o                         
  -7   8   2       9664.79      10673.55       630.78 o                         
  -6   8   2       4485.86       5029.33       441.19 o                         
  -5   8   2        363.15        403.44       173.86 o                         
  -4   8   2      27645.14      29170.82      1060.79 o                         
  -3   8   2       2330.94       2449.29       298.15 o                         
  -2   8   2       7912.74       8457.47       506.19 o                         
  -1   8   2        543.15        368.33       180.37 o                         
   0   8   2        665.16        718.51       203.22 o                         
   1   8   2       2013.26       2450.59       284.67 o                         
   2   8   2        358.84         84.64       185.05 o                         
   3   8   2          2.18          3.22       210.34 o                         
   4   8   2      12308.27      13349.36       594.18 o                         
   5   8   2       2889.30       3103.02       291.65 o                         
   6   8   2       8360.27       9339.89       426.88 o                         
   7   8   2       2366.45       2794.10       249.66 o                         
   8   8   2       1006.04        882.99       164.43 o                         
  -7   9   2        116.94          0.00       215.57 o                         
  -6   9   2        717.54        456.16       262.31 o                         
  -5   9   2          0.10          0.00       180.01 o                         
  -4   9   2       6393.06       7085.28       516.43 o                         
  -3   9   2        428.50        409.52       197.50 o                         
  -2   9   2          6.87        196.31       205.75 o                         
  -1   9   2       5558.06       6344.53       450.09 o                         
   0   9   2         48.31         32.46       171.37 o                         
   1   9   2        984.59       1118.22       232.04 o                         
   2   9   2        157.53        251.99       164.06 o                         
   3   9   2        443.66        509.03       271.26 o                         
   4   9   2       4361.50       5393.00       461.13 o                         
   5   9   2        463.87        264.81       163.24 o                         
  -3  10   2        602.61        544.49       208.34 o                         
  -2  10   2       7522.41       8733.56       527.34 o                         
  -1  10   2          0.70          0.00       168.41 o                         
   0  10   2       1525.13       1559.66       276.47 o                         
   1  10   2        164.06        109.37       236.19 o                         
 -15   1   3       6968.71       7954.36       421.80 o                         
 -14   1   3        323.39        259.25       136.32 o                         
 -13   1   3      14174.94      14594.63       453.34 o                         
 -12   1   3       1117.36       1197.81       134.44 o                         
 -11   1   3        567.15        605.59       103.38 o                         
 -10   1   3       1392.44       1401.84        72.85 o                         
  -9   1   3      14193.32      13661.40       177.21 o                         
  -8   1   3       7099.33       7051.06       125.34 o                         
  -7   1   3      33472.51      32719.93       327.62 o                         
  -6   1   3         13.32         68.58        43.07 o                         
  -5   1   3      11934.33      11841.57       107.00 o                         
  -4   1   3      15562.80      15412.95       146.46 o                         
  -3   1   3       8610.57       8710.16        94.29 o                         
  -2   1   3        392.64        710.06        36.85 o                         
  -1   1   3       4595.37       4885.30        79.46 o                         
   0   1   3          0.07        500.07        79.18 o                         
   1   1   3       1532.23       1578.78        66.93 o                         
   2   1   3       1566.25       1707.84        58.42 o                         
   3   1   3      26561.19      26190.04       245.93 o                         
   4   1   3       3313.98       3388.43       102.34 o                         
   5   1   3      38534.21      38441.42       355.03 o                         
   6   1   3       2502.73       2330.77        92.03 o                         
   7   1   3        740.18        751.99        62.69 o                         
   8   1   3        520.91        444.72        65.79 o                         
   9   1   3       5705.26       5521.01       166.53 o                         
  10   1   3       3224.99       3725.32       163.36 o                         
  11   1   3      21315.08      21412.51       612.45 o                         
  12   1   3        836.75        630.01       164.61 o                         
  13   1   3       6159.87       6186.47       354.07 o                         
 -15   2   3       2940.03       2991.19       284.64 o                         
 -14   2   3        985.20       1109.76       189.20 o                         
 -13   2   3       3442.15       3792.55       257.59 o                         
 -12   2   3        579.02        581.79       150.92 o                         
 -11   2   3       1381.12       1325.48       174.79 o                         
 -10   2   3        395.76        382.37        77.50 o                         
  -9   2   3        393.60        341.74        59.96 o                         
  -8   2   3       9864.10       9464.49       191.23 o                         
  -7   2   3        410.20        384.25        43.97 o                         
  -6   2   3          8.99         43.74        36.68 o                         
  -5   2   3      21217.57      20388.02       329.57 o                         
  -4   2   3      10707.14      10563.54       192.33 o                         
  -3   2   3       6178.41       6148.10       110.22 o                         
  -2   2   3     144206.39     141111.44       774.03 o                         
  -1   2   3       6447.31       6426.94       134.18 o                         
   0   2   3      54163.56      53612.43       368.83 o                         
   1   2   3       5375.98       5469.81       130.15 o                         
   2   2   3       2734.80       2750.46        94.92 o                         
   3   2   3       3172.41       3185.83       104.55 o                         
   4   2   3          2.37        281.65       109.08 o                         
   5   2   3        831.35        830.99        74.47 o                         
   6   2   3      10379.43      10692.48       238.17 o                         
   7   2   3       3855.72       3824.15       147.86 o                         
   8   2   3       2821.59       2856.10       126.09 o                         
   9   2   3       1235.51       1219.81        91.66 o                         
  10   2   3       1293.81       1367.59        97.65 o                         
  11   2   3       8189.98       8703.78       359.71 o                         
  12   2   3        206.34        342.61       135.94 o                         
  13   2   3        897.89        838.40       162.14 o                         
 -14   3   3        783.01        740.35       138.65 o                         
 -13   3   3        429.34        335.84       135.43 o                         
 -12   3   3       2264.23       2377.74       218.28 o                         
 -11   3   3       4353.44       4246.93       284.02 o                         
 -10   3   3      13694.07      13591.91       334.55 o                         
  -9   3   3       3442.11       3307.95       169.89 o                         
  -8   3   3       1775.20       1814.07       136.88 o                         
  -7   3   3       8432.12       8303.96       386.03 o                         
  -6   3   3        423.02        316.75       145.81 o                         
  -5   3   3      25329.65      24889.29       608.68 o                         
  -4   3   3       5838.15       5385.47       223.01 o                         
  -3   3   3        818.76        771.80        80.55 o                         
  -2   3   3      11257.33      11471.73       225.93 o                         
  -1   3   3      12875.31      12761.99       263.48 o                         
   0   3   3         62.60          0.00        47.54 o                         
   1   3   3      22939.05      22761.81       325.11 o                         
   2   3   3       1747.47       1873.94       103.54 o                         
   3   3   3      15941.85      16312.44       251.14 o                         
   4   3   3       6998.35       6958.19       143.23 o                         
   5   3   3         52.12        118.12        73.68 o                         
   6   3   3       1710.19       1942.54       110.36 o                         
   7   3   3       1669.69       1592.07        99.47 o                         
   8   3   3      25343.78      25059.47       366.64 o                         
   9   3   3       2045.29       2023.13       113.78 o                         
  10   3   3          0.91         41.45        62.06 o                         
  11   3   3        359.60        319.33        89.83 o                         
  12   3   3        272.22        367.25       134.74 o                         
 -14   4   3       2777.29       2933.19       316.82 o                         
 -13   4   3       1744.91       2005.40       264.84 o                         
 -12   4   3        832.32        845.06       197.03 o                         
 -11   4   3       3926.74       4081.60       343.80 o                         
 -10   4   3      15379.56      15182.62       418.63 o                         
  -9   4   3       1594.97       1620.55       144.87 o                         
  -8   4   3       4204.04       4206.30       331.71 o                         
  -7   4   3      26067.43      26446.36       750.30 o                         
  -6   4   3         32.42         68.78       152.23 o                         
  -5   4   3        729.02        716.49       166.85 o                         
  -4   4   3      76649.82      73506.13      1436.13 o                         
  -3   4   3         48.03         43.67       102.86 o                         
  -2   4   3      42460.84      42627.10       990.59 o                         
  -1   4   3        599.63        644.98        74.05 o                         
   0   4   3      56104.55      55542.14       775.64 o                         
   1   4   3         63.11         86.33        61.51 o                         
   2   4   3      57317.35      55956.19       684.69 o                         
   3   4   3       1338.05       1358.17        96.15 o                         
   4   4   3      26879.80      25927.66       476.84 o                         
   5   4   3      18286.09      17244.53       229.77 o                         
   6   4   3      18492.14      17554.78       310.67 o                         
   7   4   3       7108.78       6600.03       200.29 o                         
   8   4   3       8150.52       8047.34       225.49 o                         
   9   4   3       4326.96       4055.63       169.57 o                         
  10   4   3        227.57        250.58        68.48 o                         
  11   4   3        475.26        613.89        96.78 o                         
  12   4   3        189.22        345.30       126.51 o                         
 -13   5   3       1246.05       1572.09       259.43 o                         
 -12   5   3       3031.53       2652.48       308.47 o                         
 -11   5   3       2532.29       2550.24       296.78 o                         
 -10   5   3        105.27        143.32       100.48 o                         
  -9   5   3        282.82        339.86       183.58 o                         
  -8   5   3      13697.58      13889.47       603.24 o                         
  -7   5   3        187.69        431.97       215.73 o                         
  -6   5   3          1.75          0.00       151.67 o                         
  -5   5   3       1021.71       1197.34       201.99 o                         
  -4   5   3      14495.94      14274.08       385.45 o                         
  -3   5   3          7.04        156.76       109.93 o                         
  -2   5   3        973.25       1011.47       121.14 o                         
  -1   5   3      18654.80      18235.54       331.44 o                         
   0   5   3        299.04        328.60        63.84 o                         
   1   5   3      10197.16       9880.38       300.14 o                         
   2   5   3       4207.97       4016.29       196.34 o                         
   3   5   3        849.27        937.57        94.43 o                         
   4   5   3       6992.59       6596.15       200.37 o                         
   5   5   3       3463.34       3287.71       139.13 o                         
   6   5   3       3821.11       3520.25       151.21 o                         
   7   5   3         60.98         80.39        63.83 o                         
   8   5   3        956.09        916.93        86.94 o                         
   9   5   3        235.12        300.59        75.27 o                         
  10   5   3      12056.95      11534.22       297.58 o                         
  11   5   3        379.60        378.23       170.47 o                         
 -12   6   3         53.42          0.00       206.57 o                         
 -11   6   3        909.77       1065.84       245.51 o                         
 -10   6   3         29.85         54.42       118.94 o                         
  -9   6   3        407.59        921.20       213.01 o                         
  -8   6   3       2941.61       2843.27       304.81 o                         
  -7   6   3       2613.49       2881.81       308.66 o                         
  -6   6   3         69.89         30.26       162.73 o                         
  -5   6   3       2816.55       2782.75       301.75 o                         
  -4   6   3       4402.07       4361.32       333.39 o                         
  -3   6   3        214.61        177.24       146.85 o                         
  -2   6   3      77916.70      80059.26      1588.14 o                         
  -1   6   3        852.31        973.92       157.68 o                         
   0   6   3      40013.94      40581.14       556.63 o                         
   1   6   3        266.84        267.85        54.03 o                         
   2   6   3       1679.26       1827.99       127.13 o                         
   3   6   3        532.33        469.99        69.16 o                         
   4   6   3       1010.36       1007.89        81.86 o                         
   5   6   3       4757.01       4575.98       162.07 o                         
   6   6   3       7595.19       7376.02       219.33 o                         
   7   6   3       2924.48       2923.36       165.46 o                         
   8   6   3       2443.45       2402.76       152.25 o                         
   9   6   3        184.43        161.50       106.44 o                         
  10   6   3        555.50        464.91        99.39 o                         
 -11   7   3        806.39        866.13       361.45 o                         
 -10   7   3       4388.12       4366.16       332.32 o                         
  -9   7   3        853.98       1348.25       255.71 o                         
  -8   7   3       2188.85       2172.08       353.40 o                         
  -7   7   3       2758.19       2532.65       323.49 o                         
  -6   7   3          1.34        309.09       187.69 o                         
  -5   7   3         55.32          0.00       158.39 o                         
  -4   7   3       2756.26       2838.32       356.59 o                         
  -3   7   3         22.70        180.34       154.33 o                         
  -2   7   3        705.11        595.18       186.59 o                         
  -1   7   3       3636.58       3992.59       325.86 o                         
   0   7   3          0.42          0.00       149.91 o                         
   1   7   3       2118.46       2516.56       268.20 o                         
   2   7   3        201.90        149.79       181.99 o                         
   3   7   3       1825.84       1974.33       203.21 o                         
   4   7   3        604.43        655.29       111.11 o                         
   5   7   3       7710.82       7811.86       260.24 o                         
   6   7   3        220.68        167.70        85.85 o                         
   7   7   3         22.56          0.00        84.10 o                         
   8   7   3       6180.05       6522.75       254.44 o                         
   9   7   3       1592.06       1647.08       138.56 o                         
  -9   8   3        113.56        413.33       240.81 o                         
  -8   8   3          2.52          0.00       187.35 o                         
  -7   8   3        102.13          0.00       214.13 o                         
  -6   8   3        122.57        191.72       197.06 o                         
  -5   8   3       8819.97       9061.57       534.82 o                         
  -4   8   3       3345.99       3590.41       366.96 o                         
  -3   8   3       3391.45       3403.18       408.57 o                         
  -2   8   3        844.18        943.44       204.66 o                         
  -1   8   3       1304.68       1349.82       245.36 o                         
   0   8   3       2116.88       2213.39       281.62 o                         
   1   8   3       5992.32       6560.46       421.72 o                         
   2   8   3       6080.65       6756.23       440.31 o                         
   3   8   3       4635.61       4874.80       388.11 o                         
   4   8   3       1226.26       1327.27       182.56 o                         
   5   8   3        152.77         73.62       118.39 o                         
   6   8   3         79.15         49.86       113.02 o                         
   7   8   3        825.29        861.64       143.74 o                         
  -7   9   3       2577.89       3657.39       413.88 o                         
  -6   9   3        132.26        275.62       306.12 o                         
  -5   9   3       3340.12       3075.19       343.00 o                         
  -4   9   3        142.98        433.92       206.11 o                         
  -3   9   3         27.39          0.00       162.29 o                         
  -2   9   3        269.98        189.61       190.78 o                         
  -1   9   3        394.34        776.49       221.09 o                         
   0   9   3         15.15          0.00       178.84 o                         
   1   9   3       1153.96       1293.21       242.90 o                         
   2   9   3          3.71        143.14       164.26 o                         
   3   9   3       4501.99       5074.62       417.15 o                         
   4   9   3        452.15        591.66       205.57 o                         
   5   9   3        611.71        608.35       211.06 o                         
  -2  10   3        650.85        694.93       203.26 o                         
  -1  10   3        148.60        282.07       244.96 o                         
   0  10   3         28.51          0.00       193.35 o                         
 -15   0   4       5959.14       6187.61       532.53 o                         
 -14   0   4       5071.14       5374.40       485.21 o                         
 -13   0   4       7724.68       7807.33       517.92 o                         
 -12   0   4        372.28        370.48       119.94 o                         
 -11   0   4      32862.65      33206.02       779.16 o                         
 -10   0   4      20114.99      20549.62       573.05 o                         
  -9   0   4        547.41        292.83       320.26 o                         
  -8   0   4      30395.39      29783.71       709.67 o                         
  -7   0   4      17031.01      16604.00       676.16 o                         
  -6   0   4      32791.57      30511.99       635.34 o                         
  -5   0   4      25824.55      24815.71       515.16 o                         
  -4   0   4        802.31        916.89        40.05 o                         
  -3   0   4       4657.81       4949.68        92.04 o                         
  -2   0   4       2571.55       2504.88        59.40 o                         
  -1   0   4        899.01       1025.78        56.13 o                         
   0   0   4     280085.75     283392.09      1928.64 o                         
   1   0   4        231.58       1046.26       123.21 o                         
   2   0   4     238818.75     245098.69      3037.62 o                         
   3   0   4       1495.67       1574.32        86.63 o                         
   4   0   4          0.32         27.39        50.23 o                         
   5   0   4      29247.78      29297.09       351.43 o                         
   6   0   4        246.24        313.58        48.85 o                         
   7   0   4       5859.42       5655.15       191.05 o                         
   8   0   4       6727.09       6662.22       256.18 o                         
   9   0   4       7066.06       7297.53       291.39 o                         
  10   0   4       1354.73       1189.19       140.71 o                         
  11   0   4        303.59        351.24       186.60 o                         
  12   0   4         29.62          0.00       199.59 o                         
 -15   1   4          1.18          0.00       166.01 o                         
 -14   1   4        156.34         90.74       128.56 o                         
 -13   1   4         99.14         57.77        98.45 o                         
 -12   1   4       1714.72       1771.98       141.16 o                         
 -11   1   4      18720.06      19732.46       387.08 o                         
 -10   1   4       2115.81       2118.18       142.36 o                         
  -9   1   4        126.58         94.70        66.03 o                         
  -8   1   4      13169.22      12905.61       125.95 o                         
  -7   1   4       1463.99       1405.06        44.60 o                         
  -6   1   4       3959.64       3972.19        89.34 o                         
  -5   1   4      11165.13      10931.84       106.37 o                         
  -4   1   4      11417.77      11111.17       109.56 o                         
  -3   1   4         99.61        218.31        22.28 o                         
  -2   1   4      11173.10      11426.65       149.12 o                         
  -1   1   4      21397.11      22681.39       318.93 o                         
   0   1   4          4.23        331.58        66.67 o                         
   1   1   4      28355.83      29784.37       261.27 o                         
   2   1   4       1530.38       1713.60        58.20 o                         
   3   1   4         33.42         46.11        31.84 o                         
   4   1   4      14446.05      14900.92       219.91 o                         
   5   1   4        198.66        211.43        50.94 o                         
   6   1   4        936.51        961.17        81.66 o                         
   7   1   4       8537.33       8383.20       212.10 o                         
   8   1   4       7931.18       7812.94       213.64 o                         
   9   1   4        418.42        389.76        68.26 o                         
  10   1   4       9583.67       9481.81       265.60 o                         
  11   1   4         61.31         92.28        80.92 o                         
  12   1   4        209.27        270.57       146.47 o                         
 -15   2   4       2686.11       2918.69       324.58 o                         
 -14   2   4       2485.79       2764.37       234.08 o                         
 -13   2   4       8438.55       9224.02       388.17 o                         
 -12   2   4        711.65        841.21       158.17 o                         
 -11   2   4        112.82         11.23       104.38 o                         
 -10   2   4        552.11        484.89        68.14 o                         
  -9   2   4       4587.02       4378.36       125.69 o                         
  -8   2   4      27317.48      26185.35       272.60 o                         
  -7   2   4       4531.97       4226.17       115.77 o                         
  -6   2   4      31205.78      30920.18       423.49 o                         
  -5   2   4      22758.97      22487.25       289.32 o                         
  -4   2   4       2422.32       2279.43        77.59 o                         
  -3   2   4      10642.05      10861.58       148.52 o                         
  -2   2   4      91894.02      91967.54       507.80 o                         
  -1   2   4       2678.73       2758.39        79.48 o                         
   0   2   4      59966.36      62065.39       481.94 o                         
   1   2   4        680.20        684.47        58.52 o                         
   2   2   4      27661.36      29810.49       401.73 o                         
   3   2   4        106.43        170.51        54.46 o                         
   4   2   4      38149.69      37717.37       390.53 o                         
   5   2   4       3366.20       3528.39       133.74 o                         
   6   2   4       1785.67       1947.42       108.88 o                         
   7   2   4      22131.71      22330.73       395.87 o                         
   8   2   4        541.87        515.00        69.15 o                         
   9   2   4        202.80        180.77        63.56 o                         
  10   2   4       3622.36       3763.79       172.57 o                         
  11   2   4       2640.33       2647.53       183.86 o                         
  12   2   4       1512.11       1577.80       190.92 o                         
 -14   3   4        120.59        154.10       162.81 o                         
 -13   3   4      17292.62      18049.07       605.64 o                         
 -12   3   4        110.72        168.11       133.92 o                         
 -11   3   4       2357.55       2125.32       279.36 o                         
 -10   3   4        854.17        792.46        88.21 o                         
  -9   3   4       2940.85       2819.69       136.85 o                         
  -8   3   4      10838.17      10486.46       363.55 o                         
  -7   3   4       2627.40       2563.83       234.83 o                         
  -6   3   4        795.08        824.37       169.95 o                         
  -5   3   4       9740.12      10022.00       315.26 o                         
  -4   3   4        535.04        457.24        47.27 o                         
  -3   3   4       3088.63       2961.74       108.66 o                         
  -2   3   4       1414.20       1832.69       142.02 o                         
  -1   3   4       2049.43       1973.03        95.20 o                         
   0   3   4        151.90        117.93        95.85 o                         
   1   3   4       9790.75       9639.44       207.55 o                         
   2   3   4       1423.13       1547.50        92.92 o                         
   3   3   4      10701.37      10562.78       192.17 o                         
   4   3   4        735.15        688.10        53.55 o                         
   5   3   4      42427.77      41848.52       612.70 o                         
   6   3   4        210.02        226.40        69.93 o                         
   7   3   4      18266.01      18490.04       312.01 o                         
   8   3   4       3417.94       3216.63       136.70 o                         
   9   3   4        930.37        903.08        96.27 o                         
  10   3   4       2993.75       3012.69       142.49 o                         
  11   3   4       3937.99       4025.54       208.01 o                         
  12   3   4        167.76        204.53       151.47 o                         
 -14   4   4         13.97          0.00       172.38 o                         
 -13   4   4        498.48        703.26       219.45 o                         
 -12   4   4        444.31        233.82       148.42 o                         
 -11   4   4        415.70        279.95       172.10 o                         
 -10   4   4         12.31         48.95        76.09 o                         
  -9   4   4        270.32        512.93       165.15 o                         
  -8   4   4         24.35         67.75       152.75 o                         
  -7   4   4         79.78        287.89       141.58 o                         
  -6   4   4         11.00         73.52       122.28 o                         
  -5   4   4      16397.36      16125.83       439.69 o                         
  -4   4   4        501.89        468.42        83.56 o                         
  -3   4   4       2597.89       2417.64        96.53 o                         
  -2   4   4         48.82         40.84        73.77 o                         
  -1   4   4       3636.70       3784.78       190.56 o                         
   0   4   4       6529.65       6564.73       219.88 o                         
   1   4   4          0.18         26.26        56.44 o                         
   2   4   4       6771.95       6846.10       206.18 o                         
   3   4   4        306.86        350.23        67.16 o                         
   4   4   4          3.23          0.00        54.42 o                         
   5   4   4         39.60          0.00        48.59 o                         
   6   4   4        847.99        868.33       112.96 o                         
   7   4   4       3636.84       3599.77       156.94 o                         
   8   4   4         96.53         56.61        72.59 o                         
   9   4   4          6.38         58.91        63.35 o                         
  10   4   4       1181.14       1194.02       104.46 o                         
  11   4   4        284.01        263.86        95.17 o                         
 -13   5   4       9400.87       9629.90       570.93 o                         
 -12   5   4        898.36        813.70       223.71 o                         
 -11   5   4      10502.95      10825.13       581.48 o                         
 -10   5   4       2108.76       2256.18       232.98 o                         
  -9   5   4       1032.42        865.58       185.73 o                         
  -8   5   4       5163.54       5260.27       376.81 o                         
  -7   5   4       4371.24       3996.77       335.26 o                         
  -6   5   4       2659.75       2672.41       325.93 o                         
  -5   5   4       6668.79       5905.19       377.04 o                         
  -4   5   4        121.23        137.49        93.22 o                         
  -3   5   4       2726.37       2854.15       177.09 o                         
  -2   5   4        163.63        185.82        62.31 o                         
  -1   5   4        186.34        289.38        71.37 o                         
   0   5   4         15.13         82.17        84.47 o                         
   1   5   4        145.20        176.30        91.87 o                         
   2   5   4       1849.36       1811.93       122.06 o                         
   3   5   4      10507.46      10172.26       267.10 o                         
   4   5   4       1114.49       1236.92       105.85 o                         
   5   5   4      15785.21      15001.55       298.94 o                         
   6   5   4        443.14        446.01        76.78 o                         
   7   5   4      16879.50      16272.74       363.45 o                         
   8   5   4        941.11        917.98        94.40 o                         
   9   5   4       3399.33       3145.24       160.75 o                         
  10   5   4        237.50        225.16        77.57 o                         
 -12   6   4        192.43          0.00       261.59 o                         
 -11   6   4        572.85        598.39       321.90 o                         
 -10   6   4        869.67        854.91       219.24 o                         
  -9   6   4        501.47        461.77       193.95 o                         
  -8   6   4       9543.37       9643.32       535.82 o                         
  -7   6   4        329.95        154.87       179.03 o                         
  -6   6   4       3619.41       4022.71       357.85 o                         
  -5   6   4       9771.67      10070.01       543.18 o                         
  -4   6   4        551.34        591.44       242.33 o                         
  -3   6   4       7771.44       7637.29       319.26 o                         
  -2   6   4       8949.99       8891.16       307.69 o                         
  -1   6   4       3632.65       3207.81       162.39 o                         
   0   6   4       8251.77       8186.92       246.39 o                         
   1   6   4          5.91        139.56       104.17 o                         
   2   6   4       3033.95       2979.73       157.46 o                         
   3   6   4       2353.50       2442.63       142.34 o                         
   4   6   4       2077.73       2025.09       127.72 o                         
   5   6   4       2774.61       2683.13       139.69 o                         
   6   6   4        946.28        824.70        88.61 o                         
   7   6   4       5499.27       5440.19       220.92 o                         
   8   6   4       2010.10       1984.85       144.29 o                         
   9   6   4         29.61         23.56        83.81 o                         
  10   6   4        868.54        989.86       115.34 o                         
 -11   7   4       5772.94       6241.71       492.56 o                         
 -10   7   4       6023.46       6627.39       498.78 o                         
  -9   7   4        365.36        364.18       191.72 o                         
  -8   7   4       1326.98       1161.55       248.08 o                         
  -7   7   4        609.75        697.91       208.80 o                         
  -6   7   4       5807.81       5651.06       429.62 o                         
  -5   7   4       5621.71       6097.45       455.85 o                         
  -4   7   4       1009.42        791.45       207.64 o                         
  -3   7   4        149.59        372.03       184.97 o                         
  -2   7   4       3998.33       4202.34       352.98 o                         
  -1   7   4        641.70        738.55       185.70 o                         
   0   7   4        103.57         51.36       117.12 o                         
   1   7   4       7357.02       7918.23       327.08 o                         
   2   7   4       1942.59       1980.62       174.94 o                         
   3   7   4        217.01        333.64        94.43 o                         
   4   7   4       7056.19       7138.61       262.56 o                         
   5   7   4       4156.74       4152.05       199.00 o                         
   6   7   4        274.70        252.39        91.31 o                         
   7   7   4       4322.68       4317.46       209.71 o                         
   8   7   4       2942.79       2934.61       180.83 o                         
  -9   8   4         24.81          0.00       209.70 o                         
  -8   8   4       4518.99       4849.60       453.07 o                         
  -7   8   4       3853.13       3627.15       387.62 o                         
  -6   8   4       4949.15       4948.01       588.05 o                         
  -5   8   4        416.54        240.08       186.67 o                         
  -4   8   4         11.79          0.00       202.72 o                         
  -3   8   4       3318.01       3110.43       310.59 o                         
  -2   8   4        764.11       1226.52       228.10 o                         
  -1   8   4       2487.34       2766.27       309.75 o                         
   0   8   4      24396.49      28053.16       874.69 o                         
   1   8   4        175.79        164.43       160.61 o                         
   2   8   4      26250.31      26861.43       761.53 o                         
   3   8   4       3223.84       3258.12       217.60 o                         
   4   8   4        595.74        392.69       125.33 o                         
   5   8   4       5684.73       5440.01       264.66 o                         
   6   8   4        118.41        193.75       108.50 o                         
   7   8   4        291.08        210.81       101.89 o                         
  -7   9   4         49.70         25.56       196.98 o                         
  -6   9   4        411.88         40.08       194.61 o                         
  -5   9   4        240.40        231.26       252.89 o                         
  -4   9   4       1107.81       1205.66       359.73 o                         
  -3   9   4       2473.07       3053.55       325.06 o                         
  -2   9   4        633.65        892.40       220.49 o                         
  -1   9   4       3500.91       3746.83       356.01 o                         
   0   9   4        149.32        129.54       212.95 o                         
   1   9   4       5135.09       5558.67       426.67 o                         
   2   9   4       1658.33       1793.80       235.24 o                         
   3   9   4       1322.33       1635.84       234.83 o                         
   4   9   4          1.59        123.50       135.77 o                         
 -15   1   5         30.47        339.33       168.29 o                         
 -14   1   5        353.97        427.44       114.99 o                         
 -13   1   5       6646.22       6750.04       280.25 o                         
 -12   1   5        530.38        677.56        93.38 o                         
 -11   1   5      24890.04      25116.03       476.95 o                         
 -10   1   5         95.03        100.96        85.51 o                         
  -9   1   5      34557.00      33341.09       492.22 o                         
  -8   1   5      12087.78      11609.54       286.45 o                         
  -7   1   5       3697.84       3480.84        93.29 o                         
  -6   1   5       3466.90       3519.37        80.96 o                         
  -5   1   5        519.37        710.37        40.63 o                         
  -4   1   5       3762.29       3580.28        82.26 o                         
  -3   1   5       4324.08       4446.99        92.14 o                         
  -2   1   5       2196.01       2483.70        66.39 o                         
  -1   1   5         50.96        132.34        34.27 o                         
   0   1   5        225.72        326.86        74.98 o                         
   1   1   5      25696.62      27221.04       272.40 o                         
   2   1   5        407.51       1095.69       309.14 o                         
   3   1   5          6.54         30.12        37.34 o                         
   4   1   5        938.12        934.09        70.05 o                         
   5   1   5      10980.90      10819.44       224.46 o                         
   6   1   5      12760.61      12873.80       255.82 o                         
   7   1   5      33840.36      33940.20       432.71 o                         
   8   1   5       1611.56       1462.61       103.41 o                         
   9   1   5      25611.89      26501.29       436.99 o                         
  10   1   5        844.05        793.90        97.59 o                         
  11   1   5       4399.50       4509.35       199.83 o                         
  12   1   5        112.33        125.12       138.70 o                         
 -15   2   5        174.99         98.59       136.54 o                         
 -14   2   5        299.59        229.26       155.71 o                         
 -13   2   5       2851.44       2932.29       230.87 o                         
 -12   2   5       4188.17       4590.74       299.53 o                         
 -11   2   5       1328.54       1394.43       145.30 o                         
 -10   2   5         93.03         61.44        64.19 o                         
  -9   2   5      10056.85       9934.45       223.41 o                         
  -8   2   5      13368.78      12839.09       158.98 o                         
  -7   2   5       1404.65       1374.12        58.27 o                         
  -6   2   5      32616.67      31406.72       339.80 o                         
  -5   2   5       7482.46       6974.03       134.81 o                         
  -4   2   5      45640.18      44960.02       363.75 o                         
  -3   2   5        243.87        224.15        31.22 o                         
  -2   2   5       1762.18       1896.05        92.17 o                         
  -1   2   5       1642.86       1784.09        82.84 o                         
   0   2   5        976.18       1151.50        67.03 o                         
   1   2   5        442.82        522.06        71.01 o                         
   2   2   5      38288.54      39640.75       369.14 o                         
   3   2   5        164.76        179.78        35.05 o                         
   4   2   5      49745.02      49841.56       481.74 o                         
   5   2   5         53.52        200.64        64.40 o                         
   6   2   5       1362.03       1409.50        97.26 o                         
   7   2   5      16185.25      16695.54       318.47 o                         
   8   2   5       1094.62       1112.52        93.53 o                         
   9   2   5         24.15         92.20        68.83 o                         
  10   2   5       1457.30       1510.56       129.50 o                         
  11   2   5        902.76        604.83       126.31 o                         
  12   2   5       1578.18       1899.73       211.63 o                         
 -14   3   5        748.46        645.58       192.65 o                         
 -13   3   5       1358.64       1279.50       219.65 o                         
 -12   3   5          9.32          0.00       123.08 o                         
 -11   3   5      18089.65      18196.34       550.48 o                         
 -10   3   5        345.53        415.49        72.45 o                         
  -9   3   5       3941.51       3830.61       239.26 o                         
  -8   3   5        998.78       1004.95       144.38 o                         
  -7   3   5       1851.66       1771.58       220.13 o                         
  -6   3   5      36544.88      36000.07       479.97 o                         
  -5   3   5       1457.63       1503.23        76.90 o                         
  -4   3   5       4092.01       4212.69       139.37 o                         
  -3   3   5       1093.42       1058.80        80.78 o                         
  -2   3   5       8681.42       8968.19       202.16 o                         
  -1   3   5       2485.39       2537.88       105.51 o                         
   0   3   5        468.88        613.18       142.61 o                         
   1   3   5      10370.14      10199.88       220.34 o                         
   2   3   5       2086.40       2313.61       108.19 o                         
   3   3   5      11738.38      11814.71       210.95 o                         
   4   3   5      20149.06      19450.35       307.11 o                         
   5   3   5       2771.28       2845.36       142.52 o                         
   6   3   5        714.65        763.33        81.94 o                         
   7   3   5      11716.93      11971.27       265.07 o                         
   8   3   5        228.21        257.60        68.89 o                         
   9   3   5       7497.71       7131.49       210.80 o                         
  10   3   5       2910.44       2979.62       152.38 o                         
  11   3   5       2895.06       2930.07       180.37 o                         
 -14   4   5       3861.61       4477.64       411.41 o                         
 -13   4   5       4074.78       4466.89       391.29 o                         
 -12   4   5        534.21        598.57       185.04 o                         
 -11   4   5      17231.38      17650.09       700.90 o                         
 -10   4   5        127.92        344.05       165.79 o                         
  -9   4   5          7.05          0.00       156.88 o                         
  -8   4   5       4842.00       4657.86       342.12 o                         
  -7   4   5         46.98          0.00       155.03 o                         
  -6   4   5      44021.93      43561.78       862.23 o                         
  -5   4   5      15076.23      14862.85       296.69 o                         
  -4   4   5      56113.05      54918.59       515.12 o                         
  -3   4   5      13197.62      12928.08       236.33 o                         
  -2   4   5      48698.59      48990.13       546.41 o                         
  -1   4   5        494.61        560.23        73.37 o                         
   0   4   5      72463.49      72911.22       639.71 o                         
   1   4   5         12.41         82.87        55.76 o                         
   2   4   5      53915.21      51994.14       568.50 o                         
   3   4   5       2379.25       2086.07       117.65 o                         
   4   4   5      12118.64      11910.67       248.36 o                         
   5   4   5       3430.79       3156.85       139.25 o                         
   6   4   5      11253.02      10934.34       285.82 o                         
   7   4   5        610.32        596.15        83.72 o                         
   8   4   5        252.77        393.16        75.46 o                         
   9   4   5      16886.34      16914.96       339.00 o                         
  10   4   5        110.26        113.52        75.61 o                         
  11   4   5       1746.70       1996.32       170.67 o                         
 -13   5   5          3.14        199.00       188.71 o                         
 -12   5   5       2648.85       3054.11       341.21 o                         
 -11   5   5       5799.66       6352.97       457.97 o                         
 -10   5   5         16.67          0.00       182.26 o                         
  -9   5   5        573.30        344.99       178.87 o                         
  -8   5   5      17758.33      18047.62       693.58 o                         
  -7   5   5       1864.38       1921.28       253.39 o                         
  -6   5   5       2913.37       3059.43       293.58 o                         
  -5   5   5       2504.96       2143.74       187.96 o                         
  -4   5   5          0.17          8.36        42.42 o                         
  -3   5   5       4834.06       4678.64       143.22 o                         
  -2   5   5       6527.86       6692.36       225.69 o                         
  -1   5   5       1938.05       1903.67       149.11 o                         
   0   5   5         53.01        145.51        73.14 o                         
   1   5   5      15918.41      15415.71       329.12 o                         
   2   5   5       2212.27       2229.68       144.63 o                         
   3   5   5      10947.70      11017.99       274.73 o                         
   4   5   5        503.38        485.87        80.03 o                         
   5   5   5          1.02          1.59        81.63 o                         
   6   5   5      11097.36      10622.69       284.72 o                         
   7   5   5       1320.23       1197.21       106.70 o                         
   8   5   5        493.75        617.74        91.01 o                         
   9   5   5        404.51        477.71        80.66 o                         
  10   5   5       3902.99       3822.89       176.24 o                         
 -12   6   5       2744.99       2625.45       327.68 o                         
 -11   6   5        728.14       1054.07       233.38 o                         
 -10   6   5          0.38        227.13       187.51 o                         
  -9   6   5       6494.07       5995.17       433.98 o                         
  -8   6   5       6078.57       6199.80       485.03 o                         
  -7   6   5        810.64        729.55       196.19 o                         
  -6   6   5      28062.65      28799.51       888.80 o                         
  -5   6   5      13984.32      14306.00       838.06 o                         
  -4   6   5      27314.84      26048.71       612.56 o                         
  -3   6   5       9200.71       9277.09       308.02 o                         
  -2   6   5       1459.73       1672.59       130.41 o                         
  -1   6   5       4245.26       4301.69       191.81 o                         
   0   6   5        128.75         55.64       132.21 o                         
   1   6   5       2973.11       3029.28       167.26 o                         
   2   6   5      17803.17      17589.37       383.14 o                         
   3   6   5       1023.40        925.43       104.82 o                         
   4   6   5      30872.66      31151.30       469.13 o                         
   5   6   5          0.08         64.87        73.98 o                         
   6   6   5        880.35        912.47        95.26 o                         
   7   6   5      11618.94      11377.90       317.63 o                         
   8   6   5        272.32        295.13        86.47 o                         
   9   6   5         11.64          0.00        85.23 o                         
 -11   7   5        814.73       1233.98       278.03 o                         
 -10   7   5         17.79          0.00       181.84 o                         
  -9   7   5       4263.19       4526.31       413.40 o                         
  -8   7   5       2836.11       2574.56       417.61 o                         
  -7   7   5        537.31        236.44       224.64 o                         
  -6   7   5       1586.19       1424.50       237.85 o                         
  -5   7   5         71.61        189.96       170.40 o                         
  -4   7   5        481.52        303.50       157.22 o                         
  -3   7   5       3764.91       3692.08       226.55 o                         
  -2   7   5        544.70        618.91       102.68 o                         
  -1   7   5         31.30         22.86       112.22 o                         
   0   7   5        358.98        447.02       155.59 o                         
   1   7   5      17407.15      17262.03       430.58 o                         
   2   7   5         23.19         44.43        90.96 o                         
   3   7   5       1447.94       1567.91       138.67 o                         
   4   7   5       4349.39       4250.85       219.08 o                         
   5   7   5       3153.76       3078.87       176.78 o                         
   6   7   5        590.70        477.95       127.16 o                         
   7   7   5       3341.20       3085.06       181.36 o                         
   8   7   5        304.04        228.04        84.05 o                         
  -9   8   5        761.14        608.30       238.43 o                         
  -8   8   5        194.84        203.19       181.96 o                         
  -7   8   5        929.03        728.72       307.43 o                         
  -6   8   5        320.43        301.85       231.09 o                         
  -5   8   5       3361.40       3208.76       366.01 o                         
  -4   8   5        955.67        989.64       184.16 o                         
  -3   8   5        940.76       1002.55       242.60 o                         
  -2   8   5       4517.18       4744.68       448.45 o                         
  -1   8   5       7375.29       8084.93       501.84 o                         
   0   8   5       2586.91       2616.11       235.65 o                         
   1   8   5       4505.21       4667.21       279.36 o                         
   2   8   5       1311.04       1518.97       141.46 o                         
   3   8   5       1585.02       1737.53       171.40 o                         
   4   8   5        152.68          4.73       101.34 o                         
   5   8   5         29.22        128.02       100.42 o                         
   6   8   5        658.04        757.70       122.27 o                         
  -7   9   5        272.93        117.57       374.92 o                         
  -6   9   5       2102.53       2548.63       354.01 o                         
  -5   9   5         34.99        360.32       224.34 o                         
  -4   9   5        307.50        371.41       181.05 o                         
  -3   9   5        162.62          0.00       169.28 o                         
  -2   9   5        827.79        966.77       221.54 o                         
  -1   9   5        211.82        199.98       196.90 o                         
   0   9   5        119.22        282.89       191.04 o                         
   1   9   5         31.87         64.06       153.32 o                         
   2   9   5         59.26        214.67       143.55 o                         
   3   9   5        654.17        401.26       137.21 o                         
   4   9   5        581.43        481.13       140.04 o                         
 -15   0   6       4568.32       5226.24       408.95 o                         
 -14   0   6        642.07        811.77       162.40 o                         
 -13   0   6        275.44        256.61       115.02 o                         
 -12   0   6       2839.29       3111.66       236.26 o                         
 -11   0   6       8146.46       8355.19       456.25 o                         
 -10   0   6      16408.85      17349.73       515.66 o                         
  -9   0   6       2232.81       2250.44       241.35 o                         
  -8   0   6       6737.50       6756.73       344.28 o                         
  -7   0   6      19887.22      19569.96       461.38 o                         
  -6   0   6      28967.60      28636.27       304.34 o                         
  -5   0   6       6718.44       6255.18       123.21 o                         
  -4   0   6     172937.16     170163.17       919.82 o                         
  -3   0   6      16373.34      16101.36       200.27 o                         
  -2   0   6     252024.34     256311.81      1859.24 o                         
  -1   0   6        564.34        774.42       101.88 o                         
   0   0   6       1264.23       1495.41       121.26 o                         
   1   0   6        875.76        992.35       114.71 o                         
   2   0   6        310.75        503.71        61.38 o                         
   3   0   6      10778.25      11813.24       238.98 o                         
   4   0   6      13610.01      13767.10       476.53 o                         
   5   0   6        126.73         23.96        92.74 o                         
   6   0   6      34322.15      34422.68       758.98 o                         
   7   0   6       2025.81       1818.06       177.07 o                         
   8   0   6       4099.30       3943.80       271.38 o                         
   9   0   6      21178.54      21990.35       632.41 o                         
  10   0   6         55.43        126.44       122.18 o                         
  11   0   6       7370.43       7355.30       565.66 o                         
 -15   1   6       9252.77      10107.14       451.07 o                         
 -14   1   6       1512.78       1565.55       162.89 o                         
 -13   1   6        605.47        644.04       118.50 o                         
 -12   1   6         35.47          2.58        92.18 o                         
 -11   1   6       7055.29       7391.35       268.07 o                         
 -10   1   6       1190.04       1017.85       106.70 o                         
  -9   1   6        255.51        202.92        81.78 o                         
  -8   1   6       7095.88       6627.84       127.09 o                         
  -7   1   6       5621.23       5762.76        89.35 o                         
  -6   1   6      35633.37      34645.66       222.00 o                         
  -5   1   6       1700.54       1929.90        89.28 o                         
  -4   1   6       2271.33       2479.37        78.23 o                         
  -3   1   6      14163.73      14215.99       218.73 o                         
  -2   1   6       3723.82       3899.68        88.96 o                         
  -1   1   6         36.57         35.10        28.21 o                         
   0   1   6       1294.70       1552.82        94.70 o                         
   1   1   6      15635.22      17587.70       201.16 o                         
   2   1   6          6.18          0.00        25.52 o                         
   3   1   6      40576.28      41224.26       392.54 o                         
   4   1   6       5926.01       5886.81       149.30 o                         
   5   1   6         40.03         67.65        51.98 o                         
   6   1   6      18091.44      18230.03       315.00 o                         
   7   1   6       1128.45       1031.36        89.34 o                         
   8   1   6       2498.97       2412.28       149.86 o                         
   9   1   6       4540.12       4556.92       207.04 o                         
  10   1   6       3764.59       3910.61       189.74 o                         
  11   1   6       2102.15       2108.43       169.43 o                         
 -15   2   6       5010.60       6084.32       385.44 o                         
 -14   2   6       1844.08       1955.87       227.56 o                         
 -13   2   6        787.07       1095.66       201.02 o                         
 -12   2   6       8227.95       8572.50       391.93 o                         
 -11   2   6          0.32          9.87        98.32 o                         
 -10   2   6       1343.53       1185.65       125.56 o                         
  -9   2   6      23656.40      22749.61       466.64 o                         
  -8   2   6         73.76        267.43        89.42 o                         
  -7   2   6       1353.28       1365.78        71.26 o                         
  -6   2   6      18811.46      17913.56       227.86 o                         
  -5   2   6       7455.30       7411.89       152.17 o                         
  -4   2   6      49944.79      49068.32       373.45 o                         
  -3   2   6       4300.69       4117.28       105.09 o                         
  -2   2   6      38297.89      39714.79       358.15 o                         
  -1   2   6        102.74        138.42        77.07 o                         
   0   2   6      89915.00      94176.52       584.84 o                         
   1   2   6       1095.36       1115.57        79.55 o                         
   2   2   6       8666.43       8875.30       185.99 o                         
   3   2   6       2543.48       2534.96        92.87 o                         
   4   2   6      34316.35      34860.59       392.23 o                         
   5   2   6       2922.53       3020.10       136.53 o                         
   6   2   6       4776.80       4933.98       174.24 o                         
   7   2   6       6846.40       6840.66       212.83 o                         
   8   2   6        405.38        448.95        96.17 o                         
   9   2   6         39.71        176.54        86.01 o                         
  10   2   6        253.33        338.44        84.44 o                         
  11   2   6       4514.13       4694.30       259.44 o                         
 -15   3   6       1112.85        889.86       215.78 o                         
 -14   3   6        106.66          0.00       168.20 o                         
 -13   3   6       1750.46       2072.69       277.86 o                         
 -12   3   6       1198.79       1112.27       219.52 o                         
 -11   3   6        593.42        771.36       179.80 o                         
 -10   3   6       1057.81       1034.20       158.46 o                         
  -9   3   6      32311.01      32523.23       473.41 o                         
  -8   3   6       2460.10       2435.25       138.20 o                         
  -7   3   6      10349.35      10195.61       228.86 o                         
  -6   3   6       1056.33        967.85        58.27 o                         
  -5   3   6       6635.32       6920.36       138.40 o                         
  -4   3   6       3306.20       3236.78        99.13 o                         
  -3   3   6       7517.66       7569.59       161.86 o                         
  -2   3   6       5051.06       5144.04       130.61 o                         
  -1   3   6       1132.61       1219.73       201.12 o                         
   0   3   6        337.35        400.79        56.92 o                         
   1   3   6      32020.39      32672.35       422.06 o                         
   2   3   6        231.87        191.13        47.53 o                         
   3   3   6        520.91        407.32        54.48 o                         
   4   3   6       3356.46       3293.77       130.01 o                         
   5   3   6       5629.42       5322.92       167.29 o                         
   6   3   6       9398.05       8999.62       230.71 o                         
   7   3   6        324.79        279.40        77.80 o                         
   8   3   6         44.40          0.00        69.42 o                         
   9   3   6      15062.88      14662.85       327.01 o                         
  10   3   6          9.81          0.00        80.17 o                         
  11   3   6      11153.05      11712.09       448.91 o                         
 -14   4   6          6.56          3.05       192.36 o                         
 -13   4   6          0.47          0.00       169.99 o                         
 -12   4   6        768.10        700.40       198.70 o                         
 -11   4   6         32.41          0.00       163.31 o                         
 -10   4   6         42.53          0.00       145.01 o                         
  -9   4   6       2154.70       2269.59       259.90 o                         
  -8   4   6        384.01        507.52       188.65 o                         
  -7   4   6        175.35        254.67       107.65 o                         
  -6   4   6          4.17          6.79        65.29 o                         
  -5   4   6       1200.12       1330.64        90.46 o                         
  -4   4   6       3338.62       3207.82       126.58 o                         
  -3   4   6       1316.18       1168.64        87.95 o                         
  -2   4   6       6519.53       6607.48       197.61 o                         
  -1   4   6       4019.15       4009.44       161.11 o                         
   0   4   6        231.49        187.07        59.82 o                         
   1   4   6       6872.26       6708.95       207.05 o                         
   2   4   6         38.13         87.96        65.92 o                         
   3   4   6       5037.24       4871.68       154.48 o                         
   4   4   6          1.50          0.00        61.51 o                         
   5   4   6         86.89         55.62        73.42 o                         
   6   4   6        144.38         66.81        65.14 o                         
   7   4   6         19.38         66.10       108.52 o                         
   8   4   6         18.72         20.79        85.28 o                         
   9   4   6       1048.86        874.73        98.08 o                         
  10   4   6         35.56          3.84        78.59 o                         
 -13   5   6        363.41        134.98       186.82 o                         
 -12   5   6       2651.05       2505.67       309.52 o                         
 -11   5   6       2769.91       3230.37       340.65 o                         
 -10   5   6       1545.48       1371.24       234.96 o                         
  -9   5   6      10041.24      10205.53       543.28 o                         
  -8   5   6          0.31         56.15       150.98 o                         
  -7   5   6      21488.11      22386.72       748.58 o                         
  -6   5   6        666.56        651.98       126.77 o                         
  -5   5   6       2435.95       2464.94       130.62 o                         
  -4   5   6       6273.83       6286.99       185.53 o                         
  -3   5   6        248.96        424.79        76.54 o                         
  -2   5   6       1078.80       1088.92        94.37 o                         
  -1   5   6        610.39        521.24       102.93 o                         
   0   5   6        362.77        404.47       100.98 o                         
   1   5   6       6176.11       5523.56       205.61 o                         
   2   5   6       1304.22       1310.38       119.48 o                         
   3   5   6      14750.80      14119.60       310.75 o                         
   4   5   6       1537.88       1479.66       106.37 o                         
   5   5   6       2407.30       2279.42       150.11 o                         
   6   5   6       1754.48       1745.72       137.16 o                         
   7   5   6       3588.89       3417.81       174.77 o                         
   8   5   6       2262.88       2251.81       136.87 o                         
   9   5   6       8080.18       8098.51       249.11 o                         
 -12   6   6       2890.84       3599.17       401.11 o                         
 -11   6   6        202.53        161.11       157.03 o                         
 -10   6   6       2382.16       2420.25       303.90 o                         
  -9   6   6       6730.38       6863.12       474.92 o                         
  -8   6   6        106.34         59.98       180.44 o                         
  -7   6   6       5765.74       6077.57       419.12 o                         
  -6   6   6       1490.68       1357.08       231.66 o                         
  -5   6   6         31.25          0.00       109.21 o                         
  -4   6   6       9304.89       9139.49       336.41 o                         
  -3   6   6        394.13        405.90       151.24 o                         
  -2   6   6       4133.90       4126.36       188.58 o                         
  -1   6   6       4254.61       4213.19       176.91 o                         
   0   6   6       7528.35       7499.36       259.98 o                         
   1   6   6       5896.57       5495.43       222.96 o                         
   2   6   6       3521.02       3507.33       181.48 o                         
   3   6   6       5463.56       5464.12       214.13 o                         
   4   6   6       8308.79       8071.56       277.76 o                         
   5   6   6        126.41        170.42        83.00 o                         
   6   6   6        993.99        848.11       107.10 o                         
   7   6   6        793.40        727.79       100.85 o                         
   8   6   6        669.88        637.22       100.00 o                         
 -11   7   6       1771.08       1782.39       301.65 o                         
 -10   7   6       2705.17       2810.86       334.20 o                         
  -9   7   6       2189.89       2387.53       380.12 o                         
  -8   7   6       1182.07       1549.51       283.31 o                         
  -7   7   6       4144.94       4081.64       375.39 o                         
  -6   7   6       8693.42       8783.59       536.31 o                         
  -5   7   6       1295.49       1013.81       256.74 o                         
  -4   7   6        907.83        862.13       153.92 o                         
  -3   7   6       3088.04       3057.66       209.01 o                         
  -2   7   6         21.10         35.75        78.23 o                         
  -1   7   6        440.89        363.01        90.28 o                         
   0   7   6         80.77          0.00        94.73 o                         
   1   7   6        814.70        708.35       109.67 o                         
   2   7   6         16.77        105.85        90.82 o                         
   3   7   6       8258.33       8149.57       300.20 o                         
   4   7   6       2943.01       3033.66       194.32 o                         
   5   7   6        143.79        135.37        86.41 o                         
   6   7   6       1332.79       1327.06       129.84 o                         
   7   7   6        856.25        621.42       106.99 o                         
  -9   8   6        559.97        253.79       228.52 o                         
  -8   8   6        557.26        478.65       214.54 o                         
  -7   8   6       4053.95       4488.54       438.45 o                         
  -6   8   6       2965.12       2829.77       341.05 o                         
  -5   8   6       2852.93       2703.71       339.88 o                         
  -4   8   6      13070.61      13103.44       943.68 o                         
  -3   8   6       5267.66       5201.42       380.31 o                         
  -2   8   6      28667.96      31804.45       975.47 o                         
  -1   8   6         39.47        140.75       113.09 o                         
   0   8   6         26.50         52.82       109.96 o                         
   1   8   6       1362.86       1407.17       140.66 o                         
   2   8   6        345.66        450.35       109.76 o                         
   3   8   6         29.33        164.04       103.37 o                         
   4   8   6       3127.29       3271.07       210.68 o                         
   5   8   6       1170.74       1039.02       132.23 o                         
  -7   9   6        244.36        215.46       217.95 o                         
  -6   9   6        722.02        805.37       222.42 o                         
  -5   9   6        727.55        924.90       240.64 o                         
  -4   9   6       1378.60       1874.85       288.73 o                         
  -3   9   6        579.53        527.28       224.58 o                         
  -2   9   6        314.81        294.60       205.40 o                         
  -1   9   6       2377.61       2663.19       369.28 o                         
   0   9   6        355.95        150.42       130.43 o                         
   1   9   6        553.04        420.22       145.93 o                         
   2   9   6        102.90         60.45       149.27 o                         
   3   9   6       1340.23       1279.05       185.67 o                         
 -15   1   7       3243.78       3470.57       252.27 o                         
 -14   1   7         89.32        104.87       111.25 o                         
 -13   1   7      18837.25      19580.42       509.12 o                         
 -12   1   7       1973.80       1986.08       155.65 o                         
 -11   1   7       7287.35       7434.13       265.04 o                         
 -10   1   7       4199.07       4360.86       206.90 o                         
  -9   1   7       4015.05       3893.24       160.18 o                         
  -8   1   7       6734.39       6294.25       119.52 o                         
  -7   1   7      20213.19      19866.45       190.16 o                         
  -6   1   7       8637.96       8385.64       121.30 o                         
  -5   1   7      13111.20      13325.78       182.67 o                         
  -4   1   7       7032.42       7221.79       147.50 o                         
  -3   1   7        195.33        289.12        55.44 o                         
  -2   1   7        832.11        895.45        45.42 o                         
  -1   1   7       1452.63       1694.07        59.63 o                         
   0   1   7         96.85        157.85        58.65 o                         
   1   1   7       6631.95       6870.17       132.39 o                         
   2   1   7       1002.67        999.97        50.45 o                         
   3   1   7      14892.89      14933.78       367.60 o                         
   4   1   7        758.07        644.27        63.79 o                         
   5   1   7      41352.09      40860.34       545.65 o                         
   6   1   7        258.90        223.24        70.81 o                         
   7   1   7       7415.50       7491.68       242.34 o                         
   8   1   7         45.31         63.88        70.87 o                         
   9   1   7         30.82         48.31       102.59 o                         
  10   1   7       1048.35       1124.64       134.26 o                         
  11   1   7       7214.14       7347.59       319.15 o                         
 -15   2   7       4605.22       4875.43       347.74 o                         
 -14   2   7        149.57        162.79       119.09 o                         
 -13   2   7       7384.88       6872.03       429.50 o                         
 -12   2   7       5011.55       5376.54       317.00 o                         
 -11   2   7       1604.15       1698.63       156.61 o                         
 -10   2   7       1667.62       1643.31       142.78 o                         
  -9   2   7      11459.00      10843.18       198.42 o                         
  -8   2   7      10015.76       9513.18       160.85 o                         
  -7   2   7        140.81        147.57        37.07 o                         
  -6   2   7       3028.23       2816.06       100.88 o                         
  -5   2   7        465.47        438.20        45.98 o                         
  -4   2   7       2335.03       2301.53       106.16 o                         
  -3   2   7       7394.55       7557.77       161.95 o                         
  -2   2   7      41762.69      43572.70       409.18 o                         
  -1   2   7       1478.65       1586.90        73.47 o                         
   0   2   7      74185.93      74158.09       672.05 o                         
   1   2   7        922.36        862.06        81.00 o                         
   2   2   7       1228.05       1303.46        85.56 o                         
   3   2   7       8055.06       8131.34       170.10 o                         
   4   2   7         55.61         78.54        50.36 o                         
   5   2   7          1.61          5.27        55.85 o                         
   6   2   7        490.99        445.81        67.57 o                         
   7   2   7         88.95        186.66        68.03 o                         
   8   2   7       3509.64       3519.31       182.13 o                         
   9   2   7        977.59        972.45       137.52 o                         
  10   2   7          0.87          0.00       101.86 o                         
 -15   3   7       9619.08      10398.08       600.53 o                         
 -14   3   7         38.67          0.00       179.48 o                         
 -13   3   7        146.99          0.00       164.47 o                         
 -12   3   7        731.68        757.94       177.83 o                         
 -11   3   7        136.28         43.09       114.80 o                         
 -10   3   7      13071.64      12636.80       463.95 o                         
  -9   3   7        859.47        879.28        95.77 o                         
  -8   3   7       7372.86       7248.96       201.90 o                         
  -7   3   7       4127.03       3868.64       127.03 o                         
  -6   3   7       8284.27       8145.00       180.16 o                         
  -5   3   7       2395.50       2383.84        91.65 o                         
  -4   3   7       6635.59       6753.35       143.16 o                         
  -3   3   7      18069.46      18630.46       319.15 o                         
  -2   3   7        545.20        760.05        67.40 o                         
  -1   3   7       6915.40       6822.14       189.45 o                         
   0   3   7          0.65         81.58        50.50 o                         
   1   3   7          3.20         15.93        49.36 o                         
   2   3   7        386.04        453.53        60.94 o                         
   3   3   7      32699.02      32790.84       359.95 o                         
   4   3   7        165.24         33.78        66.74 o                         
   5   3   7       2353.48       2343.71       121.24 o                         
   6   3   7       2137.41       2335.68       126.18 o                         
   7   3   7       3358.26       3206.32       159.01 o                         
   8   3   7       8620.05       8652.17       249.95 o                         
   9   3   7        648.56        665.15       110.44 o                         
  10   3   7       3190.59       3265.88       194.79 o                         
 -14   4   7          6.02          0.00       190.36 o                         
 -13   4   7       6415.21       6343.42       455.92 o                         
 -12   4   7        982.97       1120.28       230.19 o                         
 -11   4   7        513.81        486.41       217.14 o                         
 -10   4   7      19999.13      20852.37       739.88 o                         
  -9   4   7       3610.13       3640.56       209.82 o                         
  -8   4   7      19262.14      19120.78       417.36 o                         
  -7   4   7      22487.81      22552.48       462.22 o                         
  -6   4   7       5552.73       5611.58       148.28 o                         
  -5   4   7       4018.79       4109.79       128.98 o                         
  -4   4   7      25715.28      25822.60       330.18 o                         
  -3   4   7       9026.03       8828.50       203.35 o                         
  -2   4   7      67972.12      65816.65       653.56 o                         
  -1   4   7         44.01        101.71        65.07 o                         
   0   4   7      20398.77      20478.99       358.87 o                         
   1   4   7       1649.37       1726.70       121.25 o                         
   2   4   7      45624.34      45092.35       470.90 o                         
   3   4   7        540.19        539.97        65.74 o                         
   4   4   7        664.47        690.96        84.23 o                         
   5   4   7       8322.94       7986.40       235.01 o                         
   6   4   7      13476.29      13670.49       314.75 o                         
   7   4   7       2140.44       2078.81       136.88 o                         
   8   4   7       2467.75       2504.46       156.25 o                         
   9   4   7       8621.91       8611.88       307.43 o                         
 -13   5   7       1464.10       1255.96       240.85 o                         
 -12   5   7       4080.69       4621.76       417.32 o                         
 -11   5   7        105.68         96.76       159.45 o                         
 -10   5   7         31.73        187.02       190.79 o                         
  -9   5   7       3061.59       3476.86       264.38 o                         
  -8   5   7        346.50        543.74       130.27 o                         
  -7   5   7       1442.28       1494.72       158.39 o                         
  -6   5   7      14015.87      13860.10       284.48 o                         
  -5   5   7        592.64        629.29        73.08 o                         
  -4   5   7       7715.01       7660.11       203.78 o                         
  -3   5   7       5426.63       5597.16       188.95 o                         
  -2   5   7        234.03        181.27        83.17 o                         
  -1   5   7      14785.88      15048.84       336.71 o                         
   0   5   7       2700.95       2491.44       143.52 o                         
   1   5   7        462.71        494.30        88.75 o                         
   2   5   7       4167.56       4049.85       179.85 o                         
   3   5   7      10615.22      10330.39       244.52 o                         
   4   5   7        515.85        469.84       101.88 o                         
   5   5   7       1124.04       1248.73       127.90 o                         
   6   5   7      15154.63      14590.38       362.17 o                         
   7   5   7        100.73        134.18        78.41 o                         
   8   5   7          0.75          0.00        66.96 o                         
   9   5   7        654.38        842.90       124.69 o                         
 -12   6   7       4627.22       5161.02       435.88 o                         
 -11   6   7        417.06        548.15       204.37 o                         
 -10   6   7        593.98        499.27       328.17 o                         
  -9   6   7       5344.57       5398.65       423.50 o                         
  -8   6   7       3220.98       2975.21       317.86 o                         
  -7   6   7       5916.63       5604.41       414.87 o                         
  -6   6   7        813.75        780.31       166.06 o                         
  -5   6   7        745.42        689.28       113.91 o                         
  -4   6   7        100.17        222.31        81.88 o                         
  -3   6   7       1595.29       1567.97       120.81 o                         
  -2   6   7      26105.15      26247.74       432.97 o                         
  -1   6   7       4951.29       4863.51       212.49 o                         
   0   6   7      70447.44      70719.68      1038.02 o                         
   1   6   7          7.76         26.47        86.65 o                         
   2   6   7       1801.11       1685.11       132.14 o                         
   3   6   7        381.61        458.83        93.63 o                         
   4   6   7       1066.95       1054.72       119.21 o                         
   5   6   7       1638.62       1729.79       142.42 o                         
   6   6   7         12.58         15.80        81.51 o                         
   7   6   7        131.98         23.79        86.94 o                         
   8   6   7        510.91        488.26        88.82 o                         
 -11   7   7        984.63       1598.42       292.83 o                         
 -10   7   7       2940.73       2918.39       372.83 o                         
  -9   7   7       4244.57       3995.93       406.40 o                         
  -8   7   7         11.53          0.00       184.73 o                         
  -7   7   7        152.91        279.96       195.20 o                         
  -6   7   7       5616.52       5882.51       447.54 o                         
  -5   7   7       1035.13        917.78       161.18 o                         
  -4   7   7       3290.85       3504.22       208.66 o                         
  -3   7   7       2890.85       2885.93       154.75 o                         
  -2   7   7       1783.49       1852.20       134.55 o                         
  -1   7   7       3420.73       3567.07       181.04 o                         
   0   7   7         30.61         58.07        87.71 o                         
   1   7   7        189.42        197.94        91.80 o                         
   2   7   7         13.54          0.00        92.10 o                         
   3   7   7          2.54          0.00       120.00 o                         
   4   7   7        636.43        776.36       123.91 o                         
   5   7   7       7619.23       7223.36       269.42 o                         
   6   7   7        650.19        418.18        96.11 o                         
  -9   8   7       1418.84       1461.87       308.88 o                         
  -8   8   7        625.70        953.16       262.37 o                         
  -7   8   7          1.15          0.00       181.03 o                         
  -6   8   7        100.33          0.00       191.94 o                         
  -5   8   7       5023.14       5212.71       466.58 o                         
  -4   8   7       2166.54       2071.88       250.17 o                         
  -3   8   7       9738.30       9974.02       499.82 o                         
  -2   8   7       1984.45       1968.30       184.66 o                         
  -1   8   7          2.64         14.67        91.43 o                         
   0   8   7        716.96        688.61       121.06 o                         
   1   8   7       1048.86        869.85       131.04 o                         
   2   8   7       2234.02       2288.26       223.00 o                         
   3   8   7       3241.09       3353.28       232.71 o                         
   4   8   7        680.67        439.92       117.31 o                         
  -6   9   7        190.72        115.73       186.97 o                         
  -5   9   7        348.13        520.77       218.91 o                         
  -4   9   7         78.64        377.30       196.19 o                         
  -3   9   7        766.77        720.49       184.79 o                         
  -2   9   7        577.23        615.03       172.19 o                         
  -1   9   7        179.42        430.99       153.62 o                         
   0   9   7          7.10         64.13       129.12 o                         
   1   9   7        182.71        172.95       151.14 o                         
 -15   0   8        981.47       1284.50       234.95 o                         
 -14   0   8        458.58        434.81       147.23 o                         
 -13   0   8       5827.88       6042.62       323.75 o                         
 -12   0   8       2700.98       2945.85       216.96 o                         
 -11   0   8      18617.21      19065.85       483.94 o                         
 -10   0   8      21460.91      20621.34       507.39 o                         
  -9   0   8      12128.03      12052.87       361.89 o                         
  -8   0   8      32064.63      30904.92       345.12 o                         
  -7   0   8      23083.60      22973.24       308.78 o                         
  -6   0   8      66381.54      65626.24       544.65 o                         
  -5   0   8        309.19        424.57        72.10 o                         
  -4   0   8       3804.40       4303.55       303.32 o                         
  -3   0   8      18676.36      19419.00       273.82 o                         
  -2   0   8        262.77        366.45        67.43 o                         
  -1   0   8       5290.41       5794.99       251.21 o                         
   0   0   8      25494.27      25881.05       553.42 o                         
   1   0   8        489.52        397.25       100.54 o                         
   2   0   8     169187.97     177478.92      1862.24 o                         
   3   0   8        402.52        488.38       148.58 o                         
   4   0   8      11694.68      11506.61       588.84 o                         
   5   0   8      25101.45      26116.65       748.48 o                         
   6   0   8       1250.58       1320.14       205.41 o                         
   7   0   8       1800.54       1743.90       226.17 o                         
   8   0   8         22.29          0.00       155.46 o                         
   9   0   8       1596.82       1478.96       234.58 o                         
  10   0   8          5.09          0.00       163.61 o                         
 -15   1   8       3248.12       3423.60       248.36 o                         
 -14   1   8        732.12        466.26       112.67 o                         
 -13   1   8       2496.50       2659.72       184.93 o                         
 -12   1   8       1289.84       1198.37       149.02 o                         
 -11   1   8       7675.55       7928.67       267.63 o                         
 -10   1   8       5481.94       5455.83       196.26 o                         
  -9   1   8       3076.85       2982.87       130.27 o                         
  -8   1   8        262.87        285.93        33.54 o                         
  -7   1   8         18.90         56.91        25.67 o                         
  -6   1   8       5702.33       5481.83       121.75 o                         
  -5   1   8       2720.47       2816.39        94.87 o                         
  -4   1   8      23191.97      22315.69       264.16 o                         
  -3   1   8       7600.88       7552.94       154.78 o                         
  -2   1   8        974.53       1019.87        49.73 o                         
  -1   1   8      37024.50      39698.35       346.03 o                         
   0   1   8        941.19       1007.00        97.51 o                         
   1   1   8        750.29        867.44        89.61 o                         
   2   1   8       2182.75       2241.17        86.09 o                         
   3   1   8      20542.66      21065.91       244.56 o                         
   4   1   8       2022.24       2022.53       112.89 o                         
   5   1   8       2388.53       2636.76       138.82 o                         
   6   1   8       3608.65       3633.11       169.36 o                         
   7   1   8       5836.54       5895.22       274.96 o                         
   8   1   8       5258.71       5585.72       282.31 o                         
   9   1   8        266.80        162.32       103.97 o                         
  10   1   8        856.94        868.54       173.25 o                         
 -15   2   8       2205.58       2575.90       267.68 o                         
 -14   2   8        403.86        416.52       185.24 o                         
 -13   2   8       6874.87       6507.81       427.25 o                         
 -12   2   8       1791.32       1981.78       228.02 o                         
 -11   2   8       1642.27       1432.37       177.59 o                         
 -10   2   8         44.97         28.32        73.35 o                         
  -9   2   8        208.60        260.73        56.03 o                         
  -8   2   8      20632.75      19957.48       280.98 o                         
  -7   2   8       7738.73       7408.73       167.99 o                         
  -6   2   8      34137.73      33098.64       318.66 o                         
  -5   2   8        487.23        475.44        37.15 o                         
  -4   2   8      27899.17      28045.75       370.89 o                         
  -3   2   8       4318.96       4582.40       138.65 o                         
  -2   2   8       9187.69       9285.78       189.75 o                         
  -1   2   8      11815.63      12402.98       193.62 o                         
   0   2   8      69411.35      70526.39       651.53 o                         
   1   2   8       1445.97       1623.29        96.56 o                         
   2   2   8       6826.88       6812.12       183.95 o                         
   3   2   8       3764.47       3801.39       127.79 o                         
   4   2   8      14106.90      13792.52       232.77 o                         
   5   2   8        536.92        418.37        70.53 o                         
   6   2   8       2257.83       2100.48       144.30 o                         
   7   2   8       1679.09       1543.16       158.07 o                         
   8   2   8        340.08        253.85        96.95 o                         
   9   2   8       8132.65       8219.83       346.85 o                         
  10   2   8         50.66         67.22       104.82 o                         
 -15   3   8        344.61          0.00       189.70 o                         
 -14   3   8        128.91         62.91       150.90 o                         
 -13   3   8      19513.55      21196.64       784.45 o                         
 -12   3   8        124.25        136.79       144.51 o                         
 -11   3   8       6204.18       6532.26       355.12 o                         
 -10   3   8       1553.65       1540.06       188.64 o                         
  -9   3   8       2873.44       2721.30       136.11 o                         
  -8   3   8       6138.59       6203.76       178.40 o                         
  -7   3   8         58.54         72.61        49.33 o                         
  -6   3   8      12532.73      12113.25       206.79 o                         
  -5   3   8       2417.63       2402.04        87.05 o                         
  -4   3   8       1615.44       1564.04        80.01 o                         
  -3   3   8       2887.19       2794.49       113.50 o                         
  -2   3   8         12.30          0.00        50.18 o                         
  -1   3   8       1679.69       1646.84        90.10 o                         
   0   3   8          7.76         53.66        52.55 o                         
   1   3   8       2030.34       1912.18       100.30 o                         
   2   3   8        720.59        682.22        74.35 o                         
   3   3   8         16.82          0.00        51.85 o                         
   4   3   8         13.41          1.72        65.58 o                         
   5   3   8      29083.19      29180.15       452.13 o                         
   6   3   8        248.42        256.52        79.46 o                         
   7   3   8      12471.71      12426.95       365.61 o                         
   8   3   8       3783.98       3701.33       220.10 o                         
   9   3   8       6561.60       6351.80       289.17 o                         
 -14   4   8          3.88        111.73       183.13 o                         
 -13   4   8        122.86         11.92       175.95 o                         
 -12   4   8        155.74        331.87       178.42 o                         
 -11   4   8          9.47         74.62       154.72 o                         
 -10   4   8        375.32        314.60       177.77 o                         
  -9   4   8         25.09         53.34        85.74 o                         
  -8   4   8       1970.94       1878.23       129.62 o                         
  -7   4   8        445.10        490.02        67.01 o                         
  -6   4   8        547.46        535.22        66.15 o                         
  -5   4   8       1945.18       2186.80        95.95 o                         
  -4   4   8          2.01         61.92        48.15 o                         
  -3   4   8      10948.68      11069.21       278.88 o                         
  -2   4   8         16.36         73.65        74.43 o                         
  -1   4   8       3886.21       3999.07       175.01 o                         
   0   4   8         39.86         52.25        70.77 o                         
   1   4   8       1456.30       1405.04        96.94 o                         
   2   4   8       5406.33       5460.56       172.82 o                         
   3   4   8        209.28        338.86        61.39 o                         
   4   4   8       1144.79       1070.60        89.04 o                         
   5   4   8        157.47        172.32        73.58 o                         
   6   4   8          9.36         17.36        69.76 o                         
   7   4   8        196.69        256.67        92.39 o                         
   8   4   8         19.03         39.97       103.78 o                         
   9   4   8        189.58        197.52       116.04 o                         
 -13   5   8       7609.46       8083.57       549.81 o                         
 -12   5   8        150.92          0.00       186.14 o                         
 -11   5   8      12722.30      14437.06       677.51 o                         
 -10   5   8       2975.79       2915.99       323.25 o                         
  -9   5   8       2465.67       2784.31       206.33 o                         
  -8   5   8       5125.70       5419.76       247.50 o                         
  -7   5   8          7.78         26.86        55.63 o                         
  -6   5   8       2835.11       2784.98       130.35 o                         
  -5   5   8        887.62       1079.68        99.82 o                         
  -4   5   8        241.24        180.14        75.41 o                         
  -3   5   8        970.13       1098.78       107.44 o                         
  -2   5   8        167.43        218.22        77.98 o                         
  -1   5   8       2231.23       2151.02       139.81 o                         
   0   5   8        150.77        174.29        79.36 o                         
   1   5   8        293.31        314.76        94.82 o                         
   2   5   8        232.58        309.48        69.02 o                         
   3   5   8       2566.80       2437.21       136.13 o                         
   4   5   8       2241.54       2229.14       151.17 o                         
   5   5   8      12911.96      12724.72       318.11 o                         
   6   5   8        992.10        832.39        99.11 o                         
   7   5   8      15615.85      15137.03       416.29 o                         
   8   5   8        219.43         92.11        89.87 o                         
 -12   6   8         79.18          0.00       232.61 o                         
 -11   6   8       1973.35       1597.21       250.84 o                         
 -10   6   8         10.74          0.00       202.68 o                         
  -9   6   8        353.04        388.84       107.74 o                         
  -8   6   8       7248.72       7463.69       347.32 o                         
  -7   6   8        665.60        483.75       163.32 o                         
  -6   6   8       4042.55       4138.31       205.55 o                         
  -5   6   8       6117.47       6186.34       243.03 o                         
  -4   6   8       1972.44       1877.91       134.68 o                         
  -3   6   8       9771.33       9638.68       265.51 o                         
  -2   6   8       1828.74       1754.21       121.67 o                         
  -1   6   8       3857.71       3583.42       188.57 o                         
   0   6   8       8535.77       8256.28       275.13 o                         
   1   6   8        716.57        779.42       115.46 o                         
   2   6   8       1388.08       1513.73       126.90 o                         
   3   6   8       1893.33       1946.13       154.27 o                         
   4   6   8       1910.24       2103.16       159.79 o                         
   5   6   8        400.00        402.51        90.98 o                         
   6   6   8          8.06          0.00        76.13 o                         
   7   6   8       1670.84       1614.42       144.73 o                         
 -11   7   8       3394.18       3436.72       381.38 o                         
 -10   7   8       6920.40       7492.07       536.14 o                         
  -9   7   8       4938.14       4971.09       310.25 o                         
  -8   7   8       2873.11       3048.08       268.54 o                         
  -7   7   8          9.53          0.00       124.55 o                         
  -6   7   8        378.27        440.60       111.40 o                         
  -5   7   8        876.94        803.78       145.14 o                         
  -4   7   8       3317.74       3435.14       182.17 o                         
  -3   7   8        918.01        972.72       112.47 o                         
  -2   7   8        304.20        232.32        94.89 o                         
  -1   7   8       1821.51       1751.51       141.75 o                         
   0   7   8          0.53         33.95       102.85 o                         
   1   7   8         12.17          0.00       104.41 o                         
   2   7   8       1490.87       1485.18       174.03 o                         
   3   7   8       2525.30       2466.41       183.05 o                         
   4   7   8       3570.73       3506.65       207.31 o                         
   5   7   8       1822.96       1795.57       146.16 o                         
   6   7   8       4174.94       4165.72       211.38 o                         
  -9   8   8       3386.70       3628.10       392.78 o                         
  -8   8   8       6517.59       6392.11       356.94 o                         
  -7   8   8       4411.68       4653.52       310.88 o                         
  -6   8   8       9567.13       9463.53       427.64 o                         
  -5   8   8        445.32        251.28       139.32 o                         
  -4   8   8         10.71        140.82       196.38 o                         
  -3   8   8        173.68        100.69       121.20 o                         
  -2   8   8        365.96        266.99       110.59 o                         
  -1   8   8       1858.34       1692.37       166.16 o                         
   0   8   8       1727.30       1915.77       182.67 o                         
   1   8   8         68.53          0.00       167.74 o                         
   2   8   8      24379.50      24477.16       630.66 o                         
   3   8   8          4.08          0.00       121.65 o                         
   4   8   8       1283.28        948.97       135.91 o                         
  -5   9   8         15.33         90.70       134.51 o                         
  -4   9   8       1788.71       1706.14       224.86 o                         
  -3   9   8         28.49        111.39       176.89 o                         
  -2   9   8         94.45          0.00       142.36 o                         
  -1   9   8       2662.92       2930.48       246.09 o                         
   0   9   8       1130.27       1433.29       222.55 o                         
 -15   1   9        656.54        738.77       164.22 o                         
 -14   1   9       1357.60       1364.80       177.30 o                         
 -13   1   9       5007.14       4960.31       238.18 o                         
 -12   1   9       2182.88       2017.51       185.62 o                         
 -11   1   9       9303.35       9610.27       299.87 o                         
 -10   1   9       1771.69       1655.39       105.95 o                         
  -9   1   9      19473.43      19302.01       273.86 o                         
  -8   1   9       3032.26       2960.65        82.27 o                         
  -7   1   9       8466.64       8170.76       157.96 o                         
  -6   1   9       8950.86       8922.32       158.47 o                         
  -5   1   9        651.93        653.55        54.40 o                         
  -4   1   9        415.25        402.63        46.11 o                         
  -3   1   9        171.79        185.28        31.86 o                         
  -2   1   9        777.94        741.77        43.35 o                         
  -1   1   9        690.50        768.57        92.95 o                         
   0   1   9         21.72          0.00        74.50 o                         
   1   1   9      22882.07      23536.42       412.00 o                         
   2   1   9        846.59       1016.51       117.30 o                         
   3   1   9      10025.56      10589.54       250.76 o                         
   4   1   9        363.08        357.38        78.30 o                         
   5   1   9       3745.38       3667.64       223.11 o                         
   6   1   9       1008.97       1108.80       232.63 o                         
   7   1   9      14605.43      14338.02       471.30 o                         
   8   1   9       5624.61       6045.06       299.54 o                         
   9   1   9      17125.04      18161.17       521.36 o                         
 -15   2   9        340.74        165.39       131.63 o                         
 -14   2   9          2.77         41.94       136.66 o                         
 -13   2   9        306.92        328.87       176.97 o                         
 -12   2   9        696.32        877.06       159.33 o                         
 -11   2   9        301.05        194.13       124.37 o                         
 -10   2   9       5222.50       4734.65       226.54 o                         
  -9   2   9       3813.48       3887.96       118.11 o                         
  -8   2   9       6643.75       6541.16       154.50 o                         
  -7   2   9      11760.35      11703.09       200.05 o                         
  -6   2   9      22084.61      22170.82       257.57 o                         
  -5   2   9       3317.80       3138.85       134.63 o                         
  -4   2   9      53791.04      53816.65       540.92 o                         
  -3   2   9       4670.83       4807.83       140.46 o                         
  -2   2   9       3004.59       3033.79       116.76 o                         
  -1   2   9         84.52         99.09        41.86 o                         
   0   2   9       4015.47       4128.38       133.60 o                         
   1   2   9        488.89        473.58        59.01 o                         
   2   2   9        313.38        348.66        62.75 o                         
   3   2   9        266.86        312.84        59.76 o                         
   4   2   9      15875.45      16614.79       305.23 o                         
   5   2   9       2000.60       1946.54       166.08 o                         
   6   2   9       3330.81       3348.48       220.76 o                         
   7   2   9       6951.42       6790.98       308.89 o                         
   8   2   9          6.39          0.00       109.52 o                         
   9   2   9       3260.10       3264.57       235.67 o                         
 -14   3   9       1693.29       1987.28       274.51 o                         
 -13   3   9       2360.40       2804.77       303.48 o                         
 -12   3   9       1907.57       1891.32       210.67 o                         
 -11   3   9      14983.85      15405.66       546.10 o                         
 -10   3   9        950.51        654.49       125.39 o                         
  -9   3   9      10426.73      10398.92       239.36 o                         
  -8   3   9       1013.26       1037.28        81.37 o                         
  -7   3   9       1440.65       1499.93        91.30 o                         
  -6   3   9        739.70        733.45        46.36 o                         
  -5   3   9        375.27        465.45        67.29 o                         
  -4   3   9      21493.82      21883.62       368.09 o                         
  -3   3   9          4.55         59.82        59.79 o                         
  -2   3   9       2246.51       2208.04       114.40 o                         
  -1   3   9      18701.54      18523.52       260.75 o                         
   0   3   9        357.89        261.29        57.42 o                         
   1   3   9        186.54        186.87        48.09 o                         
   2   3   9         17.05         93.54        62.99 o                         
   3   3   9          7.74         69.34        51.12 o                         
   4   3   9       7417.06       7487.70       214.65 o                         
   5   3   9       2271.58       2486.96       203.77 o                         
   6   3   9       7473.66       7265.39       342.29 o                         
   7   3   9       5628.12       5885.62       317.13 o                         
   8   3   9       1275.35       1292.51       135.34 o                         
   9   3   9       2817.05       2839.22       208.19 o                         
 -14   4   9       3860.98       4220.44       400.60 o                         
 -13   4   9        217.72        305.22       223.15 o                         
 -12   4   9       5463.48       4853.32       393.29 o                         
 -11   4   9      12502.74      12772.32       517.28 o                         
 -10   4   9       2112.47       2075.22       201.69 o                         
  -9   4   9       4900.95       4775.10       191.27 o                         
  -8   4   9       2014.79       1978.19       108.72 o                         
  -7   4   9       6459.57       6326.85       191.74 o                         
  -6   4   9      33972.54      33717.24       430.04 o                         
  -5   4   9       5351.30       5436.38       139.84 o                         
  -4   4   9      37687.05      37336.50       414.32 o                         
  -3   4   9         53.06         51.93        56.00 o                         
  -2   4   9      39348.59      39318.21       492.95 o                         
  -1   4   9       5936.97       5786.21       183.37 o                         
   0   4   9        176.37        230.27        84.80 o                         
   1   4   9          2.52        108.41        59.56 o                         
   2   4   9      60676.43      60293.25       637.27 o                         
   3   4   9        187.47        228.26        68.06 o                         
   4   4   9       3086.40       3376.59       160.63 o                         
   5   4   9       9686.11       9581.74       316.31 o                         
   6   4   9       2548.56       2452.56       170.92 o                         
   7   4   9          0.19         25.26        91.31 o                         
   8   4   9        105.32          0.00       106.71 o                         
 -13   5   9       2695.31       2813.27       342.79 o                         
 -12   5   9       1652.05       2265.84       291.61 o                         
 -11   5   9       2770.62       3017.03       330.51 o                         
 -10   5   9       3294.33       3022.21       320.64 o                         
  -9   5   9          2.96         82.88        87.61 o                         
  -8   5   9       7095.02       7080.92       247.97 o                         
  -7   5   9       1118.94       1059.85        88.51 o                         
  -6   5   9       2326.83       2172.44       122.10 o                         
  -5   5   9       2170.17       2090.21       118.96 o                         
  -4   5   9       7957.04       8001.79       243.91 o                         
  -3   5   9        284.30        300.69        85.82 o                         
  -2   5   9       2475.03       2371.42       145.91 o                         
  -1   5   9      11239.74      11483.61       320.02 o                         
   0   5   9         58.39          8.12        77.35 o                         
   1   5   9       3015.04       2964.98       164.51 o                         
   2   5   9        905.13        779.11        83.27 o                         
   3   5   9        823.55        829.42        94.16 o                         
   4   5   9        442.66        387.74        79.49 o                         
   5   5   9       2367.21       2294.55       170.54 o                         
   6   5   9        597.59        280.80       139.23 o                         
   7   5   9       1638.25       1513.10       152.04 o                         
 -12   6   9         68.17        167.85       175.91 o                         
 -11   6   9        282.72        366.74       184.89 o                         
 -10   6   9       3703.47       3561.60       358.32 o                         
  -9   6   9          8.00         29.63       117.21 o                         
  -8   6   9       4229.50       4174.86       236.90 o                         
  -7   6   9       3504.51       3610.65       196.07 o                         
  -6   6   9      18504.38      18787.88       397.14 o                         
  -5   6   9       6131.68       6340.41       231.88 o                         
  -4   6   9      32239.02      33116.11       639.53 o                         
  -3   6   9          5.53         54.68        82.00 o                         
  -2   6   9       4560.28       4218.49       227.70 o                         
  -1   6   9       4465.25       4146.65       238.20 o                         
   0   6   9       2173.24       2260.21       171.47 o                         
   1   6   9       1296.97       1176.98       153.46 o                         
   2   6   9        235.61        285.66        83.46 o                         
   3   6   9       1068.94       1082.88       120.41 o                         
   4   6   9      18583.20      18258.10       426.56 o                         
   5   6   9       1525.00       1424.71       144.22 o                         
   6   6   9       1849.45       1917.64       164.86 o                         
 -10   7   9        479.04        425.01       221.64 o                         
  -9   7   9       1821.46       1827.85       200.56 o                         
  -8   7   9       1535.89       1815.22       203.92 o                         
  -7   7   9         43.45          0.00        94.57 o                         
  -6   7   9        552.97        461.16        97.91 o                         
  -5   7   9          5.66         72.24        77.69 o                         
  -4   7   9       1774.06       1930.22       148.04 o                         
  -3   7   9        149.20         40.03        84.58 o                         
  -2   7   9        596.23        671.06       109.34 o                         
  -1   7   9        458.50        536.33       123.77 o                         
   0   7   9         11.00        115.71       100.91 o                         
   1   7   9       6655.08       6685.77       327.29 o                         
   2   7   9         34.39        174.88       131.99 o                         
   3   7   9       2402.54       2177.55       188.34 o                         
   4   7   9       1559.72       1758.25       168.65 o                         
   5   7   9       4395.69       4135.44       292.24 o                         
  -8   8   9          6.96          0.00       129.21 o                         
  -7   8   9       4865.90       5053.04       323.85 o                         
  -6   8   9        464.48        300.13       132.15 o                         
  -5   8   9         80.50          0.00       127.31 o                         
  -4   8   9       1233.07       1074.92       153.10 o                         
  -3   8   9       1507.88       1384.17       149.30 o                         
  -2   8   9       2659.83       2283.09       189.25 o                         
  -1   8   9       3403.12       3466.50       220.66 o                         
   0   8   9       2036.51       2135.25       196.50 o                         
   1   8   9       3996.92       4360.49       282.13 o                         
   2   8   9       3598.36       3439.00       237.01 o                         
 -15   0  10       8159.54       9165.52       595.77 o                         
 -14   0  10       5229.82       5833.24       391.23 o                         
 -13   0  10       2347.05       2805.89       268.96 o                         
 -12   0  10       3831.67       3927.86       293.47 o                         
 -11   0  10       4575.58       4403.39       259.68 o                         
 -10   0  10       2616.87       2674.24       194.45 o                         
  -9   0  10        742.02        717.28        67.64 o                         
  -8   0  10      19061.84      19225.43       326.54 o                         
  -7   0  10       4708.63       4875.26       173.02 o                         
  -6   0  10       4650.34       4537.10       169.61 o                         
  -5   0  10      17858.32      17604.63       372.37 o                         
  -4   0  10      50171.17      50209.55       618.66 o                         
  -3   0  10       5275.12       5782.00       196.09 o                         
  -2   0  10     169393.22     179802.16      2229.78 o                         
  -1   0  10       5260.79       5123.63       287.15 o                         
   0   0  10      26626.48      27402.30       714.55 o                         
   1   0  10         84.74        225.47       176.88 o                         
   2   0  10       4269.16       4647.46       288.64 o                         
   3   0  10       1695.56       1542.70       204.99 o                         
   4   0  10          7.73         66.03       149.62 o                         
   5   0  10       4998.16       4793.95       370.99 o                         
   6   0  10       5639.38       6565.85       505.25 o                         
   7   0  10       4153.82       3959.08       354.46 o                         
   8   0  10        707.88        943.94       312.26 o                         
   9   0  10       3523.08       3636.58       351.17 o                         
 -15   1  10       3041.41       2771.01       225.50 o                         
 -14   1  10         31.46        151.04       123.17 o                         
 -13   1  10       4343.79       4695.90       262.28 o                         
 -12   1  10         20.02          0.00       104.16 o                         
 -11   1  10       6499.47       6524.64       243.51 o                         
 -10   1  10       1045.97       1156.52       114.67 o                         
  -9   1  10       1288.73       1241.13        65.30 o                         
  -8   1  10      12815.46      12785.64       198.57 o                         
  -7   1  10         67.26         74.51        43.54 o                         
  -6   1  10        643.99        646.04        54.95 o                         
  -5   1  10        364.73        400.98        50.96 o                         
  -4   1  10      15882.19      15539.55       269.38 o                         
  -3   1  10         32.10        163.21        93.61 o                         
  -2   1  10       7926.25       8338.14       264.61 o                         
  -1   1  10      15566.32      16131.74       360.08 o                         
   0   1  10        155.51        127.65        93.72 o                         
   1   1  10      10372.97      10537.69       292.50 o                         
   2   1  10        209.38        349.86        95.43 o                         
   3   1  10      10173.16       9965.89       314.57 o                         
   4   1  10       1646.27       1666.97       166.19 o                         
   5   1  10       4979.73       5042.16       261.03 o                         
   6   1  10         92.07        112.15       112.37 o                         
   7   1  10       1004.83        977.68       146.68 o                         
   8   1  10       3840.22       4016.06       253.68 o                         
   9   1  10        169.06          0.00       114.02 o                         
 -15   2  10       4619.34       5062.85       412.26 o                         
 -14   2  10       1966.46       2171.94       226.81 o                         
 -13   2  10       1148.61       1154.46       159.45 o                         
 -12   2  10       2502.56       2600.86       209.40 o                         
 -11   2  10        755.15        819.26       108.20 o                         
 -10   2  10      18686.32      18492.58       407.95 o                         
  -9   2  10       2255.59       2078.83        94.17 o                         
  -8   2  10        616.31        578.26        60.02 o                         
  -7   2  10       9165.21       8924.61       176.42 o                         
  -6   2  10       5269.98       5033.23       164.39 o                         
  -5   2  10      24477.70      24650.24       381.27 o                         
  -4   2  10      41311.24      41736.57       467.60 o                         
  -3   2  10        185.78        137.21        50.17 o                         
  -2   2  10      20551.13      20743.67       297.02 o                         
  -1   2  10       1250.94       1302.42        69.27 o                         
   0   2  10      29515.56      29765.29       328.32 o                         
   1   2  10         26.40         77.55        37.13 o                         
   2   2  10       9664.31       9626.10       247.63 o                         
   3   2  10         27.39        113.83       114.43 o                         
   4   2  10      14573.49      14537.40       392.48 o                         
   5   2  10       3528.88       3531.51       221.51 o                         
   6   2  10       2415.73       2647.04       206.64 o                         
   7   2  10       6347.38       6149.39       307.87 o                         
   8   2  10          2.96         56.10       111.71 o                         
 -14   3  10         65.82        117.00       196.99 o                         
 -13   3  10        457.49        505.11       182.79 o                         
 -12   3  10       1909.06       1972.72       224.44 o                         
 -11   3  10        159.88         47.47       106.42 o                         
 -10   3  10       4711.88       4809.54       241.54 o                         
  -9   3  10       6482.44       6217.46       166.59 o                         
  -8   3  10       1142.41       1037.18        74.02 o                         
  -7   3  10       9643.14       9469.20       173.93 o                         
  -6   3  10        105.25         96.64        60.43 o                         
  -5   3  10       2544.71       2461.67       130.56 o                         
  -4   3  10       1339.43       1395.62        92.33 o                         
  -3   3  10       1395.01       1339.31        94.97 o                         
  -2   3  10       7262.56       7080.29       199.92 o                         
  -1   3  10       2267.74       2251.87        99.67 o                         
   0   3  10          2.32          0.00        55.51 o                         
   1   3  10      39715.11      39153.94       421.08 o                         
   2   3  10        242.87        136.47        62.63 o                         
   3   3  10      11990.93      11947.52       332.62 o                         
   4   3  10       1867.45       1998.22       153.71 o                         
   5   3  10       2013.63       1693.24       180.97 o                         
   6   3  10         36.59          0.00       128.64 o                         
   7   3  10         85.82         17.36       112.66 o                         
   8   3  10       2071.80       2025.52       192.69 o                         
 -14   4  10         94.19          0.00       214.40 o                         
 -13   4  10          9.87          0.00       185.59 o                         
 -12   4  10        317.07         97.45       146.47 o                         
 -11   4  10        100.38        109.93       106.20 o                         
 -10   4  10        341.23        279.97        98.27 o                         
  -9   4  10        462.02        419.19        69.21 o                         
  -8   4  10        193.95        207.16        58.35 o                         
  -7   4  10       6692.88       6811.79       196.24 o                         
  -6   4  10        197.97        268.12        68.26 o                         
  -5   4  10         11.92          0.00        69.39 o                         
  -4   4  10       1606.65       1590.01       102.10 o                         
  -3   4  10       2260.05       2265.58       136.63 o                         
  -2   4  10       4916.25       5044.87       183.49 o                         
  -1   4  10         58.54        128.69        62.74 o                         
   0   4  10       2070.95       2069.11       120.55 o                         
   1   4  10       1769.99       1697.49       101.37 o                         
   2   4  10         48.97         38.26        63.54 o                         
   3   4  10       2393.22       2163.70       147.23 o                         
   4   4  10        387.18        356.72        98.14 o                         
   5   4  10       1195.69       1079.02       129.42 o                         
   6   4  10         18.88        115.27        99.46 o                         
   7   4  10        281.40        349.60       114.34 o                         
 -13   5  10       1589.57       1490.40       272.43 o                         
 -12   5  10       2491.24       2957.58       338.44 o                         
 -11   5  10        202.03          0.00       164.58 o                         
 -10   5  10       5268.09       5163.33       334.49 o                         
  -9   5  10       5311.44       5412.94       227.73 o                         
  -8   5  10        741.80        833.57        90.58 o                         
  -7   5  10       6864.86       6807.85       213.39 o                         
  -6   5  10        351.37        263.19        65.45 o                         
  -5   5  10       1011.41        873.81        88.40 o                         
  -4   5  10       2577.46       2660.51       152.58 o                         
  -3   5  10          8.15         81.75        86.98 o                         
  -2   5  10        232.92        306.68       115.32 o                         
  -1   5  10        578.51        502.85        82.78 o                         
   0   5  10        288.40        187.07        81.15 o                         
   1   5  10       6914.68       6605.65       258.18 o                         
   2   5  10        838.71        808.87        99.79 o                         
   3   5  10      15734.69      15662.37       480.58 o                         
   4   5  10         53.30          0.00       101.40 o                         
   5   5  10       5788.65       5889.92       263.89 o                         
   6   5  10       1314.58       1445.87       150.47 o                         
 -12   6  10       2354.53       2892.66       368.22 o                         
 -11   6  10          0.40         50.19       184.11 o                         
 -10   6  10       4339.63       5021.22       410.86 o                         
  -9   6  10       2446.24       2265.78       183.55 o                         
  -8   6  10        538.63        619.36       127.68 o                         
  -7   6  10       7474.58       7476.81       259.23 o                         
  -6   6  10        533.95        589.54       101.83 o                         
  -5   6  10        858.63        854.00       107.53 o                         
  -4   6  10       9146.49       9162.97       284.70 o                         
  -3   6  10        219.15        302.10        84.37 o                         
  -2   6  10       2237.73       2274.63       167.20 o                         
  -1   6  10         20.33          0.00       106.15 o                         
   0   6  10       2657.12       2345.66       201.42 o                         
   1   6  10       2335.67       2216.85       177.69 o                         
   2   6  10         44.08         38.17        95.92 o                         
   3   6  10       3451.48       3437.56       230.80 o                         
   4   6  10       6069.34       5840.21       295.53 o                         
   5   6  10       1722.79       1879.77       189.79 o                         
 -10   7  10       3048.70       3548.47       360.82 o                         
  -9   7  10       1194.86       1119.21       249.43 o                         
  -8   7  10       3733.52       3995.90       247.45 o                         
  -7   7  10       1108.95        943.15       134.08 o                         
  -6   7  10       1156.00       1101.88       118.53 o                         
  -5   7  10        939.85        888.34       114.22 o                         
  -4   7  10       3678.50       3921.57       206.46 o                         
  -3   7  10        663.85        697.92       105.30 o                         
  -2   7  10        899.16        899.52       110.57 o                         
  -1   7  10       2537.51       2583.69       200.99 o                         
   0   7  10        561.88        480.29       130.70 o                         
   1   7  10         44.63        163.46       113.95 o                         
   2   7  10        909.57       1036.32       138.28 o                         
   3   7  10       3682.62       3918.08       370.24 o                         
   4   7  10       1275.72       1330.60       180.29 o                         
  -8   8  10       3040.30       3205.12       269.15 o                         
  -7   8  10          4.15          0.00       139.51 o                         
  -6   8  10        757.19        859.00       160.97 o                         
  -5   8  10       6247.59       6126.30       325.83 o                         
  -4   8  10       7317.68       6795.50       304.26 o                         
  -3   8  10        161.16         82.53       108.93 o                         
  -2   8  10      22457.13      22524.46       545.55 o                         
  -1   8  10       1376.42       1343.16       168.71 o                         
   0   8  10       2610.04       2428.33       255.90 o                         
   1   8  10        540.36        418.11       150.93 o                         
 -15   1  11       4402.49       4918.24       315.07 o                         
 -14   1  11         37.82         30.95       105.55 o                         
 -13   1  11      13077.46      13403.59       415.39 o                         
 -12   1  11        661.74        641.83        99.74 o                         
 -11   1  11      13475.32      14169.15       337.47 o                         
 -10   1  11       7127.29       7211.79       229.87 o                         
  -9   1  11         35.52         41.83        40.83 o                         
  -8   1  11       3839.41       3794.91       118.92 o                         
  -7   1  11       5649.18       5533.62       145.82 o                         
  -6   1  11      10051.59       9937.69       198.37 o                         
  -5   1  11       2553.38       2528.32       121.77 o                         
  -4   1  11         36.35         33.68        56.40 o                         
  -3   1  11       1064.51       1148.89        78.54 o                         
  -2   1  11       4974.24       4864.77       158.23 o                         
  -1   1  11       3092.06       3267.74       179.93 o                         
   0   1  11        357.79        182.38        90.63 o                         
   1   1  11       5959.25       6155.46       237.55 o                         
   2   1  11       2569.61       2761.59       179.16 o                         
   3   1  11       8661.33       8811.81       308.79 o                         
   4   1  11       3022.57       3230.59       217.06 o                         
   5   1  11      24795.07      25539.53       643.46 o                         
   6   1  11          1.98         78.95       119.72 o                         
   7   1  11      13388.13      14053.38       459.80 o                         
   8   1  11         19.78         23.57       125.37 o                         
 -15   2  11       3208.28       2982.22       376.90 o                         
 -14   2  11       2447.36       2396.67       282.79 o                         
 -13   2  11       4209.42       4342.10       313.58 o                         
 -12   2  11       2600.90       2860.45       227.72 o                         
 -11   2  11       3151.37       3212.61       214.10 o                         
 -10   2  11       8610.24       8198.44       323.91 o                         
  -9   2  11       2308.53       2269.10       100.75 o                         
  -8   2  11       5576.10       5718.75       189.85 o                         
  -7   2  11       3299.01       3292.32       135.99 o                         
  -6   2  11      10496.60      10306.79       233.66 o                         
  -5   2  11       2369.36       2468.72       125.59 o                         
  -4   2  11        402.65        330.34        69.07 o                         
  -3   2  11       2723.50       2791.46       120.14 o                         
  -2   2  11       4696.92       4676.69       151.38 o                         
  -1   2  11        126.21        118.25        37.85 o                         
   0   2  11      50199.47      51312.79       735.82 o                         
   1   2  11       1072.68       1192.87       144.89 o                         
   2   2  11       9723.05       9690.30       366.61 o                         
   3   2  11       1741.18       1477.47       167.39 o                         
   4   2  11       2318.43       2304.06       172.13 o                         
   5   2  11       2541.04       2389.97       198.02 o                         
   6   2  11          1.80         54.70       112.13 o                         
   7   2  11        728.31        615.61       135.09 o                         
 -14   3  11        903.40       1060.79       241.85 o                         
 -13   3  11       5152.27       5916.08       429.26 o                         
 -12   3  11        682.90        552.34       143.16 o                         
 -11   3  11          4.98         78.18        91.84 o                         
 -10   3  11       2072.68       2098.72       171.70 o                         
  -9   3  11       1700.79       1856.35       108.96 o                         
  -8   3  11      22374.59      22154.62       345.53 o                         
  -7   3  11        118.89         82.08        73.94 o                         
  -6   3  11       1772.52       1799.37       118.62 o                         
  -5   3  11        195.09        125.92        77.22 o                         
  -4   3  11        645.69        754.53        75.68 o                         
  -3   3  11       1599.82       1759.87       131.38 o                         
  -2   3  11       4400.18       4387.77       165.16 o                         
  -1   3  11       1350.69       1410.19       103.54 o                         
   0   3  11         23.27         81.82        41.14 o                         
   1   3  11       9666.22       9691.81       263.75 o                         
   2   3  11       1846.78       1724.33       138.61 o                         
   3   3  11      14166.29      14128.15       376.34 o                         
   4   3  11         30.67        102.85        98.91 o                         
   5   3  11       9493.41       9465.75       363.20 o                         
   6   3  11       3019.80       2924.14       225.10 o                         
   7   3  11       1777.89       1724.65       183.02 o                         
 -13   4  11       4735.67       5276.29       433.28 o                         
 -12   4  11        545.19        327.21       146.51 o                         
 -11   4  11        165.82        155.21       116.33 o                         
 -10   4  11       5899.79       5856.50       279.39 o                         
  -9   4  11        814.66        909.32        89.64 o                         
  -8   4  11      37359.22      36963.14       626.52 o                         
  -7   4  11         12.06          0.00        61.00 o                         
  -6   4  11      11209.75      11164.66       267.15 o                         
  -5   4  11      15192.84      15007.99       327.99 o                         
  -4   4  11         32.67         29.08        76.24 o                         
  -3   4  11       3498.67       3471.16       156.10 o                         
  -2   4  11      64810.57      65288.36       637.14 o                         
  -1   4  11       2777.94       2865.03       143.37 o                         
   0   4  11      15684.11      15623.81       325.09 o                         
   1   4  11        530.41        361.64        89.46 o                         
   2   4  11       7774.64       7845.13       307.70 o                         
   3   4  11         12.50          0.69       121.07 o                         
   4   4  11       8525.54       8208.61       327.52 o                         
   5   4  11         39.65         79.19       105.60 o                         
   6   4  11       2601.31       2200.39       197.76 o                         
 -13   5  11        449.81        534.44       260.94 o                         
 -12   5  11        741.55        847.22       231.03 o                         
 -11   5  11       4815.15       4928.14       342.61 o                         
 -10   5  11       2719.12       2715.91       276.08 o                         
  -9   5  11        172.12        144.75        92.58 o                         
  -8   5  11       3399.19       3380.43       158.46 o                         
  -7   5  11          5.59          0.00        70.31 o                         
  -6   5  11       4559.07       4759.34       185.47 o                         
  -5   5  11        815.72        815.71        99.15 o                         
  -4   5  11       2256.89       2394.56       161.19 o                         
  -3   5  11        407.81        376.99        89.91 o                         
  -2   5  11       2431.80       2521.73       146.26 o                         
  -1   5  11        508.50        510.66        81.98 o                         
   0   5  11       2216.25       2112.70       139.83 o                         
   1   5  11      11844.39      11159.59       357.96 o                         
   2   5  11        276.91        217.89       104.12 o                         
   3   5  11       4798.16       4547.09       283.11 o                         
   4   5  11       6473.46       5796.20       316.35 o                         
   5   5  11       1381.55       1412.74       226.84 o                         
 -11   6  11       1347.12       1037.44       320.97 o                         
 -10   6  11       6488.22       6579.41       394.77 o                         
  -9   6  11       2495.49       2344.45       232.12 o                         
  -8   6  11       4213.03       4237.65       233.28 o                         
  -7   6  11       1121.11        904.57       103.76 o                         
  -6   6  11       4397.71       4501.97       237.43 o                         
  -5   6  11      11860.74      12168.91       332.57 o                         
  -4   6  11       1005.00        896.87       107.43 o                         
  -3   6  11         50.48         47.73        97.79 o                         
  -2   6  11        534.38        672.98       114.90 o                         
  -1   6  11        409.81        413.99        93.41 o                         
   0   6  11      31836.48      31902.82       788.14 o                         
   1   6  11        568.07        528.70       111.10 o                         
   2   6  11      15394.54      14699.59       658.81 o                         
   3   6  11        413.52        462.57       144.90 o                         
   4   6  11        798.20        753.37       147.68 o                         
  -9   7  11        966.95        964.26       415.04 o                         
  -8   7  11       1810.74       2107.51       193.71 o                         
  -7   7  11       1216.15       1345.03       141.84 o                         
  -6   7  11       1639.79       1480.72       129.97 o                         
  -5   7  11        397.00        298.76        91.70 o                         
  -4   7  11        393.58        340.79        94.93 o                         
  -3   7  11       2150.73       2173.09       159.14 o                         
  -2   7  11       5073.43       5077.54       232.01 o                         
  -1   7  11       1654.35       1598.20       172.07 o                         
   0   7  11        202.30        558.59       158.86 o                         
   1   7  11       5006.77       4713.81       290.59 o                         
   2   7  11        550.88        315.13       132.26 o                         
  -6   8  11        431.46        266.31       118.58 o                         
  -5   8  11        768.12        812.52       123.78 o                         
  -4   8  11         70.76          0.00       102.98 o                         
  -3   8  11       7053.95       7222.96       315.29 o                         
  -2   8  11       3024.03       2691.33       201.97 o                         
  -1   8  11       2500.80       2660.64       237.20 o                         
 -15   0  12          1.15          0.00       221.01 o                         
 -14   0  12        948.14       1087.15       262.83 o                         
 -13   0  12       2666.78       2837.36       240.23 o                         
 -12   0  12      11445.30      12200.94       451.26 o                         
 -11   0  12       3014.32       3268.17       236.62 o                         
 -10   0  12       1152.47       1177.97       146.95 o                         
  -9   0  12      18624.06      19075.90       365.04 o                         
  -8   0  12      49416.19      50085.21       601.40 o                         
  -7   0  12       2349.69       2187.01       137.69 o                         
  -6   0  12      44969.85      44769.91       642.02 o                         
  -5   0  12      26067.08      24922.87       598.62 o                         
  -4   0  12      35390.60      36318.86       936.96 o                         
  -3   0  12      10003.48       9732.37       473.64 o                         
  -2   0  12       2145.85       2439.09       260.14 o                         
  -1   0  12       1356.29       1250.47       205.61 o                         
   0   0  12        444.99        470.91       134.86 o                         
   1   0  12       1324.07       1432.67       194.48 o                         
   2   0  12      26733.94      27267.87       720.21 o                         
   3   0  12        288.81        149.08       149.09 o                         
   4   0  12      36015.68      38659.22      1271.52 o                         
   5   0  12       1545.75       1577.45       244.38 o                         
   6   0  12       1333.28       1142.27       223.32 o                         
   7   0  12      17259.39      18484.69       760.96 o                         
 -15   1  12       4275.35       4948.27       329.50 o                         
 -14   1  12        672.31        717.77       137.56 o                         
 -13   1  12        131.30        254.43       106.86 o                         
 -12   1  12        595.47        688.33       117.73 o                         
 -11   1  12        924.69        923.63       109.14 o                         
 -10   1  12         77.85        116.86        96.67 o                         
  -9   1  12       7956.28       8011.43       191.92 o                         
  -8   1  12      11055.05      11136.45       214.49 o                         
  -7   1  12        123.37        226.42        49.98 o                         
  -6   1  12      12036.04      11977.35       261.79 o                         
  -5   1  12        421.77        416.86        65.89 o                         
  -4   1  12       2746.93       2709.76       125.91 o                         
  -3   1  12       9558.35       9721.85       248.36 o                         
  -2   1  12       3122.32       3227.87       182.35 o                         
  -1   1  12       3807.57       3862.42       202.31 o                         
   0   1  12       1798.78       1950.11       157.72 o                         
   1   1  12      15283.43      16097.52       438.06 o                         
   2   1  12        100.40         10.80        96.68 o                         
   3   1  12       7681.10       7635.66       299.33 o                         
   4   1  12       1257.48       1297.13       161.58 o                         
   5   1  12       1153.23        971.40       145.20 o                         
   6   1  12       4236.27       4152.23       263.52 o                         
   7   1  12       1072.73       1089.88       162.68 o                         
 -14   2  12       2517.88       2857.56       307.09 o                         
 -13   2  12       4228.14       4098.61       272.06 o                         
 -12   2  12       2018.15       1989.89       176.23 o                         
 -11   2  12       4235.80       3908.44       238.64 o                         
 -10   2  12        680.75        540.08       126.48 o                         
  -9   2  12       2874.05       2780.12       128.22 o                         
  -8   2  12       2987.04       2980.21       127.48 o                         
  -7   2  12         37.16        109.31        59.92 o                         
  -6   2  12      40417.18      40543.23       499.77 o                         
  -5   2  12       2899.78       3060.04       144.43 o                         
  -4   2  12      18058.83      18604.63       328.51 o                         
  -3   2  12       4385.71       4288.33       145.53 o                         
  -2   2  12       6422.33       6666.77       254.40 o                         
  -1   2  12       2909.88       2963.61       183.00 o                         
   0   2  12      24502.73      25087.67       597.24 o                         
   1   2  12       1669.76       1854.84       167.73 o                         
   2   2  12      15916.48      16109.57       450.22 o                         
   3   2  12       2790.09       2995.24       214.58 o                         
   4   2  12         63.64        146.55       170.90 o                         
   5   2  12       1142.67       1365.80       163.00 o                         
   6   2  12       3270.28       3183.39       237.57 o                         
   7   2  12        551.09        504.55       136.02 o                         
 -14   3  12        264.80        238.40       182.68 o                         
 -13   3  12       5906.46       5843.54       377.06 o                         
 -12   3  12        169.77        141.89       104.95 o                         
 -11   3  12      15401.68      15432.62       447.29 o                         
 -10   3  12         26.00          0.00       100.69 o                         
  -9   3  12        495.40        526.71        72.77 o                         
  -8   3  12          5.78         17.63        63.34 o                         
  -7   3  12       1015.68        901.73        89.77 o                         
  -6   3  12      17345.55      17094.48       343.40 o                         
  -5   3  12       1308.66       1341.68       107.79 o                         
  -4   3  12        270.30        446.12        79.30 o                         
  -3   3  12       3511.84       3596.17       147.76 o                         
  -2   3  12       1465.01       1425.70       104.85 o                         
  -1   3  12       1266.99       1144.35       130.74 o                         
   0   3  12         23.57          0.00        78.56 o                         
   1   3  12       1640.33       1394.87       137.47 o                         
   2   3  12        199.80        182.88        93.75 o                         
   3   3  12       1105.11        993.90       141.76 o                         
   4   3  12       1927.13       1719.13       204.01 o                         
   5   3  12       7419.16       6985.83       364.91 o                         
   6   3  12         66.93        127.54       131.42 o                         
 -13   4  12         18.36        135.98       180.09 o                         
 -12   4  12         76.87        110.67       137.55 o                         
 -11   4  12        158.50        143.36       107.27 o                         
 -10   4  12         10.56        109.44       101.95 o                         
  -9   4  12        232.19        326.41        75.95 o                         
  -8   4  12       2312.66       2113.02       123.45 o                         
  -7   4  12        984.53        982.82        89.02 o                         
  -6   4  12        354.83        431.59        81.96 o                         
  -5   4  12        215.31        227.81        85.30 o                         
  -4   4  12       1766.46       1787.76       136.12 o                         
  -3   4  12       6129.97       6148.90       218.57 o                         
  -2   4  12         11.93         37.63        62.02 o                         
  -1   4  12       1749.96       1613.58       138.33 o                         
   0   4  12         87.29        154.68        76.74 o                         
   1   4  12       1156.06       1261.38       145.12 o                         
   2   4  12          8.01         59.87        96.88 o                         
   3   4  12        319.13        162.58       117.92 o                         
   4   4  12       2482.37       2245.66       222.29 o                         
   5   4  12         22.17         67.22       114.04 o                         
 -12   5  12       1528.29       1705.55       279.71 o                         
 -11   5  12       9545.20       9431.66       516.85 o                         
 -10   5  12        259.26        284.96       124.40 o                         
  -9   5  12       4884.26       4775.35       216.02 o                         
  -8   5  12       4608.52       4325.35       181.80 o                         
  -7   5  12         24.17         41.99        72.67 o                         
  -6   5  12       3715.42       3711.85       171.65 o                         
  -5   5  12          7.48          0.00        78.29 o                         
  -4   5  12        488.45        363.80        86.74 o                         
  -3   5  12         61.26         55.41        79.66 o                         
  -2   5  12         30.45         48.37        82.19 o                         
  -1   5  12       5292.23       5015.47       229.71 o                         
   0   5  12         68.16         84.19        80.58 o                         
   1   5  12       1137.10       1032.71       127.01 o                         
   2   5  12         37.65         40.01       151.12 o                         
   3   5  12         11.57        102.27       109.16 o                         
   4   5  12        976.84        945.61       159.28 o                         
 -11   6  12       3148.01       3703.90       311.65 o                         
 -10   6  12         12.66         62.00       145.91 o                         
  -9   6  12        604.31        428.81       109.24 o                         
  -8   6  12       2781.79       2679.24       167.40 o                         
  -7   6  12        161.38        265.25        88.30 o                         
  -6   6  12       4215.55       4128.68       204.51 o                         
  -5   6  12        218.90         60.17        84.36 o                         
  -4   6  12       2170.17       2326.08       161.60 o                         
  -3   6  12       7141.37       7315.46       288.39 o                         
  -2   6  12         18.17        132.50       105.81 o                         
  -1   6  12       2177.47       1870.23       173.96 o                         
   0   6  12       6373.22       6182.83       326.01 o                         
   1   6  12        568.38        590.25       133.06 o                         
   2   6  12       1036.76        744.56       149.57 o                         
   3   6  12        127.50          3.45       124.75 o                         
  -9   7  12       5719.36       6042.50       377.74 o                         
  -8   7  12       5476.13       5627.17       269.86 o                         
  -7   7  12        177.70         19.73        92.18 o                         
  -6   7  12        162.03        119.73       131.83 o                         
  -5   7  12          2.81          0.00        90.59 o                         
  -4   7  12        150.59        136.34        92.33 o                         
  -3   7  12         42.73         98.24        89.27 o                         
  -2   7  12        335.27        189.44       116.29 o                         
  -1   7  12        832.45        743.96       172.69 o                         
   0   7  12        209.90        351.43       158.50 o                         
   1   7  12       2753.08       2604.83       274.15 o                         
 -14   1  13       1771.65       1976.60       348.00 o                         
 -13   1  13        166.83          0.00       115.23 o                         
 -12   1  13       3554.51       3423.75       216.48 o                         
 -11   1  13       5885.12       5713.76       264.27 o                         
 -10   1  13       3427.02       3520.64       205.79 o                         
  -9   1  13       6513.72       6664.69       228.99 o                         
  -8   1  13        556.33        577.76        72.40 o                         
  -7   1  13       4527.38       4196.24       159.76 o                         
  -6   1  13       5147.90       5165.62       182.03 o                         
  -5   1  13        258.98        262.81        60.73 o                         
  -4   1  13       1495.86       1508.18       118.06 o                         
  -3   1  13       1630.78       1766.48       164.89 o                         
  -2   1  13        441.71        309.78       104.19 o                         
  -1   1  13       2456.71       2615.57       175.20 o                         
   0   1  13        207.20        330.43        99.49 o                         
   1   1  13       9614.98      10153.11       361.78 o                         
   2   1  13        419.62        618.76       127.87 o                         
   3   1  13      18734.51      19173.29       516.25 o                         
   4   1  13        187.59        173.35       119.89 o                         
   5   1  13         76.73        111.21       114.63 o                         
   6   1  13        284.89        202.07       122.38 o                         
 -14   2  13       1770.05       1933.09       219.68 o                         
 -13   2  13         24.86         73.45       110.73 o                         
 -12   2  13        140.39        187.10        99.31 o                         
 -11   2  13       1592.84       1757.88       163.03 o                         
 -10   2  13       4515.66       4435.80       233.49 o                         
  -9   2  13         14.64         12.11        55.78 o                         
  -8   2  13        572.17        620.57        78.30 o                         
  -7   2  13       4085.29       4005.62       154.42 o                         
  -6   2  13       7441.22       7520.11       223.73 o                         
  -5   2  13       1128.89       1098.19        96.99 o                         
  -4   2  13      22150.78      22454.86       455.70 o                         
  -3   2  13       9680.73       9286.93       345.87 o                         
  -2   2  13      16778.58      16992.49       417.97 o                         
  -1   2  13         31.26          0.00        91.56 o                         
   0   2  13        359.21        344.11       112.79 o                         
   1   2  13        230.19         55.29       102.17 o                         
   2   2  13        198.16         71.02       111.14 o                         
   3   2  13        519.28        656.76       126.19 o                         
   4   2  13       1437.04       1307.51       180.67 o                         
   5   2  13        219.04         91.64       128.04 o                         
   6   2  13       3277.04       3774.09       285.61 o                         
 -13   3  13       1869.29       1835.82       200.49 o                         
 -12   3  13       5666.65       5858.56       294.69 o                         
 -11   3  13         33.44         15.69       109.54 o                         
 -10   3  13        212.93        203.31        97.06 o                         
  -9   3  13      12191.51      12166.06       275.83 o                         
  -8   3  13        869.15        746.52        85.71 o                         
  -7   3  13       1934.18       2071.12       124.22 o                         
  -6   3  13       2356.88       2315.44       137.86 o                         
  -5   3  13        147.90        103.37        66.03 o                         
  -4   3  13       6025.95       5784.84       202.70 o                         
  -3   3  13       1868.62       1848.06       170.01 o                         
  -2   3  13        146.91        140.74        93.56 o                         
  -1   3  13       8210.63       8122.67       317.92 o                         
   0   3  13       1994.79       2168.63       165.65 o                         
   1   3  13       9140.80       8675.01       347.49 o                         
   2   3  13          9.44          0.00       114.86 o                         
   3   3  13        791.05        757.12       149.09 o                         
   4   3  13        262.43         31.10       198.90 o                         
   5   3  13       2616.85       2508.07       238.57 o                         
 -13   4  13          0.15          0.00       157.79 o                         
 -12   4  13      15813.69      16359.01       492.04 o                         
 -11   4  13       1746.75       1701.56       170.91 o                         
 -10   4  13        207.11         66.14       103.27 o                         
  -9   4  13      13691.02      13816.73       344.76 o                         
  -8   4  13       1691.58       1521.21       113.90 o                         
  -7   4  13       2001.79       1869.03       120.59 o                         
  -6   4  13      14539.30      14287.15       339.41 o                         
  -5   4  13       4209.72       4240.84       198.32 o                         
  -4   4  13      23047.21      23175.34       421.30 o                         
  -3   4  13       4647.36       4338.97       224.09 o                         
  -2   4  13      16535.02      15825.78       444.56 o                         
  -1   4  13       3301.46       3042.56       187.40 o                         
   0   4  13      15153.47      14203.51       425.39 o                         
   1   4  13        232.54        329.79       110.25 o                         
   2   4  13      10388.82       9619.93       440.42 o                         
   3   4  13        298.67        271.67       127.17 o                         
   4   4  13       9090.56       9095.40       424.21 o                         
 -12   5  13        179.07        455.83       171.58 o                         
 -11   5  13        356.57        712.42       163.07 o                         
 -10   5  13       3864.31       4073.85       309.68 o                         
  -9   5  13       2161.37       2161.17       171.95 o                         
  -8   5  13         83.47          9.60        71.12 o                         
  -7   5  13        853.16        903.46       100.78 o                         
  -6   5  13      11295.83      10852.64       312.40 o                         
  -5   5  13        374.52        454.09        93.95 o                         
  -4   5  13       3934.33       3833.80       205.74 o                         
  -3   5  13       3547.27       3555.56       213.21 o                         
  -2   5  13       3941.57       3612.57       228.55 o                         
  -1   5  13       3976.12       3695.76       227.65 o                         
   0   5  13        599.27        533.04       131.50 o                         
   1   5  13       1465.08       1392.68       156.59 o                         
   2   5  13        609.20        564.65       144.79 o                         
   3   5  13       5032.70       4882.59       310.56 o                         
 -10   6  13       3781.66       3850.50       468.76 o                         
  -9   6  13       1543.30       1227.19       183.70 o                         
  -8   6  13        231.23        225.68        86.70 o                         
  -7   6  13        307.33        157.88        86.63 o                         
  -6   6  13       8499.15       8323.25       287.60 o                         
  -5   6  13          8.71         51.64        92.00 o                         
  -4   6  13      26421.22      26559.91       504.74 o                         
  -3   6  13       5993.54       5717.69       300.29 o                         
  -2   6  13      14802.67      14434.98       482.72 o                         
  -1   6  13       1531.03       1253.74       171.72 o                         
   0   6  13       2272.40       2003.99       210.27 o                         
   1   6  13        759.60        641.98       149.77 o                         
   2   6  13        120.11         89.74       134.40 o                         
  -7   7  13        161.71        147.25       126.82 o                         
  -6   7  13       4833.76       5005.54       238.76 o                         
  -5   7  13        400.94        424.24        99.14 o                         
  -4   7  13          1.06          0.00       115.40 o                         
  -3   7  13       1378.82       1415.96       155.10 o                         
  -2   7  13        220.46        374.87       142.45 o                         
  -1   7  13          1.41        212.79       156.15 o                         
 -14   0  14        160.10        108.08       191.72 o                         
 -13   0  14       2031.71       1353.60       334.97 o                         
 -12   0  14      20321.04      20671.70       874.55 o                         
 -11   0  14        553.86        496.64       148.73 o                         
 -10   0  14        968.35        968.05       169.81 o                         
  -9   0  14       3615.85       3840.70       228.27 o                         
  -8   0  14      21048.29      21291.23       536.98 o                         
  -7   0  14       4879.00       4591.97       338.31 o                         
  -6   0  14         12.41          0.00       142.56 o                         
  -5   0  14         55.47          0.00       134.46 o                         
  -4   0  14      10816.67      10895.39       642.53 o                         
  -3   0  14       3052.58       3195.63       302.00 o                         
  -2   0  14      37781.48      39571.29      1222.69 o                         
  -1   0  14      12125.13      12268.49       822.71 o                         
   0   0  14      63727.93      67252.20      1484.23 o                         
   1   0  14        772.52        879.16       171.98 o                         
   2   0  14       1414.77       1310.52       225.06 o                         
   3   0  14       2584.20       2653.00       293.42 o                         
   4   0  14        249.39        333.65       178.10 o                         
   5   0  14       1999.43       2162.05       302.79 o                         
 -14   1  14          0.51          0.00       153.24 o                         
 -13   1  14       7673.36       7764.84       428.97 o                         
 -12   1  14        371.71        565.45       142.38 o                         
 -11   1  14        399.65        367.93       117.48 o                         
 -10   1  14       1014.43       1043.32       157.99 o                         
  -9   1  14       4217.07       4041.78       167.16 o                         
  -8   1  14       1107.84       1176.96        91.52 o                         
  -7   1  14         44.79         47.81        63.24 o                         
  -6   1  14       6262.85       6332.14       204.74 o                         
  -5   1  14       1058.88       1138.43       137.59 o                         
  -4   1  14       8167.20       8149.40       324.61 o                         
  -3   1  14       1051.42       1045.18       142.45 o                         
  -2   1  14        176.52        346.35       102.65 o                         
  -1   1  14       5987.38       6294.63       272.02 o                         
   0   1  14        898.42        974.06       130.99 o                         
   1   1  14       1066.41       1035.68       139.61 o                         
   2   1  14          9.90          0.00       112.07 o                         
   3   1  14       1725.43       1716.75       198.10 o                         
   4   1  14        170.08          0.00       122.36 o                         
   5   1  14       9042.45       9256.06       392.96 o                         
 -13   2  14       1612.95       1624.60       168.57 o                         
 -12   2  14        315.26        302.49       117.16 o                         
 -11   2  14        123.66        207.72       109.22 o                         
 -10   2  14      24412.39      24794.65       545.57 o                         
  -9   2  14        356.85        196.70        62.90 o                         
  -8   2  14       4456.00       4739.22       175.57 o                         
  -7   2  14       5325.56       5413.78       193.03 o                         
  -6   2  14         81.83         93.09        63.95 o                         
  -5   2  14       1010.39        885.90       123.79 o                         
  -4   2  14      15017.91      15150.57       442.98 o                         
  -3   2  14      12315.00      12313.40       411.43 o                         
  -2   2  14      24802.74      26133.38       532.64 o                         
  -1   2  14         63.97        152.56       106.02 o                         
   0   2  14       1013.74       1246.35       155.19 o                         
   1   2  14         83.48          0.00       103.39 o                         
   2   2  14      15799.59      15731.89       474.33 o                         
   3   2  14        212.15        168.29       115.61 o                         
   4   2  14         83.32          0.00       125.19 o                         
 -13   3  14        532.84        362.61       130.30 o                         
 -12   3  14        489.34        408.37       123.78 o                         
 -11   3  14         14.93         72.29       100.12 o                         
 -10   3  14       7250.28       7650.68       303.39 o                         
  -9   3  14        385.41        286.54       100.77 o                         
  -8   3  14        775.70        827.16        91.02 o                         
  -7   3  14        460.99        398.18        95.46 o                         
  -6   3  14       1685.15       1762.53       123.05 o                         
  -5   3  14        292.34        182.76        90.28 o                         
  -4   3  14        626.47        663.32       110.65 o                         
  -3   3  14         10.10        121.01       109.35 o                         
  -2   3  14         87.76         91.46       117.97 o                         
  -1   3  14        584.09        588.77       125.00 o                         
   0   3  14       1129.86       1215.00       153.94 o                         
   1   3  14       3270.00       3167.30       230.53 o                         
   2   3  14        117.81        295.12       116.69 o                         
   3   3  14      23271.38      22199.42       640.49 o                         
   4   3  14        354.08        284.47       136.36 o                         
 -12   4  14        514.04        339.35       111.17 o                         
 -11   4  14          3.30        211.15       110.00 o                         
 -10   4  14        671.39        620.68       169.50 o                         
  -9   4  14        378.30        247.72        78.44 o                         
  -8   4  14        481.96        330.54        83.67 o                         
  -7   4  14       2941.53       3149.76       178.13 o                         
  -6   4  14        262.55        227.44        78.95 o                         
  -5   4  14       4264.84       4071.06       225.68 o                         
  -4   4  14         54.41         20.53       104.57 o                         
  -3   4  14       1394.41       1354.71       172.25 o                         
  -2   4  14        409.66        331.50       115.97 o                         
  -1   4  14         40.42          0.00        93.98 o                         
   0   4  14       6549.98       6635.52       309.54 o                         
   1   4  14        253.80        397.16       124.07 o                         
   2   4  14        144.54        222.15       128.41 o                         
   3   4  14         44.23          0.00       141.76 o                         
 -11   5  14        252.64        378.12       148.47 o                         
 -10   5  14       3712.16       4075.56       302.82 o                         
  -9   5  14        285.28        198.15       102.23 o                         
  -8   5  14       3334.71       3474.50       177.93 o                         
  -7   5  14       2943.57       2909.95       160.56 o                         
  -6   5  14         19.10          0.00        84.18 o                         
  -5   5  14         49.75          0.00        89.32 o                         
  -4   5  14        344.25        263.95       101.70 o                         
  -3   5  14         95.58        278.54       159.17 o                         
  -2   5  14        553.85        546.57       123.35 o                         
  -1   5  14         42.19        129.45       116.35 o                         
   0   5  14        367.08          0.00       130.49 o                         
   1   5  14       6094.99       5738.98       384.79 o                         
   2   5  14        602.08        613.28       158.36 o                         
  -9   6  14         94.84          5.05       102.26 o                         
  -8   6  14       1917.09       1864.80       149.83 o                         
  -7   6  14       5768.67       5990.73       253.45 o                         
  -6   6  14        183.96          0.00        94.59 o                         
  -5   6  14       3071.96       2929.91       206.12 o                         
  -4   6  14       4436.32       4355.62       248.71 o                         
  -3   6  14         30.13          0.00       106.55 o                         
  -2   6  14       1740.73       1926.74       213.22 o                         
  -1   6  14        157.50        385.37       162.82 o                         
   0   6  14        544.34         25.19       230.37 o                         
 -13   1  15       4632.73       4573.82       292.31 o                         
 -12   1  15         31.48          0.00       131.40 o                         
 -11   1  15       9398.01       9273.51       387.75 o                         
 -10   1  15       5905.60       6133.19       312.81 o                         
  -9   1  15       2138.73       2258.72       134.67 o                         
  -8   1  15       2966.28       3006.83       155.51 o                         
  -7   1  15       1342.94       1212.53       142.46 o                         
  -6   1  15       1010.28       1076.97       141.26 o                         
  -5   1  15         30.99          0.00       109.26 o                         
  -4   1  15       1909.51       1940.26       183.37 o                         
  -3   1  15       2013.98       1972.80       180.97 o                         
  -2   1  15        679.67        633.72       184.66 o                         
  -1   1  15       8425.92       8823.65       363.15 o                         
   0   1  15         88.21        222.22       121.31 o                         
   1   1  15        163.57         55.92       135.86 o                         
   2   1  15        948.13       1003.08       148.47 o                         
   3   1  15       6223.39       6348.93       353.93 o                         
 -13   2  15       2476.04       2425.28       224.47 o                         
 -12   2  15        720.48        610.25       168.14 o                         
 -11   2  15       2947.24       2772.77       227.44 o                         
 -10   2  15      12266.87      12491.67       442.67 o                         
  -9   2  15         15.20         89.50        86.52 o                         
  -8   2  15      10273.38       9771.58       267.30 o                         
  -7   2  15       6155.26       6028.59       248.21 o                         
  -6   2  15       6088.88       5980.76       266.61 o                         
  -5   2  15        420.44        291.27       112.08 o                         
  -4   2  15         53.06         37.85       118.72 o                         
  -3   2  15        532.20        591.28       131.91 o                         
  -2   2  15       1109.04       1003.14       139.76 o                         
  -1   2  15       1770.62       1651.38       175.31 o                         
   0   2  15       3750.01       3864.24       245.65 o                         
   1   2  15        535.66        475.89       126.25 o                         
   2   2  15      12608.28      12831.24       442.26 o                         
   3   2  15         63.74        151.00       139.94 o                         
 -12   3  15         13.76          0.00       122.73 o                         
 -11   3  15        398.73        431.74       107.39 o                         
 -10   3  15          0.40          0.00       101.80 o                         
  -9   3  15          7.33         38.45        82.16 o                         
  -8   3  15       8002.10       7839.52       238.58 o                         
  -7   3  15       1244.55       1080.79       133.14 o                         
  -6   3  15       5619.22       5582.36       265.45 o                         
  -5   3  15          4.92          0.00        99.48 o                         
  -4   3  15       6079.96       5930.14       306.30 o                         
  -3   3  15        909.48       1064.78       165.97 o                         
  -2   3  15        440.98        281.10       130.91 o                         
  -1   3  15       1837.84       1397.53       177.42 o                         
   0   3  15        825.29        852.39       138.05 o                         
   1   3  15       2359.78       2373.19       211.27 o                         
   2   3  15       1295.53       1276.20       183.25 o                         
   3   3  15          4.35          0.00       135.95 o                         
 -11   4  15        182.80        262.09       110.87 o                         
 -10   4  15        545.83        359.32       119.91 o                         
  -9   4  15        510.01        479.70        98.06 o                         
  -8   4  15      22694.94      22866.06       424.41 o                         
  -7   4  15       2699.72       2806.56       169.19 o                         
  -6   4  15      16969.68      16677.04       424.49 o                         
  -5   4  15       3739.93       3307.24       216.70 o                         
  -4   4  15       2366.60       2423.17       189.05 o                         
  -3   4  15        710.21        644.44       146.42 o                         
  -2   4  15       9573.59       8806.56       368.28 o                         
  -1   4  15       4393.87       4628.86       329.16 o                         
   0   4  15      24599.66      24418.36       676.36 o                         
   1   4  15        118.12          0.00       157.80 o                         
   2   4  15         34.02          0.00       119.24 o                         
 -10   5  15       1373.86       1477.09       212.78 o                         
  -9   5  15       2298.66       2199.77       178.34 o                         
  -8   5  15        117.80         83.93        87.29 o                         
  -7   5  15         89.65        203.01        98.54 o                         
  -6   5  15        762.19        782.64       121.23 o                         
  -5   5  15        186.69        255.89       112.80 o                         
  -4   5  15       6756.54       6309.56       293.67 o                         
  -3   5  15       1293.96       1329.66       175.32 o                         
  -2   5  15       1083.72        933.34       144.53 o                         
  -1   5  15       2507.82       2377.75       232.06 o                         
   0   5  15        103.43          0.00       125.95 o                         
  -7   6  15       6315.59       5751.70       285.80 o                         
  -6   6  15       4159.40       4263.26       248.95 o                         
  -5   6  15       3285.11       3175.94       208.40 o                         
  -4   6  15        750.76        620.45       121.45 o                         
  -3   6  15       3921.05       3847.06       256.95 o                         
 -13   0  16       1359.95       1405.08       258.25 o                         
 -12   0  16       3266.54       3178.10       362.99 o                         
 -11   0  16       1269.75       1427.84       362.52 o                         
 -10   0  16       3523.14       2834.53       412.36 o                         
  -9   0  16         33.56        311.04       137.78 o                         
  -8   0  16      16920.33      16799.73       607.51 o                         
  -7   0  16       2906.32       2993.21       406.50 o                         
  -6   0  16      33124.56      33874.36       970.29 o                         
  -5   0  16      13893.19      14502.76       650.67 o                         
  -4   0  16      43317.67      43851.31      1409.70 o                         
  -3   0  16        505.50        249.09       164.04 o                         
  -2   0  16          1.96          0.00       163.06 o                         
  -1   0  16       6172.38       6544.48       457.49 o                         
   0   0  16       1423.58       1720.35       262.43 o                         
   1   0  16          2.91        130.16       227.87 o                         
   2   0  16          0.43          0.00       401.01 o                         
 -12   1  16        342.43        162.09       164.33 o                         
 -11   1  16        209.04        257.51       119.27 o                         
 -10   1  16       1982.16       1585.11       228.08 o                         
  -9   1  16          5.34        161.58       130.67 o                         
  -8   1  16       6676.32       6425.69       267.94 o                         
  -7   1  16       1609.15       1613.64       169.52 o                         
  -6   1  16        501.81        464.48       121.61 o                         
  -5   1  16         18.33        179.05       107.55 o                         
  -4   1  16       5358.75       5222.65       286.35 o                         
  -3   1  16        285.06         89.71       127.80 o                         
  -2   1  16       3916.48       4034.21       256.92 o                         
  -1   1  16       2038.38       1942.20       197.51 o                         
   0   1  16         42.20         11.60       135.81 o                         
   1   1  16      14277.29      14442.15       471.14 o                         
   2   1  16        135.68         88.06       127.75 o                         
 -12   2  16        336.12        428.73       144.50 o                         
 -11   2  16       1684.75       1775.29       193.74 o                         
 -10   2  16       1329.88       1430.24       196.95 o                         
  -9   2  16          4.82         39.43       104.95 o                         
  -8   2  16       1300.29       1164.34       127.14 o                         
  -7   2  16       8199.81       8163.90       345.19 o                         
  -6   2  16      17404.62      18344.80       550.94 o                         
  -5   2  16       1695.26       1634.62       170.12 o                         
  -4   2  16      10475.91      10510.74       400.99 o                         
  -3   2  16         92.70         35.82       119.38 o                         
  -2   2  16      11399.56      10962.79       418.70 o                         
  -1   2  16        556.83        589.07       130.54 o                         
   0   2  16        509.24        446.89       136.48 o                         
   1   2  16       1668.70       1781.10       181.13 o                         
   2   2  16      14580.19      14499.52       486.10 o                         
 -11   3  16       9841.14       9903.26       384.49 o                         
 -10   3  16          5.65          0.00       120.15 o                         
  -9   3  16       2950.17       2950.81       218.48 o                         
  -8   3  16          3.63         19.48        89.72 o                         
  -7   3  16        516.88        466.69       109.19 o                         
  -6   3  16       2075.23       2052.81       173.91 o                         
  -5   3  16        122.81        215.90       114.72 o                         
  -4   3  16       6362.73       6263.44       318.83 o                         
  -3   3  16        985.99        607.49       173.98 o                         
  -2   3  16       2087.80       2002.39       214.74 o                         
  -1   3  16      11745.36      11746.55       472.85 o                         
   0   3  16        321.05        557.04       175.27 o                         
   1   3  16        923.62        843.59       164.21 o                         
 -10   4  16         43.47          0.00       139.16 o                         
  -9   4  16        678.30        615.49       120.24 o                         
  -8   4  16        330.80        363.93        90.78 o                         
  -7   4  16         22.98         48.45        95.74 o                         
  -6   4  16        621.28        716.54       120.65 o                         
  -5   4  16        924.18        779.96       125.10 o                         
  -4   4  16       1994.13       1941.20       196.83 o                         
  -3   4  16        171.92        248.55       119.93 o                         
  -2   4  16         30.06          0.00       125.70 o                         
  -1   4  16       3156.07       3379.90       271.15 o                         
   0   4  16         11.82        178.47       140.14 o                         
  -8   5  16       1157.10       1235.55       140.11 o                         
  -7   5  16        233.14        111.15        91.83 o                         
  -6   5  16       3447.09       3309.47       211.69 o                         
  -5   5  16         90.03         89.03       101.97 o                         
  -4   5  16         95.52        227.82       145.27 o                         
  -3   5  16        394.20        133.40       118.58 o                         
  -2   5  16        108.37          7.47       143.20 o                         
 -11   1  17       1723.43       1790.55       273.74 o                         
 -10   1  17       4025.71       3920.64       351.28 o                         
  -9   1  17       1957.68       1855.04       270.00 o                         
  -8   1  17       1999.06       2049.33       171.13 o                         
  -7   1  17        719.87        474.90       128.02 o                         
  -6   1  17       1905.17       1993.11       192.05 o                         
  -5   1  17          0.85         41.05       158.76 o                         
  -4   1  17       1934.88       2300.61       206.57 o                         
  -3   1  17         14.89          0.00       122.58 o                         
  -2   1  17         76.31        119.39       127.78 o                         
  -1   1  17       3610.70       4084.05       267.10 o                         
   0   1  17        332.23        468.82       223.28 o                         
 -11   2  17        853.43        728.61       194.13 o                         
 -10   2  17       1631.24       1569.22       248.49 o                         
  -9   2  17        245.21        335.45       126.06 o                         
  -8   2  17       2687.98       2622.68       186.62 o                         
  -7   2  17         48.67        246.61       116.19 o                         
  -6   2  17       3757.49       3740.25       250.53 o                         
  -5   2  17       2315.70       2427.73       218.92 o                         
  -4   2  17       7506.81       7204.88       347.47 o                         
  -3   2  17       2098.73       2003.34       195.17 o                         
  -2   2  17      13931.62      14249.82       534.01 o                         
  -1   2  17       1488.64       1851.14       214.56 o                         
   0   2  17        259.97        308.81       172.51 o                         
 -10   3  17       3266.42       3671.25       352.28 o                         
  -9   3  17       2468.97       2319.89       211.56 o                         
  -8   3  17       1820.31       1872.66       166.57 o                         
  -7   3  17       2484.33       2661.27       207.67 o                         
  -6   3  17        944.29        721.43       139.86 o                         
  -5   3  17         42.00          0.00       115.50 o                         
  -4   3  17        144.52        396.70       139.21 o                         
  -3   3  17        326.20        283.09       187.74 o                         
  -2   3  17       1854.26       1658.63       208.88 o                         
  -1   3  17         12.06        311.98       144.63 o                         
  -8   4  17        694.02        535.45       114.68 o                         
  -7   4  17       1028.81        963.52       142.02 o                         
  -6   4  17       2816.45       2711.18       217.74 o                         
  -5   4  17      11085.53      10761.51       425.63 o                         
  -4   4  17      18734.66      17978.90       543.30 o                         
  -3   4  17         25.98          0.00       129.21 o                         
 -10   0  18      10153.41      10403.06       821.60 o                         
  -9   0  18       7646.56       7694.01       730.76 o                         
  -8   0  18       6027.60       6048.17       412.15 o                         
  -7   0  18        384.85        408.29       175.19 o                         
  -6   0  18       3943.37       4340.73       397.90 o                         
  -5   0  18      11711.97      11680.03       633.37 o                         
  -4   0  18       1792.89       2022.64       316.03 o                         
  -3   0  18       2087.44       2503.74       322.88 o                         
  -2   0  18       3640.40       3906.25       384.43 o                         
 -10   1  18         54.78        239.84       202.89 o                         
  -9   1  18       2523.71       2267.10       302.18 o                         
  -8   1  18       1199.75       1293.78       166.65 o                         
  -7   1  18        684.91        594.15       143.05 o                         
  -6   1  18       5671.30       5565.62       310.54 o                         
  -5   1  18        399.66        385.82       142.38 o                         
  -4   1  18          3.10          0.00       124.49 o                         
  -3   1  18       2432.93       2969.58       286.88 o                         
  -2   1  18       4379.76       4805.76       297.35 o                         
  -9   2  18        460.23        420.40       195.72 o                         
  -8   2  18      13617.15      13908.82       426.12 o                         
  -7   2  18         20.85          0.00       109.75 o                         
  -6   2  18       1797.09       2072.14       210.00 o                         
  -5   2  18       2230.04       2676.20       231.60 o                         
  -4   2  18        934.24       1047.40       155.06 o                         
  -3   2  18      10114.73      10553.88       430.90 o                         
  -2   2  18      14814.15      14535.31       550.27 o                         
  -8   3  18       5707.70       6028.82       286.58 o                         
  -7   3  18         10.39          0.00       120.37 o                         
  -6   3  18        477.73        351.89       129.29 o                         
  -5   3  18        110.50        236.38       132.32 o                         
  -4   3  18        486.57        845.54       177.78 o                         
                                                                                
