# Supplementary material for: Properties and interactions – melting point of tri­bromo­benzene isomers
Source: Acta Crystallogr B Struct Sci Cryst Eng Mater. 2021 Jul 24;77(Pt 4):632–7. doi: 10.1107/S2052520621006399 (PMC8500239; doi:10.1107/S2052520621006399)
Supplement: Supplementary file 5 [file b-77-00632-124TBB_270Ksup5.hkl]

data_124TBB_270K                                                                
_shelx_title ' 124tbb_270k in Fdd2'                                             
_shelx_refln_list_code          4                                               
_shelx_F_calc_maximum     2492.48                                               
_exptl_crystal_F_000      6912.00                                               
_reflns_d_resolution_high  0.8107                                               
                                                                                
loop_                                                                           
 _space_group_symop_operation_xyz                                               
 'x, y, z'                                                                      
 '-x, -y, z'                                                                    
 'x+1/4, -y+1/4, z+1/4'                                                         
 '-x+1/4, y+1/4, z+1/4'                                                         
 'x, y+1/2, z+1/2'                                                              
 '-x, -y+1/2, z+1/2'                                                            
 'x+1/4, -y+3/4, z+3/4'                                                         
 '-x+1/4, y+3/4, z+3/4'                                                         
 'x+1/2, y, z+1/2'                                                              
 '-x+1/2, -y, z+1/2'                                                            
 'x+3/4, -y+1/4, z+3/4'                                                         
 '-x+3/4, y+1/4, z+3/4'                                                         
 'x+1/2, y+1/2, z'                                                              
 '-x+1/2, -y+1/2, z'                                                            
 'x+3/4, -y+3/4, z+1/4'                                                         
 '-x+3/4, y+3/4, z+1/4'                                                         
                                                                                
_cell_length_a    29.4076                                                       
_cell_length_b    79.4387                                                       
_cell_length_c     3.9865                                                       
_cell_angle_alpha  90.000                                                       
_cell_angle_beta   90.000                                                       
_cell_angle_gamma  90.000                                                       
                                                                                
_shelx_F_squared_multiplier     1.000                                           
                                                                                
loop_                                                                           
 _refln_index_h                                                                 
 _refln_index_k                                                                 
 _refln_index_l                                                                 
 _refln_F_squared_calc                                                          
 _refln_F_squared_meas                                                          
 _refln_F_squared_sigma                                                         
 _refln_observed_status                                                         
   8   0  -4      12324.94      28875.77     19250.51 o                         
  12   0  -4       2627.56          0.00     15881.67 o                         
  16   0  -4       3968.92       4675.12      8662.73 o                         
  20   0  -4      11730.18       7906.46     12925.35 o                         
   4   2  -4       1868.48       9762.76     12650.34 o                         
   6   2  -4       1429.51       6547.14      7655.80 o                         
   8   2  -4       1171.35       2188.49      7769.92 o                         
  10   2  -4       1661.79          0.00      5392.60 o                         
  12   2  -4       3622.47      15928.94     11275.83 o                         
  14   2  -4       1860.15          0.00      4861.75 o                         
  16   2  -4       2998.18      10158.56     11469.62 o                         
  18   2  -4        516.58          0.00      6952.01 o                         
  20   2  -4       1519.45          0.00      3162.58 o                         
   4   4  -4       8908.17      13062.85     15812.92 o                         
   6   4  -4       2650.69      11152.23      9694.08 o                         
   8   4  -4       7289.58       4435.11      6214.01 o                         
  10   4  -4       2271.20          0.00      8662.73 o                         
  12   4  -4       1429.43       4074.62      7766.99 o                         
  14   4  -4       2189.59          0.00      8270.78 o                         
  16   4  -4        615.52       2418.07      7415.61 o                         
  18   4  -4        178.80          0.00      4942.38 o                         
  20   4  -4        395.01          0.00      4519.96 o                         
   4   6  -4       1973.69       3918.85      7425.20 o                         
   6   6  -4      32368.87      35269.70     20763.05 o                         
   8   6  -4       5589.91        611.48      6703.30 o                         
  10   6  -4       3597.41          0.00      5156.39 o                         
  12   6  -4       6409.07       7944.86      6500.25 o                         
  14   6  -4       6416.35       8379.51      4743.64 o                         
  16   6  -4        382.01       4401.93      6744.67 o                         
  18   6  -4       1920.43          0.00      8826.05 o                         
  20   6  -4        429.20          0.00      5032.39 o                         
   4   8  -4       5407.70          0.00      5568.90 o                         
   6   8  -4       4400.18          0.00      6943.94 o                         
   8   8  -4       4469.55          0.00      8319.45 o                         
  10   8  -4       1748.14          0.00      8422.10 o                         
  12   8  -4        378.19       5023.40      4607.69 o                         
  14   8  -4      11265.86       3904.38      5782.62 o                         
  16   8  -4        924.97       4436.62      4611.68 o                         
  18   8  -4        244.34        594.74      3757.91 o                         
  20   8  -4        744.83          0.00      6806.43 o                         
   6  10  -4       6222.82      15606.67     12925.35 o                         
   8  10  -4       2379.76       6885.60      9083.33 o                         
  10  10  -4       9759.47      18097.09     10855.62 o                         
  12  10  -4       3573.90          0.00     13853.50 o                         
  14  10  -4       2090.65          0.00      2308.42 o                         
  16  10  -4       3391.76       7124.30      7469.66 o                         
  18  10  -4       1411.38          0.00      8517.85 o                         
  20  10  -4       3880.59       8179.71      4012.71 o                         
   6  12  -4       3585.13       8112.72     11344.05 o                         
   8  12  -4       8357.64        618.77      6118.91 o                         
  10  12  -4       4164.32       7625.96      7598.80 o                         
  12  12  -4      12416.78      12747.78      9855.17 o                         
  14  12  -4       1583.26          0.00      5407.42 o                         
  16  12  -4       4668.59       2976.55     13303.48 o                         
  18  12  -4       4568.21       2806.23      4770.15 o                         
  20  12  -4         73.42       1919.29      9762.76 o                         
   8  14  -4       2571.15       3093.83      6256.42 o                         
  10  14  -4        721.93         33.99      7924.51 o                         
  12  14  -4       3277.24      13184.36      9920.19 o                         
  14  14  -4        385.77        535.74      4483.88 o                         
  16  14  -4        264.34          0.00      8834.61 o                         
  18  14  -4       3112.38        716.43      3704.92 o                         
  20  14  -4        299.59          0.00      8176.40 o                         
   8  16  -4        329.65          0.00     10587.78 o                         
  10  16  -4       7000.35      12845.67      9992.54 o                         
  12  16  -4        685.91          0.00      9010.10 o                         
  14  16  -4       6773.14          0.00      5805.67 o                         
  16  16  -4       3404.61        699.98      6547.51 o                         
  18  16  -4       1148.54          0.00      6772.06 o                         
  20  16  -4       1237.85       5172.65      8965.78 o                         
  10  18  -4       1841.16       7148.74      6789.38 o                         
  12  18  -4       1665.41         51.17      6290.79 o                         
  14  18  -4       9302.95       3905.64     14162.88 o                         
  16  18  -4       5565.42       9363.54      7938.78 o                         
  18  18  -4         51.77        582.58     11344.05 o                         
  20  18  -4       1413.04          0.00      9177.84 o                         
   0  20  -4       2498.90          0.00      2337.56 o                         
  10  20  -4         98.71          0.00      7700.21 o                         
  12  20  -4       6270.21      11469.92      7874.71 o                         
  14  20  -4       5437.36        889.93      3025.32 o                         
  16  20  -4        317.80          0.00      8682.12 o                         
  18  20  -4       4166.38      13942.59     11726.02 o                         
  12  22  -4       8816.24      13871.09      9014.79 o                         
  14  22  -4        137.47       1443.79      5347.64 o                         
  16  22  -4        402.81          0.00      7984.51 o                         
  18  22  -4       1209.66      16909.43     10814.92 o                         
   0  24  -4      20790.01      19456.77     12306.58 o                         
   2  24  -4      11831.04      24338.15     15056.65 o                         
  12  24  -4       2400.28        980.69     10155.53 o                         
  14  24  -4       1404.55          0.00      4434.49 o                         
  16  24  -4        147.00       2715.70      5833.79 o                         
  18  24  -4        929.07        795.02      5603.27 o                         
   2  26  -4       6878.33      11825.32      6875.18 o                         
  14  26  -4        453.76          0.00      2818.83 o                         
  16  26  -4        693.80          0.00      7095.78 o                         
  18  26  -4       1098.43      12932.56     10427.81 o                         
   0  28  -4       8525.58      12787.84     10450.28 o                         
   2  28  -4       3109.80          0.00      4950.13 o                         
   4  28  -4       3564.27          0.00     13544.11 o                         
  14  28  -4       2373.47          0.00     12375.33 o                         
  16  28  -4       1534.35          0.00      7677.00 o                         
  18  28  -4       2262.60          0.00      4253.59 o                         
   2  30  -4       5318.49          0.00      9969.02 o                         
   4  30  -4      17810.28      32657.12     18356.74 o                         
  14  30  -4       1780.00          0.00      2658.21 o                         
  16  30  -4       2356.13      16581.59     11257.02 o                         
   0  32  -4      11297.02      19250.52     12444.08 o                         
   2  32  -4       1482.90          0.00      8387.72 o                         
   4  32  -4       1847.70      19044.26     13062.85 o                         
   6  32  -4       1273.93       4193.86      5706.40 o                         
  16  32  -4         70.58       4638.27      6071.61 o                         
   2  34  -4       1258.45       6050.16      4684.25 o                         
   4  34  -4       6487.79       8112.72     11206.55 o                         
   6  34  -4       4762.35       9212.75      8181.47 o                         
  16  34  -4        370.69       6026.00      7482.19 o                         
   0  36  -4      23071.30      41594.86     19250.51 o                         
   2  36  -4      10967.85      19110.81      8803.57 o                         
   4  36  -4       3722.35      10450.28     13131.60 o                         
   6  36  -4       4342.00          0.00     12237.83 o                         
   8  36  -4      13565.76      28875.77     17944.23 o                         
  16  36  -4       1509.47       6255.29      7299.58 o                         
   2  38  -4       5775.68       9420.00      8254.11 o                         
   4  38  -4        968.08      17325.46     14094.13 o                         
   6  38  -4       1817.05          0.00      3712.60 o                         
   8  38  -4       2110.28          0.00      2818.83 o                         
   0  40  -4       7879.77      12169.07     14437.88 o                         
   2  40  -4       1917.13       2992.78      6118.91 o                         
   4  40  -4       4837.71      26263.20     15675.42 o                         
   6  40  -4       1241.53       4400.12     10587.78 o                         
   8  40  -4       2833.10       1581.29      4881.38 o                         
  10  40  -4       1137.35          0.00      6050.16 o                         
   2  42  -4       2112.69       1469.90      5574.76 o                         
   4  42  -4       1565.85          0.00     14162.88 o                         
   6  42  -4       4316.42      15194.16     14025.38 o                         
   8  42  -4       1603.07        825.02      5843.91 o                         
  10  42  -4       2576.96          0.00      9212.75 o                         
   0  44  -4       2080.11          0.00     16431.69 o                         
   2  44  -4       1756.93        496.17      4784.27 o                         
   4  44  -4       4325.48          0.00      8181.47 o                         
   6  44  -4         19.34       3162.58      9625.26 o                         
   8  44  -4       2152.59      11481.56     14094.13 o                         
  10  44  -4       1636.27      13819.12     14919.15 o                         
  12  44  -4         95.73          0.00      5087.64 o                         
   2  46  -4       4920.44      25419.21     11263.26 o                         
   4  46  -4       1021.72       6209.14      5071.27 o                         
   6  46  -4        556.67          0.00     14300.38 o                         
   8  46  -4        905.92        756.27     10587.78 o                         
  10  46  -4        642.39        825.02      8043.96 o                         
  12  46  -4       2203.77          0.00      4193.86 o                         
   0  48  -4      17109.23      32313.36     18219.24 o                         
   2  48  -4       2700.38        371.39      5122.01 o                         
   4  48  -4        617.17       1238.49      5190.76 o                         
   6  48  -4        439.13          0.00      6531.42 o                         
   8  48  -4       3519.64          0.00      7837.71 o                         
  10  48  -4       1094.47       7356.45     10725.29 o                         
   2  50  -4       1108.54        823.21      1830.16 o                         
   4  50  -4        100.20      15874.80      9099.08 o                         
   6  50  -4        412.67        137.50     11000.29 o                         
   8  50  -4       2812.53      12719.09     10519.03 o                         
  10  50  -4        305.02          0.00     12169.08 o                         
   0  52  -4       4477.92       2200.06      5225.14 o                         
   2  52  -4         77.74       3142.46      2748.26 o                         
   4  52  -4       1383.03      14720.85      7993.44 o                         
   6  52  -4        810.87       3005.53      9178.37 o                         
   8  52  -4       5453.18          0.00      9487.75 o                         
   2  54  -4       1780.02       4047.83     11137.80 o                         
   4  54  -4       9581.22      11232.50      6887.80 o                         
   6  54  -4       5108.08        395.06     10175.27 o                         
   0  56  -4       3327.29          0.00      2818.83 o                         
   2  56  -4         81.95          0.00      6623.84 o                         
   1   1  -3      13193.61      20281.79     11894.07 o                         
   3   1  -3      41121.46      43968.60      7271.87 o                         
   5   1  -3       1814.00       3855.10      3393.24 o                         
   7   1  -3      56265.07      53135.21     11480.96 o                         
   9   1  -3      54338.02      49099.99     16132.24 o                         
  11   1  -3      22171.75      24301.64     10559.58 o                         
  13   1  -3      38126.26      52990.10     17294.89 o                         
  15   1  -3        114.41       1959.19      3506.34 o                         
  17   1  -3       2174.05        100.20      1733.18 o                         
  19   1  -3       6321.56      16804.83     10989.40 o                         
  21   1  -3       3708.56          0.00      3403.22 o                         
  23   1  -3       4585.74          0.00      5217.40 o                         
  25   1  -3       6516.28      14320.88     10338.28 o                         
  27   1  -3       2021.09        453.76      6178.14 o                         
   1   3  -3      20685.80      15369.72      6996.51 o                         
   3   3  -3       7252.85       6506.97      4095.53 o                         
   5   3  -3       8212.90      11874.77      3583.80 o                         
   7   3  -3       5828.80       5693.33      3937.76 o                         
   9   3  -3       9394.82      11774.82      7195.26 o                         
  11   3  -3      43602.85      40256.53     14301.29 o                         
  13   3  -3      19373.13      24862.01     10252.96 o                         
  15   3  -3       6104.27      12091.03      8438.13 o                         
  17   3  -3       2934.46          0.00      5714.34 o                         
  19   3  -3       5359.90        687.52      4675.13 o                         
  21   3  -3       6154.37      12975.11      9350.25 o                         
  23   3  -3      12927.88       2495.07      8181.47 o                         
  25   3  -3      13983.89      17675.32     12014.21 o                         
  27   3  -3       2700.16          0.00     10862.79 o                         
   1   5  -3       7566.73      10817.43      5210.42 o                         
   3   5  -3      24767.09      28921.75      6645.43 o                         
   5   5  -3      38154.78      42695.01      6698.65 o                         
   7   5  -3      58981.32      54332.32     11486.88 o                         
   9   5  -3      25189.02      25419.60     11679.08 o                         
  11   5  -3      21835.78      10897.49      7531.59 o                         
  13   5  -3      43089.26      46349.90     15786.16 o                         
  15   5  -3      18387.82      24084.85     12899.69 o                         
  17   5  -3       4995.26       2854.55      7420.94 o                         
  19   5  -3      10359.37       9220.60      7012.64 o                         
  21   5  -3        184.54          0.00      1168.78 o                         
  23   5  -3       2408.52          0.00      6186.33 o                         
  25   5  -3       3176.89          0.00      3025.08 o                         
  27   5  -3       1168.02       1243.40      6531.42 o                         
   1   7  -3      60496.19      49873.63     11073.12 o                         
   3   7  -3     117109.31     118657.77     20388.21 o                         
   5   7  -3     129776.66     123434.97     11554.94 o                         
   7   7  -3      28502.84      33199.08      7044.73 o                         
   9   7  -3       3982.20       3061.13      1126.93 o                         
  11   7  -3       1804.75          0.00      6135.59 o                         
  13   7  -3      38019.38      38787.93     14550.56 o                         
  15   7  -3      37168.56      57040.46     18808.32 o                         
  17   7  -3       9724.34      12155.08      7653.67 o                         
  19   7  -3       2031.13        919.16      6140.19 o                         
  21   7  -3      26599.59      29925.58     13708.36 o                         
  23   7  -3        788.35       1901.45      1861.21 o                         
  25   7  -3       2307.83       4405.08      4999.40 o                         
  27   7  -3       3483.89          0.00      2008.95 o                         
   1   9  -3       2158.27          0.00      1635.58 o                         
   3   9  -3       4351.18       5762.60      4654.11 o                         
   5   9  -3       3260.29       6007.83      3206.28 o                         
   7   9  -3      18501.94       9890.36      4101.25 o                         
   9   9  -3       3139.77       5532.46      4917.72 o                         
  11   9  -3       8803.95       9726.63      7556.56 o                         
  13   9  -3      16333.31      26881.97     12528.03 o                         
  15   9  -3      21725.14      24688.53     17428.59 o                         
  17   9  -3      15074.89       8078.34      7340.85 o                         
  19   9  -3      17655.79      10111.88      8652.58 o                         
  21   9  -3        353.82        933.79      1476.95 o                         
  23   9  -3       4832.46       7534.68      6916.16 o                         
  25   9  -3       5679.45      13715.99      9510.76 o                         
  27   9  -3        317.29       1550.24      4638.59 o                         
   1  11  -3     137794.28     129528.46     35682.20 o                         
   3  11  -3      34270.62      36481.19      7116.61 o                         
   5  11  -3      75198.14      74572.91      9947.20 o                         
   7  11  -3      22927.59      16005.95      4737.39 o                         
   9  11  -3      36042.02      43459.04      9586.03 o                         
  11  11  -3      61741.25      62552.29     18277.45 o                         
  13  11  -3       2814.86       2582.55      5122.01 o                         
  15  11  -3       2645.32          0.00      6243.67 o                         
  17  11  -3      26002.92      40065.54     15795.28 o                         
  19  11  -3       8132.94       5965.54      5418.12 o                         
  21  11  -3       4607.01        335.92      3563.86 o                         
  23  11  -3       3909.44       2611.94      2633.16 o                         
  25  11  -3       4819.70       7688.96      5088.56 o                         
  27  11  -3        688.16       7050.02      6418.16 o                         
   1  13  -3       3230.82       4193.86      5981.41 o                         
   3  13  -3       3489.74       3535.73      2659.49 o                         
   5  13  -3      10998.05       7806.60      2811.73 o                         
   7  13  -3       1077.05       2099.75      2977.04 o                         
   9  13  -3       9750.83      15259.18      6443.40 o                         
  11  13  -3      33853.49      42983.57     10840.40 o                         
  13  13  -3      19178.52      23627.71     10618.67 o                         
  15  13  -3      30346.04      39647.90     14930.04 o                         
  17  13  -3       4021.55       2250.51      4478.75 o                         
  19  13  -3      12331.11      12321.71     10931.54 o                         
  21  13  -3      10487.31       6825.33      6393.92 o                         
  23  13  -3       1268.85         12.08      8575.47 o                         
  25  13  -3        984.64        342.99      3909.34 o                         
  27  13  -3       3771.91       3876.55      4384.82 o                         
   1  15  -3        521.12          0.00     10931.54 o                         
   3  15  -3       4468.87       4576.69      2319.74 o                         
   5  15  -3      15731.04      23086.11      5921.16 o                         
   7  15  -3      25221.69      35015.01      7221.12 o                         
   9  15  -3      17847.13      16624.38      5860.38 o                         
  11  15  -3       3332.54       2176.71      3029.01 o                         
  13  15  -3       9679.25       4209.82      5716.54 o                         
  15  15  -3      12379.32      15731.41     19938.03 o                         
  17  15  -3      17951.33      18637.20      9359.63 o                         
  19  15  -3       8693.17       4754.67      9247.12 o                         
  21  15  -3       2926.36          0.00      9281.50 o                         
  23  15  -3       2210.29       4873.18      1928.20 o                         
  25  15  -3       3202.97          0.00      6118.91 o                         
  27  15  -3       6561.73      17010.38     10489.48 o                         
   1  17  -3        765.02          0.00      3368.84 o                         
   3  17  -3       1595.74       2343.98      2380.62 o                         
   5  17  -3       7317.80       8537.73      4007.57 o                         
   7  17  -3      21770.38      29526.26      6773.48 o                         
   9  17  -3       2185.26        902.14     11894.07 o                         
  11  17  -3      29883.23      29830.10     11039.63 o                         
  13  17  -3      22694.02      22217.10      8002.83 o                         
  15  17  -3      11562.39      11001.77      8965.78 o                         
  17  17  -3      17454.91      23152.35     13406.61 o                         
  19  17  -3       2417.33      12225.80      9705.12 o                         
  21  17  -3       2553.79       6743.34      5658.58 o                         
  23  17  -3       2371.25         85.38      8972.12 o                         
  25  17  -3        308.06       4045.59      2479.19 o                         
  27  17  -3        690.46        390.09      9625.26 o                         
   3  19  -3      92804.69     101273.39     20613.17 o                         
   5  19  -3     144424.91     159540.73     15213.01 o                         
   7  19  -3      88353.22      97122.40     16683.69 o                         
   9  19  -3       8685.96       6456.57      4815.94 o                         
  11  19  -3       5992.87      10228.16      6539.12 o                         
  13  19  -3      47697.27      52905.66     15361.51 o                         
  15  19  -3      26430.92      30931.16     12800.94 o                         
  17  19  -3       2503.01       3294.11      7247.34 o                         
  19  19  -3      12209.97      21356.41     11834.06 o                         
  21  19  -3      10563.71       9516.05      7778.60 o                         
  23  19  -3        128.64        636.39      3162.58 o                         
  25  19  -3        467.21       3542.02     15984.80 o                         
  27  19  -3       3453.27       5075.45      8535.05 o                         
   3  21  -3       9850.53      16572.98      7579.83 o                         
   5  21  -3      30677.05      22845.84      6711.02 o                         
   7  21  -3        340.83       1451.54      5216.17 o                         
   9  21  -3      12490.91      14951.51      6767.11 o                         
  11  21  -3      13935.48       2072.18      8112.72 o                         
  13  21  -3       4366.93        746.61      1443.79 o                         
  15  21  -3       2121.47       4625.60      4428.49 o                         
  17  21  -3      21904.01      24220.87     12204.64 o                         
  19  21  -3      30042.46      30560.37     13636.41 o                         
  21  21  -3       6221.30       4486.48      4434.49 o                         
  23  21  -3       1792.97          0.00      6521.49 o                         
  25  21  -3        940.75        519.61      3716.82 o                         
  27  21  -3        757.88       5219.73      6699.98 o                         
   3  23  -3      92429.80     124904.62     31591.47 o                         
   5  23  -3       3914.60          0.00      2150.68 o                         
   7  23  -3     117589.05     130004.90     18080.57 o                         
   9  23  -3      39009.33      37420.75     11014.87 o                         
  11  23  -3      29198.23      28061.33     16844.20 o                         
  13  23  -3      22069.28      30963.68     10696.46 o                         
  15  23  -3       7830.44      13025.70      6461.77 o                         
  17  23  -3      14243.91       7612.76      6772.06 o                         
  19  23  -3      25981.36      22656.34     11746.29 o                         
  21  23  -3        794.11          0.00      8796.58 o                         
  23  23  -3      11477.98       3323.63     14300.38 o                         
  25  23  -3       2949.57       5889.31      7725.64 o                         
  27  23  -3        688.89          0.00      6890.49 o                         
   1  25  -3       5617.41       8043.96      8800.24 o                         
   3  25  -3      10862.09      14394.37      8800.24 o                         
   5  25  -3       8693.31       8523.00      3255.03 o                         
   7  25  -3      26929.35      31456.02      6910.57 o                         
   9  25  -3      42986.90      45864.46     13591.73 o                         
  11  25  -3       5848.30      10988.84      7436.17 o                         
  13  25  -3       6906.60      15031.11      8383.30 o                         
  15  25  -3        959.32          0.00      1414.22 o                         
  17  25  -3       8581.25       5207.90      3536.75 o                         
  19  25  -3      13010.16      11657.64     10072.14 o                         
  21  25  -3       6760.53       3908.58      6930.99 o                         
  23  25  -3       2011.26       3288.10      7241.95 o                         
  25  25  -3        462.62       3482.26      5960.88 o                         
  27  25  -3        363.94          0.00      9006.49 o                         
   1  27  -3      31334.77      51907.64     17325.46 o                         
   3  27  -3       5829.93       8641.81      5585.01 o                         
   5  27  -3       1297.29          0.00      4402.74 o                         
   7  27  -3      11261.57      14337.98      5073.76 o                         
   9  27  -3       7808.57       5728.43      3898.54 o                         
  11  27  -3       4761.96       2326.24      7356.45 o                         
  13  27  -3      12886.14      22141.66     11205.21 o                         
  15  27  -3       2730.59       1619.17      7109.77 o                         
  17  27  -3       5683.72       8627.27      4936.26 o                         
  19  27  -3       5604.07       4932.76      2521.72 o                         
  21  27  -3      12138.05      18838.00     10792.50 o                         
  23  27  -3       5603.45       9950.02      9909.60 o                         
  25  27  -3       3487.26       2949.98      6210.73 o                         
   1  29  -3      10268.87      18563.00     11550.31 o                         
   3  29  -3      13821.28       9150.96      5053.26 o                         
   5  29  -3      60022.63      61129.24     11513.64 o                         
   7  29  -3       9026.16      19925.67      9077.23 o                         
   9  29  -3      11735.21       9307.75     12959.72 o                         
  11  29  -3       9164.61       5352.29     12581.59 o                         
  13  29  -3       3397.29       1578.15     14197.25 o                         
  15  29  -3      12770.40      16752.53      9022.22 o                         
  17  29  -3       7050.42       8429.62      5337.48 o                         
  19  29  -3        988.77       3311.33      3848.07 o                         
  21  29  -3       5893.20          0.00      6089.52 o                         
  23  29  -3         86.88       6913.10      7088.63 o                         
  25  29  -3       5980.57       4131.45      6583.96 o                         
   1  31  -3      42191.76      52320.15     17806.72 o                         
   3  31  -3      11646.20      18889.27      6947.70 o                         
   5  31  -3      24149.08      10397.03      5392.60 o                         
   7  31  -3      66035.94      75507.23     16746.58 o                         
   9  31  -3        780.56        485.35      4310.51 o                         
  11  31  -3      25114.92      26983.87     11550.31 o                         
  13  31  -3      30489.03      31535.16     12103.97 o                         
  15  31  -3      12059.24      17037.52      8799.88 o                         
  17  31  -3       2147.57       9864.29      6744.09 o                         
  19  31  -3       9777.23      19497.88      8311.41 o                         
  21  31  -3         27.07       7093.43      4316.10 o                         
  23  31  -3       5482.52          0.00      4070.65 o                         
  25  31  -3       2552.59       3594.99      7598.10 o                         
   1  33  -3       7488.98      11206.55      8112.72 o                         
   3  33  -3       2035.91       1443.79      4125.11 o                         
   5  33  -3       2425.26       7512.60      5912.66 o                         
   7  33  -3       2492.84        230.56      2719.23 o                         
   9  33  -3      29818.82      33299.87     12042.09 o                         
  11  33  -3      29117.36      50270.43     15534.59 o                         
  13  33  -3      13037.59       5312.00      8593.98 o                         
  15  33  -3       2195.97          0.00      2681.32 o                         
  17  33  -3         12.67          0.00      4221.96 o                         
  19  33  -3        111.80          3.15      4538.13 o                         
  21  33  -3       4984.22       1456.08      5755.66 o                         
  23  33  -3      17193.54      10905.45     10140.90 o                         
  25  33  -3       7290.88       5438.63      6694.16 o                         
   1  35  -3      56140.09      74045.73     21863.08 o                         
   3  35  -3       8046.79       8181.47      5018.88 o                         
   5  35  -3       4871.78      13681.62      9419.00 o                         
   7  35  -3      25873.63      25972.54      9426.04 o                         
   9  35  -3      43270.70      43224.61     13540.38 o                         
  11  35  -3      75299.77      73251.26     17202.26 o                         
  13  35  -3       2332.73          0.00      4924.17 o                         
  15  35  -3      17774.12      25814.00     12296.97 o                         
  17  35  -3       1833.79       2585.53      8456.48 o                         
  19  35  -3       5049.77      11435.10      7242.04 o                         
  21  35  -3       9110.20      17643.04      8011.24 o                         
  23  35  -3       4453.04       4131.07     11790.94 o                         
  25  35  -3       1562.70       1681.60      4390.97 o                         
   1  37  -3     101611.19     127809.67     30182.06 o                         
   3  37  -3      10892.41      14437.89      9144.00 o                         
   5  37  -3      20050.34      30388.31     13612.86 o                         
   7  37  -3       3246.04       4332.92      4366.28 o                         
   9  37  -3      20100.91      28291.38     11473.11 o                         
  11  37  -3       9934.47      11198.56      5570.08 o                         
  13  37  -3      10498.60      15767.21     11894.07 o                         
  15  37  -3        455.44          0.00      6634.55 o                         
  17  37  -3      18332.85      12873.66      5423.21 o                         
  19  37  -3       1089.10          0.00      4079.25 o                         
  21  37  -3       2703.68       7866.25      6685.39 o                         
  23  37  -3       5972.38       9087.89      6441.16 o                         
  25  37  -3       1985.29          0.00      8353.35 o                         
   1  39  -3      15484.57      21928.76      8610.78 o                         
   3  39  -3      12664.80      18838.00     12100.32 o                         
   5  39  -3       8184.50      14300.38     11137.80 o                         
   7  39  -3       6548.53       8759.60      6668.93 o                         
   9  39  -3        508.25      13541.12      8257.38 o                         
  11  39  -3       1952.57       5809.06      4692.50 o                         
  13  39  -3       3994.97          0.00     11722.19 o                         
  15  39  -3      20170.52      13655.90     12478.46 o                         
  17  39  -3      10296.81      19845.82     12056.17 o                         
  19  39  -3       2527.05       3298.13      5500.15 o                         
  21  39  -3       3482.31       2339.52      6384.29 o                         
  23  39  -3       2550.49       4832.53      1994.15 o                         
   1  41  -3      49415.04      70130.59     15426.54 o                         
   3  41  -3      89241.22     102096.48     26056.95 o                         
   5  41  -3       4099.74      13819.12     11206.55 o                         
   7  41  -3       2665.44       7420.11      5239.61 o                         
   9  41  -3       9024.62      12162.59      6587.11 o                         
  11  41  -3       5766.57       4946.25      4236.12 o                         
  13  41  -3      26812.24      39319.64     13294.51 o                         
  15  41  -3       5840.12       2799.31      3334.46 o                         
  17  41  -3        458.37       7791.33      5653.19 o                         
  19  41  -3       8495.48      12030.47      7602.52 o                         
  21  41  -3       3141.07      17812.77      9066.58 o                         
  23  41  -3         64.56       4537.21      7437.98 o                         
   1  43  -3       2668.48      16622.82      8480.97 o                         
   3  43  -3       9474.70      14850.40     11206.55 o                         
   5  43  -3       6259.17      24888.16     14644.14 o                         
   7  43  -3      10938.27      31075.83     14575.39 o                         
   9  43  -3       7857.81      12697.53      6385.11 o                         
  11  43  -3       7774.75       2074.96      5986.40 o                         
  13  43  -3      12157.76      20240.91     12650.34 o                         
  15  43  -3      19775.30      23011.90     10501.13 o                         
  17  43  -3       3348.91          0.00      7922.49 o                         
  19  43  -3      14841.00      12658.86      8806.64 o                         
  21  43  -3       1191.88      10519.67      7510.82 o                         
  23  43  -3        964.52        175.78      8386.99 o                         
   1  45  -3       1052.14       6015.79      3129.64 o                         
   3  45  -3       4240.97      17394.21     11137.80 o                         
   5  45  -3       2830.68        206.26      4331.37 o                         
   7  45  -3      15461.34      18219.24     12100.32 o                         
   9  45  -3        561.65       3363.91      5023.27 o                         
  11  45  -3       2608.27        409.31      9144.00 o                         
  13  45  -3       1595.09       6879.94      4559.49 o                         
  15  45  -3      10043.39       2466.47      2799.37 o                         
  17  45  -3       7565.39       4534.32      5534.52 o                         
  19  45  -3       6806.79      20209.37     12684.71 o                         
  21  45  -3       1950.07       7198.13      9556.51 o                         
  23  45  -3       2488.10          0.00      7320.80 o                         
   1  47  -3      10819.81      22921.17      8652.58 o                         
   3  47  -3       7064.28      16637.95     11825.31 o                         
   5  47  -3       3584.15       6393.92      9350.25 o                         
   7  47  -3      34875.13      48057.54     19938.03 o                         
   9  47  -3      19197.86      21130.61      8456.48 o                         
  11  47  -3       5906.86          0.00      2597.44 o                         
  13  47  -3       7182.81      16232.76      9553.47 o                         
  15  47  -3       3444.73          0.00      2503.84 o                         
  17  47  -3        550.61      11406.54      8432.54 o                         
  19  47  -3      11068.05      24269.40     18906.76 o                         
  21  47  -3        755.34       6435.94      5978.69 o                         
   1  49  -3      20924.33      32321.71     10816.73 o                         
   3  49  -3      37799.20      46923.00     13559.37 o                         
   5  49  -3       2557.67       6875.18      9762.76 o                         
   7  49  -3      17754.44      34994.69     16844.20 o                         
   9  49  -3      49727.40      77139.56     25300.68 o                         
  11  49  -3       2764.70        779.19      3874.09 o                         
  13  49  -3       5143.88          0.00      4029.83 o                         
  15  49  -3       1356.60       6847.83      6946.34 o                         
  17  49  -3       1191.80          0.00      8753.21 o                         
  19  49  -3       3503.00       5018.50      8054.72 o                         
  21  49  -3       5110.36      22198.03     11509.91 o                         
   1  51  -3       2634.36       5825.81      4599.26 o                         
   3  51  -3        935.60       6353.60      5243.80 o                         
   5  51  -3       7486.04      31282.09     17050.46 o                         
   7  51  -3      17134.44      28119.50     16156.68 o                         
   9  51  -3       1209.36       2818.83      1925.05 o                         
  11  51  -3       2749.91          0.00      5988.24 o                         
  13  51  -3       1268.07       1643.60      5293.89 o                         
  15  51  -3       3966.08      10954.46      7552.67 o                         
  17  51  -3      13576.86          0.00     15125.40 o                         
  19  51  -3       7114.24      17124.82      9693.26 o                         
  21  51  -3       4483.68      11944.52      9431.53 o                         
   1  53  -3        775.87          0.00     11962.82 o                         
   3  53  -3      17473.23      30011.70     13887.87 o                         
   5  53  -3      73849.30     116809.38     31282.08 o                         
   7  53  -3      11194.94      18219.24     14644.14 o                         
   9  53  -3        445.82       6531.42      8937.74 o                         
  11  53  -3      20700.53      25034.62     10744.27 o                         
  13  53  -3       2344.15       9913.82      6772.81 o                         
  15  53  -3       4881.87       3678.79      3707.52 o                         
  17  53  -3      16740.20      19608.50     10368.84 o                         
  19  53  -3       7467.75      19446.19     10977.48 o                         
  21  53  -3       1047.79       3998.07     12444.08 o                         
   1  55  -3        570.03          0.00      9728.38 o                         
   3  55  -3       5610.43          0.00      4912.72 o                         
   5  55  -3       8311.25      13337.86     12375.33 o                         
   7  55  -3      17675.74      31694.60     16912.95 o                         
   9  55  -3       6949.75       6118.91      8043.96 o                         
  11  55  -3        542.76       6700.52      5603.27 o                         
  13  55  -3       1711.15          0.00      4837.00 o                         
  15  55  -3       3119.77       5838.29      4984.51 o                         
  17  55  -3       8970.52       6373.57      6939.25 o                         
  19  55  -3       1479.09       3301.00      8559.60 o                         
   1  57  -3       1621.09       5113.26      5465.77 o                         
   3  57  -3       9306.65       8318.97      9281.50 o                         
   5  57  -3       2351.43         88.19      5947.03 o                         
   7  57  -3        897.18          0.00      5087.64 o                         
   9  57  -3       3499.36      25575.69     17531.72 o                         
  11  57  -3        420.81      12169.08     11619.06 o                         
  13  57  -3         76.64      10008.30      7425.20 o                         
  15  57  -3       1640.46      12893.47     11000.29 o                         
  17  57  -3        813.70      14720.26      7323.16 o                         
  19  57  -3       4944.05       3678.71      5038.09 o                         
   1  59  -3       8931.17      13305.61      9419.00 o                         
   3  59  -3      11270.91      14625.03      7926.50 o                         
   5  59  -3       8291.63       1194.67      9694.01 o                         
   7  59  -3       9592.08      25231.93     15537.91 o                         
   9  59  -3       1434.94        343.76      6393.92 o                         
  11  59  -3        952.66       1031.28      3025.08 o                         
  13  59  -3       5500.48       5486.58      5153.11 o                         
  15  59  -3       1979.54          0.00      4684.97 o                         
  17  59  -3       4656.85      17727.80      9951.55 o                         
   1  61  -3      27343.45      45132.16     13807.07 o                         
   3  61  -3       2799.65          0.00     10381.53 o                         
   5  61  -3       5713.03        649.42     10312.78 o                         
   7  61  -3       8601.94      17050.46     12719.09 o                         
   9  61  -3      22586.31      32863.38     16156.68 o                         
  13  61  -3       4497.89       1106.01      7803.33 o                         
  15  61  -3      13703.72      18005.21     10010.97 o                         
  17  61  -3        382.41          0.00      5131.60 o                         
   1  63  -3       1147.95          0.00      8731.48 o                         
   3  63  -3       3301.03       6646.01      5595.95 o                         
   5  63  -3        727.10        375.01      7975.21 o                         
   7  63  -3        241.03          0.00     12856.59 o                         
   9  63  -3       8019.78       2200.06      3162.58 o                         
  11  63  -3      10159.97       4606.37      3506.34 o                         
  13  63  -3      13796.44      24544.41     15125.40 o                         
  15  63  -3       2343.32       2088.55      5711.39 o                         
   1  65  -3       4031.37          0.00      3025.08 o                         
   3  65  -3      22068.78      30605.34     12169.08 o                         
   5  65  -3      22810.93      22569.84      9550.76 o                         
   7  65  -3       5292.30      16806.27     11550.31 o                         
   9  65  -3      10618.35      16775.45     10656.53 o                         
  11  65  -3      14582.48      18631.75     10244.02 o                         
  13  65  -3      16959.09      29013.27     18769.25 o                         
  15  65  -3       1266.13      10063.38      7792.09 o                         
   1  67  -3      15882.87      17203.20      8473.52 o                         
   3  67  -3      13472.79      11379.51      6651.74 o                         
   5  67  -3       4711.49       2064.58      2234.43 o                         
   7  67  -3       4751.85      12693.36      8005.56 o                         
   9  67  -3        272.90       5225.14      4537.62 o                         
  11  67  -3        776.06       3300.09      5225.14 o                         
  13  67  -3       5600.78          0.00      6256.42 o                         
   1  69  -3       6577.71      16129.27      7917.07 o                         
   3  69  -3       1135.25          0.00     14437.89 o                         
   5  69  -3        877.81          0.00      2475.07 o                         
   7  69  -3        551.50          0.00      6720.78 o                         
   9  69  -3        354.59          0.00      7478.55 o                         
  11  69  -3        352.79      19319.27     15194.16 o                         
  13  69  -3       6334.55          0.00      9831.51 o                         
   1  71  -3      16832.62      32653.89     11967.66 o                         
   3  71  -3       5969.66       1428.99      5568.90 o                         
   5  71  -3       5442.93      21352.36     10656.54 o                         
   7  71  -3       2928.38        894.00     11275.30 o                         
   9  71  -3       1036.31          0.00      3751.10 o                         
  11  71  -3       8556.89      41938.62     22550.60 o                         
   1  73  -3      10178.44       5459.70      3301.53 o                         
   3  73  -3        450.36        552.53      3059.46 o                         
   5  73  -3       2390.56       8819.91      7282.13 o                         
   7  73  -3      10043.62      16913.32      7306.12 o                         
   9  73  -3       3172.99       5563.15     13784.74 o                         
   1  75  -3        773.13          0.00      3300.09 o                         
   3  75  -3        227.09       1386.31      2941.40 o                         
   5  75  -3       3255.61       9251.28      6392.49 o                         
   7  75  -3       1090.53          0.00      5843.91 o                         
   1  77  -3        327.73      15513.04      8152.04 o                         
   3  77  -3       7949.12      18371.72      9662.00 o                         
   2   0  -2      59732.52      50015.55      5829.28 o                         
   6   0  -2      72216.17      69422.71      7457.39 o                         
  10   0  -2     144416.28     141789.80     18003.05 o                         
  14   0  -2     249722.89     253290.09     29049.14 o                         
  18   0  -2     125466.26     154492.14     27491.69 o                         
  22   0  -2      27300.76      43038.65     21863.08 o                         
  26   0  -2       8271.88       8593.98     11481.56 o                         
  30   0  -2      37736.09      52388.90     25300.68 o                         
   0   2  -2      58024.21      63206.78      7670.47 o                         
   2   2  -2     274841.88     252422.06     20210.91 o                         
   4   2  -2     186827.47     178710.88      8747.35 o                         
   6   2  -2     179697.14     203598.92      9746.11 o                         
   8   2  -2     263438.81     257256.14     15431.00 o                         
  10   2  -2      54768.34      47473.30      7266.67 o                         
  12   2  -2       3172.11       2433.90      2135.51 o                         
  14   2  -2      72243.09      69841.26     10632.13 o                         
  16   2  -2     105426.65     134475.72     16473.99 o                         
  18   2  -2      99447.89     107626.52     18878.34 o                         
  20   2  -2      70964.90      84472.30     17535.52 o                         
  22   2  -2       7765.69      17608.45     10842.93 o                         
  24   2  -2       8374.85      17219.58     11177.21 o                         
  26   2  -2       1380.02        800.28      6703.30 o                         
  28   2  -2       6954.69      10144.76      7610.52 o                         
  30   2  -2       4923.21       2671.50      4061.99 o                         
  32   2  -2       7791.67       6226.56      5611.13 o                         
   2   4  -2     261505.41     255612.16     11636.54 o                         
   4   4  -2     179853.28     167883.41      9226.47 o                         
   6   4  -2      51936.37      50171.74      5365.22 o                         
   8   4  -2      40523.89      37808.11      6040.16 o                         
  10   4  -2     170485.56     177562.34     13735.52 o                         
  12   4  -2      54428.52      69282.39      9644.61 o                         
  14   4  -2      89233.33      92447.44     12640.35 o                         
  16   4  -2      22643.57      15748.40      5322.14 o                         
  18   4  -2      53945.53      77400.21     15826.67 o                         
  20   4  -2      13274.43      16535.69      8515.91 o                         
  22   4  -2      22334.59      25803.54     12670.61 o                         
  26   4  -2      12759.48       9373.62      8561.65 o                         
  28   4  -2        717.38       5578.16      4148.42 o                         
  30   4  -2       1778.41          0.00      3643.85 o                         
  32   4  -2        115.78       1523.81      4446.47 o                         
   0   6  -2      78979.24      75654.77      7882.34 o                         
   2   6  -2      33461.96      34066.74      4589.88 o                         
   4   6  -2       4031.55       6009.58      1334.83 o                         
   6   6  -2      42934.38      46594.07      5147.79 o                         
   8   6  -2      36888.27      39213.29      5321.38 o                         
  10   6  -2      16671.64      19486.84      4434.49 o                         
  12   6  -2      16072.11      18213.77      4699.70 o                         
  14   6  -2       8950.24       5917.53      3221.08 o                         
  16   6  -2      92832.29     127501.12     19130.81 o                         
  18   6  -2      23109.87      26759.68      8868.93 o                         
  20   6  -2      26541.73      31198.73     10429.29 o                         
  22   6  -2       2710.87       2726.83      4809.84 o                         
  24   6  -2       6699.06       9220.92      6947.34 o                         
  26   6  -2       1233.30       2844.61      4274.80 o                         
  28   6  -2      32617.23      43492.91     16323.94 o                         
  30   6  -2       3141.55       9195.76      8040.00 o                         
  32   6  -2        129.70          0.00      6428.30 o                         
   2   8  -2      75622.62      73559.13      5919.38 o                         
   4   8  -2     261516.03     254459.64      9011.69 o                         
   6   8  -2     614660.50     577371.75     26136.23 o                         
   8   8  -2      18452.48      16951.88      3260.03 o                         
  10   8  -2      21692.09      21817.87      4485.18 o                         
  12   8  -2      59373.27      59143.55      8320.81 o                         
  14   8  -2     146774.31     159585.70     20119.43 o                         
  16   8  -2      77285.03      94781.18     17673.11 o                         
  18   8  -2      43249.57      50578.33     12391.26 o                         
  20   8  -2       1971.51          0.00      3788.98 o                         
  22   8  -2       5344.56       2990.42      4366.57 o                         
  24   8  -2        393.05          0.00      5467.90 o                         
  26   8  -2      28865.91      43218.61     16281.88 o                         
  28   8  -2       2698.25       7595.04      8172.85 o                         
  30   8  -2       3246.58       3996.20      5244.33 o                         
  32   8  -2       2347.15         23.77      3622.81 o                         
   0  10  -2     267475.94     275867.56     14266.96 o                         
   2  10  -2     400048.38     391329.84     13194.74 o                         
   4  10  -2      36101.34      35973.43      3543.42 o                         
   6  10  -2      15610.28      12604.61      2964.52 o                         
   8  10  -2     178022.80     185725.36     10512.62 o                         
  10  10  -2     598497.75     656875.25     27468.67 o                         
  12  10  -2     153286.98     144570.02     16094.02 o                         
  14  10  -2      22826.98      41370.30      8733.11 o                         
  16  10  -2       6819.05       3948.70      7755.14 o                         
  18  10  -2       8465.30      12686.90      6286.38 o                         
  20  10  -2       1486.68       1629.92      3236.25 o                         
  22  10  -2      45556.29      51297.45     14614.40 o                         
  24  10  -2      34695.61      49609.96     13710.30 o                         
  26  10  -2       6073.67      14412.88      9944.24 o                         
  28  10  -2      23584.60      24728.57     15812.92 o                         
  30  10  -2        249.67       3254.25      8765.86 o                         
  32  10  -2       1033.73        108.04     10553.41 o                         
   2  12  -2      92268.78      90025.84      6118.79 o                         
   4  12  -2      18673.61      14678.62      1729.48 o                         
   6  12  -2      29636.17      21144.21      3343.20 o                         
   8  12  -2      33174.36      42377.98      6400.27 o                         
  10  12  -2     137346.02     138621.34     15440.84 o                         
  12  12  -2      32317.79      36444.98      8015.75 o                         
  14  12  -2      48670.86      53331.31     10200.64 o                         
  16  12  -2      22801.30      40390.91     10448.39 o                         
  18  12  -2       7015.30       5363.22      2866.99 o                         
  20  12  -2       6490.69       9016.61      7338.46 o                         
  22  12  -2     147899.55     207882.81     28387.82 o                         
  24  12  -2       3936.16        993.87      6395.89 o                         
  26  12  -2      10947.83       9690.72      5931.79 o                         
  28  12  -2        928.07       1114.33      2337.56 o                         
  30  12  -2       5134.65       1329.99      9797.14 o                         
  32  12  -2        437.44       1151.59      3039.09 o                         
   0  14  -2     861074.69     881529.12     32704.36 o                         
   2  14  -2      36252.27      31928.52      3915.90 o                         
   4  14  -2     159608.75     166227.23      8700.10 o                         
   6  14  -2      31495.62      33288.74      4531.21 o                         
   8  14  -2       1801.62       3625.43      1562.37 o                         
  10  14  -2      65460.85      54597.93      6745.41 o                         
  12  14  -2     110660.42     110711.73     16161.43 o                         
  14  14  -2      30086.01      40741.66      8961.70 o                         
  16  14  -2      89653.98     109741.88     17522.08 o                         
  18  14  -2      10201.17       3845.54      3623.94 o                         
  20  14  -2       1117.25        260.06      3141.95 o                         
  22  14  -2        544.90          0.00      4916.74 o                         
  24  14  -2      28756.73      23284.69     10086.90 o                         
  26  14  -2        969.61       2586.47      2010.40 o                         
  28  14  -2       1056.06          0.00      3196.96 o                         
  30  14  -2       4188.22       6192.07      6078.89 o                         
  32  14  -2        438.27      11022.35      7213.24 o                         
   2  16  -2     384707.38     400753.97     13718.49 o                         
   4  16  -2     114821.53     108819.63      6848.55 o                         
   6  16  -2      58037.56      61150.27      4462.75 o                         
   8  16  -2      87726.48      85353.33      8136.89 o                         
  10  16  -2      24048.90      18765.98      3018.85 o                         
  12  16  -2      13340.54      11729.57      3150.19 o                         
  14  16  -2      79926.77      75937.77     13974.13 o                         
  16  16  -2      53512.90      70511.30     14255.81 o                         
  18  16  -2      53710.18      57395.21     13025.53 o                         
  20  16  -2      14436.13      21258.32      8788.47 o                         
  22  16  -2      14376.67      16126.49      8113.00 o                         
  24  16  -2        370.12       1434.17      4653.09 o                         
  26  16  -2      14903.06      10235.45      6824.31 o                         
  28  16  -2        301.49          0.00      4064.89 o                         
  30  16  -2        958.61          0.00      2252.11 o                         
  32  16  -2        680.63          0.00      7528.33 o                         
   0  18  -2      56006.16      54103.24      7842.72 o                         
   2  18  -2     102920.89     126957.91      8147.24 o                         
   4  18  -2       4452.45       3820.43      1250.52 o                         
   6  18  -2      46612.63      37832.55      5531.77 o                         
   8  18  -2      79184.92      82117.10      8026.17 o                         
  10  18  -2      51345.95      49194.05      5723.39 o                         
  12  18  -2      11409.22      14994.20      4580.06 o                         
  14  18  -2      50884.43      62622.46     15877.38 o                         
  16  18  -2      26480.18      25778.25      8185.36 o                         
  18  18  -2       7076.56       2796.08      4704.80 o                         
  20  18  -2      64622.25      97412.38     18118.64 o                         
  22  18  -2      10080.23       1795.48      7218.94 o                         
  24  18  -2      53672.27      88331.07     19068.78 o                         
  26  18  -2       3089.33       3424.95      4475.55 o                         
  28  18  -2       5002.64       1208.42      2534.84 o                         
  30  18  -2        676.69       2036.01      5053.26 o                         
  32  18  -2       3617.74       5179.21      6108.24 o                         
   2  20  -2     287681.25     314458.81     12838.62 o                         
   4  20  -2     137331.28     135354.39      9283.41 o                         
   6  20  -2     402877.50     422154.16     24689.44 o                         
   8  20  -2     270759.03     287661.00     14493.88 o                         
  10  20  -2     177547.88     206829.83     14558.59 o                         
  12  20  -2     109060.30     120353.66     13428.53 o                         
  14  20  -2      84992.40      94407.05     20086.72 o                         
  16  20  -2       7682.17       7892.72      3676.11 o                         
  18  20  -2      16710.38      11231.00      3462.10 o                         
  20  20  -2      16755.42      19257.37      7842.01 o                         
  22  20  -2      28173.65      51070.21     13654.38 o                         
  24  20  -2      35884.95      51955.69     14123.47 o                         
  26  20  -2      16961.59       6236.15      8583.85 o                         
  28  20  -2       1208.64          0.00     10146.13 o                         
  30  20  -2       2166.74         32.02     12533.98 o                         
  32  20  -2       1649.45       6732.17      6803.98 o                         
   0  22  -2     121601.08     126815.63     13071.39 o                         
   2  22  -2     438630.94     474268.41     15424.91 o                         
   4  22  -2     101069.39      86614.47      6183.40 o                         
   6  22  -2      15761.05      22157.84      4214.76 o                         
   8  22  -2     231369.62     247800.52     13062.06 o                         
  10  22  -2     168459.11     184159.31     11823.72 o                         
  12  22  -2       8635.26       6855.00      3043.82 o                         
  14  22  -2      45690.40      54943.42     14507.07 o                         
  16  22  -2      33229.39      41869.18     14389.61 o                         
  18  22  -2      88310.73     100458.98     16742.16 o                         
  20  22  -2       9865.60       5992.62      3551.16 o                         
  22  22  -2      21709.55      25334.91      9547.44 o                         
  24  22  -2      11160.99       4329.44      5299.48 o                         
  26  22  -2        638.90       2789.39      7104.71 o                         
  28  22  -2       4644.49       7963.83      9660.84 o                         
  30  22  -2      11298.78      24362.97     10321.89 o                         
  32  22  -2       2909.80          0.00      4984.51 o                         
   2  24  -2      47226.99      52994.09      5658.06 o                         
   4  24  -2      56898.47      54067.89      5759.43 o                         
   6  24  -2      72957.97      82766.22      7873.15 o                         
   8  24  -2      36413.65      38607.08      5176.01 o                         
  10  24  -2      62996.84      63985.46      7020.85 o                         
  12  24  -2       4416.69       1907.67      3293.70 o                         
  14  24  -2      47343.18      65912.09     15771.73 o                         
  16  24  -2      31385.77      26457.67     10196.63 o                         
  18  24  -2      13106.07       9686.55      7663.19 o                         
  20  24  -2      11269.78       5967.37      6712.16 o                         
  22  24  -2      37092.17      53642.05     14007.56 o                         
  24  24  -2       2777.47       5408.25      6704.98 o                         
  26  24  -2       7272.27      12190.19      6033.22 o                         
  28  24  -2       5743.03       9309.01      7177.98 o                         
  30  24  -2       8800.27       2615.62      8005.97 o                         
   0  26  -2     224063.78     230563.02     17006.90 o                         
   2  26  -2      24188.78      25026.04      3766.52 o                         
   4  26  -2      78018.12      74581.19      7708.54 o                         
   6  26  -2       9533.37       8152.97      2723.55 o                         
   8  26  -2     147456.02     154050.27     10786.09 o                         
  10  26  -2      18703.57      25695.98      4545.13 o                         
  12  26  -2      84623.32      96717.61     15660.85 o                         
  14  26  -2       6136.81      12837.84      6685.65 o                         
  16  26  -2      16039.09      20062.37      9944.29 o                         
  18  26  -2      28362.86      29035.61      9508.20 o                         
  20  26  -2       9881.56       6822.70      6737.43 o                         
  22  26  -2       8602.94       7919.69      5490.16 o                         
  24  26  -2       1068.96       8137.30      5528.18 o                         
  26  26  -2        954.18       3800.13      4256.10 o                         
  28  26  -2       1121.73          0.00      3728.08 o                         
  30  26  -2       3916.18       1555.91      6832.51 o                         
   2  28  -2      60603.76      63487.68      6107.58 o                         
   4  28  -2     127155.64     127735.33     10205.47 o                         
   6  28  -2     284432.25     283931.94     17434.89 o                         
   8  28  -2      36815.64      41436.45      5052.72 o                         
  10  28  -2      93302.62     104645.52      9936.77 o                         
  12  28  -2      17373.38      19819.94      9001.89 o                         
  14  28  -2      26412.04      27861.68     11014.67 o                         
  16  28  -2      52465.59      37869.03     12664.41 o                         
  18  28  -2      79452.82     104661.58     23056.66 o                         
  20  28  -2      24476.51      38038.01     11173.66 o                         
  22  28  -2      26091.65      31546.20     11188.22 o                         
  24  28  -2      16068.05      13849.72      5139.49 o                         
  26  28  -2       3348.09       7519.45      6626.28 o                         
  28  28  -2        545.46       4046.13      6185.00 o                         
  30  28  -2       6546.62        656.25      7203.84 o                         
   0  30  -2      74919.26      83593.08     11619.66 o                         
   2  30  -2      26830.81      29103.09      3676.37 o                         
   4  30  -2      13567.66       5688.40      3525.50 o                         
   6  30  -2      24963.05      29348.66      4336.54 o                         
   8  30  -2      97199.62     111287.85      9425.46 o                         
  10  30  -2      38372.94      37611.24      6026.76 o                         
  12  30  -2      10475.48       9762.76      8250.22 o                         
  14  30  -2      49106.62      51391.65     14758.18 o                         
  16  30  -2     156604.94     196217.88     30019.67 o                         
  18  30  -2      29605.78      35971.60     14624.36 o                         
  20  30  -2       4971.64       1047.54      3950.18 o                         
  22  30  -2      17399.43      17249.45      7952.99 o                         
  24  30  -2        988.74       5276.67      7498.84 o                         
  26  30  -2       6605.68       5865.35      6235.35 o                         
  28  30  -2      31650.68      34443.83     13994.76 o                         
  30  30  -2       2467.30          0.00     10753.43 o                         
   2  32  -2     228244.12     246224.86     14388.55 o                         
   4  32  -2     320445.56     325954.50     17771.74 o                         
   6  32  -2     106141.80     101112.04      9810.59 o                         
   8  32  -2       4757.43       8698.76      3225.61 o                         
  10  32  -2      18459.36       8559.66      4723.57 o                         
  12  32  -2       9720.85       7166.06     11447.18 o                         
  14  32  -2      64089.18      73105.26     17790.14 o                         
  16  32  -2     110172.91     134570.64     25052.76 o                         
  18  32  -2      52991.06      79892.24     19816.33 o                         
  20  32  -2      26233.25      33793.01     10788.77 o                         
  22  32  -2       8330.98       8445.10      6614.31 o                         
  24  32  -2       2087.59          0.00      1961.51 o                         
  26  32  -2        112.66        468.52      4104.28 o                         
  28  32  -2       4204.60       6723.98      5547.71 o                         
  30  32  -2       2263.44       3191.79      4909.71 o                         
   0  34  -2     374863.56     400429.94     25746.12 o                         
   2  34  -2     119809.27     120515.05      9875.89 o                         
   4  34  -2      28814.61      27442.62      4644.82 o                         
   6  34  -2      22736.78      15932.08      3455.45 o                         
   8  34  -2       2205.15         41.82      1668.73 o                         
  10  34  -2      87507.27      88829.09     13866.55 o                         
  12  34  -2     155809.97     159023.02     37607.25 o                         
  14  34  -2      70473.51      66993.13     16533.11 o                         
  16  34  -2      14864.02      24295.37     11030.00 o                         
  18  34  -2      24650.23      19406.84      9419.00 o                         
  20  34  -2      23143.17      34152.70     10776.57 o                         
  22  34  -2      13282.91      11201.55      6866.55 o                         
  24  34  -2        428.30          0.00      7479.12 o                         
  26  34  -2        572.03        348.79      1621.32 o                         
  28  34  -2       2132.03       9932.24      7169.31 o                         
  30  34  -2       1848.87          0.00      9222.10 o                         
   2  36  -2      41251.74      43797.08      6010.29 o                         
   4  36  -2       1960.99       2865.25      2267.40 o                         
   6  36  -2       2651.31       3479.02      2189.04 o                         
   8  36  -2      40059.70      49740.94      6915.09 o                         
  10  36  -2      20790.57      32778.17     10107.70 o                         
  12  36  -2       6605.51       9904.72      6970.90 o                         
  14  36  -2      59171.13      68939.29     16947.47 o                         
  16  36  -2      12591.22      10723.85     11000.29 o                         
  18  36  -2      13469.99      25025.67     11396.38 o                         
  20  36  -2      12749.64      15346.90     10182.76 o                         
  22  36  -2       9966.37       1910.33      7564.25 o                         
  24  36  -2       8547.58       2301.06      5233.66 o                         
  26  36  -2      17433.15      12814.06      7650.83 o                         
  28  36  -2        316.08       1169.77      3127.33 o                         
  30  36  -2       5016.34          0.00     10519.03 o                         
   0  38  -2      22283.14      28700.91      7047.96 o                         
   2  38  -2      56553.09      61415.80      7313.24 o                         
   4  38  -2      96782.21      85442.42     11337.26 o                         
   6  38  -2      17565.16      15511.14      2716.44 o                         
   8  38  -2     127657.00     153259.62     12123.03 o                         
  10  38  -2     117142.33     119907.95     14736.96 o                         
  12  38  -2      49252.02      61879.89     14677.83 o                         
  14  38  -2      41090.36      40318.73     13008.15 o                         
  16  38  -2       9246.59       4518.67      3791.00 o                         
  18  38  -2       2258.20        247.08      4663.99 o                         
  20  38  -2      10840.51      11144.50     10759.66 o                         
  22  38  -2       4442.11          0.00      3567.89 o                         
  24  38  -2       7505.58      10814.63      9491.26 o                         
  26  38  -2       5308.08       9904.99      6230.54 o                         
  28  38  -2       8254.08       2581.22      3897.78 o                         
  30  38  -2       2523.20       3356.13      4365.74 o                         
   2  40  -2      33274.11      31247.79      6300.81 o                         
   4  40  -2     149087.72     138531.34     11317.17 o                         
   6  40  -2     110745.95     121060.34     12206.90 o                         
   8  40  -2      66256.82      73821.86      8602.96 o                         
  10  40  -2     101233.97      99933.84     13641.35 o                         
  12  40  -2     104357.32     106247.74     19736.03 o                         
  14  40  -2      83916.75      97062.41     22894.36 o                         
  16  40  -2       8765.28      12208.70      6500.41 o                         
  18  40  -2        647.52       2201.65      3797.09 o                         
  20  40  -2       8851.00      10409.38      6392.38 o                         
  22  40  -2       7061.58       5475.67     10441.77 o                         
  24  40  -2       5877.82      10805.43      8348.24 o                         
  26  40  -2      34365.00      36696.04     12108.65 o                         
  28  40  -2        758.76          0.00      3777.60 o                         
   0  42  -2      71021.92      71442.92     11409.14 o                         
   2  42  -2      24114.38      35891.35      6870.23 o                         
   4  42  -2      11752.23      16218.39      4655.10 o                         
   6  42  -2      46663.58      47182.71      8713.43 o                         
   8  42  -2     101991.59     117245.98     11621.69 o                         
  10  42  -2      29316.96      36109.73      8753.49 o                         
  12  42  -2       8494.25      12905.29      6995.99 o                         
  14  42  -2        464.72      11045.83      7043.74 o                         
  16  42  -2      44483.53      64769.78     17477.00 o                         
  18  42  -2      26438.50      42168.05     15071.98 o                         
  20  42  -2      14959.21      15151.33     10159.70 o                         
  22  42  -2       1146.83          0.00      7631.45 o                         
  24  42  -2      32582.82      35395.43     11288.51 o                         
  26  42  -2       7178.43       2194.99      9511.12 o                         
  28  42  -2       6756.06      12634.06      7839.51 o                         
   2  44  -2     104483.79     112922.28     15411.76 o                         
   4  44  -2     149214.83     161632.31     15376.69 o                         
   6  44  -2      64678.68      69164.13     10175.38 o                         
   8  44  -2      18965.59      23554.49      5579.64 o                         
  10  44  -2      20853.90      29743.75      7203.54 o                         
  12  44  -2      58775.94      66763.80     11160.62 o                         
  14  44  -2      39983.32      37449.67     13037.41 o                         
  16  44  -2       1820.46       1094.67      3420.89 o                         
  18  44  -2       2167.99      14137.02      5687.32 o                         
  20  44  -2       3943.92      10116.69      9574.19 o                         
  22  44  -2      14513.50       2304.82      7150.19 o                         
  24  44  -2        844.39       8085.81      5580.85 o                         
  26  44  -2       1002.12          0.00      2853.20 o                         
  28  44  -2       1905.96          0.00     12203.45 o                         
   0  46  -2      46892.80      47585.45     11275.30 o                         
   2  46  -2      64783.77      66323.76     10310.43 o                         
   4  46  -2      85535.73      89600.41     11652.51 o                         
   6  46  -2      43759.83      32148.71      7146.61 o                         
   8  46  -2      80484.16      81752.46     11472.14 o                         
  10  46  -2      73016.41      78282.25     11592.91 o                         
  12  46  -2       7612.56       9358.74      4409.80 o                         
  14  46  -2       2993.66       3116.75      3751.10 o                         
  16  46  -2      16138.50      27703.89     12405.06 o                         
  18  46  -2      11806.92      19279.28     11172.17 o                         
  20  46  -2      52564.56      48024.35     18263.49 o                         
  22  46  -2      12086.17       5889.34      6444.42 o                         
  24  46  -2      11313.23       6154.38      5590.38 o                         
  26  46  -2       1423.67       1295.31      4937.21 o                         
  28  46  -2       3682.21        253.08      3473.64 o                         
   2  48  -2       2883.10       7557.10      3451.73 o                         
   4  48  -2      47028.04      53661.11      8934.22 o                         
   6  48  -2      14602.20       9414.62      3413.00 o                         
   8  48  -2        946.64       5872.56      3055.99 o                         
  10  48  -2      11047.91      12062.46      4181.03 o                         
  12  48  -2      27559.55      31648.14     10789.55 o                         
  14  48  -2       3063.45       1299.72      5341.67 o                         
  16  48  -2        112.72       8271.41      7361.20 o                         
  18  48  -2      19707.34      30447.65     13152.03 o                         
  20  48  -2       9945.52      24147.18     11746.05 o                         
  22  48  -2      34682.91      48125.41     17993.36 o                         
  24  48  -2       5025.48       1294.79      7554.22 o                         
  26  48  -2        705.37       3141.70      2715.48 o                         
   0  50  -2     257708.94     308351.97     40494.83 o                         
   2  50  -2      26960.30      29576.67      7209.72 o                         
   4  50  -2      46290.37      38082.36      9612.61 o                         
   6  50  -2      77580.28      82499.76     11387.66 o                         
   8  50  -2     111070.55     125638.28     14600.37 o                         
  10  50  -2      21013.32      27706.79      8492.62 o                         
  12  50  -2      74652.02      84371.04     17834.51 o                         
  14  50  -2       5793.10       5164.48      3382.63 o                         
  16  50  -2       8939.40      14290.39      8676.02 o                         
  18  50  -2      12284.68      13044.77      8877.59 o                         
  20  50  -2      28621.15      31430.36     12785.67 o                         
  22  50  -2      10425.29       5469.98      5862.01 o                         
  24  50  -2       6412.84      14933.44      8075.92 o                         
  26  50  -2       1507.22        608.60      7500.50 o                         
   2  52  -2      90082.17      89486.31     12152.17 o                         
   4  52  -2     199776.66     222550.11     25335.05 o                         
   6  52  -2        981.27        876.82      1855.80 o                         
   8  52  -2      62346.12      59878.25     13805.60 o                         
  10  52  -2      10206.71       5429.30      6118.91 o                         
  12  52  -2      27860.53      34603.30     11776.41 o                         
  14  52  -2      18970.34      21901.49      8880.27 o                         
  16  52  -2      45644.84      34308.66     13416.65 o                         
  18  52  -2      16691.34      20568.66     11127.72 o                         
  20  52  -2        584.94       8085.05      9006.49 o                         
  22  52  -2      10314.12      22283.70     21381.82 o                         
  24  52  -2       2808.07          0.00      5514.34 o                         
  26  52  -2       2129.69          0.00      3881.16 o                         
   0  54  -2      39004.01      36025.96     15400.41 o                         
   2  54  -2       7013.03       7720.81      3183.98 o                         
   4  54  -2      16950.48      23960.23      6640.65 o                         
   6  54  -2      29197.24      40752.61     10655.98 o                         
   8  54  -2      35043.23      48628.19     12584.40 o                         
  10  54  -2      18051.15      24460.57      9345.62 o                         
  12  54  -2       1376.71       5783.56      6067.39 o                         
  14  54  -2      28302.02      35317.36     13200.35 o                         
  16  54  -2      26664.95       9954.79     16672.32 o                         
  18  54  -2       3149.14       8326.43      6917.21 o                         
  20  54  -2      11705.38       2472.76     17497.34 o                         
  22  54  -2       1639.59       2766.80      7975.21 o                         
  24  54  -2       6726.10       8078.90      8456.48 o                         
  26  54  -2       6049.08      16829.35      2950.52 o                         
   2  56  -2      25297.94      28320.97      7143.92 o                         
   4  56  -2       6457.12       6380.58      3592.82 o                         
   6  56  -2      66960.58      69149.75     14294.75 o                         
   8  56  -2        148.22       7938.24      4696.31 o                         
  10  56  -2      35878.86      39283.73     11708.36 o                         
  12  56  -2      21183.37      23581.88      9396.05 o                         
  14  56  -2       8419.49       9125.08      6417.97 o                         
  16  56  -2      11281.69      11522.22      5675.50 o                         
  18  56  -2       2839.66          0.00     17359.84 o                         
  20  56  -2       1059.47       1434.14     11687.81 o                         
  22  56  -2       2016.25        187.00      6017.27 o                         
  24  56  -2       2482.25       7115.81      5878.28 o                         
   0  58  -2      34071.43      46957.50     16981.71 o                         
   2  58  -2      26127.02      22743.03      8153.96 o                         
   4  58  -2      21465.09      19080.88      5724.57 o                         
   6  58  -2      12035.43      11462.37      5136.98 o                         
   8  58  -2      48220.73      64201.29     13985.94 o                         
  10  58  -2      21289.92      18497.41      5902.54 o                         
  12  58  -2      21229.15      18980.99      8112.72 o                         
  14  58  -2      18481.13      14616.17      8329.78 o                         
  16  58  -2      15383.24      17307.51     10931.54 o                         
  18  58  -2       1519.33        844.61      4010.51 o                         
  20  58  -2       6518.25      15676.17      9396.11 o                         
  22  58  -2      14398.54      11212.96      8328.32 o                         
  24  58  -2       9205.35       7239.61      3517.17 o                         
   2  60  -2       2693.27          0.00      9384.63 o                         
   4  60  -2      28903.34      28580.40      6932.06 o                         
   6  60  -2       7362.51       2862.79      2878.13 o                         
   8  60  -2        530.02       1372.02      5190.76 o                         
  10  60  -2       4213.20      11933.62      6256.42 o                         
  12  60  -2      49340.83      61809.13     15986.50 o                         
  14  60  -2      21072.86      26125.70     14919.15 o                         
  16  60  -2       2907.15      10900.20      8467.18 o                         
  18  60  -2       2238.17       2119.96      5397.02 o                         
  20  60  -2      17973.91      18984.74     11113.39 o                         
  22  60  -2         77.60       1978.74     12409.71 o                         
  24  60  -2       3335.52       2639.28     11550.31 o                         
   0  62  -2     294258.44     318252.25     44894.95 o                         
   2  62  -2       4647.39       9510.19      4537.62 o                         
   4  62  -2      18806.05      24805.15      7075.32 o                         
   6  62  -2       9450.65       7022.87      4474.75 o                         
   8  62  -2      34473.00      41176.77     11679.08 o                         
  10  62  -2       2184.01       1648.12      4984.51 o                         
  12  62  -2      50026.78      57640.96     15163.97 o                         
  14  62  -2      12068.54      12307.33      8492.90 o                         
  16  62  -2      24863.71      30859.91     11576.15 o                         
  18  62  -2      11288.69       5219.95      5912.66 o                         
  20  62  -2       9919.12      14713.39      9431.53 o                         
  22  62  -2        587.09       1474.08     14197.25 o                         
   2  64  -2      43027.17      51496.24     12944.43 o                         
   4  64  -2      84455.88      88094.45     13258.67 o                         
   6  64  -2      10511.46      15095.21      5403.12 o                         
   8  64  -2      20935.35      22537.25      8492.62 o                         
  10  64  -2       3295.95      11460.63      6703.30 o                         
  12  64  -2       1489.02         72.49      3643.85 o                         
  14  64  -2      11746.14      14566.67      8121.40 o                         
  16  64  -2      73622.38      86702.75     21072.44 o                         
  18  64  -2       4802.69        441.77      3902.13 o                         
  20  64  -2         53.07       2883.31     12615.96 o                         
  22  64  -2        732.25          0.00     20969.31 o                         
   0  66  -2      56777.66      66208.02     21450.57 o                         
   2  66  -2        890.96       5724.17      6943.94 o                         
   4  66  -2       3855.26       1894.50      1503.21 o                         
   6  66  -2       6021.37      12701.37      5341.34 o                         
   8  66  -2      10150.69      18039.96      7795.28 o                         
  10  66  -2       1348.85          0.00      1903.90 o                         
  12  66  -2       1914.47        440.50      5863.21 o                         
  14  66  -2       5821.26       3945.24      4400.12 o                         
  16  66  -2      38946.27      36330.89     13741.50 o                         
  18  66  -2       6234.61      12107.38      8467.18 o                         
  20  66  -2        844.64       4205.68      5516.45 o                         
  22  66  -2       8194.65       5472.14     21141.19 o                         
   2  68  -2       7836.25       8457.57      5878.28 o                         
   4  68  -2       5950.74          0.00      3900.25 o                         
   6  68  -2      49525.88      62643.11     12123.65 o                         
   8  68  -2      18436.52      19105.88      6712.73 o                         
  10  68  -2       8373.79       6715.38      8525.23 o                         
  12  68  -2      19352.79      12302.41      5802.04 o                         
  14  68  -2       2607.71          0.00      4845.55 o                         
  16  68  -2       6992.93       5465.12      9006.49 o                         
  18  68  -2       5340.47       8885.58      8800.24 o                         
  20  68  -2       2173.35       8387.27      7165.00 o                         
   0  70  -2      18319.15      23719.38     11825.31 o                         
   2  70  -2       5183.47       9376.97      8628.35 o                         
   4  70  -2      12554.07      29256.57     10320.29 o                         
   6  70  -2        448.13       1855.44      5250.21 o                         
   8  70  -2      61469.49      56573.61     12129.65 o                         
  10  70  -2      12117.48      16022.56      7899.81 o                         
  12  70  -2      17198.03       7435.42      5186.60 o                         
  14  70  -2      17749.04       8578.15      9247.12 o                         
  16  70  -2       5873.37      15921.77      9878.34 o                         
  18  70  -2       3863.75      11988.12      7141.96 o                         
  20  70  -2       1492.13       3415.28     10759.66 o                         
   2  72  -2       5070.15       9815.53      6474.92 o                         
   4  72  -2      31709.93      42352.73     12501.99 o                         
   6  72  -2      19782.75      28263.52     10463.88 o                         
   8  72  -2       7787.56      14872.15      8048.74 o                         
  10  72  -2      16524.62      23812.72     10569.60 o                         
  12  72  -2      11451.49      10049.94      7251.50 o                         
  14  72  -2       2787.32          0.00      5259.52 o                         
  16  72  -2       8203.67      20002.83      9612.65 o                         
  18  72  -2         86.35       2293.88      4158.11 o                         
   0  74  -2       7074.55          0.00      5500.15 o                         
   2  74  -2      22585.31      19485.00      8540.29 o                         
   4  74  -2      20230.74      35574.09     16019.18 o                         
   6  74  -2      12520.73      17547.47      8146.05 o                         
   8  74  -2      52417.41      56570.71     12030.69 o                         
  10  74  -2      13516.32      10069.65      4054.09 o                         
  12  74  -2       8886.66      17679.60      8390.62 o                         
  14  74  -2       1138.36          0.00      4365.74 o                         
  16  74  -2        826.56       3712.60      5981.41 o                         
  18  74  -2       3016.78          0.00      5967.10 o                         
   2  76  -2       2804.41       4901.36      3902.04 o                         
   4  76  -2      17848.57      16655.40      7791.77 o                         
   6  76  -2      36367.41      41362.73     13097.05 o                         
   8  76  -2      38306.31      41270.19      9967.02 o                         
  10  76  -2       5740.48          0.00      2114.26 o                         
  12  76  -2       7785.48       2357.67      5122.01 o                         
  14  76  -2       1332.60       1565.74      4503.25 o                         
  16  76  -2       2320.67       2321.39      7218.94 o                         
   0  78  -2      11632.54      24131.89     12787.84 o                         
   2  78  -2       3702.58        151.25     11550.31 o                         
   4  78  -2       1905.69        834.25      5058.04 o                         
   6  78  -2        301.61          0.00      5530.67 o                         
   8  78  -2       8205.29       3122.88      3704.09 o                         
  10  78  -2       2385.88        571.53      2734.26 o                         
  12  78  -2         60.79       5556.76      4343.85 o                         
  14  78  -2       8764.04       3719.04      9969.02 o                         
  16  78  -2       2610.31       2328.97      5129.02 o                         
   2  80  -2      20316.23      27497.95     16156.68 o                         
   4  80  -2      40597.57      63549.27     15361.26 o                         
   6  80  -2       6706.54         70.45      9247.12 o                         
   8  80  -2        320.42      10096.13      6705.17 o                         
  10  80  -2       4825.77       5515.48      3866.26 o                         
  12  80  -2       2597.78          0.00      5356.06 o                         
  14  80  -2       4055.49      12552.20      8525.23 o                         
   0  82  -2      58176.72      82089.70     26263.20 o                         
   2  82  -2      12642.60       8899.60      6470.21 o                         
   4  82  -2       2117.68       4828.76      3363.07 o                         
   6  82  -2       1420.31        443.76      3575.10 o                         
   8  82  -2       3473.81          0.00      4682.09 o                         
  10  82  -2       5157.46      10942.83      7392.12 o                         
  12  82  -2      15004.11      11675.40      6554.81 o                         
   2  84  -2      16122.55       5576.54     15641.04 o                         
   4  84  -2      17703.32      24278.78     10187.23 o                         
   6  84  -2       1466.47        861.42      3039.78 o                         
   8  84  -2        788.75       1244.27     12169.08 o                         
  10  84  -2       5841.68       2381.98      3058.37 o                         
   0  86  -2      17617.07      13750.37      9144.00 o                         
   2  86  -2       4746.42       7364.08      2908.69 o                         
   4  86  -2       2361.10       6852.27      6087.86 o                         
   6  86  -2       2625.69      11353.88      5489.77 o                         
   8  86  -2        630.79      15456.73      8552.19 o                         
   2  88  -2       9139.69      14066.09      7508.05 o                         
   4  88  -2       2001.07       1574.44      8593.98 o                         
   6  88  -2        736.46       6288.77      5299.57 o                         
   1   1  -1     296003.75     228597.73     18001.18 o                         
   3   1  -1    1143283.38     997228.62     25436.50 o                         
   5   1  -1     252434.55     250403.89     13345.70 o                         
   7   1  -1     563274.62     496997.75     17273.71 o                         
   9   1  -1    1372968.75    1305279.12     50958.96 o                         
  11   1  -1     628739.62     682246.56     22014.71 o                         
  13   1  -1       6966.34       3965.75      2109.41 o                         
  15   1  -1      37475.49      36561.91      6961.23 o                         
  17   1  -1      17538.94      13827.12      4432.67 o                         
  19   1  -1     109578.30     133643.67     14719.55 o                         
  21   1  -1     326244.34     413966.97     27526.25 o                         
  23   1  -1      30742.96      15563.36     11424.01 o                         
  25   1  -1        791.93          0.00      3709.37 o                         
  27   1  -1      39299.26      44693.27     11731.02 o                         
  29   1  -1       1594.35       3766.07      3403.75 o                         
  31   1  -1         60.03       6904.29      5488.02 o                         
  33   1  -1       5836.51       1919.37      3622.07 o                         
  35   1  -1       1917.90        775.83      4111.71 o                         
   1   3  -1      81779.80      69775.81      4625.74 o                         
   3   3  -1     317748.44     256503.86      8105.21 o                         
   5   3  -1     829330.19     764137.75     19923.02 o                         
   7   3  -1     390319.12     357043.50     12688.25 o                         
   9   3  -1     193261.16     176815.38     10867.09 o                         
  11   3  -1      53537.56      39995.77      5734.08 o                         
  13   3  -1     187661.78     180600.38     14019.87 o                         
  15   3  -1       7516.64       7184.39      3035.61 o                         
  17   3  -1     217802.84     221737.66     19568.59 o                         
  19   3  -1      25640.46      33288.82      7981.37 o                         
  21   3  -1      17683.89      12464.09      7486.45 o                         
  23   3  -1       7566.54      10928.27      5172.15 o                         
  25   3  -1      31630.50      39030.09     12432.73 o                         
  27   3  -1       3320.99        163.64      3254.90 o                         
  29   3  -1      21341.77      23829.73      9570.04 o                         
  31   3  -1      11890.39      14698.31      8400.54 o                         
  33   3  -1       2775.98      17454.91      9118.62 o                         
  35   3  -1        986.62       4883.87     12096.71 o                         
   1   5  -1       8438.43       7889.07      1264.04 o                         
   3   5  -1     882448.25     858922.88     18029.88 o                         
   5   5  -1      39339.97      39062.43      4625.96 o                         
   7   5  -1     284354.81     269850.47     12374.91 o                         
   9   5  -1      10429.58      12925.80      2907.71 o                         
  11   5  -1      52590.78      57622.82      7141.88 o                         
  13   5  -1      24287.53      16342.83      4054.40 o                         
  15   5  -1      19255.49      14859.03      4158.49 o                         
  17   5  -1      15494.71      13118.79      5449.21 o                         
  19   5  -1     309565.31     369305.78     29516.04 o                         
  21   5  -1      37481.05      28464.61      8343.31 o                         
  23   5  -1      11689.06       4329.06      4815.73 o                         
  25   5  -1      27568.97      44325.86     11047.23 o                         
  27   5  -1      13386.29      18385.83      8276.52 o                         
  29   5  -1       5186.24       9950.96      5157.56 o                         
  31   5  -1       7549.77       6577.87      5200.01 o                         
  33   5  -1       5571.72      11713.03      7581.53 o                         
  35   5  -1       3611.54       2080.06      9635.69 o                         
   1   7  -1     255169.97     223412.00      8065.92 o                         
   3   7  -1     413788.25     392448.56     21601.54 o                         
   5   7  -1      53574.04      45881.70      5096.76 o                         
   7   7  -1     185625.47     168161.11     10111.07 o                         
   9   7  -1       3235.90       3127.04      1578.51 o                         
  11   7  -1      93500.08      98860.87      9377.80 o                         
  13   7  -1      42572.91      39132.75      6253.78 o                         
  15   7  -1     240584.00     256967.59     17773.22 o                         
  17   7  -1      48331.87      49708.12      8336.72 o                         
  19   7  -1      57383.53      73858.66     13273.87 o                         
  21   7  -1     103338.00     108405.70     18333.26 o                         
  23   7  -1       9700.98       7145.36      7463.85 o                         
  25   7  -1      31010.74      26579.85      9581.39 o                         
  27   7  -1      27567.46      32509.18     11049.31 o                         
  29   7  -1      17159.08       6502.11      7442.60 o                         
  31   7  -1       2376.71      10009.88      6068.02 o                         
  33   7  -1       4206.94      10563.54      6306.00 o                         
  35   7  -1       4751.76       9040.65      8047.94 o                         
   1   9  -1     459122.19     398759.38     11968.45 o                         
   3   9  -1     521139.81     479362.22     19259.94 o                         
   5   9  -1     142271.36     123356.54      7047.94 o                         
   7   9  -1     179838.22     170045.67     20212.87 o                         
   9   9  -1      37087.75      39783.53      5859.24 o                         
  11   9  -1      17047.32      15595.64      3608.74 o                         
  13   9  -1      96745.66      90646.53     10774.23 o                         
  15   9  -1      58513.05      51641.43      8821.38 o                         
  17   9  -1     131462.38     127108.70     14795.36 o                         
  19   9  -1      47650.53      40883.16      9752.19 o                         
  21   9  -1      16123.72       7457.67      4844.14 o                         
  23   9  -1      29426.12      17966.60      6262.83 o                         
  25   9  -1      25728.35      22376.66      7893.57 o                         
  27   9  -1       6558.69      14042.30      6791.59 o                         
  29   9  -1      13260.52       7376.15      5553.66 o                         
  31   9  -1       2640.74       1677.59      4177.78 o                         
  33   9  -1         66.35          0.00      9605.92 o                         
  35   9  -1        638.18       3843.45      6939.17 o                         
   1  11  -1    2140651.50    1976643.88     26292.18 o                         
   3  11  -1     183426.39     178182.94      8283.46 o                         
   5  11  -1      11365.89      14198.38      2274.40 o                         
   7  11  -1     203996.38     184610.89      9569.26 o                         
   9  11  -1     605867.75     596026.44     35272.31 o                         
  11  11  -1      98568.03      91073.84      9798.03 o                         
  13  11  -1     325051.25     373715.62     21628.08 o                         
  15  11  -1      89371.23      95161.66     11591.87 o                         
  17  11  -1     203924.75     232965.33     19486.23 o                         
  19  11  -1     218789.77     241282.12     23445.28 o                         
  21  11  -1     104460.27     115171.80     15376.22 o                         
  23  11  -1       1931.26       1269.85      4396.89 o                         
  25  11  -1       8275.97       6125.80      4214.01 o                         
  27  11  -1       5784.18       5315.76      4940.96 o                         
  29  11  -1      34833.04      50577.17     14083.55 o                         
  31  11  -1      16324.58      18646.09      8014.33 o                         
  33  11  -1       1746.34          0.00      2559.45 o                         
  35  11  -1       7106.83       1006.43      4475.49 o                         
   1  13  -1    1663265.00    1514788.38     36117.43 o                         
   3  13  -1     573610.50     559986.25     22921.71 o                         
   5  13  -1     196080.34     198925.84      9138.03 o                         
   7  13  -1     253546.22     251311.33      9980.67 o                         
   9  13  -1     167287.50     155512.16     15992.90 o                         
  11  13  -1     531629.06     536517.50     31781.18 o                         
  13  13  -1     624284.81     704258.75     29711.04 o                         
  15  13  -1      65238.76      67027.41      9610.49 o                         
  17  13  -1     150740.84     165245.14     16428.32 o                         
  19  13  -1      43365.80      43133.16      9608.54 o                         
  21  13  -1       4844.69       5760.86      4140.29 o                         
  23  13  -1       4375.54          0.00      4053.42 o                         
  25  13  -1      42823.11      66062.95     13947.36 o                         
  27  13  -1      24228.88      24672.78      7872.12 o                         
  29  13  -1      10392.65       5867.82      6708.27 o                         
  31  13  -1      13035.84      21297.27      7829.00 o                         
  33  13  -1       2399.23       3076.58      4938.36 o                         
  35  13  -1       1317.94          0.00      4066.19 o                         
   1  15  -1     237861.42     238963.12     10856.28 o                         
   3  15  -1     493657.38     445143.66     15580.53 o                         
   5  15  -1     323961.62     310026.41     10436.38 o                         
   7  15  -1     159590.53     166787.72      8113.25 o                         
   9  15  -1     534692.88     560327.62     26242.06 o                         
  11  15  -1     122087.39     115402.34     12507.92 o                         
  13  15  -1     187456.38     193628.16     17304.97 o                         
  15  15  -1      24195.76      23100.68      5368.04 o                         
  17  15  -1      93948.28      91863.96     11850.41 o                         
  19  15  -1      71653.48      66283.08     11226.15 o                         
  21  15  -1      45513.31      50409.57     11398.10 o                         
  23  15  -1       1797.39       1256.00      2129.46 o                         
  25  15  -1      44917.41      49930.67     12285.43 o                         
  27  15  -1      11879.31      12300.85      6814.18 o                         
  29  15  -1       7247.61      21632.34      8174.25 o                         
  31  15  -1       2828.91       4976.32      5386.22 o                         
  33  15  -1       6244.28       2345.85      5054.00 o                         
  35  15  -1       3344.04       2587.76      3441.30 o                         
   1  17  -1      38777.93      37110.43      4186.74 o                         
   3  17  -1     552714.56     498803.69     21159.09 o                         
   5  17  -1     327524.62     310096.16     19084.78 o                         
   7  17  -1     257397.88     274354.94     10510.33 o                         
   9  17  -1      54872.39      49018.04      7091.28 o                         
  11  17  -1     655441.12     743132.31     28665.03 o                         
  13  17  -1     196082.69     225568.05     19569.09 o                         
  15  17  -1      74965.70      78366.91      9871.96 o                         
  17  17  -1      48216.83      39683.62      7248.04 o                         
  19  17  -1       3328.61       5606.27      2757.73 o                         
  21  17  -1       4026.01       8178.35      4690.94 o                         
  23  17  -1      92972.69      65368.20     18361.18 o                         
  25  17  -1       1808.59          0.00      1139.64 o                         
  27  17  -1      42407.01      66795.74     15162.68 o                         
  29  17  -1      19033.52      18491.09      7452.53 o                         
  31  17  -1       3280.33       4731.38      6672.18 o                         
  33  17  -1       1778.06        940.63      3263.34 o                         
   1  19  -1     217812.81     222632.39     10294.89 o                         
   3  19  -1     457050.22     441705.53     20274.70 o                         
   5  19  -1     172096.91     150327.20      6725.28 o                         
   7  19  -1     266610.94     278061.88     10630.55 o                         
   9  19  -1      37935.27      38171.57      5008.59 o                         
  11  19  -1      62292.42      61115.34      8664.71 o                         
  13  19  -1      88029.25      74688.98      9060.63 o                         
  15  19  -1     530469.56     597710.75     26941.99 o                         
  17  19  -1      19142.78      19374.49      5072.46 o                         
  19  19  -1      17462.30       8809.39      3826.61 o                         
  21  19  -1      14722.99       4368.88      3035.35 o                         
  23  19  -1      56383.21      60285.87     11496.11 o                         
  25  19  -1       8355.55       6718.50      3646.28 o                         
  27  19  -1      57460.76      80886.09     15737.42 o                         
  29  19  -1       9489.12      12554.39      5433.95 o                         
  31  19  -1       3893.72       2151.51      7194.52 o                         
  33  19  -1       2641.07       8278.20      5253.74 o                         
   1  21  -1     408057.75     393705.41     13839.75 o                         
   3  21  -1     137080.41     129741.01      6303.87 o                         
   5  21  -1      33769.12      30716.27      3202.28 o                         
   7  21  -1      34398.54      33527.00      3632.25 o                         
   9  21  -1      84750.64      83510.77      6259.86 o                         
  11  21  -1     190614.27     192906.48     13214.76 o                         
  13  21  -1     146975.91     140300.91     12411.92 o                         
  15  21  -1      61066.61      62022.32      9089.57 o                         
  17  21  -1      10907.51       6746.78      2670.37 o                         
  19  21  -1       1384.21        182.79      1310.24 o                         
  21  21  -1      71745.80      54578.15      9519.50 o                         
  23  21  -1      14594.22      14900.14      6460.20 o                         
  25  21  -1         37.21        267.75      3892.10 o                         
  27  21  -1       7928.65          0.00      6031.73 o                         
  29  21  -1       9977.46       2143.63      4009.08 o                         
  31  21  -1       2362.06       2590.43      3294.22 o                         
  33  21  -1        148.65       3476.19      3521.61 o                         
   1  23  -1     427560.50     414144.50     14528.02 o                         
   3  23  -1      23457.76      25666.04      3044.19 o                         
   5  23  -1      36771.93      30018.44      3340.93 o                         
   7  23  -1      44850.70      37310.48      4076.40 o                         
   9  23  -1     245417.17     263589.81     10815.06 o                         
  11  23  -1     139208.48     150810.61     10252.02 o                         
  13  23  -1     499585.00     585121.38     25150.29 o                         
  15  23  -1       5937.12       1137.11      2454.62 o                         
  17  23  -1     100442.81     108690.30     13282.43 o                         
  19  23  -1        485.08          0.00      2854.32 o                         
  21  23  -1      64214.38      51674.69      9222.88 o                         
  23  23  -1     101830.90     121554.39     18154.29 o                         
  25  23  -1       1785.69       5487.09      8081.48 o                         
  27  23  -1      39361.41      35843.12     11283.44 o                         
  29  23  -1      21247.76      20420.29     10097.70 o                         
  31  23  -1       1687.47       2002.56      2801.40 o                         
  33  23  -1      10966.15      20528.85      9442.10 o                         
   1  25  -1     211451.94     206181.89     10339.47 o                         
   3  25  -1      63870.77      67403.38      5020.27 o                         
   5  25  -1     252799.53     246035.83     20427.40 o                         
   7  25  -1      70328.55      76217.02      6717.29 o                         
   9  25  -1     172603.97     179168.88      8798.73 o                         
  11  25  -1       6959.24       6144.91      3283.40 o                         
  13  25  -1       3287.86       3519.13      1967.79 o                         
  15  25  -1       4132.23       6962.03      2889.90 o                         
  17  25  -1     144073.88     168222.59     16848.25 o                         
  19  25  -1      51053.95      33564.24      7121.17 o                         
  21  25  -1      97682.19      96472.66     13072.41 o                         
  23  25  -1      58065.96      46257.43     10009.01 o                         
  25  25  -1      11603.33      17389.90      6956.06 o                         
  27  25  -1       5133.33       3666.68      3737.97 o                         
  29  25  -1       5807.82       3488.77      6518.54 o                         
  31  25  -1       2353.58       5533.36      5841.62 o                         
  33  25  -1       8569.42       4675.99      4826.09 o                         
   1  27  -1     212440.69     209692.27     10629.96 o                         
   3  27  -1     168963.92     161723.62      7926.07 o                         
   5  27  -1     222232.00     209593.41     20201.70 o                         
   7  27  -1      51495.15      56630.99      5866.46 o                         
   9  27  -1      24580.17      24782.46      3156.30 o                         
  11  27  -1     289920.00     277110.47     13515.34 o                         
  13  27  -1      13455.09       6047.83      2017.01 o                         
  15  27  -1     104583.16     105894.70     11466.12 o                         
  17  27  -1     125517.81     121440.41     16413.75 o                         
  19  27  -1      32261.15      25242.60      6718.18 o                         
  21  27  -1      45584.74      24254.39      6279.70 o                         
  23  27  -1       9204.79       5024.90      5029.46 o                         
  25  27  -1      18070.93      23895.96      9440.39 o                         
  27  27  -1      20377.53      13409.32      7941.07 o                         
  29  27  -1       1104.53       2771.88      4116.08 o                         
  31  27  -1       1561.12          0.00      8643.27 o                         
  33  27  -1      11991.66      19671.85      9655.61 o                         
   1  29  -1      49789.87      52836.11      5581.91 o                         
   3  29  -1     515762.19     546415.69     15164.81 o                         
   5  29  -1     865350.00     962633.50     32421.32 o                         
   7  29  -1     200752.09     229732.28     12880.86 o                         
   9  29  -1     131842.05     150285.77      9750.94 o                         
  11  29  -1     122789.84     114386.90      7908.14 o                         
  13  29  -1     352697.22     380719.53     17484.10 o                         
  15  29  -1      34948.65      25209.47      9423.86 o                         
  17  29  -1      47494.71      50308.16     10598.76 o                         
  19  29  -1     124424.39     121296.82     15008.44 o                         
  21  29  -1       2784.12       2084.57      3026.66 o                         
  23  29  -1      18731.04      25581.76      9347.66 o                         
  25  29  -1      49770.28      62734.21     15029.80 o                         
  27  29  -1       3216.46       4194.14      5433.11 o                         
  29  29  -1      10070.63      10323.61      7665.83 o                         
  31  29  -1       9696.15      18205.39      8372.64 o                         
  33  29  -1        451.95       4379.88      6224.14 o                         
   1  31  -1      32301.89      31153.30      4032.43 o                         
   3  31  -1     183123.69     189072.27      9210.80 o                         
   5  31  -1     620124.62     631124.56     29041.00 o                         
   7  31  -1    1483659.62    1770347.50     46916.34 o                         
   9  31  -1      36704.00      37500.50      5401.88 o                         
  11  31  -1     451259.25     531933.56     24669.75 o                         
  13  31  -1      44121.97      35934.87      5340.10 o                         
  15  31  -1     102753.39      82106.71     13133.30 o                         
  17  31  -1       9867.84       4167.77      2336.07 o                         
  19  31  -1      63156.05      56399.48     15325.13 o                         
  21  31  -1       4167.16       2659.66      4277.33 o                         
  23  31  -1     149324.44     204237.66     26923.38 o                         
  25  31  -1       8094.78       7816.40      7537.58 o                         
  27  31  -1       1289.76       2380.06      5775.16 o                         
  29  31  -1       2065.39       4527.79      4458.68 o                         
  31  31  -1        791.92       2418.21      4955.92 o                         
  33  31  -1        379.43          0.00      6519.14 o                         
   1  33  -1       6711.61       6275.90      1728.65 o                         
   3  33  -1     153316.53     167391.41      8838.96 o                         
   5  33  -1     472888.94     467125.03     17441.67 o                         
   7  33  -1     319064.88     313572.03     13602.70 o                         
   9  33  -1     233398.47     222967.83     13165.66 o                         
  11  33  -1      17303.65      16158.66      3479.36 o                         
  13  33  -1      72518.62      81084.70      9616.58 o                         
  15  33  -1      81400.88      68412.23     13534.42 o                         
  17  33  -1       6936.68       6109.03      3141.43 o                         
  19  33  -1      16590.64       6320.43      7666.06 o                         
  21  33  -1      37733.02      33617.80     10414.43 o                         
  23  33  -1      30345.03      37749.76     12144.19 o                         
  25  33  -1       1282.64       2801.99      5221.97 o                         
  27  33  -1       1523.15       3368.46      3657.61 o                         
  29  33  -1       9275.81       9651.79     12260.91 o                         
  31  33  -1       8846.89      14385.55      8589.52 o                         
  33  33  -1       1835.23          0.00      9235.32 o                         
   1  35  -1      14822.61      15205.05      2801.11 o                         
   3  35  -1      33681.66      39299.48      4543.97 o                         
   5  35  -1     286929.97     248400.53     37724.09 o                         
   7  35  -1      34724.73      33233.36      4529.79 o                         
   9  35  -1     227839.09     251925.14     15569.79 o                         
  11  35  -1        148.47          0.00      1902.94 o                         
  13  35  -1      10208.86       5424.71      2993.16 o                         
  15  35  -1      54343.64      57111.28     11037.96 o                         
  17  35  -1      34624.12      43103.57     13740.05 o                         
  19  35  -1      12806.02      11646.56      7357.61 o                         
  21  35  -1     101988.36     121936.99     20147.67 o                         
  23  35  -1       2508.11       3900.08      2477.17 o                         
  25  35  -1       3812.58       8605.82      5821.15 o                         
  27  35  -1       5798.64      14410.62      7133.99 o                         
  29  35  -1       6916.99       8660.26      6288.11 o                         
  31  35  -1       6627.16       2232.06     11619.06 o                         
  33  35  -1       6232.01         26.03      3887.96 o                         
   1  37  -1       2476.23       2404.00      1354.18 o                         
   3  37  -1      24413.33      31508.33      4005.59 o                         
   5  37  -1      82050.09      85395.23      7804.60 o                         
   7  37  -1      15905.75      16887.95      3661.11 o                         
   9  37  -1      19086.38      18457.14      4156.24 o                         
  11  37  -1      15791.25      18748.34      4294.42 o                         
  13  37  -1     155075.38     167890.48     15053.55 o                         
  15  37  -1      12375.68       7146.78      7519.91 o                         
  17  37  -1      34838.51      32355.34      8895.93 o                         
  19  37  -1      79091.94      83473.59     21106.82 o                         
  21  37  -1      22948.15      31034.33     10471.19 o                         
  23  37  -1       1064.73       1934.52      3140.00 o                         
  25  37  -1      19782.54      17366.55      8133.49 o                         
  27  37  -1      10598.91       3165.51      3888.50 o                         
  29  37  -1       3918.41       5453.16      3025.20 o                         
  31  37  -1      17403.40      19123.16     11956.87 o                         
   1  39  -1     113885.86     121412.22      8370.48 o                         
   3  39  -1     113024.30     114854.60      9038.06 o                         
   5  39  -1      60868.66      57410.51      6495.40 o                         
   7  39  -1      29658.42      33578.25      5111.68 o                         
   9  39  -1        199.84          0.00      1964.63 o                         
  11  39  -1      58799.28      52845.59      7809.42 o                         
  13  39  -1      90260.78      96690.31     11531.32 o                         
  15  39  -1      37449.19      37315.26      9556.92 o                         
  17  39  -1      11981.60      20407.79      7555.96 o                         
  19  39  -1      38172.68      53880.97     17216.75 o                         
  21  39  -1        965.61       4979.33      8630.36 o                         
  23  39  -1      29757.67      26330.35     10248.99 o                         
  25  39  -1      23832.72      32189.85     10898.46 o                         
  27  39  -1        805.07        302.60      3174.08 o                         
  29  39  -1       1645.67          0.00      3190.22 o                         
  31  39  -1         21.37          0.00      8112.72 o                         
   1  41  -1      41861.55      49016.24      5571.59 o                         
   3  41  -1     420484.50     450405.62     20217.68 o                         
   5  41  -1     450795.56     506099.44     19786.64 o                         
   7  41  -1     140217.12     149723.59     10823.92 o                         
   9  41  -1      91660.05      97097.13      8445.85 o                         
  11  41  -1      46467.39      40221.04      6845.19 o                         
  13  41  -1      78924.91      84610.86     10821.22 o                         
  15  41  -1      32039.08      31170.44     10251.03 o                         
  17  41  -1     345094.56     376460.88     46063.74 o                         
  19  41  -1       3422.09       3366.06      6634.55 o                         
  21  41  -1      48601.29      63127.04     19175.66 o                         
  23  41  -1       6375.46       9803.54      5183.05 o                         
  25  41  -1      12498.71      23186.53     10037.21 o                         
  27  41  -1      18457.23      19717.31      9464.71 o                         
  29  41  -1      12341.52      16733.63      9979.63 o                         
  31  41  -1        954.33       5538.57      7364.20 o                         
   1  43  -1     213920.31     244666.19     12585.66 o                         
   3  43  -1     762920.75     811415.06     43638.60 o                         
   5  43  -1     167555.53     178242.55     11877.18 o                         
   7  43  -1      45927.73      45707.31      6243.70 o                         
   9  43  -1      26589.79      21085.68      3245.89 o                         
  11  43  -1      12659.28      18485.53      3846.37 o                         
  13  43  -1     136624.64     143249.36     14496.26 o                         
  15  43  -1     482881.94     508371.56     46334.81 o                         
  17  43  -1       5074.52       6511.94      9630.34 o                         
  19  43  -1      29904.31      23319.86      8627.51 o                         
  21  43  -1       2275.95       1466.54      1478.16 o                         
  23  43  -1        915.85       6448.10      5294.82 o                         
  25  43  -1       4817.55          0.00      3646.97 o                         
  27  43  -1      21989.98      11971.05     14339.45 o                         
  29  43  -1      21182.36      17468.14     15750.01 o                         
  31  43  -1       1173.95          0.00      2312.61 o                         
   1  45  -1     256167.44     259790.47     13223.91 o                         
   3  45  -1      54859.99      61519.75      8592.00 o                         
   5  45  -1      63832.69      68388.98      9271.33 o                         
   7  45  -1      99164.23     102633.93      9438.95 o                         
   9  45  -1       3540.54       2998.85      1262.41 o                         
  11  45  -1     232828.41     241022.30     14257.56 o                         
  13  45  -1     125816.50     134936.12     14225.78 o                         
  15  45  -1      13213.09      23461.56      7681.25 o                         
  17  45  -1      21614.22      19919.97      6992.96 o                         
  19  45  -1       9851.85       3248.30      6290.79 o                         
  21  45  -1       2134.91      11107.55      9107.42 o                         
  23  45  -1      51737.36      59429.01     15189.99 o                         
  25  45  -1       2784.52       1840.47      3293.34 o                         
  27  45  -1       1668.25       5195.79      3296.52 o                         
  29  45  -1       3735.23       2973.46      5278.78 o                         
  31  45  -1       8688.19      18457.79     14479.63 o                         
   1  47  -1      25143.74      28601.02      4029.02 o                         
   3  47  -1      27738.95      32224.23      5519.42 o                         
   5  47  -1      81314.95      90037.75     10905.52 o                         
   7  47  -1      59155.68      59649.68      7460.15 o                         
   9  47  -1     215202.06     243361.25     13808.64 o                         
  11  47  -1      23205.30      29680.78      6429.40 o                         
  13  47  -1     137357.36     160345.66     15601.77 o                         
  15  47  -1        356.30          0.00      7322.07 o                         
  17  47  -1        198.45          0.00      2923.88 o                         
  19  47  -1      10686.31       7750.53      4370.54 o                         
  21  47  -1       3352.03       7740.31      6993.21 o                         
  23  47  -1        976.65         54.24      3966.79 o                         
  25  47  -1      33502.94      43652.21     12770.74 o                         
  27  47  -1       8598.30      12428.73      9136.52 o                         
  29  47  -1       8026.01       3783.49      6546.30 o                         
   1  49  -1      93335.86     102551.98      7766.54 o                         
   3  49  -1     107709.38     111830.85     10431.76 o                         
   5  49  -1      11562.20      14393.56      4200.00 o                         
   7  49  -1      87647.45     101249.09     12454.62 o                         
   9  49  -1      30050.68      32416.48      5470.66 o                         
  11  49  -1     103386.27     119273.82     12932.21 o                         
  13  49  -1     185883.03     200899.22     21710.18 o                         
  15  49  -1       2485.75       4127.44      2876.81 o                         
  17  49  -1       9061.25       6884.05      4113.88 o                         
  19  49  -1       7353.07          0.00      4244.64 o                         
  21  49  -1       9545.91      24252.00     11523.08 o                         
  23  49  -1       7588.83      13291.05     10244.09 o                         
  25  49  -1      13938.65       4146.66      5693.02 o                         
  27  49  -1      11260.42      18195.04      8811.77 o                         
  29  49  -1       6119.02       7962.37      9061.60 o                         
   1  51  -1     144851.22     146073.64      9509.78 o                         
   3  51  -1      71334.22      65257.16      8135.43 o                         
   5  51  -1      26236.17      27413.58      6680.78 o                         
   7  51  -1        198.65       1335.12      6053.86 o                         
   9  51  -1     110009.58     113892.58     12039.13 o                         
  11  51  -1      81858.19      82939.97     10875.96 o                         
  13  51  -1      37580.85      42151.57      9776.16 o                         
  15  51  -1       4938.37       5612.60      4367.60 o                         
  17  51  -1      11506.55      15536.17      9463.99 o                         
  19  51  -1      15502.54       2468.23     12512.83 o                         
  21  51  -1       7167.09       6881.11      5689.74 o                         
  23  51  -1       7870.32      10149.53     14128.50 o                         
  25  51  -1       5911.20       7225.70      6337.78 o                         
  27  51  -1       2855.90        480.84      5623.02 o                         
  29  51  -1       2788.54      10682.63      6880.96 o                         
   1  53  -1     128754.95     142912.77      9753.23 o                         
   3  53  -1     168102.12     175018.81     13637.13 o                         
   5  53  -1     166017.41     188360.41     16767.61 o                         
   7  53  -1      66199.58      74044.56     10912.83 o                         
   9  53  -1     144056.45     170638.80     15106.16 o                         
  11  53  -1       5533.88       8552.13      3429.34 o                         
  13  53  -1      79425.91      99985.39     15169.38 o                         
  15  53  -1     181797.00     214399.05     23284.98 o                         
  17  53  -1      20899.03      10213.64      6780.84 o                         
  19  53  -1       3832.95       3374.90      5277.60 o                         
  21  53  -1       1894.10       7742.69      5431.40 o                         
  23  53  -1       4433.22       1283.61      8043.96 o                         
  25  53  -1      66277.34      91945.08     19043.32 o                         
  27  53  -1       4032.40      10150.64      5244.31 o                         
  29  53  -1       1159.83         36.62      3199.95 o                         
   1  55  -1      39105.51      42047.58      5219.63 o                         
   3  55  -1     139449.03     162250.20     13298.10 o                         
   5  55  -1     148849.72     149445.66     13253.51 o                         
   7  55  -1     149239.84     166573.61     16613.62 o                         
   9  55  -1      13780.46      20472.45      5978.38 o                         
  11  55  -1      61097.48      62282.43     11486.95 o                         
  13  55  -1      26675.47      39495.83      9897.98 o                         
  15  55  -1       8896.17      10139.69      4969.37 o                         
  17  55  -1       6504.92       2538.71      5395.08 o                         
  19  55  -1      37679.17      40951.82     17806.73 o                         
  21  55  -1      36227.55      31694.48     13947.19 o                         
  23  55  -1       8349.77      18147.77     10763.48 o                         
  25  55  -1      13459.21       9462.80      6552.97 o                         
  27  55  -1          9.53          0.00      6405.57 o                         
  29  55  -1         30.34          0.00      7528.33 o                         
   1  57  -1       4941.06       4973.24      1252.05 o                         
   3  57  -1     143342.30     150455.42     13008.63 o                         
   5  57  -1      13250.62      15875.63      4239.87 o                         
   7  57  -1      13213.47       9958.33      4334.17 o                         
   9  57  -1      46622.42      62650.84     11034.05 o                         
  11  57  -1      13740.23      12697.62      5396.52 o                         
  13  57  -1      20514.06      20789.50      7419.41 o                         
  15  57  -1      72485.30      71723.04     13754.90 o                         
  17  57  -1        919.38          0.00      4320.32 o                         
  19  57  -1      74733.53      83970.14     26950.72 o                         
  21  57  -1       6159.33      24669.33     11288.29 o                         
  23  57  -1      15680.20      18408.80      9513.39 o                         
  25  57  -1       7116.95       4669.82      3777.01 o                         
  27  57  -1       3396.01          0.00      3314.80 o                         
   1  59  -1     114743.84     119910.77     10211.22 o                         
   3  59  -1      63762.09      75313.49      8223.01 o                         
   5  59  -1      19324.33      23917.80      5458.43 o                         
   7  59  -1      12163.29      20071.95      5843.71 o                         
   9  59  -1      41996.32      48781.94     10369.16 o                         
  11  59  -1      91708.30     130385.45     16948.01 o                         
  13  59  -1      29136.30      34678.75      9275.75 o                         
  15  59  -1        597.72       3938.45      6396.34 o                         
  17  59  -1      56602.73      80861.11     19897.71 o                         
  19  59  -1        847.19          0.00      1640.69 o                         
  21  59  -1      20347.87      18067.60     13303.48 o                         
  23  59  -1      17799.01      20920.68     12211.11 o                         
  25  59  -1       3109.12       2073.85      5632.24 o                         
  27  59  -1       7680.13       4082.11      4920.24 o                         
   1  61  -1      83060.56      87589.01      8996.36 o                         
   3  61  -1      26634.52      32075.29      5474.29 o                         
   5  61  -1     155158.02     166537.91     14685.25 o                         
   7  61  -1      73177.98      80400.99     10238.69 o                         
   9  61  -1     277789.09     309493.34     34169.80 o                         
  11  61  -1      22314.61      15660.07      5911.19 o                         
  13  61  -1       3366.69          0.00      5984.87 o                         
  15  61  -1       8721.10       5398.13      6187.67 o                         
  17  61  -1       1387.58       3482.48      4931.60 o                         
  19  61  -1       6012.72      12146.34      7771.71 o                         
  21  61  -1      69066.75      93234.16     51460.75 o                         
  23  61  -1       6175.81       1718.58      7604.98 o                         
  25  61  -1       5457.71      15064.74      9911.72 o                         
  27  61  -1       2675.32       4205.85      4606.82 o                         
   1  63  -1       1773.32          0.00      2085.85 o                         
   3  63  -1      68220.87      77001.32      8590.46 o                         
   5  63  -1      99862.33      96958.43     11319.64 o                         
   7  63  -1     115197.42     110528.45     12374.73 o                         
   9  63  -1      49478.60      52031.77     10688.00 o                         
  11  63  -1       1097.66         75.33      7218.94 o                         
  13  63  -1      17274.56      23071.95      7412.21 o                         
  15  63  -1      18552.81      22490.86      9578.33 o                         
  17  63  -1      10990.65       6169.44      5698.56 o                         
  19  63  -1      12113.94      18349.54     10554.17 o                         
  21  63  -1       1383.92       7305.02      7633.38 o                         
  23  63  -1       3684.83       2532.96     12272.20 o                         
  25  63  -1        305.41      14153.20      9674.00 o                         
   1  65  -1         52.20        871.96      1730.36 o                         
   3  65  -1      14524.62      17902.45      4165.97 o                         
   5  65  -1      77456.47      80722.00     10530.59 o                         
   7  65  -1     117341.31     143108.20     14383.98 o                         
   9  65  -1       8651.99      12817.33      4174.29 o                         
  11  65  -1      26568.50      22781.21      6673.63 o                         
  13  65  -1       5187.85       8595.74      6909.56 o                         
  15  65  -1       2070.13          0.00      5293.89 o                         
  17  65  -1      45181.76      44046.27     14868.94 o                         
  19  65  -1      37025.02      35558.45     14549.50 o                         
  21  65  -1       1727.66       8237.27      8257.38 o                         
  23  65  -1       9300.71       6829.35      7748.18 o                         
  25  65  -1       4898.48      16365.81      9922.86 o                         
   1  67  -1       1083.40          0.00      2102.53 o                         
   3  67  -1        421.95          0.00      1816.00 o                         
   5  67  -1      24367.96      28838.29      5567.91 o                         
   7  67  -1      17038.56      23533.09      5892.14 o                         
   9  67  -1      14076.27      13812.53      4702.11 o                         
  11  67  -1       7792.65      18446.76      6977.33 o                         
  13  67  -1       3613.41        120.72      5018.88 o                         
  15  67  -1       1904.26       8541.32      6629.52 o                         
  17  67  -1      24268.03       5553.38      9109.62 o                         
  19  67  -1      22108.84      11031.94      9132.79 o                         
  21  67  -1        434.16          0.00     27260.11 o                         
  23  67  -1       1451.75          0.00      5849.65 o                         
  25  67  -1         20.56       4103.07     23547.51 o                         
   1  69  -1       2372.78        815.05      3273.58 o                         
   3  69  -1      49663.66      42104.64      6891.21 o                         
   5  69  -1      18584.11      21261.34      4670.64 o                         
   7  69  -1       3289.49       8922.00      1520.78 o                         
   9  69  -1       1222.30       3812.65      1935.08 o                         
  11  69  -1      41354.68      30163.08      9022.12 o                         
  13  69  -1       1602.37       9437.63      8933.83 o                         
  15  69  -1      14844.00       7550.76      9109.62 o                         
  17  69  -1       6007.88       5339.29      5176.94 o                         
  19  69  -1       1486.68          0.00      6246.87 o                         
  21  69  -1       7339.83          0.00     26194.45 o                         
  23  69  -1       7884.48      18955.09     10517.09 o                         
   1  71  -1      47675.85      72985.12     10142.21 o                         
   3  71  -1     104570.27     113384.88     11542.39 o                         
   5  71  -1      30276.45      38074.66      6613.92 o                         
   7  71  -1      23949.37      16443.45      4978.19 o                         
   9  71  -1      20526.47      19669.48      5826.73 o                         
  11  71  -1      53770.56      56465.29     12144.51 o                         
  13  71  -1       8259.91      20290.57      9822.55 o                         
  15  71  -1       5195.50        992.54      7115.81 o                         
  17  71  -1       3218.05          0.00      3162.58 o                         
  19  71  -1      81310.88      85635.93     22774.72 o                         
  21  71  -1        987.91       4173.94      4614.93 o                         
  23  71  -1        813.89          0.00     10553.41 o                         
   1  73  -1     205815.94     227049.75     17995.89 o                         
   3  73  -1        858.03        772.73      1314.81 o                         
   5  73  -1      27082.19      32447.76      6258.97 o                         
   7  73  -1      12771.11       8769.83      2608.73 o                         
   9  73  -1      39246.93      48329.46      8936.94 o                         
  11  73  -1      12697.85      12835.71      6973.06 o                         
  13  73  -1      51524.46      50171.74     14486.87 o                         
  15  73  -1       8098.19       4397.56      9419.00 o                         
  17  73  -1      87520.17      91353.62     22461.02 o                         
  19  73  -1       8961.69       3196.18      5122.36 o                         
  21  73  -1        150.56          0.00      4389.57 o                         
  23  73  -1        971.65      14368.83     10446.18 o                         
   1  75  -1      61424.12      60495.24      9408.96 o                         
   3  75  -1      26436.70      22567.13      4698.42 o                         
   5  75  -1      19041.59      23450.09      5456.83 o                         
   7  75  -1      21783.55      20346.61      5322.53 o                         
   9  75  -1      17989.28      18645.32      5640.22 o                         
  11  75  -1      18649.50      14725.14      7020.57 o                         
  13  75  -1       3223.53       8623.79     11825.32 o                         
  15  75  -1      48688.26      43887.76     15108.71 o                         
  17  75  -1       2519.54       3844.85      7301.89 o                         
  19  75  -1       1736.78          0.00      9590.88 o                         
  21  75  -1       9443.52      10769.76     10244.02 o                         
   1  77  -1       8146.46      19109.11      5462.67 o                         
   3  77  -1       8908.78       5978.87      2193.44 o                         
   5  77  -1       4673.22       7355.14      2521.49 o                         
   7  77  -1      17826.19      19132.65      5371.83 o                         
   9  77  -1       3329.63       4322.56      4931.97 o                         
  11  77  -1      16004.01      16490.54      6488.57 o                         
  13  77  -1       2864.07          0.00      3657.83 o                         
  15  77  -1      16097.89      26495.00     12450.03 o                         
  17  77  -1       7383.58       7659.35      7665.83 o                         
  19  77  -1        322.84      14719.43     10690.91 o                         
  21  77  -1        449.16        894.89     21519.33 o                         
   1  79  -1       9779.70      10051.49      3027.72 o                         
   3  79  -1       4505.16       5580.30      5814.89 o                         
   5  79  -1      18080.19      16510.24      3980.72 o                         
   7  79  -1        678.67       1095.26      3218.06 o                         
   9  79  -1       5471.95       1612.94      5550.84 o                         
  11  79  -1      56306.14      57136.69     12568.66 o                         
  13  79  -1       1857.57       6909.78      7203.05 o                         
  15  79  -1       8523.00       1292.59      5085.47 o                         
  17  79  -1      13219.02       5225.14      9556.50 o                         
  19  79  -1       1444.56          0.00      5070.46 o                         
   1  81  -1       5046.94       7909.19      3750.01 o                         
   3  81  -1       9377.63      15794.18      5022.86 o                         
   5  81  -1      26817.00      35581.14      6784.28 o                         
   7  81  -1      23875.70      23299.96      6005.61 o                         
   9  81  -1       4692.37       4417.38      3130.83 o                         
  11  81  -1       5595.69       6293.48      5138.71 o                         
  13  81  -1       3932.49       4248.85      4540.63 o                         
  15  81  -1        759.80       3730.55      4493.01 o                         
  17  81  -1        862.41       1025.01      6401.72 o                         
  19  81  -1       7269.90          0.00     11137.80 o                         
   1  83  -1      35170.88      32576.57      7799.85 o                         
   3  83  -1      57048.58      64108.81     10329.18 o                         
   5  83  -1      13635.04       6423.05      3167.60 o                         
   7  83  -1        199.14          0.00      1837.93 o                         
   9  83  -1      11308.24      18132.71      5278.14 o                         
  11  83  -1      79705.44      85958.62     15616.29 o                         
  13  83  -1       5194.91      21518.99      8576.03 o                         
  15  83  -1        413.11        900.82      5427.00 o                         
  17  83  -1       2222.00        781.88      3757.23 o                         
   1  85  -1      30464.91      23303.11      6106.23 o                         
   3  85  -1      31226.02      32606.23      8276.18 o                         
   5  85  -1       6058.72       1348.48      3010.07 o                         
   7  85  -1      13462.66       9950.03      4273.08 o                         
   9  85  -1      45102.90      43318.46      9019.15 o                         
  11  85  -1       2149.26       2586.04      2579.37 o                         
  13  85  -1          1.94       3353.39      4686.88 o                         
  15  85  -1        198.54        605.99      4490.47 o                         
   1  87  -1      13533.63       3874.23      3775.66 o                         
   3  87  -1        833.87        777.88      4167.86 o                         
   5  87  -1       4430.49       6380.00      4816.90 o                         
   7  87  -1      20176.00      22207.74      7631.15 o                         
   9  87  -1       2737.35          0.00      2828.19 o                         
  11  87  -1        669.84       2243.02      4108.32 o                         
  13  87  -1       4963.67       1896.66      3555.58 o                         
   1  89  -1      10457.46      13650.56      7044.71 o                         
   3  89  -1       7141.42       7993.87      3683.55 o                         
   5  89  -1        682.41       2174.92      5049.82 o                         
   7  89  -1        942.88       2182.70      2652.92 o                         
   9  89  -1       1976.58       2420.43      4654.11 o                         
  11  89  -1       1105.06       3967.09      4025.09 o                         
  13  89  -1       3890.33       4312.92      4419.61 o                         
   1  91  -1         62.52       1780.90      3244.98 o                         
   3  91  -1      25400.76      19166.83      4398.22 o                         
   5  91  -1      27113.10      21460.47      7392.98 o                         
   7  91  -1      22739.64      27443.13      8642.08 o                         
   9  91  -1       5067.50       6606.55      5104.84 o                         
  11  91  -1       6286.92        700.11      8692.96 o                         
   1  93  -1       5237.22          0.00      5666.30 o                         
   3  93  -1      11389.11       8805.45      3890.00 o                         
   5  93  -1      11206.75       5327.62      4464.62 o                         
   7  93  -1       6548.94       3331.20      2544.89 o                         
   1  95  -1       3668.67        885.49      2448.90 o                         
   3  95  -1      11027.07          0.00      6277.92 o                         
   4   0   0      15668.97      21588.08      8181.47 o                         
   8   0   0     964555.50     963357.62     33683.64 o                         
  12   0   0    2721421.50    2863569.25     69423.52 o                         
  16   0   0    1346353.25    1406250.12     81527.17 o                         
  20   0   0      82025.55      61071.43     18452.79 o                         
  24   0   0      15103.70        700.58     14747.27 o                         
  28   0   0      31804.98      28923.15     12409.71 o                         
  32   0   0        500.86          0.00      5603.27 o                         
  36   0   0        126.39       3437.59     14025.38 o                         
   4   2   0        126.74          0.00      1467.87 o                         
   6   2   0       1000.40          0.00       594.10 o                         
   8   2   0      85224.70      70868.39      7348.96 o                         
  10   2   0       6911.44       8371.39      2496.64 o                         
  12   2   0     472557.88     402283.19     19742.79 o                         
  14   2   0       2901.78       6088.11      2780.44 o                         
  16   2   0     475810.88     477232.66     27471.53 o                         
  18   2   0       1523.47       2639.35      3069.55 o                         
  20   2   0      84909.17      85523.55     12924.80 o                         
  22   2   0       2355.32       2205.18      6073.17 o                         
  24   2   0         49.96          0.00      3376.58 o                         
  26   2   0       7055.11       4210.65      2366.86 o                         
  28   2   0      18395.73      17819.89      6228.14 o                         
  30   2   0        714.48       7997.36      6691.95 o                         
  32   2   0       5112.82       3314.97      4730.21 o                         
  34   2   0       2541.20       2771.10      4918.19 o                         
  36   2   0       2979.04       8642.61      6632.90 o                         
   4   4   0         65.58          0.00       197.21 o                         
   6   4   0       1114.32        696.08       486.88 o                         
   8   4   0      12169.36       9079.72      2163.77 o                         
  10   4   0     167423.06     157678.28     11731.43 o                         
  12   4   0     235862.84     231971.52     15571.43 o                         
  14   4   0      59067.80      51289.06      7396.37 o                         
  16   4   0      87210.67      87041.17      9871.52 o                         
  18   4   0      45244.08      43574.93      7817.26 o                         
  20   4   0       6582.94       4538.45      2800.92 o                         
  22   4   0      22111.98      25818.70      7814.86 o                         
  24   4   0     152140.09     166057.34     20235.82 o                         
  26   4   0      83969.93      91476.71     15768.96 o                         
  28   4   0     104054.53     130149.88     18749.31 o                         
  30   4   0       6585.54       7059.96      4673.96 o                         
  32   4   0        134.36          0.00      3331.90 o                         
  34   4   0        670.87        488.83      9737.40 o                         
  36   4   0        980.21      11837.27      6602.97 o                         
   4   6   0      13031.13      22038.07      3087.85 o                         
   6   6   0     126118.17     125071.34      6978.45 o                         
   8   6   0     329024.31     337576.91     14381.49 o                         
  10   6   0     761974.50     765487.69     24803.04 o                         
  12   6   0     478775.75     490187.25     22258.84 o                         
  14   6   0      41449.88      31238.66      6268.53 o                         
  16   6   0      13638.56       6693.78      2529.78 o                         
  18   6   0      23455.08      16427.00      4502.92 o                         
  20   6   0       8066.72       9575.21      3323.69 o                         
  22   6   0       4798.80       2171.82      4289.89 o                         
  24   6   0      63521.60      53745.82     12675.73 o                         
  26   6   0       3534.56       4699.15      3241.11 o                         
  28   6   0       3299.04       4526.77      5044.80 o                         
  30   6   0       1549.52        562.99      2268.81 o                         
  32   6   0         32.38        983.36      3721.30 o                         
  34   6   0        640.68          0.00      4812.27 o                         
  36   6   0         34.08        787.91      9522.13 o                         
   4   8   0       2889.42       3136.56       798.84 o                         
   6   8   0        768.22       1036.79       875.99 o                         
   8   8   0     108550.71      88441.48      7576.53 o                         
  10   8   0     131221.39     114549.40      9204.50 o                         
  12   8   0      68712.76      50424.78      6885.51 o                         
  14   8   0       1327.00          0.00       988.38 o                         
  16   8   0       2168.22       1210.21      1766.68 o                         
  18   8   0     143856.12     152527.58     13662.80 o                         
  20   8   0     156315.22     151636.52     14469.51 o                         
  22   8   0        813.26       4808.23      3176.17 o                         
  24   8   0     128465.60     123282.27     17862.02 o                         
  26   8   0      46681.06      61143.40     12756.02 o                         
  28   8   0        677.43       6312.68      4688.62 o                         
  30   8   0      30781.65      29307.94     10245.47 o                         
  32   8   0      25310.73      31180.57      9477.38 o                         
  34   8   0      15133.66      20893.84     12235.99 o                         
  36   8   0       5249.50       4634.91      7506.67 o                         
   2  10   0       1329.04       1965.45       806.01 o                         
   4  10   0      31041.25      26941.55      2418.91 o                         
   6  10   0      13678.80      10566.27      1767.04 o                         
   8  10   0     373203.00     334107.94     13575.66 o                         
  10  10   0      50322.65      41139.58      6311.70 o                         
  12  10   0      71201.86      54418.80      6841.92 o                         
  14  10   0      35240.34      28880.31      5282.85 o                         
  16  10   0       2671.13       2065.85      2353.11 o                         
  18  10   0      97840.56      91936.80     11469.83 o                         
  20  10   0     290666.31     289202.56     19184.57 o                         
  22  10   0      47790.51      45660.21     10144.69 o                         
  24  10   0      30349.61      23018.22      8514.34 o                         
  26  10   0       2529.72        401.58      4206.13 o                         
  28  10   0      32533.08      24093.59     12772.64 o                         
  30  10   0       1931.48       3465.83      5864.77 o                         
  32  10   0       1651.95       9416.07      7165.59 o                         
  34  10   0       2627.34          0.00      5308.54 o                         
  36  10   0        475.13       3233.28      5110.85 o                         
   0  12   0     827155.69     969769.75     24269.44 o                         
   2  12   0       3473.73       3695.65      1116.76 o                         
   4  12   0    2219189.25    2569207.75     25994.31 o                         
   6  12   0     529632.00     572631.00     15282.12 o                         
   8  12   0    6212459.50    6626427.50     63497.16 o                         
  10  12   0     119314.78     121346.32     10290.85 o                         
  12  12   0     206457.72     207414.22     15159.64 o                         
  14  12   0      57492.47      59344.40      8463.81 o                         
  16  12   0       7898.36       7603.67      3186.73 o                         
  18  12   0     160797.92     170702.89     16145.01 o                         
  20  12   0     586091.88     616405.56     31478.04 o                         
  22  12   0      38881.96      39029.83      9207.92 o                         
  24  12   0       6956.94       6433.32      4058.70 o                         
  26  12   0       2208.34       4231.08      3739.81 o                         
  28  12   0       8586.40       7726.95      4047.29 o                         
  30  12   0       1128.07       4131.06      4591.57 o                         
  32  12   0       2690.75          0.00      8274.04 o                         
  34  12   0         73.16       2748.94      7099.57 o                         
  36  12   0       3128.65       1121.60      7628.50 o                         
   2  14   0        870.52          0.00       606.62 o                         
   4  14   0      15806.85      13101.46      2176.46 o                         
   6  14   0      15296.34      12304.02      1998.25 o                         
   8  14   0     633844.19     552408.38     15913.86 o                         
  10  14   0        579.49        880.32      1413.74 o                         
  12  14   0      17256.17      14684.90      3872.65 o                         
  14  14   0       8611.52       9790.99      3048.89 o                         
  16  14   0      22654.02      17736.72      4971.10 o                         
  18  14   0     147375.53     148117.14     14912.37 o                         
  20  14   0     297862.62     322136.09     23224.18 o                         
  22  14   0     142046.52     141170.56     23249.57 o                         
  24  14   0      11433.01      11973.12      5566.26 o                         
  26  14   0      14008.66       5910.37      7611.30 o                         
  28  14   0      11393.20      18786.38      7903.62 o                         
  30  14   0       5106.30       3567.18      4276.02 o                         
  32  14   0        110.08          0.00      5748.83 o                         
  34  14   0      34781.79      34369.06     13964.29 o                         
   0  16   0       1030.67        857.98       591.92 o                         
   2  16   0       8512.83       7800.52      1836.23 o                         
   4  16   0      42670.86      39402.33      4205.35 o                         
   6  16   0     266573.75     257889.27      9273.23 o                         
   8  16   0        716.33          0.00      1424.60 o                         
  10  16   0      75916.47      70769.12      5348.02 o                         
  12  16   0      89903.19      82484.09      6142.61 o                         
  14  16   0       9865.28       5981.38      3243.79 o                         
  16  16   0      35595.48      23559.97      5219.74 o                         
  18  16   0     212439.50     221308.64     18102.78 o                         
  20  16   0     326567.38     387404.91     25077.32 o                         
  22  16   0      12984.80      10795.68      6083.09 o                         
  24  16   0        223.67        321.93      2548.51 o                         
  26  16   0       6705.17       9133.86      4991.51 o                         
  28  16   0      34863.71      43073.62     10315.56 o                         
  30  16   0       1782.44          0.00      3659.43 o                         
  32  16   0      33186.31      31107.55     12780.90 o                         
  34  16   0        973.92      11067.96      7146.13 o                         
   2  18   0     311467.44     364021.53     14113.54 o                         
   4  18   0    2708807.25    3099807.00     39406.73 o                         
   6  18   0    3015394.00    3531996.00     40243.54 o                         
   8  18   0      93189.86      96119.52      8663.41 o                         
  10  18   0     786488.62     849300.19     18096.01 o                         
  12  18   0     393941.88     394799.53     13700.20 o                         
  14  18   0       3988.27       1372.12      2274.03 o                         
  16  18   0     194508.81     212488.81     13412.24 o                         
  18  18   0     201842.70     218514.38     14205.81 o                         
  20  18   0     131218.66     124562.18     11356.14 o                         
  22  18   0      22904.95      18620.80      5770.88 o                         
  24  18   0       4204.72       6891.39      4927.09 o                         
  26  18   0        466.70       3538.26      5180.70 o                         
  28  18   0        307.56          0.00      4972.17 o                         
  30  18   0        290.29          0.00     10138.36 o                         
  32  18   0        814.73       3286.36      7856.17 o                         
  34  18   0        522.69          0.00      9249.66 o                         
   0  20   0       4527.86       2523.03      1024.19 o                         
   2  20   0       9193.28       9896.33      1389.19 o                         
   4  20   0      92795.88      86406.97      6805.58 o                         
   6  20   0     149246.02     143784.03      7253.09 o                         
   8  20   0       8447.01       5164.85      1711.07 o                         
  10  20   0      19315.97      11487.71      2457.75 o                         
  12  20   0      33379.03      25733.90      3384.98 o                         
  14  20   0       2847.48       3879.21      1328.08 o                         
  16  20   0     152061.19     140698.56      9906.19 o                         
  18  20   0     178713.75     189811.55     11893.42 o                         
  20  20   0      75197.83      75580.62      9527.66 o                         
  22  20   0        827.62          0.00      1414.14 o                         
  24  20   0        123.19       3719.31      8091.42 o                         
  26  20   0      56713.09      63982.89     12436.07 o                         
  28  20   0       1160.96       1996.97      6142.63 o                         
  30  20   0        181.84       5431.40      7459.56 o                         
  32  20   0       6251.01          0.00      4970.69 o                         
  34  20   0       1074.97       4385.02      5230.65 o                         
   2  22   0       8688.89       4763.92       982.42 o                         
   4  22   0        253.76       1378.94       684.72 o                         
   6  22   0       8242.48       9079.92      2407.24 o                         
   8  22   0      28928.91      28862.04      3524.99 o                         
  10  22   0      73584.16      68542.92      8146.14 o                         
  12  22   0     107494.55      93066.74      7038.70 o                         
  14  22   0      93431.03      93492.84      6743.07 o                         
  16  22   0      31875.37      37572.62      5082.08 o                         
  18  22   0      20917.41      18802.27      3637.84 o                         
  20  22   0      83302.22      84110.82      9592.80 o                         
  22  22   0      15790.39      12052.24      6691.69 o                         
  24  22   0      18130.78      13470.72      6387.72 o                         
  26  22   0      45995.29      52840.95     11534.29 o                         
  28  22   0       2924.16       5117.50      4493.38 o                         
  30  22   0      24839.01      19781.62      8924.48 o                         
  32  22   0      35158.96      44258.01     17740.15 o                         
  34  22   0       7530.28       9099.31      5601.24 o                         
   0  24   0    1679093.88    1889915.00     34887.36 o                         
   2  24   0     210772.12     232895.95      9933.40 o                         
   4  24   0      74357.56      81947.87      6249.98 o                         
   6  24   0      69049.69      70954.27      7141.89 o                         
   8  24   0     279184.09     313627.53     12175.06 o                         
  10  24   0     612047.62     653239.94     25747.06 o                         
  12  24   0     780370.00     873004.75     22103.74 o                         
  14  24   0     488606.19     545908.06     19677.90 o                         
  16  24   0      16224.59      16364.88      3064.05 o                         
  18  24   0        299.20       3348.61      1435.00 o                         
  20  24   0      33627.63      36889.63      9828.86 o                         
  22  24   0       7347.98      17798.14      6795.43 o                         
  24  24   0       1630.67       6524.36      5309.06 o                         
  26  24   0      27189.70      26957.74      9055.10 o                         
  28  24   0      10172.31       4072.78      3408.40 o                         
  30  24   0         29.56          0.00      4046.64 o                         
  32  24   0        705.43          0.00      5259.52 o                         
  34  24   0        132.49          0.00      6337.04 o                         
   2  26   0       3700.22       2845.85       856.22 o                         
   4  26   0      14785.41      12566.60      2531.59 o                         
   6  26   0        169.12          0.00      1280.98 o                         
   8  26   0      35662.11      33553.54      4444.85 o                         
  10  26   0      99270.09     102536.52      6368.85 o                         
  12  26   0      77134.77      76217.92      6728.59 o                         
  14  26   0     423920.09     475550.16     17757.38 o                         
  16  26   0      31349.27      29012.91      4403.36 o                         
  18  26   0       3301.58       4075.76      2162.42 o                         
  20  26   0       4540.98       4506.45      4387.18 o                         
  22  26   0        175.53          0.00      4888.43 o                         
  24  26   0        884.79       4012.70      5500.74 o                         
  26  26   0     236982.56     289756.38     37603.64 o                         
  28  26   0      18726.19          0.00     11808.55 o                         
  30  26   0      37318.09      26598.42     14597.43 o                         
  32  26   0       1623.64          0.00     14334.76 o                         
  34  26   0       3005.02       7674.03      9988.43 o                         
   0  28   0      24581.10      22288.71      3967.77 o                         
   2  28   0       3377.73       9123.26      4028.93 o                         
   4  28   0       3576.32      38858.50      8788.23 o                         
   6  28   0      53902.44      56151.66      3659.88 o                         
   8  28   0       3562.69       2205.11      1111.25 o                         
  10  28   0      90695.23      84583.74      5568.62 o                         
  12  28   0     101317.59      88430.27     10614.76 o                         
  14  28   0     417180.88     421891.19     17453.93 o                         
  16  28   0      17128.18      14355.67      3070.07 o                         
  18  28   0       2602.87       1101.23      2007.19 o                         
  20  28   0      64292.26      79628.62     13648.54 o                         
  22  28   0      16431.81      17942.78      7096.98 o                         
  24  28   0       8370.16       9519.81      5707.45 o                         
  26  28   0      29895.91      33932.69     10226.54 o                         
  28  28   0       5090.91          0.00      8821.97 o                         
  30  28   0       2973.95          0.00      6663.18 o                         
  32  28   0      17091.04      12925.76      9567.63 o                         
  34  28   0       3350.53       7871.84      9265.83 o                         
   2  30   0    4925369.50    5538944.00     82975.95 o                         
   4  30   0    1452774.75    1625226.75     53200.38 o                         
   6  30   0     184548.52     216932.88      7436.16 o                         
   8  30   0       9358.99       8634.87      1686.92 o                         
  10  30   0     419128.84     467277.03     14223.32 o                         
  12  30   0     398732.00     430304.44     16443.64 o                         
  14  30   0    1284667.12    1454859.75     46001.65 o                         
  16  30   0     219593.81     235990.19     17407.71 o                         
  18  30   0      14550.00      14943.67      3937.50 o                         
  20  30   0      47127.84      37320.12     15122.09 o                         
  22  30   0       1436.21      12720.49      6584.26 o                         
  24  30   0      21759.42       7900.98      8897.82 o                         
  26  30   0      26352.60      31152.45     11789.42 o                         
  28  30   0        461.03       1533.29      6169.20 o                         
  30  30   0       5615.94      10846.97      7581.57 o                         
  32  30   0       2693.62       6076.24     14231.63 o                         
  34  30   0         75.32       1179.31     12272.20 o                         
   0  32   0      31984.45      33773.35      5367.16 o                         
   2  32   0       3104.63      24759.58      3845.79 o                         
   4  32   0      41489.70      35448.40      4631.85 o                         
   6  32   0      27105.54      24182.19      3081.67 o                         
   8  32   0        233.04       2913.91      1136.73 o                         
  10  32   0      80147.21      82922.74      6202.99 o                         
  12  32   0     121250.73     121723.20      8765.61 o                         
  14  32   0     342495.72     360995.00     15191.11 o                         
  16  32   0      77424.74      72011.94      9841.79 o                         
  18  32   0        278.26         61.61      2917.50 o                         
  20  32   0      46550.72      54804.39     12675.37 o                         
  22  32   0      19745.99      19237.62      7856.37 o                         
  24  32   0       7276.41       3208.53      2509.72 o                         
  26  32   0      43483.52      39071.16     16601.75 o                         
  28  32   0       2255.75          0.00      7751.33 o                         
  30  32   0         22.01          0.00      7510.08 o                         
  32  32   0        376.74          0.00      5518.42 o                         
  34  32   0       9971.79       4181.60     16603.57 o                         
   2  34   0      19283.35      22253.28      3010.59 o                         
   4  34   0       9398.97      10358.50      2761.48 o                         
   6  34   0       5910.63       4189.00      1231.36 o                         
   8  34   0      44321.82      45947.35      3712.80 o                         
  10  34   0      34577.87      35641.40      3836.09 o                         
  12  34   0     146634.09     148046.59      9114.84 o                         
  14  34   0      12803.02      11319.84      3211.74 o                         
  16  34   0      10078.66       9147.61      3481.23 o                         
  18  34   0       3144.52       1213.29      3125.89 o                         
  20  34   0       4570.80       4195.62      3305.54 o                         
  22  34   0      26628.36      28803.87      9910.43 o                         
  24  34   0     130739.31     173396.38     23929.58 o                         
  26  34   0      48598.36      37695.61     15758.12 o                         
  28  34   0       3092.82       3805.62      6187.67 o                         
  30  34   0       1935.23      10678.38     15146.49 o                         
  32  34   0      30218.07      32592.77     14103.57 o                         
  34  34   0        176.52       5091.33      7363.20 o                         
   0  36   0      61958.03      55162.36      8549.59 o                         
   2  36   0        621.16       1375.10      1067.48 o                         
   4  36   0     191522.94     208578.34     12114.68 o                         
   6  36   0     118565.81     151529.36      8469.55 o                         
   8  36   0     231333.05     257424.69      9031.95 o                         
  10  36   0      76274.79      94647.55      7546.54 o                         
  12  36   0     241968.92     247960.31     11554.59 o                         
  14  36   0      15868.29      10315.90      4218.81 o                         
  16  36   0       2253.80       2122.13      1153.77 o                         
  18  36   0      34593.63      38596.23     10622.96 o                         
  20  36   0       2414.06       5174.97      4321.83 o                         
  22  36   0      18636.45      41594.84     12753.31 o                         
  24  36   0       5591.14       1773.04      4470.40 o                         
  26  36   0        853.20          0.00      9281.50 o                         
  28  36   0       1988.54          0.00      6472.38 o                         
  30  36   0       2769.31          0.00      6002.97 o                         
  32  36   0        265.65       2761.57     12306.58 o                         
   2  38   0        252.25        524.68       464.98 o                         
   4  38   0      28573.48      26473.88      3857.72 o                         
   6  38   0      96995.96     109208.62      6952.18 o                         
   8  38   0      14076.89      17993.14      3464.07 o                         
  10  38   0      72903.47      77991.35      6914.47 o                         
  12  38   0      13154.89       8742.70      2214.09 o                         
  14  38   0      10594.43      17099.66      6881.68 o                         
  16  38   0       4822.78          0.00      2725.29 o                         
  18  38   0      70703.75      66599.81     14375.21 o                         
  20  38   0       5136.60       7379.11      3385.70 o                         
  22  38   0     203797.50     258776.53     27868.69 o                         
  24  38   0       7942.22       5105.91      3209.68 o                         
  26  38   0         27.93          0.00      9525.42 o                         
  28  38   0        186.18      21140.10     13048.61 o                         
  30  38   0       1445.69       3203.80      9749.04 o                         
  32  38   0      16576.41      12734.64     11946.71 o                         
   0  40   0       4055.66       8907.93      3475.71 o                         
   2  40   0          1.30       1018.23      1819.18 o                         
   4  40   0      21063.28      18976.66      3393.16 o                         
   6  40   0     156398.39     160341.44     10390.59 o                         
   8  40   0       5570.72       3983.59      1428.33 o                         
  10  40   0      12774.61      14538.30      2041.62 o                         
  12  40   0      15302.30       7690.90      4039.46 o                         
  14  40   0     142383.09     144821.97     14556.58 o                         
  16  40   0      14289.27      13728.24      5422.11 o                         
  18  40   0      35651.62      27378.35      9022.12 o                         
  20  40   0       2856.50       2195.83      4852.58 o                         
  22  40   0      30063.79      38082.86     10051.95 o                         
  24  40   0      44851.02      42154.23     16295.68 o                         
  26  40   0      19175.32       8788.10     20075.54 o                         
  28  40   0       6440.10      13310.01      8671.85 o                         
  30  40   0        793.78          0.00      7848.14 o                         
  32  40   0        924.17          0.00      5302.68 o                         
   2  42   0     252880.33     270436.72     10898.75 o                         
   4  42   0     356161.31     395898.38     15873.37 o                         
   6  42   0    3480172.50    3903483.75     74839.80 o                         
   8  42   0     313978.81     367251.94     14153.33 o                         
  10  42   0     424281.91     500734.28     17853.73 o                         
  12  42   0     200252.03     225250.47     12825.93 o                         
  14  42   0     336495.44     368230.50     25197.98 o                         
  16  42   0        128.18          0.00      2292.32 o                         
  18  42   0      91207.72      84019.60     15695.38 o                         
  20  42   0      13518.07      13412.59      6022.25 o                         
  22  42   0     123763.60     154508.16     19374.47 o                         
  24  42   0      34464.56      31764.57     14515.56 o                         
  26  42   0        535.73          0.00     19559.90 o                         
  28  42   0        467.59       4427.62      9178.37 o                         
  30  42   0         76.35          0.00      6407.88 o                         
  32  42   0        820.42       2477.92      9560.26 o                         
   0  44   0      57103.66      48180.76      9157.37 o                         
   2  44   0        944.81       1661.60      1108.71 o                         
   4  44   0      13406.17      16448.88      3894.74 o                         
   6  44   0     150924.06     154469.19      9598.11 o                         
   8  44   0       4195.47       1375.45      2722.53 o                         
  10  44   0      69349.77      73036.73      6876.66 o                         
  12  44   0     117895.55     128663.78      9748.80 o                         
  14  44   0     135273.77     143452.92     11342.47 o                         
  16  44   0      27173.92      35505.48      7406.65 o                         
  18  44   0      22060.00      21451.20      6185.14 o                         
  20  44   0      13413.45       8895.97      7594.85 o                         
  22  44   0     125209.66     177895.27     26674.26 o                         
  24  44   0      39513.84      25081.65     13344.19 o                         
  26  44   0         21.76          0.00      8844.30 o                         
  28  44   0       6375.68       2456.63      7191.69 o                         
  30  44   0       7381.51      29485.97     11815.44 o                         
  32  44   0       7415.69        415.75      9045.96 o                         
   2  46   0      24880.08      21882.49      3224.82 o                         
   4  46   0      44411.14      41061.87      6348.11 o                         
   6  46   0          0.90        512.23      1316.99 o                         
   8  46   0      21248.76      20300.34      3321.88 o                         
  10  46   0      41511.92      45072.75      4917.17 o                         
  12  46   0        416.77        828.98      2221.08 o                         
  14  46   0       3922.23       2741.31      3284.67 o                         
  16  46   0     137837.67     159852.61     16701.21 o                         
  18  46   0      57586.62      55397.05     10632.93 o                         
  20  46   0      36731.67      36577.02      9014.77 o                         
  22  46   0       2328.38       1110.58      2442.08 o                         
  24  46   0      28849.65      53714.18     20264.57 o                         
  26  46   0      15946.88      22340.51     12626.14 o                         
  28  46   0         47.85          0.00     18941.13 o                         
  30  46   0       4560.71       8817.21      7063.89 o                         
  32  46   0       9792.60      14071.52      9315.92 o                         
   0  48   0     753187.19     868637.19     40769.82 o                         
   2  48   0     140014.22     135443.47      8279.11 o                         
   4  48   0     466430.56     509877.66     22749.02 o                         
   6  48   0      96332.05      93987.16      7816.26 o                         
   8  48   0     163024.47     156087.31     11978.93 o                         
  10  48   0     212456.89     236026.62     13473.94 o                         
  12  48   0     105263.83     111304.21     11813.59 o                         
  14  48   0      13478.27       9327.78      5903.90 o                         
  16  48   0     212569.06     223600.08     25434.01 o                         
  18  48   0      21600.77      27456.28      9037.37 o                         
  20  48   0       2559.05       5012.08      4082.30 o                         
  22  48   0         79.42        494.43      2028.78 o                         
  24  48   0        397.43        849.17      6909.56 o                         
  26  48   0       1201.49          0.00     11206.55 o                         
  28  48   0       1743.99          0.00     12568.62 o                         
  30  48   0        126.26       4749.27     11358.57 o                         
   2  50   0      39588.32      36270.37      4400.05 o                         
   4  50   0      16439.40      21463.55      4739.63 o                         
   6  50   0         79.67       1408.11      1158.32 o                         
   8  50   0       2873.59        898.06      1381.48 o                         
  10  50   0      27258.76      21855.08      3995.80 o                         
  12  50   0       7177.76      11980.41      3598.60 o                         
  14  50   0      91008.83      93960.95     15470.64 o                         
  16  50   0      83108.62      81471.45     15422.72 o                         
  18  50   0      19124.74      13473.00      5637.46 o                         
  20  50   0       1720.90       7863.05      5555.21 o                         
  22  50   0      17159.75      12186.38     15649.92 o                         
  24  50   0      16689.89      12994.08      8653.46 o                         
  26  50   0       1698.82        557.31      4402.50 o                         
  28  50   0        534.63      14680.10     19250.51 o                         
  30  50   0      16437.45      17708.69     12289.89 o                         
   0  52   0      35076.22      37944.82      9178.37 o                         
   2  52   0       1867.89       8211.94      2487.76 o                         
   4  52   0       5274.65       1854.98      1712.05 o                         
   6  52   0      32183.50      44840.10      8954.99 o                         
   8  52   0       3380.86         95.50      2103.78 o                         
  10  52   0       2720.67       2488.06      3227.85 o                         
  12  52   0       2368.32       3322.05      2331.67 o                         
  14  52   0      21337.38      16639.94      5419.42 o                         
  16  52   0      35628.68      31897.75     10015.40 o                         
  18  52   0      53733.53      49572.53     12927.84 o                         
  20  52   0       1663.16       1753.06      4938.79 o                         
  22  52   0       7660.59          0.00      2750.07 o                         
  24  52   0       1260.06       2292.56      5606.34 o                         
  26  52   0      10861.45      24814.06     13946.22 o                         
  28  52   0      19582.73        457.46     15022.28 o                         
  30  52   0       6669.36       3997.46      6775.38 o                         
   2  54   0     310496.16     321932.47     14351.75 o                         
   4  54   0       2541.53       2078.50      2432.22 o                         
   6  54   0     767192.38     827430.75     31599.21 o                         
   8  54   0       2142.83       1882.13      1362.24 o                         
  10  54   0       1047.01       3128.18      1854.63 o                         
  12  54   0      56308.48      69718.75     13160.95 o                         
  14  54   0     350150.75     423564.25     34175.62 o                         
  16  54   0     158984.59     171103.78     23727.35 o                         
  18  54   0      21871.84       5415.10     12546.48 o                         
  20  54   0       2095.10       3064.31      3671.57 o                         
  22  54   0      18516.00      14693.28      7820.66 o                         
  24  54   0        235.36          0.00     10411.61 o                         
  26  54   0      16022.56        976.38     10965.92 o                         
  28  54   0       3020.00      10578.74     11621.28 o                         
  30  54   0       3066.24          0.00     10038.18 o                         
   0  56   0       7329.43      13449.88      3912.22 o                         
   2  56   0      17221.20      14548.05      3565.08 o                         
   4  56   0      16171.33      11183.60      4021.99 o                         
   6  56   0       9696.55      23857.95      5288.06 o                         
   8  56   0      46796.61      52126.43      7081.00 o                         
  10  56   0      17915.68      33557.43      8422.75 o                         
  12  56   0      20177.48      15562.24      7655.07 o                         
  14  56   0      78157.88      79585.38     15063.60 o                         
  16  56   0      87252.72      81136.56     15813.42 o                         
  18  56   0        819.53       3259.04      5578.12 o                         
  20  56   0       4459.52          0.00      4811.92 o                         
  22  56   0      19039.37      31023.45     11827.30 o                         
  24  56   0      24080.40       9362.25      9023.34 o                         
  26  56   0       5786.30          0.00     10965.92 o                         
  28  56   0      36107.28      37775.35     26503.83 o                         
   2  58   0         11.34      12307.97      4098.84 o                         
   4  58   0      19206.59      16884.30      4318.64 o                         
   6  58   0         26.08          0.00      3581.55 o                         
   8  58   0       7665.00      12189.13      4407.39 o                         
  10  58   0      58556.88      68721.88     12271.21 o                         
  12  58   0      92477.03      83745.38     15070.11 o                         
  14  58   0        900.88          0.00      2215.65 o                         
  16  58   0       2577.77       3908.81      3304.73 o                         
  18  58   0      59060.82      88913.01     18008.37 o                         
  20  58   0      15747.00       3705.44      6409.44 o                         
  22  58   0       3120.59       2105.63      3097.22 o                         
  24  58   0      22968.80      10111.64     14615.67 o                         
  26  58   0       9942.35       2946.42      6006.59 o                         
  28  58   0        677.95          0.00      8882.19 o                         
   0  60   0     445006.88     508283.91     37572.88 o                         
   2  60   0     515260.84     580518.75     26244.19 o                         
   4  60   0     154482.80     176677.81     13496.21 o                         
   6  60   0     383973.41     401122.81     23526.01 o                         
   8  60   0     218381.25     222934.41     17769.82 o                         
  10  60   0     270841.69     296124.34     26683.51 o                         
  12  60   0      77230.53      68154.53     13383.60 o                         
  14  60   0        282.08       3520.74      4180.43 o                         
  16  60   0      55456.94      45191.41     11991.25 o                         
  18  60   0     115460.83     127157.36     21604.86 o                         
  20  60   0       6001.59       7067.49      6662.37 o                         
  22  60   0       1152.03       1764.18      4894.13 o                         
  24  60   0       8183.61       1384.83      5248.10 o                         
  26  60   0       1189.71          0.00      9844.42 o                         
  28  60   0        118.14        448.82      9075.24 o                         
   2  62   0       6512.39      10834.86      3666.61 o                         
   4  62   0       9407.41      14958.84      4349.84 o                         
   6  62   0       6230.93       7205.20      3190.64 o                         
   8  62   0      19612.26      17668.55      5371.01 o                         
  10  62   0      63491.95      81997.88     11237.04 o                         
  12  62   0      47726.12      42534.56     10934.21 o                         
  14  62   0       2126.77       7139.23      6479.40 o                         
  16  62   0       4874.69          0.00      4101.73 o                         
  18  62   0      84336.16      88818.39     17430.73 o                         
  20  62   0       4526.73         67.85      6465.57 o                         
  22  62   0        186.74          0.00      8319.23 o                         
  24  62   0      14243.88      18727.24      9802.86 o                         
  26  62   0         12.05       3293.19      6904.94 o                         
  28  62   0        742.94          0.00     31282.09 o                         
   0  64   0       1229.71       2824.07      2891.86 o                         
   2  64   0      14671.27      25291.35      5835.51 o                         
   4  64   0        792.34       5347.91      3037.73 o                         
   6  64   0       8483.00      12886.78      3516.76 o                         
   8  64   0       4132.41        717.64      2133.55 o                         
  10  64   0      16816.76      13873.57      4800.30 o                         
  12  64   0        185.16          0.00      5245.81 o                         
  14  64   0      14138.62       3450.10      9493.16 o                         
  16  64   0        320.01       1856.61      3905.32 o                         
  18  64   0       1288.76       5546.10      6842.30 o                         
  20  64   0      10025.37          0.00      5730.19 o                         
  22  64   0       9432.55       4844.55      7495.38 o                         
  24  64   0      16839.12      27148.23     14096.26 o                         
  26  64   0      17534.53      18330.46     14151.12 o                         
   2  66   0     307206.41     324753.91     20938.53 o                         
   4  66   0      16163.65      24292.92      5586.58 o                         
   6  66   0       6857.50      10164.52      2771.77 o                         
   8  66   0      71419.27      77409.99     10622.44 o                         
  10  66   0      33189.86      33935.77      7242.24 o                         
  12  66   0      10029.57       5333.86      2598.34 o                         
  14  66   0      87528.59      73768.26     15599.25 o                         
  16  66   0        283.92         54.50      5496.84 o                         
  18  66   0        418.14       3476.91      5900.83 o                         
  20  66   0      20224.25      17109.16      9871.19 o                         
  22  66   0       2869.52          0.00      6887.99 o                         
  24  66   0       1919.44          0.00      6484.61 o                         
  26  66   0       4096.22       1639.44     12917.86 o                         
   0  68   0      15464.85      11563.91      6806.43 o                         
   2  68   0      24002.76      27587.95      5397.43 o                         
   4  68   0      12137.83      10543.34      3962.70 o                         
   6  68   0       4939.00       5592.74      3399.97 o                         
   8  68   0      19220.46      17849.61      4453.92 o                         
  10  68   0       6175.36       3984.29      3823.54 o                         
  12  68   0        830.93       2017.50      3909.85 o                         
  14  68   0       7179.02       3233.17      5687.51 o                         
  16  68   0       1603.50          0.00      3888.28 o                         
  18  68   0      11231.47       7130.29      4568.65 o                         
  20  68   0      74947.00      74529.34     17345.14 o                         
  22  68   0       3938.08          0.00      7166.66 o                         
  24  68   0      10171.30       2225.98      8263.37 o                         
  26  68   0        752.55          0.00      8811.11 o                         
   2  70   0      11719.59      16850.35      6587.41 o                         
   4  70   0      32728.05      27083.53      6267.58 o                         
   6  70   0       6867.78       3822.38      2842.22 o                         
   8  70   0       5032.70       5715.02      2138.07 o                         
  10  70   0       6897.53          0.00      2578.19 o                         
  12  70   0      32858.95      29938.55      7277.91 o                         
  14  70   0       4753.66       2496.13      3819.41 o                         
  16  70   0        201.37          0.00      3035.51 o                         
  18  70   0       8026.69        504.32      4483.34 o                         
  20  70   0      11315.99      10893.74      4690.53 o                         
  22  70   0      11310.84       1169.79      4984.51 o                         
  24  70   0       3100.83       7159.79      7565.46 o                         
   0  72   0      35274.68      24572.73      7841.64 o                         
   2  72   0     295896.94     294595.16     21000.10 o                         
   4  72   0     107549.42     116470.56     13286.13 o                         
   6  72   0       4388.61       1583.00      1711.75 o                         
   8  72   0     122199.45     138811.73     14071.74 o                         
  10  72   0     301999.47     355271.88     25860.38 o                         
  12  72   0        176.42       3845.20      4094.14 o                         
  14  72   0      17294.95      22516.80      9261.00 o                         
  16  72   0       1733.44       1685.50      4964.10 o                         
  18  72   0      21828.71      13282.98      5733.29 o                         
  20  72   0      13842.14      22578.64     10526.88 o                         
  22  72   0      24083.89      28165.65     11509.45 o                         
  24  72   0       4195.82       6762.25     12682.70 o                         
   2  74   0       1444.85       1764.27      4058.70 o                         
   4  74   0      20854.77      27756.29      6767.01 o                         
   6  74   0       2606.46          0.00      2397.09 o                         
   8  74   0       3593.46        134.72      2186.59 o                         
  10  74   0      56913.68      61294.39     10803.50 o                         
  12  74   0      12256.94      11841.68      4885.54 o                         
  14  74   0      32772.29      22405.67      8945.96 o                         
  16  74   0       1137.13       8771.95      6151.22 o                         
  18  74   0       5018.93       6952.27      6998.58 o                         
  20  74   0      24373.02          0.00      4576.72 o                         
  22  74   0      16504.07       7749.22      5699.74 o                         
   0  76   0      11549.64      19193.55      7647.47 o                         
   2  76   0        424.21       1293.52      3245.29 o                         
   4  76   0       1268.61       6490.12      3533.89 o                         
   6  76   0       1639.64       1757.35      3491.86 o                         
   8  76   0       4041.55       4766.27      3572.86 o                         
  10  76   0        614.78       4035.27      3139.85 o                         
  12  76   0        347.04          0.00      3636.10 o                         
  14  76   0      11634.45          0.00      5847.47 o                         
  16  76   0      12929.78          0.00      3718.80 o                         
  18  76   0      38615.24      35016.89     13116.37 o                         
  20  76   0        111.05        569.54      5018.94 o                         
  22  76   0       4701.83          0.00      5625.80 o                         
   2  78   0     163983.62     167504.47     16516.91 o                         
   4  78   0       7325.42      10484.13      4113.40 o                         
   6  78   0      47655.28      43734.81      8866.87 o                         
   8  78   0       2317.85       6686.01      4584.04 o                         
  10  78   0       9291.15       9593.50      3640.80 o                         
  12  78   0       2642.24          0.00      6425.06 o                         
  14  78   0      30905.58      32014.51     11366.47 o                         
  16  78   0         86.26          0.00      2094.53 o                         
  18  78   0      30733.90      23553.84     13084.02 o                         
  20  78   0        877.53          0.00      8645.64 o                         
   0  80   0      18278.24      19103.48      8237.54 o                         
   2  80   0        443.82       8399.78      3382.58 o                         
   4  80   0       1584.95       2201.70      4227.40 o                         
   6  80   0        221.82          0.00      1897.79 o                         
   8  80   0       4713.91       7223.79      3690.13 o                         
  10  80   0       6899.47       8093.46      2565.82 o                         
  12  80   0       3035.16          0.00      3402.90 o                         
  14  80   0      14481.52      10356.54      5425.65 o                         
  16  80   0      13023.10       8105.93      5223.95 o                         
  18  80   0       1226.69          0.00      3969.61 o                         
  20  80   0      10184.71       8769.25      9227.93 o                         
   2  82   0       6648.49       4126.77      2878.10 o                         
   4  82   0       3559.56       1577.37      3890.00 o                         
   6  82   0        649.31       1605.49      1165.49 o                         
   8  82   0      12878.51      16206.97      5900.09 o                         
  10  82   0       1415.36        334.93      4289.49 o                         
  12  82   0       2368.11          0.00      2054.78 o                         
  14  82   0         58.53          0.00      5439.70 o                         
  16  82   0        981.47       2555.70      6414.36 o                         
  18  82   0       8538.12          0.00      8243.07 o                         
   0  84   0      99952.45     100631.61     18867.28 o                         
   2  84   0      74418.60      78651.49     11804.94 o                         
   4  84   0       4631.56         84.85      2296.81 o                         
   6  84   0      21444.32      17790.40      4708.44 o                         
   8  84   0     134761.69     125610.09     18506.76 o                         
  10  84   0      31243.92      28364.78      7677.61 o                         
  12  84   0      16789.78      22592.14      7165.85 o                         
  14  84   0      12760.63      23031.17      8872.08 o                         
  16  84   0      14960.61      22519.02     10787.37 o                         
  18  84   0      49142.68      45615.74     17275.13 o                         
   2  86   0        518.53       8453.97      4426.90 o                         
   4  86   0       1019.80       2501.12      2404.48 o                         
   6  86   0      40952.09      41059.02      8940.75 o                         
   8  86   0      14941.14      21281.01      7574.57 o                         
  10  86   0        812.33      17077.03      7661.81 o                         
  12  86   0       4554.22       1200.24      3368.87 o                         
  14  86   0        269.98          0.00      4227.40 o                         
  16  86   0      11492.43          0.00      7768.96 o                         
   0  88   0       3187.78       5068.22     10415.90 o                         
   2  88   0        492.99          0.00      3585.00 o                         
   4  88   0        282.83       2957.51      2937.35 o                         
   6  88   0        131.69       8344.90      8096.37 o                         
   8  88   0      20255.82      13774.78      5568.20 o                         
  10  88   0      11075.18      10345.50      4689.52 o                         
  12  88   0       2371.97          0.00      3656.75 o                         
  14  88   0        281.76          0.00      3627.43 o                         
   2  90   0       2142.89          0.00      3470.51 o                         
   4  90   0      55475.94      59020.17     12174.15 o                         
   6  90   0      92280.22      98013.80     17151.06 o                         
   8  90   0        856.57       1396.07      2857.03 o                         
  10  90   0      33190.38      30795.05     10368.88 o                         
  12  90   0        199.96          0.00      4763.27 o                         
  14  90   0        165.47       1825.99      5921.96 o                         
   0  92   0      11366.10       9857.59      5599.21 o                         
   2  92   0         89.02          0.00      3008.76 o                         
   4  92   0        373.36          0.00      6570.29 o                         
   6  92   0       2937.20          0.00      6530.65 o                         
   8  92   0      11810.72       8560.37      4320.73 o                         
  10  92   0       6589.19          0.00      4562.22 o                         
  12  92   0       1270.39          0.00      5942.40 o                         
   2  94   0        635.63          0.00      4407.12 o                         
   4  94   0       1993.86          0.00      2956.33 o                         
   6  94   0        961.91          0.00      2933.45 o                         
   8  94   0        499.05          0.00      2598.20 o                         
  10  94   0          0.67      12023.40      6814.79 o                         
   0  96   0     132291.17     122300.96     22788.81 o                         
   2  96   0       7773.23       4264.88      5347.10 o                         
   4  96   0       2871.20          0.00      3191.93 o                         
   6  96   0       1253.74       4141.14      6867.13 o                         
   1   1   1     294797.78     253156.06      7033.89 o                         
   3   1   1    1139309.50    1038134.38     19865.84 o                         
   5   1   1     250134.00     263184.59      7319.07 o                         
   7   1   1     563646.38     513323.69     10371.81 o                         
   9   1   1    1374247.00    1388482.12     29215.40 o                         
  11   1   1     628115.88     716902.62     15910.08 o                         
  13   1   1       7037.42       8134.04      1544.19 o                         
  15   1   1      37344.48      35758.00      3841.17 o                         
  17   1   1      17433.67      18724.57      4070.21 o                         
  19   1   1     109586.49     122174.21     13839.69 o                         
  21   1   1     326135.88     357517.94     45496.20 o                         
  23   1   1      30754.14      25460.09      7186.89 o                         
  25   1   1        714.19        593.74      3380.09 o                         
  27   1   1      39404.37      40640.79     15234.66 o                         
  29   1   1       1608.18          0.00      6594.63 o                         
  31   1   1         58.58          0.00      4604.49 o                         
  33   1   1       5858.91       4861.55      5934.24 o                         
  35   1   1       1891.76       1623.19      3289.02 o                         
   1   3   1      81135.17      76331.66      4131.09 o                         
   3   3   1     319106.75     290993.72      7397.79 o                         
   5   3   1     830085.88     788711.50     13953.10 o                         
   7   3   1     390601.53     371884.94     10353.58 o                         
   9   3   1     192746.56     174188.78      6360.03 o                         
  11   3   1      53704.57      46327.30      3704.02 o                         
  13   3   1     188219.88     172591.91      8319.49 o                         
  15   3   1       7556.02       5958.47      1687.62 o                         
  17   3   1     217872.97     223116.56     12990.97 o                         
  19   3   1      25543.11      25887.22      5444.34 o                         
  21   3   1      17721.66      21736.99      6629.14 o                         
  23   3   1       7614.73       4184.17      2175.27 o                         
  25   3   1      31526.15      35438.40      9070.87 o                         
  27   3   1       3307.06       2834.64      3754.11 o                         
  29   3   1      21245.34      20598.93      8246.52 o                         
  31   3   1      11904.15       9892.79      7628.99 o                         
  33   3   1       2777.98       4113.46      6202.17 o                         
  35   3   1        999.91       9038.36     11741.09 o                         
   1   5   1       8643.37       8792.28      1150.80 o                         
   3   5   1     882888.88     815164.75     18369.95 o                         
   5   5   1      39710.63      37641.54      2607.37 o                         
   7   5   1     283924.19     286802.22      7406.88 o                         
   9   5   1      10391.52      12682.27      1612.95 o                         
  11   5   1      52458.59      51920.59      3620.62 o                         
  13   5   1      24090.43      21851.06      2943.44 o                         
  15   5   1      19380.52      17885.70      2870.56 o                         
  17   5   1      15434.35      13174.91      2747.47 o                         
  19   5   1     309871.84     358105.09     18119.67 o                         
  21   5   1      37669.84      37155.61      8375.44 o                         
  23   5   1      11739.53      13033.01      4795.99 o                         
  25   5   1      27594.66      29833.92      8279.46 o                         
  27   5   1      13402.16      10861.38      7416.57 o                         
  29   5   1       5270.48       7729.08     11223.24 o                         
  31   5   1       7562.94      10782.28      5606.76 o                         
  33   5   1       5592.78      12987.27      6070.47 o                         
  35   5   1       3593.25       5891.20      3996.43 o                         
   1   7   1     258550.53     221113.94      8515.94 o                         
   3   7   1     412435.97     378700.28     11246.49 o                         
   5   7   1      53485.64      53388.23      3141.23 o                         
   7   7   1     185799.22     181611.83      6067.32 o                         
   9   7   1       3172.53       3926.84       972.48 o                         
  11   7   1      93182.69     102028.71      5626.81 o                         
  13   7   1      42274.93      36656.77      4168.09 o                         
  15   7   1     240803.25     275992.97     12097.10 o                         
  17   7   1      48305.70      54788.12      6258.35 o                         
  19   7   1      57251.04      72181.70      8371.18 o                         
  21   7   1     103283.33     119502.95     12466.25 o                         
  23   7   1       9545.95       3176.32      4759.30 o                         
  25   7   1      31061.70      35992.03      9486.46 o                         
  27   7   1      27580.48      25123.88      6873.22 o                         
  29   7   1      17102.09      21661.49      7221.01 o                         
  31   7   1       2352.50          0.00      4206.06 o                         
  33   7   1       4185.62      10805.23      8679.81 o                         
  35   7   1       4768.92      11423.37     11924.96 o                         
   1   9   1     456378.19     366280.69      9278.52 o                         
   3   9   1     522755.50     477895.00     17115.11 o                         
   5   9   1     141785.25     135505.94      5407.40 o                         
   7   9   1     180404.47     159301.45      5616.74 o                         
   9   9   1      37090.82      38271.64      3371.74 o                         
  11   9   1      17213.30      17857.20      2355.94 o                         
  13   9   1      96650.00      88724.85      6995.42 o                         
  15   9   1      58033.26      56725.28      5836.33 o                         
  17   9   1     131719.39     136934.08      9982.88 o                         
  19   9   1      47538.94      45622.11      6107.17 o                         
  21   9   1      16058.30      17925.96      4782.27 o                         
  23   9   1      29451.88      25624.10      7155.99 o                         
  25   9   1      25946.60      20213.62      6932.50 o                         
  27   9   1       6558.00        464.94      1864.81 o                         
  29   9   1      13284.06       6899.46      4726.48 o                         
  31   9   1       2644.04       5003.88      4889.12 o                         
  33   9   1         66.44          0.00      4948.30 o                         
  35   9   1        627.19       5010.14      3793.29 o                         
   1  11   1    2147404.50    2003005.75     34354.21 o                         
   3  11   1     182557.08     182110.64      8921.63 o                         
   5  11   1      11809.05      13564.63      1874.42 o                         
   7  11   1     202885.16     182251.17      9384.11 o                         
   9  11   1     606829.75     633413.44     15778.34 o                         
  11  11   1      98429.91      90295.77      5415.34 o                         
  13  11   1     325031.50     370049.94     13322.07 o                         
  15  11   1      89343.51      92774.34      7714.12 o                         
  17  11   1     204100.72     243012.25     12878.98 o                         
  19  11   1     218623.50     246561.56     17797.77 o                         
  21  11   1     104412.20     104012.05     10751.24 o                         
  23  11   1       1815.01        607.82      3108.15 o                         
  25  11   1       8164.60       6586.29      4003.70 o                         
  27  11   1       5780.83       4096.59      4216.56 o                         
  29  11   1      34804.05      28876.58      8418.04 o                         
  31  11   1      16267.56      15795.92      9283.35 o                         
  33  11   1       1732.88        701.47      9328.06 o                         
  35  11   1       7089.87          0.00      3408.84 o                         
   1  13   1    1660340.50    1494723.62     26442.02 o                         
   3  13   1     573215.12     603158.50     13963.44 o                         
   5  13   1     197533.11     197431.52      9087.34 o                         
   7  13   1     253508.19     247290.30     13036.08 o                         
   9  13   1     166018.53     153365.08      7814.57 o                         
  11  13   1     531785.56     570462.38     14037.43 o                         
  13  13   1     624175.75     700078.00     17117.66 o                         
  15  13   1      65385.84      70609.47      6180.47 o                         
  17  13   1     150595.31     162636.05      9969.06 o                         
  19  13   1      43709.92      43081.81      5948.28 o                         
  21  13   1       4835.38       5195.27      3241.39 o                         
  23  13   1       4438.71       4145.93      1271.29 o                         
  25  13   1      42862.32      40968.38      9094.53 o                         
  27  13   1      24074.79      24110.02      7185.57 o                         
  29  13   1      10335.97       4353.71      6217.40 o                         
  31  13   1      13131.32      18446.89      9203.59 o                         
  33  13   1       2381.21       2390.68      3934.12 o                         
  35  13   1       1343.30          0.00      2343.72 o                         
   1  15   1     237988.12     210245.14      5174.67 o                         
   3  15   1     493694.16     478404.84     11133.21 o                         
   5  15   1     323317.56     310287.84     16353.63 o                         
   7  15   1     159929.09     143984.44      6808.44 o                         
   9  15   1     535161.62     562440.50     17287.69 o                         
  11  15   1     121585.11     113300.35      6362.70 o                         
  13  15   1     187283.81     193869.42      9215.29 o                         
  15  15   1      24352.57      21854.12      3470.07 o                         
  17  15   1      93865.51      93338.36      7514.37 o                         
  19  15   1      71802.02      72241.92      8056.19 o                         
  21  15   1      45364.39      39918.07      6647.43 o                         
  23  15   1       1808.03       8633.13      2530.30 o                         
  25  15   1      44867.75      55509.69     10267.49 o                         
  27  15   1      11984.64      10637.86      7694.60 o                         
  29  15   1       7323.35       9117.88      7283.83 o                         
  31  15   1       2852.92       2261.18      3033.64 o                         
  33  15   1       6252.33          0.00      4173.19 o                         
  35  15   1       3365.97       2258.43      2967.96 o                         
   1  17   1      38044.79      39424.11      2445.85 o                         
   3  17   1     551124.12     543044.56     15384.14 o                         
   5  17   1     327212.84     311565.09     14395.10 o                         
   7  17   1     257588.50     264176.00     10560.05 o                         
   9  17   1      54485.82      50816.73      5119.14 o                         
  11  17   1     656762.00     787991.50     24374.64 o                         
  13  17   1     195715.05     231352.09      9968.99 o                         
  15  17   1      74913.75      71399.36      6141.53 o                         
  17  17   1      48197.43      46100.36      5507.50 o                         
  19  17   1       3385.14       3532.80      2233.45 o                         
  21  17   1       4038.71       4877.00      2550.67 o                         
  23  17   1      92881.81      96879.85     16244.54 o                         
  25  17   1       1870.65        487.44      3622.60 o                         
  27  17   1      42175.42      51271.04     16721.05 o                         
  29  17   1      19063.31      11636.23      4247.25 o                         
  31  17   1       3269.75          0.00      3573.62 o                         
  33  17   1       1779.56       3757.84      4769.80 o                         
   1  19   1     218447.39     204228.69      5971.88 o                         
   3  19   1     458189.84     436688.56     10358.95 o                         
   5  19   1     172778.16     166550.55      8474.68 o                         
   7  19   1     267272.38     269146.88     11831.62 o                         
   9  19   1      37862.89      38036.78      4416.77 o                         
  11  19   1      62014.30      68923.70      5947.63 o                         
  13  19   1      88343.94      82052.36      6097.21 o                         
  15  19   1     530477.12     616056.31     18494.94 o                         
  17  19   1      19210.91      18155.16      3560.11 o                         
  19  19   1      17539.89      14174.28      4208.25 o                         
  21  19   1      14843.39       8399.29      3282.57 o                         
  23  19   1      56235.14      52036.25     10773.56 o                         
  25  19   1       8362.99       8456.31      4293.10 o                         
  27  19   1      57711.07      54767.52     13491.30 o                         
  29  19   1       9469.62        641.17      5715.92 o                         
  31  19   1       3891.53       3274.07      4628.49 o                         
  33  19   1       2626.73        240.41      3621.86 o                         
   1  21   1     408457.69     349608.69      9017.03 o                         
   3  21   1     136659.81     126761.78      5364.58 o                         
   5  21   1      33562.32      29755.49      3215.80 o                         
   7  21   1      34345.97      24981.78      3176.41 o                         
   9  21   1      84866.79      77854.84      7757.37 o                         
  11  21   1     190202.52     206649.73     12658.54 o                         
  13  21   1     147187.97     138520.52      8411.59 o                         
  15  21   1      61177.16      67352.50      5879.22 o                         
  17  21   1      10964.35       9508.12      2054.32 o                         
  19  21   1       1375.55       2204.70      1722.51 o                         
  21  21   1      71778.67      81027.20     10067.60 o                         
  23  21   1      14522.81       7344.04      9589.66 o                         
  25  21   1         35.81       1128.11      2927.42 o                         
  27  21   1       7842.36       2239.86      3679.40 o                         
  29  21   1       9914.67       4211.90      3552.60 o                         
  31  21   1       2350.55       1605.70      2946.85 o                         
  33  21   1        151.43          0.00      8628.56 o                         
   1  23   1     427584.75     397091.09      8093.51 o                         
   3  23   1      23796.75      23126.94      2199.09 o                         
   5  23   1      37297.39      25836.86      3090.29 o                         
   7  23   1      44975.49      34145.45      3713.67 o                         
   9  23   1     244820.59     260278.67     11464.95 o                         
  11  23   1     139386.53     157419.77     11031.93 o                         
  13  23   1     499101.12     623589.62     21555.95 o                         
  15  23   1       5960.83       4394.26      1739.56 o                         
  17  23   1     100416.84     105329.61      8324.73 o                         
  19  23   1        507.84       1352.48      1716.08 o                         
  21  23   1      64181.51      74057.20      9412.01 o                         
  23  23   1     101988.61      87594.98     15350.13 o                         
  25  23   1       1777.81      10170.99      6138.01 o                         
  27  23   1      39410.95      33804.07      9912.93 o                         
  29  23   1      21337.07       8029.06      5853.37 o                         
  31  23   1       1656.81       4111.82      3178.91 o                         
  33  23   1      10990.19      11315.56      5870.68 o                         
   1  25   1     212416.25     199731.56      5791.18 o                         
   3  25   1      63060.48      58078.23      3481.33 o                         
   5  25   1     252063.58     266132.59     10277.70 o                         
   7  25   1      70272.50      63474.68      5495.60 o                         
   9  25   1     172808.84     157704.97      9388.73 o                         
  11  25   1       7191.06      11203.81      2244.52 o                         
  13  25   1       3315.93       6561.86      3406.26 o                         
  15  25   1       4214.21       1801.69      1294.70 o                         
  17  25   1     143811.53     156459.38     10173.37 o                         
  19  25   1      50980.93      55114.97      7416.82 o                         
  21  25   1      97756.44      98405.98     10800.46 o                         
  23  25   1      57869.57      77508.92     17856.53 o                         
  25  25   1      11629.25       6098.61      6629.78 o                         
  27  25   1       5085.76          0.00      5174.48 o                         
  29  25   1       5753.01       3524.57      6489.95 o                         
  31  25   1       2379.97       1111.74      4026.75 o                         
  33  25   1       8537.96       5592.71      7205.60 o                         
   1  27   1     211873.81     194783.95      5762.15 o                         
   3  27   1     169257.59     145002.50      5129.46 o                         
   5  27   1     222201.00     235829.34      9745.13 o                         
   7  27   1      51675.37      50475.82      4580.41 o                         
   9  27   1      24398.75      24660.13      3174.82 o                         
  11  27   1     289508.28     284435.34     14337.12 o                         
  13  27   1      13490.35       8186.12      3402.64 o                         
  15  27   1     104809.82     110357.65      8655.30 o                         
  17  27   1     125352.34     131010.55     11503.35 o                         
  19  27   1      32212.75      25083.58      4163.13 o                         
  21  27   1      45777.38      53031.88      8291.65 o                         
  23  27   1       9160.83       7583.91      2221.35 o                         
  25  27   1      18221.26       9143.31      5191.31 o                         
  27  27   1      20290.11      17867.64      9036.39 o                         
  29  27   1       1082.35          0.00      4179.15 o                         
  31  27   1       1553.61       1468.63      5209.82 o                         
  33  27   1      11980.70      15067.07      6464.08 o                         
   1  29   1      49991.85      43992.38      2945.59 o                         
   3  29   1     515821.31     493614.62      9809.10 o                         
   5  29   1     865389.88     894766.12     16601.90 o                         
   7  29   1     200739.64     222393.75     10093.43 o                         
   9  29   1     132276.62     150975.09     10142.41 o                         
  11  29   1     123257.02     110098.71     15388.75 o                         
  13  29   1     352461.34     402501.88     15936.93 o                         
  15  29   1      34763.88      20538.39     10586.43 o                         
  17  29   1      47618.17      52397.47      7256.76 o                         
  19  29   1     124557.30     125982.54     12044.67 o                         
  21  29   1       2765.71          0.00      3550.39 o                         
  23  29   1      18852.49      13099.32      7330.31 o                         
  25  29   1      49868.61      32025.78     11602.78 o                         
  27  29   1       3190.33       2852.41      6084.78 o                         
  29  29   1      10094.69       7272.99      6013.62 o                         
  31  29   1       9690.59       5802.59      4941.89 o                         
  33  29   1        452.85       1115.32      4858.09 o                         
   1  31   1      32312.91      28016.58      2244.41 o                         
   3  31   1     182811.08     163831.72      7652.00 o                         
   5  31   1     621042.50     617089.06     13662.59 o                         
   7  31   1    1483588.50    1554240.12     34850.06 o                         
   9  31   1      37082.41      40846.46      5043.81 o                         
  11  31   1     450950.75     465915.09     21040.71 o                         
  13  31   1      44690.43      46819.59      5153.09 o                         
  15  31   1     102895.44     100312.78     14850.01 o                         
  17  31   1       9850.75      12972.67      3515.46 o                         
  19  31   1      63191.79      66115.31      8823.98 o                         
  21  31   1       4137.15          0.00      6914.17 o                         
  23  31   1     149231.94     144924.39     24333.65 o                         
  25  31   1       8139.64       8346.27      6507.96 o                         
  27  31   1       1264.49       8890.17      6609.67 o                         
  29  31   1       2116.87       2375.77      4046.61 o                         
  31  31   1        800.42       7943.14      6975.54 o                         
  33  31   1        368.44        697.70      3698.10 o                         
   1  33   1       6730.40       3971.59      1147.83 o                         
   3  33   1     153287.06     146460.16      5492.14 o                         
   5  33   1     472237.94     443377.88     15569.69 o                         
   7  33   1     319486.53     293942.69      9992.44 o                         
   9  33   1     233607.94     217405.70     11183.49 o                         
  11  33   1      17258.06      21096.03      4149.31 o                         
  13  33   1      72287.95      71273.37      8043.32 o                         
  15  33   1      81485.27      84181.95      8904.47 o                         
  17  33   1       7020.11       9003.01      3779.09 o                         
  19  33   1      16435.01      16115.89      3904.03 o                         
  21  33   1      37724.72      42751.91      8251.03 o                         
  23  33   1      30353.88      41321.33     11190.64 o                         
  25  33   1       1279.76       8604.34      6748.90 o                         
  27  33   1       1528.07          0.00      3552.82 o                         
  29  33   1       9265.38      11811.82      6998.13 o                         
  31  33   1       8866.77      11919.34      5331.03 o                         
  33  33   1       1832.09        671.66      2257.21 o                         
   1  35   1      14728.13      11725.90      1488.78 o                         
   3  35   1      33591.17      31018.60      2664.49 o                         
   5  35   1     287221.44     303993.84      9535.17 o                         
   7  35   1      34977.86      35049.25      3595.95 o                         
   9  35   1     227726.73     254962.70     11650.14 o                         
  11  35   1        157.79       1250.39      1579.31 o                         
  13  35   1      10267.96      11195.99      2271.69 o                         
  15  35   1      54427.22      59902.27      8098.31 o                         
  17  35   1      34693.75      37021.93      7159.74 o                         
  19  35   1      12646.71      11172.18      6218.60 o                         
  21  35   1     102011.62     126763.95     17033.45 o                         
  23  35   1       2543.37       2521.30      5083.05 o                         
  25  35   1       3746.13          0.00      3403.84 o                         
  27  35   1       5763.41      12288.67      7858.19 o                         
  29  35   1       6859.33      11047.43      6350.81 o                         
  31  35   1       6641.46       5150.08      3959.47 o                         
  33  35   1       6231.81       6363.20      5179.57 o                         
   1  37   1       2450.41       1851.84      1304.32 o                         
   3  37   1      24426.70      25230.01      2444.06 o                         
   5  37   1      81707.16      76815.02      4833.95 o                         
   7  37   1      15648.47      13297.98      2008.11 o                         
   9  37   1      19155.92      21233.75      3365.89 o                         
  11  37   1      15864.53      12020.10      2860.50 o                         
  13  37   1     154669.30     165828.84     13191.22 o                         
  15  37   1      12362.38      16186.82      4541.49 o                         
  17  37   1      34951.66      33864.62      7297.33 o                         
  19  37   1      79198.59      72471.55     11806.59 o                         
  21  37   1      22835.82      12679.06      5447.99 o                         
  23  37   1       1081.57       1456.78      4485.41 o                         
  25  37   1      19842.65      11726.18      6588.04 o                         
  27  37   1      10611.14       3653.64      3384.53 o                         
  29  37   1       3941.53      13082.28      8943.55 o                         
  31  37   1      17438.11      25276.24      9059.20 o                         
   1  39   1     114184.65     111329.05      6177.01 o                         
   3  39   1     113324.22      96060.32      5013.31 o                         
   5  39   1      60882.56      46321.54      3600.96 o                         
   7  39   1      29522.98      28120.50      3036.95 o                         
   9  39   1        189.13        620.22      1790.71 o                         
  11  39   1      58595.73      60024.86      6269.90 o                         
  13  39   1      90395.33      95668.29     10053.26 o                         
  15  39   1      37490.27      36773.16      7153.74 o                         
  17  39   1      11921.54      14173.14      4305.52 o                         
  19  39   1      38188.95      29182.45      8721.44 o                         
  21  39   1        955.92       2073.74      4016.23 o                         
  23  39   1      29752.39      30664.02      9207.15 o                         
  25  39   1      23707.07      24048.95      8657.02 o                         
  27  39   1        812.03       3119.34      2406.31 o                         
  29  39   1       1638.20          0.00      3969.74 o                         
  31  39   1         22.57       3319.29      4540.66 o                         
   1  41   1      41981.35      45716.14      4160.30 o                         
   3  41   1     418921.84     395550.38     18224.19 o                         
   5  41   1     450239.97     468875.94     11964.87 o                         
   7  41   1     140038.89     136996.61      7030.63 o                         
   9  41   1      91274.16      98191.12      6523.07 o                         
  11  41   1      46873.77      41475.79      5214.58 o                         
  13  41   1      78949.27      82730.01      9745.65 o                         
  15  41   1      32122.40      38741.66      6701.80 o                         
  17  41   1     344853.09     451688.38     30719.52 o                         
  19  41   1       3417.55      14403.44      5467.21 o                         
  21  41   1      48568.09      46837.86     10836.13 o                         
  23  41   1       6347.56       4571.68      2347.84 o                         
  25  41   1      12458.40      18316.71      7630.97 o                         
  27  41   1      18506.54      12952.71      6815.25 o                         
  29  41   1      12311.38      13365.28      9520.57 o                         
  31  41   1        938.79        380.89      2788.50 o                         
   1  43   1     212630.56     225343.16     10458.17 o                         
   3  43   1     764055.12     785527.00     25807.64 o                         
   5  43   1     168092.31     163994.72      7096.72 o                         
   7  43   1      46024.24      40358.75      3784.21 o                         
   9  43   1      26673.68      26056.89      3249.87 o                         
  11  43   1      12632.81      17098.40      3644.41 o                         
  13  43   1     136561.25     147932.80     13003.59 o                         
  15  43   1     482907.03     564937.75     41103.02 o                         
  17  43   1       4940.23       6726.84      5520.58 o                         
  19  43   1      29830.55      36687.41      9456.83 o                         
  21  43   1       2288.20       5960.88      4216.54 o                         
  23  43   1        924.30       5949.28      6383.38 o                         
  25  43   1       4837.99       5080.99      3205.28 o                         
  27  43   1      21966.79      11755.15      7187.47 o                         
  29  43   1      21197.43      28070.01     11009.40 o                         
  31  43   1       1185.11       5051.80      7090.02 o                         
   1  45   1     256692.19     235508.86     10326.14 o                         
   3  45   1      54704.94      54238.40      4767.85 o                         
   5  45   1      63481.91      53981.46      4369.70 o                         
   7  45   1      99306.12      97506.55      5865.76 o                         
   9  45   1       3574.06       2420.21      1127.75 o                         
  11  45   1     232531.61     243845.47     13141.99 o                         
  13  45   1     125825.41     155388.61     15948.33 o                         
  15  45   1      13138.46      13611.53      3373.29 o                         
  17  45   1      21537.16      17253.91      5263.25 o                         
  19  45   1       9828.04       5499.28      4656.20 o                         
  21  45   1       2145.07       5697.15      6078.59 o                         
  23  45   1      51733.04      58230.86     11699.23 o                         
  25  45   1       2796.37       2519.85      3587.19 o                         
  27  45   1       1684.72       5046.40      3502.99 o                         
  29  45   1       3760.36       8163.83      5241.47 o                         
  31  45   1       8684.00          0.00      8881.27 o                         
   1  47   1      25378.30      24008.17      3381.34 o                         
   3  47   1      27701.07      28592.07      3585.54 o                         
   5  47   1      81591.77      90636.68      6930.63 o                         
   7  47   1      58861.18      55123.35      4762.46 o                         
   9  47   1     215605.70     233656.77     11461.28 o                         
  11  47   1      23178.91      24839.98      3986.58 o                         
  13  47   1     137249.20     172578.12     16956.22 o                         
  15  47   1        378.47       6100.43      3253.37 o                         
  17  47   1        181.64       4046.46      5233.00 o                         
  19  47   1      10714.47       4063.15      4853.20 o                         
  21  47   1       3333.20          0.00      5239.59 o                         
  23  47   1       1016.11          0.00      2319.07 o                         
  25  47   1      33546.21      39922.54     11000.78 o                         
  27  47   1       8679.28       1013.85      8057.86 o                         
  29  47   1       8056.48       3858.27      4654.11 o                         
   1  49   1      93134.36      97656.86      6838.20 o                         
   3  49   1     107787.30     108031.23      7583.93 o                         
   5  49   1      11728.94       6908.28      3466.45 o                         
   7  49   1      87855.75      87453.16      6585.40 o                         
   9  49   1      29903.07      23481.41      4993.29 o                         
  11  49   1     103249.31     110933.22      8346.90 o                         
  13  49   1     185816.61     209993.34     12832.57 o                         
  15  49   1       2639.80       1385.69      3949.54 o                         
  17  49   1       9062.98       7590.01      5009.28 o                         
  19  49   1       7286.66       4875.92      4510.67 o                         
  21  49   1       9607.58       9053.06      6749.21 o                         
  23  49   1       7538.85       3607.32      5923.19 o                         
  25  49   1      13961.41      12584.20      7015.69 o                         
  27  49   1      11237.29       5460.54      6093.41 o                         
  29  49   1       6080.38          0.00      6638.29 o                         
   1  51   1     144831.69     126300.70      7995.32 o                         
   3  51   1      71407.23      65892.02      6942.02 o                         
   5  51   1      26296.03      22510.07      3873.69 o                         
   7  51   1        209.77          0.00      1876.24 o                         
   9  51   1     109607.59     114000.62      8917.10 o                         
  11  51   1      81951.03      86490.51      7951.20 o                         
  13  51   1      37599.32      36097.34      6588.97 o                         
  15  51   1       5030.90       4778.26      3751.07 o                         
  17  51   1      11550.90      15092.87      5660.25 o                         
  19  51   1      15533.10      14696.77      5119.97 o                         
  21  51   1       7214.15       4217.55      4411.50 o                         
  23  51   1       7890.64       3531.99     10062.40 o                         
  25  51   1       5892.12       3708.47      5508.72 o                         
  27  51   1       2862.05       6127.50      9231.61 o                         
  29  51   1       2787.72       4406.69      4263.46 o                         
   1  53   1     129128.36     126745.39      8073.55 o                         
   3  53   1     167911.38     184588.77     12741.37 o                         
   5  53   1     166714.53     163108.02     11216.37 o                         
   7  53   1      65981.19      68070.04      7168.10 o                         
   9  53   1     144087.39     147847.59     11242.40 o                         
  11  53   1       5369.20       4393.79      2347.95 o                         
  13  53   1      79594.22      80514.25     10811.42 o                         
  15  53   1     181545.22     208161.75     26402.12 o                         
  17  53   1      20989.00       8112.64      4326.66 o                         
  19  53   1       3761.65          0.00      8256.33 o                         
  21  53   1       1904.10       2399.83      3806.64 o                         
  23  53   1       4433.46       9587.07      6507.43 o                         
  25  53   1      66190.56      63682.23     16549.29 o                         
  27  53   1       4054.55       8660.58      8378.47 o                         
  29  53   1       1135.94      15058.58      7562.69 o                         
   1  55   1      38844.91      34977.64      4627.33 o                         
   3  55   1     139349.61     144834.86     11509.03 o                         
   5  55   1     148096.98     155803.70     11022.22 o                         
   7  55   1     149345.25     142564.58     14332.49 o                         
   9  55   1      13943.16       9315.01      3441.45 o                         
  11  55   1      61232.28      59833.01      8612.20 o                         
  13  55   1      26873.73      12530.11      8320.81 o                         
  15  55   1       8768.67       6820.09      4672.99 o                         
  17  55   1       6512.11       4608.82      6902.74 o                         
  19  55   1      37595.71      26215.45     13241.78 o                         
  21  55   1      36211.94      15920.77      8354.20 o                         
  23  55   1       8331.03       9200.06      8881.51 o                         
  25  55   1      13475.21      17809.10      9436.54 o                         
  27  55   1         10.29          0.00      8636.49 o                         
  29  55   1         33.58      17957.55     10175.29 o                         
   1  57   1       4958.63       5646.54      2290.63 o                         
   3  57   1     143748.30     136204.19     11271.70 o                         
   5  57   1      13235.79       9321.29      5413.67 o                         
   7  57   1      13199.84      16454.80      4319.96 o                         
   9  57   1      46501.19      48551.99      7950.99 o                         
  11  57   1      13795.54       7411.28      5382.54 o                         
  13  57   1      20716.56      18075.62      6136.88 o                         
  15  57   1      72563.98      65907.44     12323.29 o                         
  17  57   1        934.35          0.00      6483.40 o                         
  19  57   1      74735.83      68917.40     15881.84 o                         
  21  57   1       6138.87          0.00      3892.16 o                         
  23  57   1      15736.16       7727.48      5495.44 o                         
  25  57   1       7079.46        699.83      4930.77 o                         
  27  57   1       3374.78          0.00      4390.28 o                         
   1  59   1     114666.95     110331.95      9649.36 o                         
   3  59   1      63447.11      69361.85      8348.46 o                         
   5  59   1      19469.55      21733.22      5808.77 o                         
   7  59   1      12119.57      15473.55      4481.34 o                         
   9  59   1      42148.40      45142.43      8089.61 o                         
  11  59   1      91638.78     100183.09     13980.36 o                         
  13  59   1      28959.10      24796.69      6944.54 o                         
  15  59   1        651.98          0.00      4364.71 o                         
  17  59   1      56631.53      63714.86     15817.95 o                         
  19  59   1        877.37       8879.17      5437.95 o                         
  21  59   1      20349.80      10969.46      6872.16 o                         
  23  59   1      17830.41      11126.74      7928.85 o                         
  25  59   1       3073.01       9726.10      6770.48 o                         
  27  59   1       7698.84      12756.07      8134.63 o                         
   1  61   1      83197.81      79846.34      8767.87 o                         
   3  61   1      26782.43      22420.31      5388.92 o                         
   5  61   1     155195.81     158531.62     14875.74 o                         
   7  61   1      73382.55      66523.25     11273.07 o                         
   9  61   1     276999.03     294425.00     22090.18 o                         
  11  61   1      22250.05      16612.72      5286.57 o                         
  13  61   1       3411.25          0.00      4240.43 o                         
  15  61   1       8784.88       5871.96      5309.06 o                         
  17  61   1       1434.32       9091.43      6858.51 o                         
  19  61   1       6088.49      26370.49      9334.30 o                         
  21  61   1      69127.03      42225.20     18556.89 o                         
  23  61   1       6224.70       7697.66      3496.65 o                         
  25  61   1       5475.02       5856.60      3804.10 o                         
  27  61   1       2649.67      12943.23      6907.90 o                         
   1  63   1       1763.81       4182.55      2138.69 o                         
   3  63   1      68082.40      67719.16      9549.75 o                         
   5  63   1      99974.24      88744.78     11445.97 o                         
   7  63   1     115119.42      85729.61     11441.46 o                         
   9  63   1      49906.89      43182.88      8632.94 o                         
  11  63   1       1111.76       1234.71      1598.35 o                         
  13  63   1      17156.00      17807.95      6389.93 o                         
  15  63   1      18452.79      17251.45      4621.60 o                         
  17  63   1      10877.60       6652.00      3873.24 o                         
  19  63   1      12081.16      11632.55      4874.52 o                         
  21  63   1       1412.95          0.00      9099.83 o                         
  23  63   1       3695.26      16975.52      8637.20 o                         
  25  63   1        316.25          0.00      7459.54 o                         
   1  65   1         53.07        884.18      1668.31 o                         
   3  65   1      14583.49      10178.01      5704.79 o                         
   5  65   1      77494.30      70565.99     12189.38 o                         
   7  65   1     117265.19     121286.62     13873.02 o                         
   9  65   1       8509.44      12396.12      4310.40 o                         
  11  65   1      26450.25      25555.32      6397.40 o                         
  13  65   1       5243.76       1880.42      4822.81 o                         
  15  65   1       2054.72        344.14      6499.88 o                         
  17  65   1      45183.98      49613.68     14635.42 o                         
  19  65   1      37067.56      23130.22      8491.89 o                         
  21  65   1       1723.22          0.00      7283.83 o                         
  23  65   1       9324.70      10804.40      9918.31 o                         
  25  65   1       4914.80       5434.22      9060.13 o                         
   1  67   1       1088.44       7008.13      3021.96 o                         
   3  67   1        418.31       1372.64      1079.13 o                         
   5  67   1      24150.84      22897.18      7168.07 o                         
   7  67   1      17358.28      17268.35      6928.74 o                         
   9  67   1      14319.90       9956.70      4743.42 o                         
  11  67   1       7744.14       3139.72      4834.47 o                         
  13  67   1       3466.16       2163.55      3909.85 o                         
  15  67   1       1922.74          0.00      1935.08 o                         
  17  67   1      24274.61      26116.46     11545.95 o                         
  19  67   1      22071.90      27882.29     10384.66 o                         
  21  67   1        434.55          0.00      6474.20 o                         
  23  67   1       1436.04       2599.93      7115.13 o                         
  25  67   1         19.31          0.00      5593.12 o                         
   1  69   1       2368.68       7847.26      4606.17 o                         
   3  69   1      49570.43      55284.21     10812.55 o                         
   5  69   1      18449.63      16901.68      6281.13 o                         
   7  69   1       3233.17       1215.03      8868.99 o                         
   9  69   1       1202.03       1528.33      3352.44 o                         
  11  69   1      41459.22      27901.01     12745.27 o                         
  13  69   1       1558.24       4934.72      4827.92 o                         
  15  69   1      14915.14          0.00     12787.84 o                         
  17  69   1       5952.48       1197.25      6572.50 o                         
  19  69   1       1506.86       3466.52      4367.99 o                         
  21  69   1       7332.99       5230.10      2232.78 o                         
  23  69   1       7879.67       8299.93     11263.14 o                         
   1  71   1      47420.66      56022.36     13651.31 o                         
   3  71   1     104683.52     112959.77     15828.66 o                         
   5  71   1      30501.30      26567.22      7945.40 o                         
   7  71   1      24096.18      23331.39      9295.87 o                         
   9  71   1      20408.65      17354.99      5783.25 o                         
  11  71   1      54117.66      35288.41     10548.65 o                         
  13  71   1       8334.44       7499.07      4341.01 o                         
  15  71   1       5237.05       5282.77      5760.11 o                         
  17  71   1       3199.26        125.15      5042.66 o                         
  19  71   1      81228.17      75780.18     16509.84 o                         
  21  71   1        979.26       5401.12     13486.00 o                         
  23  71   1        789.99       2794.87     10479.19 o                         
   1  73   1     206030.16     185036.95     24404.37 o                         
   3  73   1        858.43       5528.04      4122.63 o                         
   5  73   1      27010.91      25104.61      6732.34 o                         
   7  73   1      12826.44      14688.69      5226.11 o                         
   9  73   1      39364.92      34801.43      9634.61 o                         
  11  73   1      12607.66       5352.67      6613.98 o                         
  13  73   1      51595.02      45446.62     11748.32 o                         
  15  73   1       8053.71          0.00     10023.77 o                         
  17  73   1      87519.36      61437.36     16697.43 o                         
  19  73   1       8952.72      27937.30     12285.26 o                         
  21  73   1        151.97          0.00      8237.69 o                         
  23  73   1        980.42          0.00     11421.92 o                         
   1  75   1      61539.88      52470.13     13391.75 o                         
   3  75   1      26261.55      23613.13      9350.25 o                         
   5  75   1      18995.09      14675.46      6258.16 o                         
   7  75   1      21731.49      17060.41      5865.30 o                         
   9  75   1      18135.81      17240.19      6337.36 o                         
  11  75   1      18521.72      22176.79      7567.48 o                         
  13  75   1       3186.19       4479.55      2255.42 o                         
  15  75   1      48824.79      50310.48     11809.55 o                         
  17  75   1       2546.42       2967.02      8861.59 o                         
  19  75   1       1756.93       7818.21      6850.78 o                         
  21  75   1       9461.24      10251.48      7792.83 o                         
   1  77   1       8187.12      23720.52      8654.78 o                         
   3  77   1       8956.51       4221.20      3275.98 o                         
   5  77   1       4746.71       2116.52      3896.51 o                         
   7  77   1      17742.73      10970.32      9503.17 o                         
   9  77   1       3237.44       4992.94      4537.62 o                         
  11  77   1      16062.38       8746.02      9006.53 o                         
  13  77   1       2881.28       5965.79      3856.09 o                         
  15  77   1      16120.94      11184.28      9546.38 o                         
  17  77   1       7382.66      10871.17     13286.10 o                         
  19  77   1        321.44       5819.51      6665.99 o                         
  21  77   1        450.03          0.00      4670.47 o                         
   1  79   1       9732.42      10094.02      6372.54 o                         
   3  79   1       4522.12       1952.72      4400.12 o                         
   5  79   1      18035.97      19192.30     11825.32 o                         
   7  79   1        743.72       3134.68      4660.45 o                         
   9  79   1       5434.00      13702.95      6229.08 o                         
  11  79   1      56143.19      42751.66     11981.94 o                         
  13  79   1       1839.50       6589.97      7873.21 o                         
  15  79   1       8511.82      10819.16     21347.45 o                         
  17  79   1      13190.12       9074.21      8426.83 o                         
  19  79   1       1439.33          0.00      6543.13 o                         
   1  81   1       5042.34        472.24     11206.55 o                         
   3  81   1       9347.91       8056.47      4297.92 o                         
   5  81   1      27007.65      14657.89      7169.58 o                         
   7  81   1      23708.30      21643.19      7597.52 o                         
   9  81   1       4686.04      12928.73      6759.69 o                         
  11  81   1       5646.59       8185.41      4845.08 o                         
  13  81   1       3928.52          0.00      5384.66 o                         
  15  81   1        764.15          0.00      5161.85 o                         
  17  81   1        865.15          0.00      5034.66 o                         
  19  81   1       7238.12      12620.14      9384.63 o                         
   1  83   1      35253.89      18805.65     19491.15 o                         
   3  83   1      56871.73      31142.35     10405.55 o                         
   5  83   1      13540.94       5691.25      3196.96 o                         
   7  83   1        197.83       3540.06      6084.54 o                         
   9  83   1      11267.89       8455.99      5739.27 o                         
  11  83   1      79603.80      63715.30     13867.04 o                         
  13  83   1       5196.15        949.09      5182.42 o                         
  15  83   1        403.32       1937.42      2395.42 o                         
  17  83   1       2268.32       2204.26      7971.85 o                         
   1  85   1      30563.05      27073.95     10738.52 o                         
   3  85   1      31303.56      35659.91     11577.02 o                         
   5  85   1       6056.73       9694.01      7700.21 o                         
   7  85   1      13515.87      13887.87     14644.14 o                         
   9  85   1      45147.14      37892.91     10907.72 o                         
  11  85   1       2176.76          0.00      2576.60 o                         
  13  85   1          2.17          0.00      6307.15 o                         
  15  85   1        212.50       6952.10      8044.39 o                         
   1  87   1      13459.18       2890.57     15641.04 o                         
   3  87   1        817.80       3327.77      3540.72 o                         
   5  87   1       4421.68       2219.16      3112.35 o                         
   7  87   1      20173.75      19920.39     10931.54 o                         
   9  87   1       2723.86       3712.60      7562.70 o                         
  11  87   1        658.93          0.00      6321.57 o                         
  13  87   1       4971.61       1919.80      6078.10 o                         
   1  89   1      10449.54      24773.01     10445.32 o                         
   3  89   1       7166.83       3950.64      4881.38 o                         
   5  89   1        689.18       3770.99      5309.86 o                         
   7  89   1        943.97       3008.22      9762.76 o                         
   9  89   1       1983.40       3785.57     13028.47 o                         
  11  89   1       1117.03          0.00     13544.11 o                         
  13  89   1       3866.40      12580.72      6581.73 o                         
   1  91   1         67.01          0.00      7081.44 o                         
   3  91   1      25347.35      20502.71      9523.95 o                         
   5  91   1      27021.43      22769.67      9448.82 o                         
   7  91   1      22766.82      19360.36      7341.17 o                         
   9  91   1       5035.03        525.83     13681.62 o                         
  11  91   1       6259.45          0.00      3404.23 o                         
   1  93   1       5247.20       8456.48      5087.64 o                         
   3  93   1      11371.45      14973.30      7316.84 o                         
   5  93   1      11242.08      15400.41     10656.53 o                         
   7  93   1       6507.58          0.00     18597.37 o                         
   1  95   1       3685.39       2780.15      2303.19 o                         
   3  95   1      11005.93       9692.66      7390.82 o                         
   2   0   2      60047.86      54986.36      4569.01 o                         
   6   0   2      72113.03      75721.78      6300.60 o                         
  10   0   2     144953.58     149114.77     11197.13 o                         
  14   0   2     248971.14     303778.28     17588.45 o                         
  18   0   2     125924.30     182080.14     21747.51 o                         
  22   0   2      27295.64      40928.24     14860.91 o                         
  26   0   2       8331.87      19993.14     12128.76 o                         
  30   0   2      37860.30      32500.19     17563.26 o                         
   0   2   2      58096.46      65076.17      5899.65 o                         
   2   2   2     274700.16     259790.00      7954.76 o                         
   4   2   2     187547.12     182724.77      7264.88 o                         
   6   2   2     180168.95     176591.73      8650.18 o                         
   8   2   2     262668.53     254998.12     10932.87 o                         
  10   2   2      54673.34      52636.75      4686.48 o                         
  12   2   2       3116.42       4257.69      1508.12 o                         
  14   2   2      72167.52      59489.48      5933.96 o                         
  16   2   2     105661.25     108045.29      9458.22 o                         
  18   2   2      98988.66     110676.52     12137.03 o                         
  20   2   2      71176.98      82046.13     10824.12 o                         
  22   2   2       7759.01       2155.39      2889.32 o                         
  24   2   2       8408.43       5010.60      3767.17 o                         
  26   2   2       1429.59       7154.11      6089.74 o                         
  28   2   2       6915.85       7302.67      2822.74 o                         
  30   2   2       4935.59       5626.73      3450.77 o                         
  32   2   2       7760.74       3313.05      5269.36 o                         
   2   4   2     261556.34     241025.55      9485.25 o                         
   4   4   2     179505.42     167724.70      7336.87 o                         
   6   4   2      51858.16      52336.44      4280.45 o                         
   8   4   2      40514.02      45447.16      4158.49 o                         
  10   4   2     170721.12     179406.50      9223.32 o                         
  12   4   2      54381.12      53611.32      5179.43 o                         
  14   4   2      89127.37      89866.67      7073.68 o                         
  16   4   2      22599.84      21795.13      4440.89 o                         
  18   4   2      54072.82      63091.13      9129.18 o                         
  20   4   2      13194.39       9400.87      4735.57 o                         
  22   4   2      22178.68      21786.32      8518.53 o                         
  24   4   2        602.76       4281.31      2843.51 o                         
  26   4   2      12642.47       6642.58      4515.18 o                         
  28   4   2        708.67          0.00      7091.38 o                         
  30   4   2       1780.02          0.00      6747.96 o                         
  32   4   2        119.38       2518.77      5559.19 o                         
   0   6   2      78540.22      69894.53      6153.21 o                         
   2   6   2      33106.87      30978.51      3012.38 o                         
   4   6   2       4152.23       4653.17      1360.97 o                         
   6   6   2      42808.11      44862.31      4166.65 o                         
   8   6   2      36894.89      34209.98      3324.87 o                         
  10   6   2      16657.99      15862.41      2385.66 o                         
  12   6   2      16145.17      13929.63      2216.68 o                         
  14   6   2       9048.19      10181.83      2170.22 o                         
  16   6   2      92860.11     101731.44      8712.78 o                         
  18   6   2      23217.05      29460.41      6037.94 o                         
  20   6   2      26707.05      21025.65      6607.21 o                         
  22   6   2       2613.26          0.00      3729.44 o                         
  24   6   2       6822.68       6752.00      5071.57 o                         
  26   6   2       1206.62        494.29      5368.60 o                         
  28   6   2      32536.57      20142.37     12553.75 o                         
  30   6   2       3127.97       1821.28      4991.32 o                         
  32   6   2        130.45        539.36      7047.21 o                         
   2   8   2      75529.75      75931.55      4722.18 o                         
   4   8   2     260832.20     243844.94      9807.43 o                         
   6   8   2     614764.00     627155.69     16125.66 o                         
   8   8   2      18696.34      17848.70      1949.82 o                         
  10   8   2      21566.08      24756.84      3046.54 o                         
  12   8   2      58958.50      58021.98      5366.44 o                         
  14   8   2     147121.56     155860.34      9472.24 o                         
  16   8   2      77157.49      82966.55      7495.93 o                         
  18   8   2      43082.59      47133.89      7736.11 o                         
  20   8   2       1992.61       1412.85      2898.23 o                         
  22   8   2       5421.72       6675.76      4328.48 o                         
  24   8   2        407.78          0.00      3065.92 o                         
  26   8   2      28964.39      20225.95      9467.87 o                         
  28   8   2       2756.06       1958.96      3701.80 o                         
  30   8   2       3268.02       3477.31      4274.20 o                         
  32   8   2       2334.39       5388.83      4488.41 o                         
   0  10   2     266233.72     253181.72     18757.67 o                         
   2  10   2     399863.03     443622.19     15450.12 o                         
   4  10   2      36712.58      39493.19      3921.11 o                         
   6  10   2      15785.55      17758.24      2160.66 o                         
   8  10   2     177358.69     186145.75      7285.76 o                         
  10  10   2     598938.88     657103.81     19844.12 o                         
  12  10   2     153748.42     153469.83      8649.16 o                         
  14  10   2      22832.03      29466.23      3995.04 o                         
  16  10   2       6754.48      10476.15      2758.19 o                         
  18  10   2       8383.61       2581.20      2049.78 o                         
  20  10   2       1518.58       1316.43      3488.24 o                         
  22  10   2      45439.34      42595.84     10219.78 o                         
  24  10   2      34608.71      35271.61      9711.42 o                         
  26  10   2       6124.05        556.63      3095.15 o                         
  28  10   2      23584.08      22703.65      8533.88 o                         
  30  10   2        262.57          0.00      7072.57 o                         
  32  10   2       1039.26        608.67      5460.83 o                         
   2  12   2      91283.61      90411.88      5762.12 o                         
   4  12   2      18959.39      16500.17      2453.90 o                         
   6  12   2      28923.06      23574.99      2563.31 o                         
   8  12   2      33259.94      35954.71      3179.67 o                         
  10  12   2     137400.56     135518.97      7409.74 o                         
  12  12   2      32115.80      34405.70      4099.05 o                         
  14  12   2      48724.14      52469.57      7005.14 o                         
  16  12   2      22771.50      22333.52      3951.96 o                         
  18  12   2       7031.30      11145.62      2992.65 o                         
  20  12   2       6444.37      12414.62      4118.17 o                         
  22  12   2     148143.19     184614.05     21222.67 o                         
  24  12   2       3882.26       9078.33      3633.17 o                         
  26  12   2      10906.60      18964.94      6395.32 o                         
  28  12   2        915.62       2763.18      3553.16 o                         
  30  12   2       5139.82       5443.48      6145.21 o                         
  32  12   2        432.19          0.00      7065.92 o                         
   0  14   2     862447.75     839417.06    137538.03 o                         
   2  14   2      36696.88      42026.49      3710.71 o                         
   4  14   2     159624.53     166064.19      8094.81 o                         
   6  14   2      31389.13      30770.40      3082.01 o                         
   8  14   2       1829.47       1614.36       933.60 o                         
  10  14   2      65213.75      54244.45      4920.22 o                         
  12  14   2     110166.47     119605.10      7722.24 o                         
  14  14   2      30147.73      39855.57      6268.28 o                         
  16  14   2      89801.77      94373.80      9046.86 o                         
  18  14   2      10085.88      12272.19      3373.58 o                         
  20  14   2       1139.70       2653.84      1777.16 o                         
  22  14   2        556.68          0.00      2490.99 o                         
  24  14   2      28792.57      29254.93      9224.45 o                         
  26  14   2        953.92          0.00      4198.33 o                         
  28  14   2       1079.94          0.00      6861.81 o                         
  30  14   2       4203.87          0.00      4292.24 o                         
  32  14   2        438.22          0.00      9466.72 o                         
   2  16   2     384623.31     396098.78     14426.82 o                         
   4  16   2     114935.93     104772.70      5796.40 o                         
   6  16   2      57912.70      58024.18      4221.15 o                         
   8  16   2      87748.36      87416.45      6011.71 o                         
  10  16   2      24105.02      32729.04      4639.28 o                         
  12  16   2      13326.05      13495.14      2147.18 o                         
  14  16   2      79877.33      81184.61      8395.02 o                         
  16  16   2      53615.59      62410.96      7428.03 o                         
  18  16   2      53748.95      61638.67      8140.40 o                         
  20  16   2      14401.76      13640.12      4175.25 o                         
  22  16   2      14362.46      17664.61      6090.04 o                         
  24  16   2        360.76         54.08      4592.97 o                         
  26  16   2      14896.38       9997.57      6468.18 o                         
  28  16   2        306.88        323.77      3243.17 o                         
  30  16   2        961.92       1662.78      5428.14 o                         
  32  16   2        678.17          0.00      4465.93 o                         
   0  18   2      56512.71      54272.20      6981.72 o                         
   2  18   2     104160.53     125049.36      6733.81 o                         
   4  18   2       4399.07       6739.73      1535.37 o                         
   6  18   2      46428.09      47935.80      4042.08 o                         
   8  18   2      79215.00      83177.60      6519.24 o                         
  10  18   2      51540.17      56800.37      5332.03 o                         
  12  18   2      11515.83      11933.48      2891.17 o                         
  14  18   2      50984.91      58150.16      7088.28 o                         
  16  18   2      26470.89      28044.70      5097.34 o                         
  18  18   2       7097.64       5996.75      2549.30 o                         
  20  18   2      64698.98      70071.72     11026.86 o                         
  22  18   2      10005.97      12183.06      5441.00 o                         
  24  18   2      53563.18      57280.36     12416.10 o                         
  26  18   2       3077.58        924.30      3187.03 o                         
  28  18   2       5012.98       1433.81      3258.00 o                         
  30  18   2        670.04       6011.01      6604.43 o                         
  32  18   2       3628.05       1639.35      8454.80 o                         
   2  20   2     287456.94     317987.56     11779.37 o                         
   4  20   2     137753.55     133248.27      6771.69 o                         
   6  20   2     403460.25     432476.09     13901.57 o                         
   8  20   2     270269.56     274611.59     11732.97 o                         
  10  20   2     177915.00     194781.83     10353.83 o                         
  12  20   2     109209.63     115806.17      9869.86 o                         
  14  20   2      84754.66      75331.17      8204.11 o                         
  16  20   2       7645.85      12470.12      3211.34 o                         
  18  20   2      16628.44      14809.35      4211.63 o                         
  20  20   2      16808.49      11118.12      3884.75 o                         
  22  20   2      28124.52      36579.61     10421.37 o                         
  24  20   2      35885.99      31978.81      9571.69 o                         
  26  20   2      16986.95      15338.26      5636.86 o                         
  28  20   2       1196.07          0.00      5987.34 o                         
  30  20   2       2210.85        938.12      7200.56 o                         
  32  20   2       1665.57       2920.92      6291.00 o                         
   0  22   2     120939.19     117887.44      9598.81 o                         
   2  22   2     437897.19     462450.06     13296.34 o                         
   4  22   2     101396.78      98407.42      5931.56 o                         
   6  22   2      15778.24      22298.59      2783.57 o                         
   8  22   2     231334.66     235678.83     10964.17 o                         
  10  22   2     168648.70     185949.09     10584.04 o                         
  12  22   2       8624.55       6713.99      1673.42 o                         
  14  22   2      45721.45      41694.50      6484.76 o                         
  16  22   2      33317.52      37235.48      6013.46 o                         
  18  22   2      88305.75      90871.77     11660.35 o                         
  20  22   2       9860.51      12073.87      3807.47 o                         
  22  22   2      21803.48      26881.85     10834.74 o                         
  24  22   2      11165.72      15724.79      7337.26 o                         
  26  22   2        612.64          0.00      5717.27 o                         
  28  22   2       4636.97       2943.64      5189.98 o                         
  30  22   2      11215.26       2488.46      7666.62 o                         
  32  22   2       2891.36       9209.70      5901.54 o                         
   2  24   2      47454.34      49610.10      4159.45 o                         
   4  24   2      57489.48      56192.56      4450.22 o                         
   6  24   2      73177.20      79504.09      5730.69 o                         
   8  24   2      36308.54      44252.53      4531.77 o                         
  10  24   2      63060.66      62139.93      6162.63 o                         
  12  24   2       4426.65       4998.69      3246.79 o                         
  14  24   2      47392.78      44094.89      6527.61 o                         
  16  24   2      31337.50      33911.48      5599.77 o                         
  18  24   2      13252.13       9052.72      3599.37 o                         
  20  24   2      11229.62       9218.79      3396.49 o                         
  22  24   2      37095.42      36493.34     10438.53 o                         
  24  24   2       2782.51        760.05      4089.11 o                         
  26  24   2       7196.96       7971.22      8722.73 o                         
  28  24   2       5700.88       1963.59      4465.56 o                         
  30  24   2       8771.00       7622.51      8374.21 o                         
   0  26   2     224723.20     217964.28     13391.02 o                         
   2  26   2      24130.63      21389.34      2341.92 o                         
   4  26   2      77826.05      72543.51      5135.37 o                         
   6  26   2       9323.72      10396.45      1764.75 o                         
   8  26   2     147649.00     137658.47      8235.19 o                         
  10  26   2      18638.51      26804.18      3953.46 o                         
  12  26   2      84869.61      88937.45     10171.09 o                         
  14  26   2       6138.57       5133.10      2293.61 o                         
  16  26   2      16076.06      22106.23      5265.18 o                         
  18  26   2      28577.58      21013.27      5084.61 o                         
  20  26   2       9897.87       2765.13      3571.68 o                         
  22  26   2       8574.63       5349.61      3574.34 o                         
  24  26   2       1046.86       2412.62      4589.68 o                         
  26  26   2        977.47       3667.32      6539.96 o                         
  28  26   2       1131.25          0.00      5510.17 o                         
  30  26   2       3943.84       1583.45      6583.58 o                         
   2  28   2      60611.31      61485.82      4033.03 o                         
   4  28   2     127403.85     127004.08      6701.79 o                         
   6  28   2     284681.12     313543.62     12554.54 o                         
   8  28   2      36749.09      43917.40      4785.15 o                         
  10  28   2      93207.58     105921.92      8576.21 o                         
  12  28   2      17277.90      15599.37      4539.98 o                         
  14  28   2      26396.53      27609.15      6122.18 o                         
  16  28   2      52512.82      44232.49      7596.02 o                         
  18  28   2      79453.70      85569.62     11060.71 o                         
  20  28   2      24404.80      18649.59      5145.68 o                         
  22  28   2      26361.00      24594.75      8086.03 o                         
  24  28   2      16095.26       8173.31      7227.50 o                         
  26  28   2       3321.72          0.00      2807.93 o                         
  28  28   2        535.85          0.00      5635.81 o                         
  30  28   2       6536.52       4621.99      6510.04 o                         
   0  30   2      73748.14      74050.03      8061.04 o                         
   2  30   2      26682.79      25457.82      3039.31 o                         
   4  30   2      13552.50      15797.20      2568.38 o                         
   6  30   2      24801.62      25474.24      3415.94 o                         
   8  30   2      97166.14      96562.91      6984.76 o                         
  10  30   2      38354.33      39098.45      5605.36 o                         
  12  30   2      10533.70      10369.44      3112.22 o                         
  14  30   2      48855.78      51193.42      8507.95 o                         
  16  30   2     155830.62     200901.59     15807.00 o                         
  18  30   2      29622.40      28297.41      6454.27 o                         
  20  30   2       4975.48       1849.66      1774.46 o                         
  22  30   2      17276.42      15884.18      6617.33 o                         
  24  30   2        980.52          0.00      4025.93 o                         
  26  30   2       6587.34       6783.38      4170.05 o                         
  28  30   2      31746.73       3157.83      7374.51 o                         
  30  30   2       2469.60       7599.15      6499.88 o                         
   2  32   2     228264.47     238769.89      9630.59 o                         
   4  32   2     320407.19     321963.12     11448.00 o                         
   6  32   2     106193.98     104644.05      7367.78 o                         
   8  32   2       4745.11       7258.71      1941.93 o                         
  10  32   2      18454.89      15222.26      3354.47 o                         
  12  32   2       9837.11      14556.47      3857.67 o                         
  14  32   2      64293.90      61327.66      9228.13 o                         
  16  32   2     110767.70     106620.72     11518.68 o                         
  18  32   2      52774.48      46610.54      8008.90 o                         
  20  32   2      26107.13      30788.09      7392.58 o                         
  22  32   2       8280.95       9275.64      4085.91 o                         
  24  32   2       2075.68          0.00      4961.82 o                         
  26  32   2        107.66          0.00      8242.27 o                         
  28  32   2       4222.84       3509.54      5967.27 o                         
  30  32   2       2259.38          0.00      2810.46 o                         
   0  34   2     375383.81     402326.66     19351.20 o                         
   2  34   2     119776.59     123306.62      7578.21 o                         
   4  34   2      28756.23      28206.73      3302.54 o                         
   6  34   2      22574.83      19597.37      3557.59 o                         
   8  34   2       2228.93       5420.64      1947.86 o                         
  10  34   2      87534.00      97652.12      8756.25 o                         
  12  34   2     156059.83     154416.33     15398.96 o                         
  14  34   2      70393.55      77606.81      9136.42 o                         
  16  34   2      14745.92      26964.43      6113.49 o                         
  18  34   2      24869.17      16486.39      4198.96 o                         
  20  34   2      23172.36      23013.90      5668.16 o                         
  22  34   2      13254.04      12549.52      7957.33 o                         
  24  34   2        409.17       1533.72      5979.71 o                         
  26  34   2        595.80          0.00      6553.13 o                         
  28  34   2       2184.30       2519.55      3979.31 o                         
  30  34   2       1870.95          0.00      6410.56 o                         
   2  36   2      41209.38      44052.39      4892.49 o                         
   4  36   2       1963.94       2528.95      1735.68 o                         
   6  36   2       2624.72       5746.13      1433.78 o                         
   8  36   2      40071.66      42791.07      5294.15 o                         
  10  36   2      20759.11      25348.98      4639.83 o                         
  12  36   2       6500.96       9612.43      3617.49 o                         
  14  36   2      59415.68      66183.59      9232.49 o                         
  16  36   2      12454.08      12026.11      3631.62 o                         
  18  36   2      13349.51       9800.13      4716.87 o                         
  20  36   2      12858.33       8783.34      4080.81 o                         
  22  36   2       9945.07       6682.46      3989.94 o                         
  24  36   2       8496.26       2729.03      2790.76 o                         
  26  36   2      17513.42       4719.13      6278.78 o                         
  28  36   2        326.32       2948.98      9119.67 o                         
  30  36   2       5014.39          0.00      3890.00 o                         
   0  38   2      22131.20      23968.86      4537.72 o                         
   2  38   2      56413.46      62744.95      6203.20 o                         
   4  38   2      97064.61      95690.67      7311.28 o                         
   6  38   2      17648.75      20430.14      3623.89 o                         
   8  38   2     127122.35     128916.11     10862.04 o                         
  10  38   2     117446.69     116813.63     11874.01 o                         
  12  38   2      49121.50      50290.91      7116.68 o                         
  14  38   2      40809.20      36760.64      6875.49 o                         
  16  38   2       9204.52       8062.47      3824.87 o                         
  18  38   2       2237.64       2074.98      2988.36 o                         
  20  38   2      10826.64      10928.27      5042.95 o                         
  22  38   2       4428.22       1771.26      6308.21 o                         
  24  38   2       7529.03       1618.96      6410.78 o                         
  26  38   2       5286.98       2793.33      2903.88 o                         
  28  38   2       8220.27       2928.10      3721.30 o                         
  30  38   2       2499.24       4457.23      3178.87 o                         
   2  40   2      33135.51      26800.56      4114.65 o                         
   4  40   2     149038.81     143457.23      8939.87 o                         
   6  40   2     110578.70     115345.16      8733.45 o                         
   8  40   2      66208.24      66247.21      6611.77 o                         
  10  40   2     101505.48     108219.90      9122.22 o                         
  12  40   2     104319.52     110081.61     10190.18 o                         
  14  40   2      84113.94      89732.18     11327.60 o                         
  16  40   2       8815.12       3687.03      3278.82 o                         
  18  40   2        640.88        682.75      1542.82 o                         
  20  40   2       8960.81       6039.00      3950.19 o                         
  22  40   2       6926.24       2574.19      5022.57 o                         
  24  40   2       5797.80       1936.16      5406.51 o                         
  26  40   2      34384.45      24262.74      9272.47 o                         
  28  40   2        754.28          0.00      5944.16 o                         
   0  42   2      70972.77      69525.16      8098.71 o                         
   2  42   2      24182.55      26411.02      4240.10 o                         
   4  42   2      11804.27      17321.26      3320.35 o                         
   6  42   2      46868.70      41098.35      5159.65 o                         
   8  42   2     102426.64      89888.38      7649.44 o                         
  10  42   2      29127.36      33191.34      4987.53 o                         
  12  42   2       8681.75      15906.39      4052.35 o                         
  14  42   2        481.49       3252.96      1944.42 o                         
  16  42   2      44868.59      49116.43      8528.35 o                         
  18  42   2      26227.96      25358.65      5655.88 o                         
  20  42   2      14869.49      19386.56      5407.82 o                         
  22  42   2       1149.50       1030.21      3897.48 o                         
  24  42   2      32757.00      40292.17     11683.93 o                         
  26  42   2       7163.13          0.00      3717.77 o                         
  28  42   2       6690.87       6317.49      7216.58 o                         
   2  44   2     104441.84     104136.77      9869.71 o                         
   4  44   2     149035.84     150258.27     11452.84 o                         
   6  44   2      64653.32      50284.18      7373.10 o                         
   8  44   2      19007.78      15773.73      3034.94 o                         
  10  44   2      20798.25      19967.64      3744.73 o                         
  12  44   2      58510.16      59557.69      7620.95 o                         
  14  44   2      39833.05      34791.11      6934.07 o                         
  16  44   2       1779.91       7487.50      3201.77 o                         
  18  44   2       2215.32       5468.62      2096.93 o                         
  20  44   2       3922.74        975.32      4941.98 o                         
  22  44   2      14624.37       6744.47      4847.72 o                         
  24  44   2        826.97          0.00      3427.72 o                         
  26  44   2        988.20       1328.95      1957.16 o                         
  28  44   2       1903.17        733.34      4129.69 o                         
   0  46   2      46901.41      43186.92      8882.86 o                         
   2  46   2      64943.66      68294.71      7825.31 o                         
   4  46   2      85423.28      80926.03      8536.22 o                         
   6  46   2      43881.90      36811.76      6146.85 o                         
   8  46   2      80472.92      70246.09      7888.36 o                         
  10  46   2      72912.29      68692.11      8012.78 o                         
  12  46   2       7540.03      10496.72      2698.44 o                         
  14  46   2       2917.88       3266.07      1919.29 o                         
  16  46   2      16045.26      18396.80      5794.92 o                         
  18  46   2      11786.71      10175.40      3879.09 o                         
  20  46   2      52560.94      50344.09     12780.40 o                         
  22  46   2      12085.37       4597.10      3064.43 o                         
  24  46   2      11347.16       5818.82      5109.09 o                         
  26  46   2       1439.54       2968.63      2531.88 o                         
  28  46   2       3650.90        737.48      4645.75 o                         
   2  48   2       2929.14       2286.97      2213.90 o                         
   4  48   2      46860.78      39547.49      6558.88 o                         
   6  48   2      14518.57      13733.93      4223.01 o                         
   8  48   2        947.00        217.67      2478.65 o                         
  10  48   2      11135.66       7890.33      3627.83 o                         
  12  48   2      27300.57      27333.21      5035.21 o                         
  14  48   2       3060.69       3026.67      2141.79 o                         
  16  48   2        106.44          0.00      2849.76 o                         
  18  48   2      19796.35       7667.85      6836.76 o                         
  20  48   2       9898.08      11222.11      5205.10 o                         
  22  48   2      34645.95      40422.63      9697.02 o                         
  24  48   2       5035.93       3364.73      3865.48 o                         
  26  48   2        684.46          0.00      4602.94 o                         
   0  50   2     257823.36     227814.38     40047.95 o                         
   2  50   2      26784.35      20393.73      4645.36 o                         
   4  50   2      46445.12      44764.35      7699.52 o                         
   6  50   2      77477.83      78892.07      9817.58 o                         
   8  50   2     110879.69     120772.01     10825.92 o                         
  10  50   2      21098.05      22551.96      4458.24 o                         
  12  50   2      74873.03      82458.43      9470.14 o                         
  14  50   2       5775.59       3988.18      3089.00 o                         
  16  50   2       8907.36       7976.35      4371.92 o                         
  18  50   2      12271.60       2738.92      4574.72 o                         
  20  50   2      28740.64      24309.94      8500.89 o                         
  22  50   2      10444.54      10310.89      6487.42 o                         
  24  50   2       6378.13        499.32      3496.08 o                         
  26  50   2       1515.73          0.00      7450.18 o                         
   2  52   2      89992.80      81385.19      9607.37 o                         
   4  52   2     199720.06     204832.28     15554.17 o                         
   6  52   2        992.44       3936.69      1653.51 o                         
   8  52   2      62650.39      56397.10      8363.76 o                         
  10  52   2      10110.16       7737.92      3742.46 o                         
  12  52   2      27784.11      28276.10      5475.10 o                         
  14  52   2      18924.24      18061.37      4033.15 o                         
  16  52   2      45729.62      38433.71      8641.74 o                         
  18  52   2      16612.50      11418.58      6422.31 o                         
  20  52   2        568.58          0.00      3124.74 o                         
  22  52   2      10238.44       7065.59      7935.55 o                         
  24  52   2       2827.30       2560.51      3887.42 o                         
  26  52   2       2113.96          0.00      6306.03 o                         
   0  54   2      38637.81      36094.71     14231.63 o                         
   2  54   2       7162.63       8233.38      4384.03 o                         
   4  54   2      16927.08      13137.71      3859.81 o                         
   6  54   2      29028.30      32315.96      6531.25 o                         
   8  54   2      34708.46      28942.52      6479.45 o                         
  10  54   2      18076.30      23918.91      5036.29 o                         
  12  54   2       1394.01       1401.28      2825.30 o                         
  14  54   2      28391.70      32468.74      6523.44 o                         
  16  54   2      26614.01      28567.36      6914.50 o                         
  18  54   2       3205.16          0.00      5823.34 o                         
  20  54   2      11725.04       8877.38      6388.29 o                         
  22  54   2       1618.32          0.00      4740.19 o                         
  24  54   2       6792.01       9253.78      7417.86 o                         
  26  54   2       6016.20        837.31      6373.82 o                         
   2  56   2      25226.50      15626.34      5246.33 o                         
   4  56   2       6454.16       2428.55      2962.65 o                         
   6  56   2      66965.96      57031.20      8394.37 o                         
   8  56   2        134.27        465.93      1937.27 o                         
  10  56   2      35986.68      35519.38      6292.27 o                         
  12  56   2      21141.87      20487.63      5027.29 o                         
  14  56   2       8459.90       6201.52      2915.18 o                         
  16  56   2      11284.52      15380.76      5710.42 o                         
  18  56   2       2846.43          0.00      3496.66 o                         
  20  56   2       1065.81          0.00      8528.45 o                         
  22  56   2       2011.92          0.00      9518.42 o                         
  24  56   2       2472.53       6157.20      9649.93 o                         
   0  58   2      34344.85      26056.95     12444.08 o                         
   2  58   2      26255.32      18867.35      8302.49 o                         
   4  58   2      21472.34      18578.26      5303.75 o                         
   6  58   2      12055.24      16327.15      4838.45 o                         
   8  58   2      47987.21      52161.96      8888.24 o                         
  10  58   2      21264.52      18157.50      5085.12 o                         
  12  58   2      21277.37      29575.52      5736.14 o                         
  14  58   2      18363.30      25476.10      8475.70 o                         
  16  58   2      15400.86      19891.21      6793.00 o                         
  18  58   2       1529.15          0.00      5080.82 o                         
  20  58   2       6560.36       8055.52     11689.85 o                         
  22  58   2      14410.58      10059.82     20419.29 o                         
  24  58   2       9184.81       8409.60      8170.76 o                         
   2  60   2       2706.82       3398.92      9762.76 o                         
   4  60   2      29234.74      21623.72      5028.22 o                         
   6  60   2       7345.74       4317.70      3631.99 o                         
   8  60   2        530.81       4243.63      3304.52 o                         
  10  60   2       4210.78       1921.98      2165.99 o                         
  12  60   2      49510.00      44478.68      7948.28 o                         
  14  60   2      21236.29       9279.67      6690.10 o                         
  16  60   2       2888.33       1791.56      3461.16 o                         
  18  60   2       2208.00        403.42      3869.69 o                         
  20  60   2      17974.18      24327.19     13168.34 o                         
  22  60   2         75.13          0.00     16901.55 o                         
  24  60   2       3349.01       5767.27      7296.03 o                         
   0  62   2     293901.31     291989.06     45376.21 o                         
   2  62   2       4642.19      17025.03      8188.34 o                         
   4  62   2      18672.82      14456.87      4739.92 o                         
   6  62   2       9441.95       7817.82      3955.28 o                         
   8  62   2      34673.46      32281.48      6819.04 o                         
  10  62   2       2164.01        557.81      5160.21 o                         
  12  62   2      49959.97      46741.28      8436.60 o                         
  14  62   2      12073.50        976.32      4465.56 o                         
  16  62   2      24828.84      25010.96     15308.57 o                         
  18  62   2      11342.11       5445.80      4702.21 o                         
  20  62   2       9827.05          0.00      7890.51 o                         
  22  62   2        590.56          0.00     24200.65 o                         
   2  64   2      43118.91      45716.68     12568.65 o                         
   4  64   2      84466.87      85280.14     17629.65 o                         
   6  64   2      10545.98      10379.85      6490.44 o                         
   8  64   2      20961.31      10210.22      5547.30 o                         
  10  64   2       3252.90       6503.50      3286.67 o                         
  12  64   2       1483.53       6226.58     11707.02 o                         
  14  64   2      11710.51       9039.24      5765.33 o                         
  16  64   2      73510.92      85303.44     14861.44 o                         
  18  64   2       4834.49       5813.16      5675.83 o                         
  20  64   2         56.52       3273.50      4576.89 o                         
  22  64   2        733.99       1661.97      8439.72 o                         
   0  66   2      56828.89      42626.14     17600.47 o                         
   2  66   2        909.56          0.00      9522.13 o                         
   4  66   2       3875.11       2532.82      3231.34 o                         
   6  66   2       6010.18       4258.63      3840.38 o                         
   8  66   2      10200.00       3154.86      3768.08 o                         
  10  66   2       1361.04          0.00      3495.15 o                         
  12  66   2       1920.45       2011.35      2961.80 o                         
  14  66   2       5816.65       5482.01      1421.35 o                         
  16  66   2      38959.88      33062.11      9719.29 o                         
  18  66   2       6211.70      10765.75      5716.87 o                         
  20  66   2        836.40          0.00      8078.07 o                         
  22  66   2       8184.71       4126.42      9229.21 o                         
   2  68   2       7809.98       5719.06      7047.06 o                         
   4  68   2       5967.56          0.00      6875.18 o                         
   6  68   2      49517.89      51564.19     11460.48 o                         
   8  68   2      18527.37      14390.83      4627.07 o                         
  10  68   2       8364.96      11616.87      4809.03 o                         
  12  68   2      19432.12      13726.48      7270.88 o                         
  14  68   2       2617.45       4481.03      3473.22 o                         
  16  68   2       7035.95          0.00      7516.84 o                         
  18  68   2       5396.04       5547.67      3146.71 o                         
  20  68   2       2193.53       2803.59      7868.41 o                         
   0  70   2      18359.07      23650.63     13612.86 o                         
   2  70   2       5123.04          0.00      2784.45 o                         
   4  70   2      12632.98      17977.67      7877.16 o                         
   6  70   2        447.06      13337.86      9831.51 o                         
   8  70   2      61364.40      49754.89     10179.32 o                         
  10  70   2      12176.08       5561.68      5031.20 o                         
  12  70   2      17235.18      28108.16      8502.55 o                         
  14  70   2      17736.50       5172.99     14467.12 o                         
  16  70   2       5857.96       7618.47      3072.53 o                         
  18  70   2       3876.03       2385.07      7351.70 o                         
  20  70   2       1528.69       6555.51      4435.79 o                         
   2  72   2       5067.29          0.00      6039.61 o                         
   4  72   2      31767.70      26038.38      9106.41 o                         
   6  72   2      19816.40      18280.80      8887.32 o                         
   8  72   2       7701.12      23032.04      8355.34 o                         
  10  72   2      16439.20      13085.26      7604.83 o                         
  12  72   2      11367.00          0.00      4683.88 o                         
  14  72   2       2756.48          0.00      3053.26 o                         
  16  72   2       8193.33       5019.03      3296.06 o                         
  18  72   2         88.76       2594.44      3716.22 o                         
   0  74   2       7081.12       3300.09      8662.73 o                         
   2  74   2      22739.02      24273.17     10622.16 o                         
   4  74   2      20193.76       8495.99     13681.62 o                         
   6  74   2      12479.97      19916.68      8826.05 o                         
   8  74   2      52568.60      53174.57     19015.35 o                         
  10  74   2      13539.16       5999.15      3582.37 o                         
  12  74   2       8866.99       8949.40      4888.91 o                         
  14  74   2       1128.09          0.00      6132.71 o                         
  16  74   2        834.97       6675.90      6498.88 o                         
  18  74   2       3044.92       7596.64      5926.29 o                         
   2  76   2       2790.62          0.00     13681.62 o                         
   4  76   2      17839.73      10562.42      5175.75 o                         
   6  76   2      36383.31      33887.77     12303.23 o                         
   8  76   2      38248.51      38859.50     11759.42 o                         
  10  76   2       5763.99          0.00      3162.58 o                         
  12  76   2       7805.55       3659.75      3641.91 o                         
  14  76   2       1337.00        407.55      4247.25 o                         
  16  76   2       2310.74        591.84      3979.31 o                         
   0  78   2      11581.91      12719.09      9694.01 o                         
   2  78   2       3686.75      10868.63      8078.34 o                         
   4  78   2       1884.38       5203.95      9522.13 o                         
   6  78   2        297.39          0.00      4757.79 o                         
   8  78   2       8220.00       7513.59      4778.25 o                         
  10  78   2       2337.68        418.82      6107.78 o                         
  12  78   2         64.37      10816.04      6109.20 o                         
  14  78   2       8724.23          0.00      5547.22 o                         
  16  78   2       2664.23       3983.15      4933.29 o                         
   2  80   2      20452.59      27390.04     11560.98 o                         
   4  80   2      40607.70      27155.31     10071.77 o                         
   6  80   2       6707.47       3894.16      8525.23 o                         
   8  80   2        324.38       1479.11      4232.72 o                         
  10  80   2       4834.87       8638.22     10037.77 o                         
  12  80   2       2596.19       3280.16      3250.02 o                         
  14  80   2       3974.84          0.00      4991.51 o                         
   0  82   2      58018.47      54038.95     21450.57 o                         
   2  82   2      12628.82        931.19      7665.83 o                         
   4  82   2       2120.87        250.41      7047.06 o                         
   6  82   2       1382.67          0.00      8181.47 o                         
   8  82   2       3468.04      20117.41     18838.00 o                         
  10  82   2       5172.34        916.14      3694.99 o                         
  12  82   2      15020.67       7509.11      3026.75 o                         
   2  84   2      16095.91      17939.25      8629.19 o                         
   4  84   2      17722.63      20940.65     10317.17 o                         
   6  84   2       1431.93       3523.59     11687.81 o                         
   8  84   2        789.37       2276.45      6968.19 o                         
  10  84   2       5912.48       8593.16      8124.62 o                         
   0  86   2      17561.35      11137.80     11000.29 o                         
   2  86   2       4741.45        345.99     27431.98 o                         
   4  86   2       2341.41          0.00     11997.20 o                         
   6  86   2       2621.30          0.00      7390.82 o                         
   8  86   2        629.85          0.00     18975.51 o                         
   2  88   2       9149.80      13669.56      7792.67 o                         
   4  88   2       2002.45       3467.72     14816.02 o                         
   6  88   2        734.69      11047.26      7747.48 o                         
   1   1   3      13263.40      15619.66      2912.82 o                         
   3   1   3      40933.10      49279.27      5829.08 o                         
   5   1   3       1805.93        865.74      2346.73 o                         
   7   1   3      56470.74      52914.67      6949.12 o                         
   9   1   3      54396.88      51400.46      7211.83 o                         
  11   1   3      22166.34      21039.40      3852.26 o                         
  13   1   3      38206.77      25643.45      7283.40 o                         
  15   1   3        119.95          0.00      1926.80 o                         
  17   1   3       2149.16          0.00      2997.31 o                         
  19   1   3       6276.24      10244.96      5595.90 o                         
  21   1   3       3756.92       3411.86      3224.68 o                         
  23   1   3       4669.16       8144.92      3827.36 o                         
  25   1   3       6574.14       4831.83      3373.98 o                         
  27   1   3       2017.78          0.00      6394.81 o                         
   1   3   3      20709.79      21098.22      3774.99 o                         
   3   3   3       7267.46      11016.14      2328.19 o                         
   5   3   3       8234.80       9788.17      3265.05 o                         
   7   3   3       5895.33       4880.38      2119.85 o                         
   9   3   3       9403.29       6553.28      2271.94 o                         
  11   3   3      43625.79      34404.98      6498.42 o                         
  13   3   3      19329.71      19593.38      6112.27 o                         
  15   3   3       6074.26       8958.57      3482.61 o                         
  17   3   3       2966.45        571.73      2567.55 o                         
  19   3   3       5321.65        992.33      1818.94 o                         
  21   3   3       6122.39      14221.02      5441.94 o                         
  23   3   3      12969.08       3061.19     12169.08 o                         
  25   3   3      13911.38      13285.80      6459.90 o                         
  27   3   3       2735.09       1511.77      7531.59 o                         
   1   5   3       7529.64      13140.86      2655.52 o                         
   3   5   3      24698.62      34138.27      4194.00 o                         
   5   5   3      38060.73      37763.00      5474.35 o                         
   7   5   3      58923.56      56297.06      7647.75 o                         
   9   5   3      25096.84      24712.70      4810.91 o                         
  11   5   3      21632.04      21036.23      5036.97 o                         
  13   5   3      43034.42      48478.58      7862.05 o                         
  15   5   3      18250.53       5469.69      6492.11 o                         
  17   5   3       4996.83       6328.16      5438.06 o                         
  19   5   3      10370.54      11319.67      4806.16 o                         
  21   5   3        177.85        817.34      2865.69 o                         
  23   5   3       2429.85       3422.06      5684.28 o                         
  25   5   3       3186.14       2713.99      7003.58 o                         
  27   5   3       1183.89       3156.90      6628.82 o                         
   1   7   3      60336.54      70389.45      6574.99 o                         
   3   7   3     117123.20     128085.59      8337.48 o                         
   5   7   3     129526.50     140163.30      9921.81 o                         
   7   7   3      28412.34      27011.70      5157.47 o                         
   9   7   3       3974.46       3817.18      2544.11 o                         
  11   7   3       1799.10       3973.08      2197.48 o                         
  13   7   3      38093.98      25299.85      5549.55 o                         
  15   7   3      37024.66      28502.10      7922.41 o                         
  17   7   3       9730.35       7290.69      3469.59 o                         
  19   7   3       2009.88          0.00      4168.14 o                         
  21   7   3      26619.21      25994.67      9084.09 o                         
  23   7   3        771.21       2633.35      5195.75 o                         
  25   7   3       2316.36       3439.99      5105.13 o                         
  27   7   3       3458.15        268.52      3599.03 o                         
   1   9   3       2127.06       3834.30      1318.80 o                         
   3   9   3       4247.28       7743.18      1654.71 o                         
   5   9   3       3180.58       8024.55      2792.91 o                         
   7   9   3      18533.42      14175.86      3169.76 o                         
   9   9   3       3085.72       1993.38      2963.79 o                         
  11   9   3       8823.01       6993.19      3088.49 o                         
  13   9   3      16478.75      11916.34      4136.07 o                         
  15   9   3      21784.49      15959.47      5025.81 o                         
  17   9   3      15200.85      19461.47      6470.56 o                         
  19   9   3      17651.06      13389.62      6214.49 o                         
  21   9   3        331.21          0.00      1512.12 o                         
  23   9   3       4825.37       8744.29      4798.18 o                         
  25   9   3       5661.79          0.00      5398.27 o                         
  27   9   3        309.21        877.27     10115.79 o                         
   1  11   3     138281.19     166728.05     10768.77 o                         
   3  11   3      34339.84      34306.00      4494.18 o                         
   5  11   3      75227.24      80300.17      7470.33 o                         
   7  11   3      23021.06      19033.65      3841.13 o                         
   9  11   3      36199.14      37408.77      5953.96 o                         
  11  11   3      61839.37      59560.07      7908.70 o                         
  13  11   3       2806.99       5465.78      2920.53 o                         
  15  11   3       2670.05       1903.48      3144.54 o                         
  17  11   3      25985.41      39644.79      9895.28 o                         
  19  11   3       8171.09       8504.78      4438.61 o                         
  21  11   3       4551.06       2747.83      2679.99 o                         
  23  11   3       3927.87       1032.77      5152.83 o                         
  25  11   3       4725.50       3278.41      6584.33 o                         
  27  11   3        665.32        599.30      6308.32 o                         
   1  13   3       3193.64       4959.23      1972.55 o                         
   3  13   3       3471.22       5701.27      1471.23 o                         
   5  13   3      11109.54      16305.56      3341.88 o                         
   7  13   3       1056.93          0.00      1984.04 o                         
   9  13   3       9686.51      13726.60      3490.82 o                         
  11  13   3      33701.42      37827.79      6738.09 o                         
  13  13   3      19195.70      15613.46      6572.00 o                         
  15  13   3      30441.81      26799.95      6013.46 o                         
  17  13   3       3989.07          0.00      2747.77 o                         
  19  13   3      12288.81      16196.23      5942.18 o                         
  21  13   3      10562.57       8436.01      4371.08 o                         
  23  13   3       1280.29       6416.92      4620.46 o                         
  25  13   3        991.79       2427.69      1815.06 o                         
  27  13   3       3757.43       6529.35      5728.08 o                         
   1  15   3        513.40        946.70      1273.45 o                         
   3  15   3       4515.14       1894.23      1552.80 o                         
   5  15   3      15800.63      13218.86      2896.01 o                         
   7  15   3      25281.97      21270.20      4139.46 o                         
   9  15   3      17737.51      14438.20      3041.20 o                         
  11  15   3       3264.74       6121.61      2546.35 o                         
  13  15   3       9632.75       3046.11      2362.10 o                         
  15  15   3      12329.60      16164.42      5544.11 o                         
  17  15   3      18044.55      17966.55      6916.66 o                         
  19  15   3       8724.55       4148.47      2780.24 o                         
  21  15   3       2936.02       1348.47      2601.68 o                         
  23  15   3       2216.66       6705.01      5372.35 o                         
  25  15   3       3206.06       8087.60      6058.59 o                         
  27  15   3       6623.27       4583.67      9377.13 o                         
   1  17   3        740.54        367.59      1242.52 o                         
   3  17   3       1651.93         71.89      2131.31 o                         
   5  17   3       7407.08       7697.63      2054.43 o                         
   7  17   3      21768.62      22953.97      3865.71 o                         
   9  17   3       2178.42       1388.41      1976.48 o                         
  11  17   3      29999.09      33049.40      6470.68 o                         
  13  17   3      22757.85      16171.01      5764.28 o                         
  15  17   3      11569.30      10122.54      5254.91 o                         
  17  17   3      17396.69      20805.07      7032.03 o                         
  19  17   3       2424.36       1468.82      4634.26 o                         
  21  17   3       2550.68       3240.29      4750.76 o                         
  23  17   3       2318.51       3902.19      6584.35 o                         
  25  17   3        316.70       2817.43      4339.85 o                         
  27  17   3        673.92          0.00      6113.15 o                         
   1  19   3      41186.65      47696.32      5428.97 o                         
   3  19   3      93140.52     105840.48      9566.34 o                         
   5  19   3     144199.59     163653.03     10932.43 o                         
   7  19   3      88363.44      96381.81      8516.70 o                         
   9  19   3       8642.89       7789.82      3090.25 o                         
  11  19   3       5961.64      12143.65      4874.88 o                         
  13  19   3      47726.68      28668.34      5719.25 o                         
  15  19   3      26390.95      11709.85      5830.42 o                         
  17  19   3       2509.71          0.00      3796.40 o                         
  19  19   3      12050.29      10986.02      6125.99 o                         
  21  19   3      10629.67      15170.70      6278.41 o                         
  23  19   3        140.05          0.00      3277.94 o                         
  25  19   3        472.21        990.68      4287.68 o                         
  27  19   3       3443.29          0.00      7150.19 o                         
   1  21   3       2890.76       2976.86      2257.81 o                         
   3  21   3       9803.42       9419.87      5116.31 o                         
   5  21   3      30352.37      32036.08      5215.67 o                         
   7  21   3        377.77       5768.92      2260.89 o                         
   9  21   3      12502.68      15695.91      3923.48 o                         
  11  21   3      13905.99      12206.50      4424.35 o                         
  13  21   3       4353.57       2093.43      3023.43 o                         
  15  21   3       2103.90       2932.18      2078.77 o                         
  17  21   3      21863.27      16868.91      6115.75 o                         
  19  21   3      30031.62      35059.40     10194.61 o                         
  21  21   3       6201.32          0.00      3502.99 o                         
  23  21   3       1787.07          0.00      3479.34 o                         
  25  21   3        944.32          0.00      3865.90 o                         
  27  21   3        751.18        953.87      5971.99 o                         
   1  23   3     134811.53     162094.95     11561.86 o                         
   3  23   3      92742.41     112366.22     10551.76 o                         
   5  23   3       3997.06       2244.08      1304.71 o                         
   7  23   3     117530.92     124778.64     10311.83 o                         
   9  23   3      38976.98      53458.43      8128.83 o                         
  11  23   3      29357.00      28846.06      5975.93 o                         
  13  23   3      22189.09      17961.46      3186.59 o                         
  15  23   3       7806.67       8419.61      4832.37 o                         
  17  23   3      14269.93      14151.05      5640.86 o                         
  19  23   3      26105.13      30472.53      9033.04 o                         
  21  23   3        806.35       1572.47      3804.35 o                         
  23  23   3      11419.88       3109.10      3282.74 o                         
  25  23   3       2958.53      10234.43      7268.14 o                         
  27  23   3        703.41       6791.26      6626.27 o                         
   1  25   3       5720.85       7022.02      2964.74 o                         
   3  25   3      10909.39       9588.45      4243.82 o                         
   5  25   3       8674.58       6166.20      2022.75 o                         
   7  25   3      27074.36      30440.80      4837.82 o                         
   9  25   3      43027.47      54075.52      7529.28 o                         
  11  25   3       5840.06       4753.28      1637.39 o                         
  13  25   3       6952.27       7119.26      3227.90 o                         
  15  25   3        951.42       2684.30      2075.15 o                         
  17  25   3       8490.80       4715.30      3918.10 o                         
  19  25   3      13023.46      10039.12      5983.46 o                         
  21  25   3       6802.32       9059.12      7263.98 o                         
  23  25   3       1983.39       3679.70      5197.43 o                         
  25  25   3        463.15       9399.45      8535.41 o                         
  27  25   3        374.24       1095.47      6677.52 o                         
   1  27   3      31593.73      40181.74      6065.25 o                         
   3  27   3       5744.77       8663.05      3225.20 o                         
   5  27   3       1253.96       2319.73      1633.40 o                         
   7  27   3      11283.03      11394.93      3297.12 o                         
   9  27   3       7911.06       6160.18      3176.11 o                         
  11  27   3       4721.72       4409.08      2389.25 o                         
  13  27   3      12767.18      15104.53      4323.65 o                         
  15  27   3       2782.16        665.74      2586.17 o                         
  17  27   3       5759.75       3717.83      4435.02 o                         
  19  27   3       5604.10       4192.66      3045.46 o                         
  21  27   3      12119.77      17951.08      7231.79 o                         
  23  27   3       5574.61      10484.92      6132.08 o                         
  25  27   3       3496.09       1962.04      5801.81 o                         
   1  29   3      10370.53      12430.79      3215.16 o                         
   3  29   3      13718.44      13280.42      3779.16 o                         
   5  29   3      59831.69      64387.62      7270.95 o                         
   7  29   3       8953.29       6966.75      2008.54 o                         
   9  29   3      11696.08      10607.26      2847.49 o                         
  11  29   3       9169.56       8148.10      3366.11 o                         
  13  29   3       3379.69       9476.13      3013.68 o                         
  15  29   3      12874.44      12144.73      4419.60 o                         
  17  29   3       7020.32       1888.20      3915.09 o                         
  19  29   3       1002.32       3496.42      4385.24 o                         
  21  29   3       5875.62          0.00      4783.44 o                         
  23  29   3         87.19       4343.15      5273.32 o                         
  25  29   3       5938.85       7145.42      9675.49 o                         
   1  31   3      42260.81      45153.04      6561.28 o                         
   3  31   3      11677.02      13567.28      3438.96 o                         
   5  31   3      24188.22      19209.08      4412.54 o                         
   7  31   3      66108.65      67521.54      7667.23 o                         
   9  31   3        768.22       5603.02      2274.88 o                         
  11  31   3      24972.97      20031.37      4364.21 o                         
  13  31   3      30527.17      27000.88      5981.95 o                         
  15  31   3      12103.51       8801.72      2783.84 o                         
  17  31   3       2138.69       3243.44      2145.89 o                         
  19  31   3       9738.45       5342.67      3935.23 o                         
  21  31   3         29.34          0.00      3764.11 o                         
  23  31   3       5508.33       2286.98      6753.19 o                         
  25  31   3       2560.70        997.99      2058.49 o                         
   1  33   3       7525.59      13259.33      3022.26 o                         
   3  33   3       1988.26       1661.33      1898.62 o                         
   5  33   3       2479.77        161.96      2622.25 o                         
   7  33   3       2513.14       2699.64      3312.79 o                         
   9  33   3      29996.59      21002.80      4155.50 o                         
  11  33   3      29202.59      38524.32      6749.54 o                         
  13  33   3      12975.61       9966.37      2328.12 o                         
  15  33   3       2207.53       4901.04      2197.46 o                         
  17  33   3         11.07       4243.00      3706.10 o                         
  19  33   3        117.44       5698.09      3664.64 o                         
  21  33   3       4914.45      15640.04      6721.03 o                         
  23  33   3      17214.69      28189.82     11072.76 o                         
  25  33   3       7320.39          0.00      5252.28 o                         
   1  35   3      56021.34      66830.52      7891.69 o                         
   3  35   3       7938.60       4039.33      1506.65 o                         
   5  35   3       4835.51       7388.86      2163.11 o                         
   7  35   3      26071.32      25296.07      5463.87 o                         
   9  35   3      43063.69      38987.07      5708.88 o                         
  11  35   3      75298.55      82442.80     10050.49 o                         
  13  35   3       2264.26       2262.99      2871.28 o                         
  15  35   3      17753.94      24889.24      6013.64 o                         
  17  35   3       1831.70       1473.95      4007.33 o                         
  19  35   3       5027.96       1683.45      3217.80 o                         
  21  35   3       9109.77       5033.46      4557.38 o                         
  23  35   3       4470.46       1298.87      6204.75 o                         
  25  35   3       1558.08          0.00      1837.55 o                         
   1  37   3     101712.87     111396.11     12190.51 o                         
   3  37   3      10799.79      10257.51      3159.34 o                         
   5  37   3      19904.56      15033.18      4410.53 o                         
   7  37   3       3293.67       1930.78      2184.95 o                         
   9  37   3      20156.66      22898.08      4205.35 o                         
  11  37   3       9931.87       8763.05      3040.33 o                         
  13  37   3      10584.02       3085.11      2059.37 o                         
  15  37   3        441.20          0.00      3298.17 o                         
  17  37   3      18321.43      27677.10      7160.07 o                         
  19  37   3       1080.88        902.68      2920.94 o                         
  21  37   3       2697.26       3243.18      3451.41 o                         
  23  37   3       6008.88       5952.14      4900.72 o                         
  25  37   3       2001.14       5724.94      6542.44 o                         
   1  39   3      15370.89      23139.98      5182.78 o                         
   3  39   3      12779.71      12339.90      3008.22 o                         
   5  39   3       8219.17       4762.65      2149.47 o                         
   7  39   3       6604.23       4744.93      1738.78 o                         
   9  39   3        508.62       3683.96      2077.43 o                         
  11  39   3       1999.93       3750.22      2141.99 o                         
  13  39   3       3958.63       8476.15      3353.52 o                         
  15  39   3      19880.45      13555.21      4675.16 o                         
  17  39   3      10319.53      10634.83      4161.80 o                         
  19  39   3       2513.03       3116.12      4222.55 o                         
  21  39   3       3487.17        122.55      3954.93 o                         
  23  39   3       2574.43       9278.60      4694.78 o                         
   1  41   3      49417.72      61352.50      9280.81 o                         
   3  41   3      89127.00     107257.18     11859.64 o                         
   5  41   3       4099.00       5256.85      2909.79 o                         
   7  41   3       2695.06        340.82      1449.78 o                         
   9  41   3       9112.84       7229.87      3042.55 o                         
  11  41   3       5748.30       4189.15      2709.46 o                         
  13  41   3      26897.02      24405.27      5368.09 o                         
  15  41   3       5848.08       4935.37      3040.85 o                         
  17  41   3        490.64        641.34      2628.90 o                         
  19  41   3       8523.46       6376.60      3822.85 o                         
  21  41   3       3157.87       6635.63      5482.85 o                         
  23  41   3         61.92          0.00      2957.19 o                         
   1  43   3       2608.43       1453.03      3356.01 o                         
   3  43   3       9579.49      13207.70      4300.34 o                         
   5  43   3       6308.92       7196.52      2771.70 o                         
   7  43   3      10882.75       9494.48      3693.56 o                         
   9  43   3       7720.83      15182.90      4674.52 o                         
  11  43   3       7810.44       3393.95      3847.84 o                         
  13  43   3      12192.22      15413.29      5211.32 o                         
  15  43   3      19861.14      16661.04      4681.75 o                         
  17  43   3       3376.51       1316.08      1982.27 o                         
  19  43   3      14898.22      18864.08      6094.60 o                         
  21  43   3       1196.51          0.00      3609.84 o                         
  23  43   3        963.23          0.00      4579.85 o                         
   1  45   3       1050.98       2520.33      3612.14 o                         
   3  45   3       4214.96       9213.81      3438.50 o                         
   5  45   3       2866.96          0.00      9509.71 o                         
   7  45   3      15340.07      16577.82      4497.99 o                         
   9  45   3        569.86        920.89      1287.32 o                         
  11  45   3       2681.78       3611.77      2599.17 o                         
  13  45   3       1568.23       2563.30      2482.60 o                         
  15  45   3      10027.14      13732.78      4644.03 o                         
  17  45   3       7565.57       3105.38      6003.19 o                         
  19  45   3       6720.22       8939.22      4338.19 o                         
  21  45   3       1964.43       2132.56      4842.65 o                         
  23  45   3       2479.69          0.00      3720.91 o                         
   1  47   3      10800.73       9771.03      3471.14 o                         
   3  47   3       7033.40       5077.11      4414.92 o                         
   5  47   3       3630.48       9773.13      5025.75 o                         
   7  47   3      34839.01      31959.95      6261.60 o                         
   9  47   3      19162.50      21376.99      4276.27 o                         
  11  47   3       5877.22      11297.22      3642.69 o                         
  13  47   3       7149.62       6381.90      3223.00 o                         
  15  47   3       3417.08       1136.25      2601.50 o                         
  17  47   3        556.84        233.03      4980.97 o                         
  19  47   3      11048.25       5926.39      3800.60 o                         
  21  47   3        767.68       2702.71      6787.66 o                         
   1  49   3      20859.43      25531.36      7013.66 o                         
   3  49   3      37784.33      42083.34      8871.42 o                         
   5  49   3       2494.06       1732.98      2634.78 o                         
   7  49   3      17654.86      27288.65      6544.82 o                         
   9  49   3      49891.45      54196.21      8858.10 o                         
  11  49   3       2692.83       1716.36      2215.65 o                         
  13  49   3       5151.06       4515.47      2995.50 o                         
  15  49   3       1374.24        280.66      3623.83 o                         
  17  49   3       1173.91          0.00      5297.73 o                         
  19  49   3       3499.01       2497.22      4187.71 o                         
  21  49   3       5014.17       3125.67      4140.97 o                         
   1  51   3       2627.93          0.00      3470.70 o                         
   3  51   3        914.85      11657.60      5103.20 o                         
   5  51   3       7434.84      10504.32      4016.61 o                         
   7  51   3      17094.46      22362.93      5493.46 o                         
   9  51   3       1178.73          0.00      3979.31 o                         
  11  51   3       2760.90       1899.16      2874.82 o                         
  13  51   3       1317.58       2988.37      1930.26 o                         
  15  51   3       3993.49       5742.82      2335.44 o                         
  17  51   3      13634.17       8755.81      4217.43 o                         
  19  51   3       7153.32       7588.63      5817.52 o                         
  21  51   3       4494.26       5251.81      8394.87 o                         
   1  53   3        782.41       1034.06      4054.18 o                         
   3  53   3      17624.64      25665.91      7341.96 o                         
   5  53   3      73825.63      86124.48     12239.98 o                         
   7  53   3      11232.38      16149.52      4756.16 o                         
   9  53   3        437.50          0.00      3002.63 o                         
  11  53   3      20624.45      15004.50      5865.03 o                         
  13  53   3       2336.48          0.00      2216.19 o                         
  15  53   3       4891.64       3619.42      2669.03 o                         
  17  53   3      16718.31      14469.50      5265.98 o                         
  19  53   3       7452.46       9385.79      4410.05 o                         
  21  53   3       1045.62          0.00      8365.49 o                         
   1  55   3        574.50          0.00      3203.33 o                         
   3  55   3       5531.55       5320.04      5244.25 o                         
   5  55   3       8215.20      14152.71      4007.22 o                         
   7  55   3      17857.40      18150.87      5244.35 o                         
   9  55   3       6986.96       7217.80      3008.74 o                         
  11  55   3        549.46       6089.79      2957.57 o                         
  13  55   3       1693.60       1156.43      2169.96 o                         
  15  55   3       3162.52       4470.56      2513.98 o                         
  17  55   3       8952.63       9516.19      4821.86 o                         
  19  55   3       1498.83        860.55      3448.02 o                         
   1  57   3       1628.10       1398.59      6634.55 o                         
   3  57   3       9363.88       6779.81      4559.87 o                         
   5  57   3       2365.02       5831.98      3090.63 o                         
   7  57   3        896.11          0.00      2991.46 o                         
   9  57   3       3473.93       7880.20      6025.29 o                         
  11  57   3        434.63          0.00      3096.43 o                         
  13  57   3         75.50       6723.30      4238.10 o                         
  15  57   3       1623.03       4306.98      2890.56 o                         
  17  57   3        815.57       2811.05      2867.38 o                         
  19  57   3       4927.61       4046.86      2824.96 o                         
   1  59   3       9017.60      21745.01     10028.10 o                         
   3  59   3      11259.92      18337.45      7222.70 o                         
   5  59   3       8240.27       5269.15      3285.82 o                         
   7  59   3       9574.19       7178.96      3720.31 o                         
   9  59   3       1466.84       5955.57      3457.59 o                         
  11  59   3        949.80          0.00      3836.78 o                         
  13  59   3       5459.32        124.97      3642.59 o                         
  15  59   3       1970.53          0.00      2161.79 o                         
  17  59   3       4674.16       4417.32      2593.05 o                         
   1  61   3      27289.20      40292.21     13780.71 o                         
   3  61   3       2813.65       3408.80      3118.14 o                         
   5  61   3       5704.14       6265.43      4822.47 o                         
   7  61   3       8626.12          0.00      2977.11 o                         
   9  61   3      22469.01      14593.39      6330.24 o                         
  11  61   3      15931.20      10729.20      4846.61 o                         
  13  61   3       4452.04       2489.59      4664.03 o                         
  15  61   3      13761.94      16935.08      5242.01 o                         
  17  61   3        386.17      10723.68      6520.42 o                         
   1  63   3       1156.61       3806.93      8318.97 o                         
   3  63   3       3301.01          0.00     19628.65 o                         
   5  63   3        726.70       1710.84      2553.24 o                         
   7  63   3        238.28       3985.95      3802.68 o                         
   9  63   3       8009.50       2366.90      5112.04 o                         
  11  63   3      10166.44       5297.97      4415.95 o                         
  13  63   3      13851.60      10202.66      9595.02 o                         
  15  63   3       2357.17       1545.33      4527.47 o                         
   1  65   3       4038.19       2646.95      5443.32 o                         
   3  65   3      22027.82      25517.27      9514.98 o                         
   5  65   3      22946.50      15309.81     15027.15 o                         
   7  65   3       5287.24       7023.60      4841.95 o                         
   9  65   3      10658.93       1028.28      4806.05 o                         
  11  65   3      14576.50       4557.13      5130.84 o                         
  13  65   3      16974.93      16512.46      5636.45 o                         
  15  65   3       1274.41        817.96      3072.50 o                         
   1  67   3      16005.11       7033.11     22791.24 o                         
   3  67   3      13438.88      20788.79      8633.43 o                         
   5  67   3       4742.72          0.00      9969.02 o                         
   7  67   3       4756.27       2840.50      4842.65 o                         
   9  67   3        275.34          0.00      2975.26 o                         
  11  67   3        778.37       8690.36      4381.00 o                         
  13  67   3       5619.42       7246.59      3381.37 o                         
   1  69   3       6601.75          0.00      4524.87 o                         
   3  69   3       1134.98          0.00      6421.49 o                         
   5  69   3        854.87          0.00      6105.16 o                         
   7  69   3        563.06       1487.73      4533.24 o                         
   9  69   3        339.88        908.51      5497.60 o                         
  11  69   3        357.00       1732.87      5725.62 o                         
  13  69   3       6316.19       2055.90      3790.77 o                         
   1  71   3      16782.61       6585.33      5316.42 o                         
   3  71   3       5964.87       2835.23      7390.82 o                         
   5  71   3       5450.78       2272.67     13372.23 o                         
   7  71   3       2967.92          0.00      9900.26 o                         
   9  71   3       1042.75          0.00      4856.45 o                         
  11  71   3       8536.13      14251.10      6480.91 o                         
   1  73   3      10153.68      19816.88      8907.21 o                         
   3  73   3        449.09       6302.46      3764.44 o                         
   5  73   3       2370.56          0.00      2354.34 o                         
   7  73   3      10020.12      11527.26      7960.82 o                         
   9  73   3       3190.35       4612.48      7015.31 o                         
   1  75   3        775.44        669.43      6840.81 o                         
   3  75   3        219.21       6964.87      5881.39 o                         
   5  75   3       3226.18       2626.71      5087.64 o                         
   7  75   3       1096.48      14854.11      7858.88 o                         
   1  77   3        334.04       4900.05      7088.77 o                         
   3  77   3       7962.04       7964.52      8284.60 o                         
   0   0   4      14740.97      15007.51      7054.55 o                         
   4   0   4       9489.05       6107.03      7151.38 o                         
   8   0   4      12350.97      17373.43      5966.82 o                         
  12   0   4       2685.31        533.34      6157.37 o                         
  16   0   4       3970.12       2034.50      8215.84 o                         
  20   0   4      11797.04      13397.17     10739.93 o                         
   2   2   4       9365.00      15284.71      4349.36 o                         
   4   2   4       1835.51       4629.12      2934.93 o                         
   6   2   4       1435.40       2759.62      3759.18 o                         
   8   2   4       1186.23       1745.24      2520.78 o                         
  10   2   4       1650.07          0.00      2080.70 o                         
  12   2   4       3633.15       3579.89      2847.79 o                         
  14   2   4       1887.31       5206.12      4284.00 o                         
  16   2   4       2978.73       3335.71      8067.78 o                         
  18   2   4        518.09        816.07      3860.23 o                         
  20   2   4       1521.80      11295.05      6209.85 o                         
   0   4   4       2896.04       2119.80      2314.60 o                         
   2   4   4       1469.61        821.29      2397.15 o                         
   4   4   4       8940.07       8225.17      2615.91 o                         
   6   4   4       2642.91       6727.47      3540.38 o                         
   8   4   4       7317.81       7839.06      3694.34 o                         
  10   4   4       2256.86          0.00      2529.48 o                         
  12   4   4       1430.45       4476.61      4259.98 o                         
  14   4   4       2162.06          0.00      5161.24 o                         
  16   4   4        617.82        118.95      4005.21 o                         
  18   4   4        181.68          0.00      4423.49 o                         
  20   4   4        390.86          0.00      3761.00 o                         
   2   6   4      14018.32      10090.42      3006.91 o                         
   4   6   4       2003.59        961.72      3005.99 o                         
   6   6   4      32246.43      33243.03      6312.04 o                         
   8   6   4       5574.54       6590.34      2682.92 o                         
  10   6   4       3613.88       1387.56      2519.38 o                         
  12   6   4       6408.59      12448.89      5316.58 o                         
  14   6   4       6400.21        176.44      5918.75 o                         
  16   6   4        392.10       1392.35      3572.45 o                         
  18   6   4       1903.54       6023.18      5147.24 o                         
  20   6   4        422.65          0.00      6676.96 o                         
   0   8   4      11171.70      15411.13      5313.45 o                         
   2   8   4        983.98        381.42      1746.21 o                         
   4   8   4       5453.30       3153.25      3020.63 o                         
   6   8   4       4396.67       6609.37      2836.59 o                         
   8   8   4       4483.72       9051.70      2594.57 o                         
  10   8   4       1742.98       2120.17      3147.14 o                         
  12   8   4        388.65          0.00      2598.86 o                         
  14   8   4      11234.18       5780.88      4288.32 o                         
  16   8   4        900.97       4588.71      5230.84 o                         
  18   8   4        238.75       4653.67      2553.54 o                         
  20   8   4        748.22          0.00      6247.52 o                         
   2  10   4       4913.00       4687.17      3180.29 o                         
   4  10   4       2128.81       1655.04      2346.66 o                         
   6  10   4       6237.98       5014.81      4067.61 o                         
   8  10   4       2376.22          0.00      3059.71 o                         
  10  10   4       9755.31       8149.05      3263.87 o                         
  12  10   4       3545.77       1661.21      2194.60 o                         
  14  10   4       2109.04        947.93      2375.57 o                         
  16  10   4       3399.43       5736.59      6847.20 o                         
  18  10   4       1416.71       4037.39      7167.06 o                         
  20  10   4       3915.30       2371.42      3953.23 o                         
   0  12   4      19846.34      24202.55      6805.86 o                         
   2  12   4      12215.39       7664.08      3787.84 o                         
   4  12   4       1061.46          0.00      3378.85 o                         
   6  12   4       3583.05          0.00      2719.31 o                         
   8  12   4       8403.13       6639.27      3021.25 o                         
  10  12   4       4176.78       5752.52      3539.02 o                         
  12  12   4      12479.18       8790.34      4058.38 o                         
  14  12   4       1567.63          0.00      3466.45 o                         
  16  12   4       4671.33       3585.75      2919.80 o                         
  18  12   4       4567.44       6230.97      6622.45 o                         
  20  12   4         78.13          0.00      5897.65 o                         
   2  14   4       3213.91       3935.55      3932.01 o                         
   4  14   4        426.11       1111.11      2090.81 o                         
   6  14   4       6848.14       8023.33      2384.19 o                         
   8  14   4       2593.29          0.00      2249.81 o                         
  10  14   4        731.57        245.66      1530.61 o                         
  12  14   4       3268.18       3546.04      2742.00 o                         
  14  14   4        383.33       2578.22      4167.85 o                         
  16  14   4        268.22       2338.08      6381.02 o                         
  18  14   4       3137.67          0.00      6687.02 o                         
  20  14   4        287.84          0.00      5676.91 o                         
   0  16   4       9700.77      10513.12      4270.39 o                         
   2  16   4       2426.38       1389.08      2288.67 o                         
   4  16   4       2836.09       8625.72      3945.14 o                         
   6  16   4        409.34       1843.18      3424.86 o                         
   8  16   4        324.15        829.74      3360.39 o                         
  10  16   4       6995.99       2018.67      2680.38 o                         
  12  16   4        687.46          0.00      2341.88 o                         
  14  16   4       6727.59       7792.26      5428.14 o                         
  16  16   4       3418.04       3931.82      6286.35 o                         
  18  16   4       1145.10       1865.63      4107.85 o                         
  20  16   4       1234.89          0.00      5052.25 o                         
   2  18   4      12390.69       8702.74      3250.93 o                         
   4  18   4      13968.57      13520.64      4476.54 o                         
   6  18   4       6455.40       7894.38      2360.49 o                         
   8  18   4       1447.80          0.00      5934.24 o                         
  10  18   4       1836.04       4668.37      3013.66 o                         
  12  18   4       1646.62       2836.59      2992.68 o                         
  14  18   4       9307.07       9605.03      5822.42 o                         
  16  18   4       5566.59       5895.62      6237.83 o                         
  18  18   4         51.05          0.00      4730.75 o                         
  20  18   4       1391.11          0.00      7670.48 o                         
   0  20   4       2533.93       1910.46      4490.57 o                         
   2  20   4        156.06          0.00      2895.32 o                         
   4  20   4       2502.03       5523.63      4376.29 o                         
   6  20   4       5224.65       7892.18      3831.97 o                         
   8  20   4       1403.63        871.08      3714.87 o                         
  10  20   4         89.66       3738.57      2110.31 o                         
  12  20   4       6287.85       1839.28      4371.45 o                         
  14  20   4       5471.80          0.00      3687.70 o                         
  16  20   4        304.92        403.35      2920.17 o                         
  18  20   4       4202.33       3602.12      4158.90 o                         
   2  22   4       3909.12       7107.43      5307.93 o                         
   4  22   4       4497.10       3829.42      2197.57 o                         
   6  22   4       5411.95       7233.53      4584.39 o                         
   8  22   4        294.41       2563.24      5704.46 o                         
  10  22   4       1053.35        269.33      3065.72 o                         
  12  22   4       8754.37       8424.82      4970.32 o                         
  14  22   4        138.91       1324.54      3292.67 o                         
  16  22   4        399.64        595.62      2282.40 o                         
  18  22   4       1222.80       6396.28      6365.11 o                         
   0  24   4      20930.59      19801.57     10581.60 o                         
   2  24   4      11899.12       8565.45      4612.01 o                         
   4  24   4       1757.46        122.50      3519.77 o                         
   6  24   4       5029.88      10036.81      4730.52 o                         
   8  24   4       9764.70      11510.99      5092.86 o                         
  10  24   4      23380.16      22840.52      6812.67 o                         
  12  24   4       2387.11       3824.23      3478.24 o                         
  14  24   4       1418.90        937.81      2342.15 o                         
  16  24   4        149.57        375.49      3218.05 o                         
  18  24   4        928.63       6129.96      3390.64 o                         
   2  26   4       6823.71      12016.61      5095.79 o                         
   4  26   4         85.78          0.00      3916.31 o                         
   6  26   4       5056.75       9892.30      5033.13 o                         
   8  26   4       1220.46       2658.36      3730.93 o                         
  10  26   4      10635.12      17794.53      6574.00 o                         
  12  26   4         75.93       5320.95      3864.93 o                         
  14  26   4        443.40       2988.20      2977.31 o                         
  16  26   4        693.81          0.00      3380.23 o                         
  18  26   4       1109.35       3243.07      4570.63 o                         
   0  28   4       8500.13      21699.21      9574.13 o                         
   2  28   4       3080.29       1778.77      2042.81 o                         
   4  28   4       3584.59       7580.52      5192.86 o                         
   6  28   4       4676.26      12525.81      5283.95 o                         
   8  28   4        200.23       1211.48      4182.72 o                         
  10  28   4        868.09          0.00      5182.53 o                         
  12  28   4       2504.64      12287.63      3945.99 o                         
  14  28   4       2350.73       1574.15      2673.73 o                         
  16  28   4       1525.23          0.00      3784.01 o                         
  18  28   4       2267.42       2376.23      2401.48 o                         
   2  30   4       5313.61       3421.96      4541.22 o                         
   4  30   4      17780.82      11636.34      9582.28 o                         
   6  30   4      13199.30      12723.27      5590.92 o                         
   8  30   4        911.30       1931.90      3738.23 o                         
  10  30   4       1600.98          0.00      3795.75 o                         
  12  30   4       2484.98       2472.85      3376.03 o                         
  14  30   4       1774.17          0.00      4497.25 o                         
  16  30   4       2330.62       2069.46      4129.50 o                         
   0  32   4      11275.89      11534.43     10222.15 o                         
   2  32   4       1485.77       4506.41      4806.12 o                         
   4  32   4       1893.27       3048.80      5284.64 o                         
   6  32   4       1264.15       1318.04      3516.29 o                         
   8  32   4        554.19       2648.55      5166.54 o                         
  10  32   4       2719.14          0.00      3899.98 o                         
  12  32   4         56.16       1639.53      1309.00 o                         
  14  32   4       2090.24          0.00      2512.72 o                         
  16  32   4         65.60          0.00      2773.20 o                         
   2  34   4       1259.76       3479.80      6637.21 o                         
   4  34   4       6522.44       4940.37      4007.26 o                         
   6  34   4       4780.15      10280.14      4291.10 o                         
   8  34   4       5604.50       3954.11      6093.01 o                         
  10  34   4       1087.82          0.00      2249.64 o                         
  12  34   4       5440.47        260.55      3573.65 o                         
  14  34   4        214.78       3391.91      4371.40 o                         
  16  34   4        363.86        781.24      2135.00 o                         
   0  36   4      22850.27      34187.12     18803.63 o                         
   2  36   4      10995.78      13731.22      5828.96 o                         
   4  36   4       3685.60       4487.67      4631.99 o                         
   6  36   4       4350.95       1379.56      4154.57 o                         
   8  36   4      13523.94      10210.11      8504.42 o                         
  10  36   4       3640.65       7926.44      2236.14 o                         
  12  36   4        256.93          0.00      3129.50 o                         
  14  36   4         73.78          0.00      3788.26 o                         
  16  36   4       1504.79       4105.97      2870.75 o                         
   2  38   4       5786.02       3920.50      5850.62 o                         
   4  38   4        980.10       1598.39      3009.62 o                         
   6  38   4       1799.18       7227.93      5356.67 o                         
   8  38   4       2110.89        925.01      4078.48 o                         
  10  38   4       2154.76       4990.21      3867.60 o                         
  12  38   4        902.20       4397.82      6333.22 o                         
  14  38   4       1166.35       4876.59      3179.54 o                         
   0  40   4       7874.77          0.00      7310.24 o                         
   2  40   4       1905.58        728.70      4863.53 o                         
   4  40   4       4789.26       1203.84      6088.04 o                         
   6  40   4       1235.34       2600.61      7158.26 o                         
   8  40   4       2844.67       4823.81      4609.03 o                         
  10  40   4       1163.30          0.00      4230.57 o                         
  12  40   4        364.35       1138.55      3942.11 o                         
  14  40   4        207.16      10605.40      6468.87 o                         
   2  42   4       2149.38       6597.22      6564.40 o                         
   4  42   4       1573.38       2152.52      4230.46 o                         
   6  42   4       4354.24      13920.31      6716.40 o                         
   8  42   4       1629.20          0.00      3999.53 o                         
  10  42   4       2545.99       6718.33      4642.68 o                         
  12  42   4       3306.91          0.00      6599.27 o                         
  14  42   4       5753.86       6375.19      5369.54 o                         
   0  44   4       2133.58       5803.69      8629.19 o                         
   2  44   4       1734.05       1798.47      8782.27 o                         
   4  44   4       4297.08       8561.15      5649.10 o                         
   6  44   4         20.76       5474.07      4239.36 o                         
   8  44   4       2154.26          0.00      3179.68 o                         
  10  44   4       1643.28          0.00      4633.27 o                         
  12  44   4         90.93       2378.12      3307.03 o                         
   2  46   4       4906.82      10936.24      7075.48 o                         
   4  46   4       1007.53          0.00      4608.63 o                         
   6  46   4        546.36        489.53      6668.10 o                         
   8  46   4        905.04       5219.55      5925.85 o                         
  10  46   4        642.83      12983.01      7877.85 o                         
  12  46   4       2210.42        810.69      4173.01 o                         
   0  48   4      17064.33       6324.21     22034.96 o                         
   2  48   4       2692.73      10998.95      7577.89 o                         
   4  48   4        611.48       2099.00      3959.47 o                         
   6  48   4        440.59          0.00      3823.57 o                         
   8  48   4       3516.00       1778.17      5397.86 o                         
  10  48   4       1088.21       6177.89      4222.34 o                         
   2  50   4       1117.37      12615.72      6459.70 o                         
   4  50   4        102.18       4127.56      5667.07 o                         
   6  50   4        409.99       1123.49      3751.50 o                         
   8  50   4       2818.77       1980.47      3849.08 o                         
  10  50   4        297.18       1128.61      6071.39 o                         
   0  52   4       4512.50       1866.57     11206.55 o                         
   2  52   4         78.49       1591.43      5307.94 o                         
   4  52   4       1384.70          0.00      2274.47 o                         
   6  52   4        825.42       4587.37      4436.39 o                         
   8  52   4       5433.99       4995.32      8548.21 o                         
   2  54   4       1797.69          0.00      9784.42 o                         
   4  54   4       9621.71      15017.39      8909.89 o                         
   6  54   4       5139.08        586.49      6177.56 o                         
   0  56   4       3372.15       8645.54      7239.83 o                         
   2  56   4         77.91       6077.63      9366.87 o                         
                                                                                
