# Supplementary material for: Properties and interactions – melting point of tri­bromo­benzene isomers
Source: Acta Crystallogr B Struct Sci Cryst Eng Mater. 2021 Jul 24;77(Pt 4):632–7. doi: 10.1107/S2052520621006399 (PMC8500239; doi:10.1107/S2052520621006399)
Supplement: Supplementary file 6 [file b-77-00632-124TBB_200Ksup6.hkl]

data_124TBB_200K                                                                
_shelx_title ' 124tbb_200k in Fdd2'                                             
_shelx_refln_list_code          4                                               
_shelx_F_calc_maximum     2561.01                                               
_exptl_crystal_F_000      6912.00                                               
_reflns_d_resolution_high  0.8107                                               
                                                                                
loop_                                                                           
 _space_group_symop_operation_xyz                                               
 'x, y, z'                                                                      
 '-x, -y, z'                                                                    
 'x+1/4, -y+1/4, z+1/4'                                                         
 '-x+1/4, y+1/4, z+1/4'                                                         
 'x, y+1/2, z+1/2'                                                              
 '-x, -y+1/2, z+1/2'                                                            
 'x+1/4, -y+3/4, z+3/4'                                                         
 '-x+1/4, y+3/4, z+3/4'                                                         
 'x+1/2, y, z+1/2'                                                              
 '-x+1/2, -y, z+1/2'                                                            
 'x+3/4, -y+1/4, z+3/4'                                                         
 '-x+3/4, y+1/4, z+3/4'                                                         
 'x+1/2, y+1/2, z'                                                              
 '-x+1/2, -y+1/2, z'                                                            
 'x+3/4, -y+3/4, z+1/4'                                                         
 '-x+3/4, y+3/4, z+1/4'                                                         
                                                                                
_cell_length_a    29.3831                                                       
_cell_length_b    79.1634                                                       
_cell_length_c     3.9713                                                       
_cell_angle_alpha  90.000                                                       
_cell_angle_beta   90.000                                                       
_cell_angle_gamma  90.000                                                       
                                                                                
_shelx_F_squared_multiplier     1.000                                           
                                                                                
loop_                                                                           
 _refln_index_h                                                                 
 _refln_index_k                                                                 
 _refln_index_l                                                                 
 _refln_F_squared_calc                                                          
 _refln_F_squared_meas                                                          
 _refln_F_squared_sigma                                                         
 _refln_observed_status                                                         
   8   0  -4      45566.06      34679.14     23272.01 o                         
  12   0  -4       3656.76      18818.14     17982.58 o                         
  16   0  -4       9801.87        712.04      8544.45 o                         
  20   0  -4      42720.58      57355.36     33356.79 o                         
   6   2  -4       3515.76          0.00      2873.69 o                         
   8   2  -4       3333.83          0.00      8739.80 o                         
  10   2  -4       4653.89       1530.58      8555.35 o                         
  12   2  -4      11244.26      18293.77     11965.43 o                         
  14   2  -4       7028.19       6956.50      7284.12 o                         
  16   2  -4       8921.54       1431.33     10175.60 o                         
  18   2  -4       1916.65          0.00     10432.67 o                         
  20   2  -4       3754.95          0.00     11327.21 o                         
   4   4  -4      26038.30      30653.95     20961.52 o                         
   6   4  -4       6769.40       2050.25      7790.58 o                         
   8   4  -4      24583.83      17295.55     17274.18 o                         
  10   4  -4       6797.46       1433.86      6486.94 o                         
  12   4  -4       3169.64       9074.19      9338.79 o                         
  14   4  -4       9534.67          0.00      6006.18 o                         
  16   4  -4       1238.23         97.18     10487.76 o                         
  18   4  -4        553.95      14907.19     11883.26 o                         
  20   4  -4       2936.53          0.00     10295.48 o                         
   4   6  -4       5693.34          0.00      5986.93 o                         
   6   6  -4      85043.33      85575.30     34882.58 o                         
   8   6  -4      13144.19      27642.28     15202.49 o                         
  10   6  -4       6820.50       2341.78      8352.23 o                         
  12   6  -4      16070.28      20999.60     12812.75 o                         
  14   6  -4      20204.52      12242.01      8875.73 o                         
  16   6  -4       1052.39          0.00     10343.75 o                         
  18   6  -4       7198.66       7791.22      8304.68 o                         
  20   6  -4       2187.47          0.00      7874.62 o                         
   4   8  -4      16287.39       6786.16      5783.49 o                         
   6   8  -4       8782.04      12213.62     12264.49 o                         
   8   8  -4       8799.03       9738.05      9153.43 o                         
  10   8  -4       6638.52       1311.98     10110.21 o                         
  12   8  -4       4483.90        859.98      8001.45 o                         
  14   8  -4      35186.87      37311.82     22400.12 o                         
  16   8  -4       3940.61          0.00      4073.98 o                         
  18   8  -4        880.73       1958.82      8722.46 o                         
  20   8  -4       5347.33          0.00      4119.65 o                         
   4  10  -4      10254.84      13935.59     12496.99 o                         
   6  10  -4      13993.31      27667.75     18803.61 o                         
   8  10  -4       4965.03       9670.45      9138.32 o                         
  10  10  -4      22376.88      38599.62     16884.74 o                         
  12  10  -4      10069.68       8901.97     12701.74 o                         
  14  10  -4       6426.88       5570.96      6672.97 o                         
  16  10  -4      12957.88      21411.99     19864.40 o                         
  18  10  -4       3027.65       1318.55      8606.79 o                         
  20  10  -4      14672.17      13759.77     11958.16 o                         
   6  12  -4      10734.82       5383.88      8355.54 o                         
   8  12  -4      16157.53      24165.69     17997.12 o                         
  10  12  -4      12124.89         21.83      5765.33 o                         
  12  12  -4      34904.94      32755.49     16117.64 o                         
  14  12  -4       4018.24       3490.01      1322.36 o                         
  16  12  -4      20100.64      23957.38     14208.26 o                         
  18  12  -4      11468.64          0.00     12711.33 o                         
  20  12  -4         93.01          0.00      5140.09 o                         
   8  14  -4       7015.99       9801.42     13521.45 o                         
  10  14  -4       5202.16       1512.21      3883.37 o                         
  12  14  -4       6269.74       2890.45      7356.51 o                         
  14  14  -4        566.12        769.85      8428.20 o                         
  16  14  -4        804.49          0.00      8518.34 o                         
  18  14  -4      12269.65      19870.11     14248.93 o                         
  20  14  -4       1159.37        412.55      6442.75 o                         
   8  16  -4       2182.89       7890.54     10847.68 o                         
  10  16  -4      19291.74      16998.96     13266.00 o                         
  12  16  -4       4078.81       4897.49      9441.76 o                         
  14  16  -4      14158.53      10765.47      8256.14 o                         
  16  16  -4       8435.88       5372.29      7731.70 o                         
  18  16  -4       3464.08       4621.95      7608.39 o                         
  20  16  -4       6672.43       5990.22     16547.61 o                         
  10  18  -4       5036.01      11784.95     14509.58 o                         
  12  18  -4       6163.77       4933.68      6997.28 o                         
  14  18  -4      35164.82      54702.70     21312.53 o                         
  16  18  -4      14220.98        361.96      5507.39 o                         
  18  18  -4       1910.88          0.00      4428.38 o                         
   0  20  -4       4416.43          0.00      5979.66 o                         
  10  20  -4        204.74       6953.27      9401.80 o                         
  12  20  -4      19213.56      15380.77     11561.66 o                         
  14  20  -4      14680.42      19599.99     15465.02 o                         
  16  20  -4       2719.02       6651.43      3701.18 o                         
  18  20  -4      16236.35      24718.83     14950.34 o                         
  12  22  -4      28958.51      24253.92     13255.62 o                         
  14  22  -4        247.20          0.00      9459.93 o                         
  16  22  -4       1571.33          0.00      7225.73 o                         
  18  22  -4       5197.30       3353.03      5975.23 o                         
   0  24  -4      55796.49      87449.85     25982.11 o                         
   2  24  -4      27821.07      22240.28     12075.58 o                         
  12  24  -4       6816.72      21628.06     13172.73 o                         
  14  24  -4       3155.37          0.00      5601.85 o                         
  16  24  -4        600.87       6776.37      6829.75 o                         
  18  24  -4       2682.11          0.00      9143.09 o                         
   2  26  -4      19724.54      43899.30     18847.20 o                         
  14  26  -4       1566.43          0.00      7726.36 o                         
  16  26  -4       2389.61       1211.80     14887.40 o                         
  18  26  -4       4168.13       4607.27      7533.86 o                         
   0  28  -4      22644.33      31133.48     13063.71 o                         
   2  28  -4       5857.28       4482.93      5136.84 o                         
   4  28  -4       8258.97      22392.86     14444.19 o                         
  14  28  -4       7497.49       7378.69      8308.72 o                         
  16  28  -4       5230.09       1912.12      5326.84 o                         
  18  28  -4       6068.44       5100.97      3123.73 o                         
   2  30  -4       9070.99      16754.68     10978.46 o                         
   4  30  -4      45222.27      57239.11     21019.64 o                         
  14  30  -4       2705.97          0.00      5437.45 o                         
  16  30  -4       7756.39          0.00      9570.79 o                         
   0  32  -4      29542.06      41966.63     17437.66 o                         
   4  32  -4       3871.82      15301.54      9401.80 o                         
   6  32  -4       2443.75      13230.82     12388.00 o                         
  16  32  -4        577.07        860.93      5660.95 o                         
   2  34  -4       3900.98       2190.09      6219.43 o                         
   4  34  -4      10937.99      27871.19     14829.27 o                         
   6  34  -4      20437.95      34403.04     16703.82 o                         
  16  34  -4       2129.20       2125.77     12155.50 o                         
   0  36  -4      70722.09      85480.85     27602.36 o                         
   2  36  -4      25628.53      26897.65     10597.58 o                         
   4  36  -4      10930.64      27849.39     14742.09 o                         
   6  36  -4       7870.00      12351.67     12293.55 o                         
   8  36  -4      39386.12      61482.28     23489.98 o                         
  16  36  -4       6073.16       7683.37     18483.92 o                         
   2  38  -4      17834.69      24446.33      9795.90 o                         
   4  38  -4       2736.64       7076.78     11777.68 o                         
   6  38  -4       2936.84      12613.24     11821.28 o                         
   8  38  -4       6313.91      20496.51     11683.23 o                         
   0  40  -4      23928.39      28227.21     15483.18 o                         
   2  40  -4       1748.85       2062.36     18502.08 o                         
   6  40  -4       4816.35      14589.51     12598.71 o                         
   8  40  -4      11574.19      13724.89     13376.13 o                         
  10  40  -4       1157.82          0.00      6401.07 o                         
   2  42  -4       9086.37       8912.36      4628.46 o                         
   4  42  -4       5092.59       7287.49      9954.00 o                         
   6  42  -4       8677.05      19486.58     13971.92 o                         
   8  42  -4       4483.75      23083.10     16267.88 o                         
  10  42  -4       7363.16      24935.85     15425.06 o                         
   0  44  -4       5371.85      10760.49     11181.90 o                         
   2  44  -4       4143.75       6165.72      3219.15 o                         
   4  44  -4      15829.90      26093.75     10472.68 o                         
   6  44  -4         48.69          0.00     11516.12 o                         
   8  44  -4      10960.97      47510.35     21557.30 o                         
  12  44  -4        416.50       2325.02      5107.78 o                         
   2  46  -4      15841.92      37576.31     12451.63 o                         
   4  46  -4       1933.50       5923.79      4606.45 o                         
   6  46  -4       1226.35          0.00      7200.30 o                         
   8  46  -4       6082.21      42656.87     21688.09 o                         
  10  46  -4       2015.36          0.00     13259.89 o                         
  12  46  -4       5193.14          0.00      8813.28 o                         
   0  48  -4      50969.64      77081.71     27050.16 o                         
   2  48  -4       7875.70      19702.79     11904.83 o                         
   4  48  -4        405.86          0.00      3411.24 o                         
   6  48  -4       1970.63      20845.27     14168.09 o                         
   8  48  -4      15127.78      17750.08     16217.02 o                         
  10  48  -4       4497.17      14051.85     12736.76 o                         
   2  50  -4       1766.19       3229.90      5901.36 o                         
   4  50  -4        516.55       7460.61      8657.07 o                         
   6  50  -4       1293.92      23526.31     12315.34 o                         
   8  50  -4       9984.82      24340.06     16311.48 o                         
   0  52  -4       9373.01       2499.40      2339.55 o                         
   2  52  -4       1990.47       9841.74      7086.62 o                         
   4  52  -4       5773.34      10730.17      6499.02 o                         
   6  52  -4       2596.78       5914.27      9387.27 o                         
   8  52  -4      16971.97      55800.50     22908.72 o                         
   2  54  -4       4551.94      14778.57      9320.84 o                         
   4  54  -4      27062.93      31948.20     12353.24 o                         
   6  54  -4      12795.85      19122.43      9652.23 o                         
   0  56  -4      13803.25      26076.56     16180.69 o                         
   2  56  -4         77.37        709.51     11534.28 o                         
   3   1  -3      78379.44      76751.07      9548.04 o                         
   5   1  -3       1793.27          0.00      1223.29 o                         
   7   1  -3      96929.45      94966.98     15334.28 o                         
   9   1  -3      92894.55      82493.67     22091.42 o                         
  11   1  -3      37990.58      34340.11     14121.06 o                         
  13   1  -3      85398.28      94787.15     23715.38 o                         
  15   1  -3        640.09       2133.33     11839.44 o                         
  17   1  -3       6916.22       9875.56      8943.91 o                         
  19   1  -3      17188.19      20278.75     11356.75 o                         
  21   1  -3      10826.80      25670.82     15220.49 o                         
  23   1  -3      10589.94      17629.52     11928.27 o                         
  25   1  -3      21528.17      26810.52     13049.42 o                         
  27   1  -3       6111.29       4040.81      4865.71 o                         
   1   3  -3      36195.66      30115.21      9737.43 o                         
   3   3  -3      11114.51      12658.59      5266.12 o                         
   5   3  -3      21602.02      22681.29      4702.64 o                         
   7   3  -3       7467.94       3549.38      4292.46 o                         
   9   3  -3      19101.18      13268.85      8550.06 o                         
  11   3  -3      75428.65      50237.57     17382.96 o                         
  13   3  -3      39737.19      30844.39     14683.46 o                         
  15   3  -3      13900.82      11469.11      8279.35 o                         
  17   3  -3       5308.93        810.61      4369.02 o                         
  19   3  -3      13837.74      14883.23     10580.61 o                         
  21   3  -3      19782.48      20922.47     14574.97 o                         
  23   3  -3      36373.36      39356.39     17189.68 o                         
  25   3  -3      46675.69      73845.45     23953.14 o                         
  27   3  -3       8111.75       6886.93      9108.96 o                         
   1   5  -3      16892.98       6981.14      8314.66 o                         
   3   5  -3      46423.47      44491.50      9327.35 o                         
   5   5  -3      62408.61      60985.75      8030.46 o                         
   7   5  -3     112245.48     123666.88     17281.34 o                         
   9   5  -3      42782.66      42155.54     15412.00 o                         
  11   5  -3      37338.96      33011.34     14034.39 o                         
  13   5  -3      95440.95      99895.20     25611.56 o                         
  15   5  -3      45087.50      31982.06     15146.80 o                         
  17   5  -3       8694.41       7394.28      5946.97 o                         
  19   5  -3      25721.51      32585.86     13633.94 o                         
  21   5  -3         16.34       8484.75      7422.90 o                         
  23   5  -3       9127.41      15904.37      9800.26 o                         
  25   5  -3       7944.31       6587.15      5198.60 o                         
  27   5  -3       5061.05      19182.36     13047.17 o                         
   1   7  -3     110900.38     106179.75     15934.93 o                         
   3   7  -3     197613.97     213449.05     27580.97 o                         
   5   7  -3     223081.56     218452.23     27421.47 o                         
   7   7  -3      60677.01      60197.80      9262.13 o                         
   9   7  -3      14536.46      11291.75      7957.99 o                         
  11   7  -3       3906.55       1044.80      4320.17 o                         
  13   7  -3      75790.34      74413.39     21199.43 o                         
  15   7  -3      80682.94      77782.96     22754.09 o                         
  17   7  -3      15986.78      13530.72      8365.54 o                         
  19   7  -3       6519.68       2170.33      4582.17 o                         
  21   7  -3      67171.69      77680.51     23380.45 o                         
  23   7  -3       1725.54       3587.13      3348.25 o                         
  25   7  -3       2904.52       1224.22     10615.17 o                         
  27   7  -3      14158.31       9162.19      7992.02 o                         
   1   9  -3       4235.59        580.12      2711.22 o                         
   3   9  -3       8944.88      17004.52      6350.36 o                         
   5   9  -3       6920.09      19037.97      5319.74 o                         
   7   9  -3      27743.83      27545.21      6680.56 o                         
   9   9  -3       3160.55       2428.12      4233.02 o                         
  11   9  -3      20127.92      22376.73     12249.79 o                         
  13   9  -3      32979.16      51991.61     17640.51 o                         
  15   9  -3      43309.53      49901.78     18681.67 o                         
  17   9  -3      37498.70      48189.65     17956.17 o                         
  19   9  -3      32157.15      22936.08     12615.91 o                         
  21   9  -3       2755.76       8737.36      6499.16 o                         
  23   9  -3       9912.03       1690.59     10945.76 o                         
  25   9  -3      14296.72      12276.14      5615.48 o                         
  27   9  -3       1239.62       2779.84      4874.62 o                         
   1  11  -3     237436.66     261041.73     50234.98 o                         
   3  11  -3      44307.31      56023.45     10490.67 o                         
   5  11  -3     143197.62     133161.91     21777.65 o                         
   7  11  -3      50643.81      51760.55      8695.03 o                         
   9  11  -3      70264.02      68198.51     13122.73 o                         
  11  11  -3     106181.20     116252.53     26203.45 o                         
  13  11  -3       7531.27       3784.58      7414.64 o                         
  15  11  -3       7907.85       7942.39      7509.49 o                         
  17  11  -3      63508.24      65551.87     20715.47 o                         
  19  11  -3      14002.29      12622.24      9402.38 o                         
  21  11  -3      15028.38      22772.38     12541.81 o                         
  23  11  -3      10333.06       9281.93      6223.87 o                         
  25  11  -3      15288.94      13113.14     11034.61 o                         
  27  11  -3       1688.27          0.00     12133.70 o                         
   1  13  -3       7114.28       9147.50     10716.89 o                         
   3  13  -3       9103.85      13453.58      5110.81 o                         
   5  13  -3      18764.05      16714.55      5062.67 o                         
   7  13  -3        441.73       3418.30      2277.80 o                         
   9  13  -3      17725.48      22136.52     11250.16 o                         
  11  13  -3      63566.84      74788.79     14631.69 o                         
  13  13  -3      35501.39      42559.61     16011.36 o                         
  15  13  -3      62057.72      85320.95     22529.69 o                         
  17  13  -3       8266.47       7283.06      9180.20 o                         
  19  13  -3      30087.03      44565.02     17977.00 o                         
  21  13  -3      30309.63      23851.69     12746.90 o                         
  23  13  -3       2439.77          0.00      7917.21 o                         
  25  13  -3       2672.80       6109.19      6195.85 o                         
  27  13  -3      12257.47      13134.62      8564.61 o                         
   1  15  -3        390.74          0.00      6604.51 o                         
   3  15  -3       7310.71       3154.10      2780.98 o                         
   5  15  -3      29901.15      38276.43      7211.28 o                         
   7  15  -3      46299.20      54353.67      8869.61 o                         
   9  15  -3      33470.64      33235.42      9399.12 o                         
  11  15  -3      10193.87      11600.68     10240.99 o                         
  13  15  -3      22078.36      23045.83     12010.25 o                         
  15  15  -3      30768.54      32605.11     14658.33 o                         
  17  15  -3      42423.72      37131.46     14433.02 o                         
  19  15  -3      23706.31      24357.03     11933.59 o                         
  21  15  -3      12271.09      16991.05     10209.27 o                         
  23  15  -3      10096.46      13801.10     10284.58 o                         
  25  15  -3      12039.09      23632.27     13678.64 o                         
  27  15  -3      27966.65      17407.18     12155.50 o                         
   1  17  -3       2520.55      10142.90     13426.99 o                         
   3  17  -3       2918.33      11063.76      5710.60 o                         
   5  17  -3      14207.86      19111.48      5530.28 o                         
   7  17  -3      47694.91      51838.43      8445.68 o                         
   9  17  -3       4488.75       5201.02      4499.03 o                         
  11  17  -3      42037.59      48415.30     13733.54 o                         
  13  17  -3      46078.11      51560.15     12740.72 o                         
  15  17  -3      26878.83      25237.76     13218.94 o                         
  17  17  -3      35074.61      15660.88     13775.75 o                         
  19  17  -3       5951.76      11039.94      7742.48 o                         
  21  17  -3       8585.81      14563.74     11032.59 o                         
  23  17  -3      10682.83      15250.68     14146.30 o                         
  25  17  -3        562.44      19522.62     12049.86 o                         
  27  17  -3       1812.38          0.00     11541.55 o                         
   3  19  -3     154037.16     197849.31     31780.13 o                         
   5  19  -3     253678.88     279341.47     20011.35 o                         
   7  19  -3     177503.42     206343.00     19184.32 o                         
   9  19  -3      23223.02      35564.59     10338.40 o                         
  11  19  -3       7134.34       2968.69      8915.00 o                         
  13  19  -3      89492.56     108048.45     25800.47 o                         
  15  19  -3      56772.44      55280.72     17530.13 o                         
  17  19  -3       2518.89       6131.18      5620.93 o                         
  19  19  -3      36427.10      29410.27     12989.28 o                         
  21  19  -3      28086.98      23716.12     13484.01 o                         
  23  19  -3        179.14       3504.67      4215.86 o                         
  25  19  -3        885.47       7780.41      9009.16 o                         
  27  19  -3      10150.33      13871.26      9373.35 o                         
   3  21  -3      16192.80      22742.65      9338.04 o                         
   5  21  -3      50632.00      40959.70      9747.93 o                         
   7  21  -3        228.53       9036.13      6874.70 o                         
   9  21  -3      17683.89       9728.49      7939.40 o                         
  11  21  -3      21207.58       9151.95      6818.51 o                         
  13  21  -3      10424.85      26274.20     11338.14 o                         
  15  21  -3       8674.02       8091.88      5289.54 o                         
  17  21  -3      47105.71      56770.25     18707.35 o                         
  19  21  -3      74889.55      88780.01     23339.47 o                         
  21  21  -3      16701.35      14034.05      9986.13 o                         
  23  21  -3       2462.28       2624.77     12275.38 o                         
  25  21  -3       2710.75       1286.50      5467.43 o                         
  27  21  -3       3913.00       6357.36      4853.48 o                         
   3  23  -3     150548.14     169554.16     24387.74 o                         
   5  23  -3       5109.55        614.49      5184.59 o                         
   7  23  -3     233196.22     264171.66     32024.12 o                         
   9  23  -3      73072.50      77233.65     15479.25 o                         
  11  23  -3      45893.88      49981.31     17612.03 o                         
  13  23  -3      55583.20      59471.38     18120.63 o                         
  15  23  -3      21032.20      25839.53      9307.00 o                         
  17  23  -3      23478.37      18900.03     10901.32 o                         
  19  23  -3      60192.78      56116.30     19953.33 o                         
  21  23  -3       2576.40       6078.53      4515.63 o                         
  23  23  -3      32451.26      46507.69     18836.30 o                         
  25  23  -3      11408.62      19577.92     10600.04 o                         
  27  23  -3       2241.47       1987.29      1737.62 o                         
   3  25  -3      29071.79      30519.32      9522.37 o                         
   5  25  -3      13610.04       5893.80      5367.40 o                         
   7  25  -3      46437.20      29626.46     25964.53 o                         
   9  25  -3      99463.57     105490.09     20670.80 o                         
  11  25  -3      15061.72      21008.84      9896.23 o                         
  13  25  -3      10519.86       7126.59      5934.55 o                         
  15  25  -3       5006.91       7674.17      5445.66 o                         
  17  25  -3      26102.15      31699.26     10738.88 o                         
  19  25  -3      25636.48      22623.16     11952.94 o                         
  21  25  -3      17660.75      12443.76     14767.52 o                         
  23  25  -3       5874.69      19036.11     18411.26 o                         
  25  25  -3        863.65       1492.10      4697.27 o                         
  27  25  -3       1489.24       7257.33      7370.47 o                         
   1  27  -3      53787.15      86468.98     21644.49 o                         
   3  27  -3      14101.27      22719.81     11588.78 o                         
   5  27  -3       2016.68          0.00      2754.12 o                         
   7  27  -3      29839.17      19374.87      6210.74 o                         
   9  27  -3      10782.27      16300.65      8111.64 o                         
  11  27  -3      14058.45      14688.19      8079.73 o                         
  13  27  -3      24118.56      26784.59     10595.53 o                         
  15  27  -3       4225.27        638.96      7094.95 o                         
  17  27  -3      11027.34       7121.43      5400.65 o                         
  19  27  -3      18078.33      10686.15      7650.31 o                         
  21  27  -3      31684.68      41774.61     16657.45 o                         
  23  27  -3      18823.16      21024.72     14353.37 o                         
  25  27  -3      11869.16      15648.68     10373.51 o                         
   1  29  -3      23048.09      22465.52     11465.26 o                         
   3  29  -3      22396.34      35877.98     15243.42 o                         
   5  29  -3     114045.31     102159.88     22613.38 o                         
   7  29  -3      13175.22      23553.78      9626.25 o                         
   9  29  -3      27313.52      31843.26     11100.00 o                         
  11  29  -3      24787.34      21326.80     11512.49 o                         
  13  29  -3       8451.01       7952.47      6690.75 o                         
  15  29  -3      30793.77      39310.69     22559.97 o                         
  17  29  -3      15284.24      18781.06      8339.71 o                         
  19  29  -3       4955.75       1177.83      4419.67 o                         
  21  29  -3      14239.44       2557.60      3506.99 o                         
  23  29  -3        102.30          0.00      6394.66 o                         
  25  29  -3      13039.91       2217.00      6272.87 o                         
   1  31  -3      89881.80     102482.57     24797.80 o                         
   3  31  -3      23950.82      26496.67     13252.62 o                         
   5  31  -3      42077.15      37443.83     11733.77 o                         
   7  31  -3     113610.34     114976.98     20650.29 o                         
   9  31  -3       1025.74       2274.16      3342.22 o                         
  11  31  -3      56392.61      79987.47     25110.23 o                         
  13  31  -3      67584.24      71517.13     18087.16 o                         
  15  31  -3      28841.84      37101.91     13334.59 o                         
  17  31  -3       9226.97      14260.33      7665.06 o                         
  19  31  -3      26095.50      22473.30      9080.52 o                         
  21  31  -3        136.99          0.00      7740.97 o                         
  23  31  -3      14062.35      17946.64     12281.32 o                         
  25  31  -3       7442.45       9538.33      9225.46 o                         
   1  33  -3      15023.46      33443.97     14909.20 o                         
   3  33  -3       9379.08      28307.13     13666.76 o                         
   5  33  -3       3107.79       3027.11      3816.06 o                         
   7  33  -3       3553.72      15589.12      7529.16 o                         
   9  33  -3      46933.71      34167.36     11503.04 o                         
  11  33  -3      66118.34      74427.83     34112.42 o                         
  13  33  -3      34452.86      29017.86     11543.17 o                         
  15  33  -3       7757.27      20466.81     10998.73 o                         
  17  33  -3        208.36       5836.88     19519.28 o                         
  19  33  -3        332.21       1817.70      6213.30 o                         
  21  33  -3      15970.61      22616.41      8712.71 o                         
  23  33  -3      54509.62      60615.86     20253.74 o                         
  25  33  -3      20158.12      27678.85     14256.84 o                         
   1  35  -3     114942.95     167452.38     31329.66 o                         
   3  35  -3      11479.86      25458.98     12475.19 o                         
   5  35  -3      10638.27      12947.46      8435.47 o                         
   7  35  -3      42328.65      32713.94     11849.63 o                         
   9  35  -3      75805.30      66587.19     16701.17 o                         
  11  35  -3     157298.50     181102.61     29142.68 o                         
  13  35  -3       8305.37       8204.39      6205.33 o                         
  15  35  -3      46461.55      55107.42     27526.07 o                         
  17  35  -3       5013.92       2935.11      2113.54 o                         
  19  35  -3      11635.68       9943.55      8989.87 o                         
  21  35  -3      24911.11      19942.74      7367.12 o                         
  23  35  -3       8746.05       7659.48     10720.53 o                         
  25  35  -3       5252.55       1929.59      6309.87 o                         
   1  37  -3     193743.39     201259.62     37033.23 o                         
   3  37  -3      15806.84      16129.83     11080.18 o                         
   5  37  -3      47197.61      37338.38     14771.15 o                         
   7  37  -3       6474.92      12960.60      6796.00 o                         
   9  37  -3      41062.80      33316.53     11847.87 o                         
  11  37  -3      28984.37      22516.44      9769.89 o                         
  13  37  -3      19604.28      12870.56      8389.70 o                         
  15  37  -3        151.48        381.89      4643.13 o                         
  17  37  -3      46738.10      35343.84     20972.41 o                         
  19  37  -3       2537.01      12357.61     11632.37 o                         
  21  37  -3       8206.99       3416.30      4648.30 o                         
  23  37  -3      15381.73      32339.61     12341.31 o                         
  25  37  -3       6118.02      12801.82      9964.85 o                         
   1  39  -3      24392.92      31325.54     10007.81 o                         
   3  39  -3      18607.30      32848.19     14923.73 o                         
   5  39  -3      16320.30      18643.76     10854.94 o                         
   7  39  -3      10970.35      16139.59      7229.13 o                         
   9  39  -3        374.52          0.00      3938.00 o                         
  11  39  -3       7509.64      14336.00      8206.15 o                         
  13  39  -3      10411.35      17175.24      8247.62 o                         
  15  39  -3      41266.22      42087.98     14658.53 o                         
  17  39  -3      20737.86      28404.49     11661.56 o                         
  19  39  -3       7244.39       3791.76      7251.16 o                         
  21  39  -3       8266.50      11980.71      7098.13 o                         
  23  39  -3       6065.52      12649.74      7033.23 o                         
   1  41  -3      72717.80     114795.39     19199.49 o                         
   3  41  -3     179502.66     198157.19     35616.41 o                         
   5  41  -3       5139.98      18680.09     10738.69 o                         
   7  41  -3      10739.08       8093.98      6698.97 o                         
   9  41  -3      20551.45      32143.64     11050.55 o                         
  11  41  -3      15836.39      16477.52     11864.87 o                         
  13  41  -3      57190.70      65487.10     17833.30 o                         
  15  41  -3       9627.47      11579.20      8259.52 o                         
  17  41  -3        420.78          0.00     16449.52 o                         
  19  41  -3      29832.21      37047.09     18066.14 o                         
  21  41  -3      10082.37      22981.88     10208.67 o                         
  23  41  -3        323.23          0.00      7643.51 o                         
   1  43  -3       3383.13        487.22      2548.98 o                         
   3  43  -3      13736.24       6146.77      6117.71 o                         
   5  43  -3      16350.70      26541.57     13855.67 o                         
   7  43  -3      28086.20      39191.13     16652.96 o                         
   9  43  -3      18335.25      21106.18      9449.98 o                         
  11  43  -3      19763.96      23193.09     11232.40 o                         
  13  43  -3      30673.65      41975.46     14174.22 o                         
  15  43  -3      40773.13      40985.00     34007.07 o                         
  17  43  -3       7676.83       4717.80      7890.54 o                         
  19  43  -3      35386.83      47192.25     22985.01 o                         
  21  43  -3       2688.48          0.00      5740.70 o                         
  23  43  -3       4098.59      16734.32      8018.27 o                         
   1  45  -3       2174.45      14329.19      7129.93 o                         
   3  45  -3       6835.74      17023.51     12380.74 o                         
   5  45  -3      11210.48      14204.42     10724.16 o                         
   7  45  -3      36691.18      27246.34     14197.16 o                         
   9  45  -3       3820.29       4139.84      4130.54 o                         
  11  45  -3       4569.51       4584.65      5834.35 o                         
  13  45  -3       4674.38       8803.79      5870.06 o                         
  15  45  -3      25700.73      24448.91     10644.79 o                         
  17  45  -3      18691.29      11331.70      4016.81 o                         
  19  45  -3      22755.21      16895.54     25713.28 o                         
  21  45  -3       8873.77      15468.91      8675.23 o                         
  23  45  -3       5912.24       6456.26     12329.27 o                         
   1  47  -3      17339.11      18639.25      7897.92 o                         
   3  47  -3      18531.98      27587.83     15672.09 o                         
   5  47  -3       8868.78      18505.71     12351.67 o                         
   7  47  -3      65417.43      75345.21     22865.13 o                         
   9  47  -3      41821.27      47767.39     13605.13 o                         
  11  47  -3      16147.22      10552.29      6980.64 o                         
  13  47  -3      17430.06      12976.91      6976.13 o                         
  15  47  -3       5329.20          0.00      3741.34 o                         
  17  47  -3       1923.42      18307.42     10299.60 o                         
  19  47  -3      33257.59      44962.96     19650.06 o                         
  21  47  -3       4241.45      14247.30      8734.11 o                         
   1  49  -3      47937.48      50076.43     13791.56 o                         
   3  49  -3      79367.27      98627.73     18501.56 o                         
   5  49  -3       4150.28      10426.27      7723.43 o                         
   7  49  -3      52569.89      79501.18     23867.79 o                         
   9  49  -3     101062.19     128050.53     32092.55 o                         
  11  49  -3       5824.82       7586.83      1223.59 o                         
  13  49  -3      15335.32       4009.23     13833.88 o                         
  15  49  -3       5332.86      10107.13     17917.19 o                         
  17  49  -3       1982.38       2703.04      9332.78 o                         
  19  49  -3      11212.62       2706.79      5064.19 o                         
  21  49  -3      14234.67       2929.87      6938.73 o                         
   1  51  -3       2028.77       1903.01      4457.13 o                         
   3  51  -3       2115.14          0.00      3516.59 o                         
   5  51  -3      11469.09      17684.69      9910.40 o                         
   7  51  -3      31626.35      35151.41     17038.04 o                         
   9  51  -3       1788.44          0.00      1772.83 o                         
  11  51  -3       4156.68       8528.35      4813.53 o                         
  13  51  -3       1622.69       1242.50      3404.02 o                         
  15  51  -3       9127.88       4376.66      3758.65 o                         
  17  51  -3      40524.71      35544.60     15059.46 o                         
  19  51  -3      20748.49       8973.12      7549.20 o                         
  21  51  -3      14641.68      32006.09     15114.84 o                         
   1  53  -3       3766.21       6890.55      5114.92 o                         
   3  53  -3      38296.86      49335.24     13965.09 o                         
   5  53  -3     159436.09     216219.69     39459.96 o                         
   7  53  -3      16560.63      29992.77     15737.49 o                         
   9  53  -3        435.66       6720.76      9241.96 o                         
  11  53  -3      50104.10      43298.52     13326.82 o                         
  13  53  -3       5683.78       4587.51      6190.37 o                         
  15  53  -3      11102.27      23035.51     11936.71 o                         
  17  53  -3      46192.56      35184.71     13156.13 o                         
  19  53  -3      20467.76       9219.39     24169.32 o                         
   1  55  -3        134.36          0.00      4118.94 o                         
   3  55  -3       8089.07       5085.98      1729.23 o                         
   5  55  -3      21659.11      26875.79     14487.79 o                         
   7  55  -3      42801.85      33596.55     17139.77 o                         
   9  55  -3      14071.49      31089.89     16558.51 o                         
  11  55  -3       1502.14          0.00      7803.35 o                         
  13  55  -3       5353.52      10070.25      9910.40 o                         
  15  55  -3       9262.64      18982.90     13496.02 o                         
  17  55  -3      16530.90      29896.57     19446.62 o                         
  19  55  -3       3140.78      11305.17     14542.28 o                         
   1  57  -3       6995.54       6891.94      4861.98 o                         
   3  57  -3      18017.97      31263.91      9659.18 o                         
   5  57  -3       7280.46      14947.36     13641.33 o                         
   7  57  -3        530.18       7737.96      6691.70 o                         
   9  57  -3      14053.91      28830.26     15817.41 o                         
  11  57  -3       1561.67          0.00      9801.42 o                         
  13  57  -3        687.70        383.67      3836.56 o                         
  15  57  -3       4565.17        303.64      3716.40 o                         
  17  57  -3       3851.97      15575.33      9816.92 o                         
  19  57  -3      10915.91      10757.23     13841.14 o                         
   1  59  -3      20415.96      26487.79     14651.27 o                         
   3  59  -3      28437.88      33193.54     11751.47 o                         
   5  59  -3      15756.06      22553.79      9701.79 o                         
   7  59  -3      26405.88      33727.34     17176.09 o                         
   9  59  -3       2826.42      16246.08     10811.35 o                         
  11  59  -3       1833.54       5202.23      5064.19 o                         
  13  59  -3      18032.89       6110.50     11552.45 o                         
  15  59  -3       5650.65       8487.03      5830.44 o                         
  17  59  -3       9861.47        770.13     10876.74 o                         
   1  61  -3      69330.23      90255.45     18588.43 o                         
   3  61  -3       4972.97       6769.48      5129.06 o                         
   5  61  -3       8699.33      10705.52      7643.51 o                         
   7  61  -3      21138.13       4054.26      5725.36 o                         
   9  61  -3      53202.76      57006.61     23141.22 o                         
  11  61  -3      36283.18      55727.84     23511.78 o                         
  13  61  -3      15569.39      17735.55     14371.54 o                         
  15  61  -3      46475.01      48528.92     22785.21 o                         
  17  61  -3        261.88       1806.06      1790.99 o                         
   1  63  -3       1801.51       1213.60      5144.11 o                         
   3  63  -3       5301.84          0.00      2929.62 o                         
   5  63  -3       1145.00       1407.98      1691.54 o                         
   7  63  -3        651.62       9484.90      8944.06 o                         
   9  63  -3      24979.89      27718.61     16711.09 o                         
  11  63  -3      26706.96      16224.29     13426.99 o                         
  13  63  -3      35448.82      46289.71     22719.81 o                         
  15  63  -3       5935.00      13300.35     15109.00 o                         
   1  65  -3      12488.58       7943.79      5622.14 o                         
   3  65  -3      43973.98      66108.78     16293.52 o                         
   5  65  -3      48894.37      54778.13     14650.75 o                         
   7  65  -3      13264.53      12592.10      7130.82 o                         
   9  65  -3      26364.54      22196.68     13703.09 o                         
  11  65  -3      28236.09      48215.12     21608.16 o                         
  13  65  -3      51070.61      61954.54     26054.77 o                         
  15  65  -3       2722.78       2300.86      8115.78 o                         
   1  67  -3      32830.50      26283.82     10181.54 o                         
   3  67  -3      44617.12      63026.42     15661.08 o                         
   5  67  -3       7495.80       6595.70      4406.64 o                         
   7  67  -3       9691.28      15135.41      7869.90 o                         
   9  67  -3       3288.32          0.00      9612.51 o                         
  11  67  -3       1244.08      10687.83     11072.91 o                         
  13  67  -3      11292.93      33436.71     18505.71 o                         
   1  69  -3      14238.32      11301.32     11657.80 o                         
   3  69  -3       2583.82      14914.25      7302.28 o                         
   5  69  -3       2268.10       4346.52      3928.39 o                         
   7  69  -3       1232.17      11517.92      7332.97 o                         
   9  69  -3        871.91          0.00      7599.91 o                         
  11  69  -3        215.94          0.00      7280.22 o                         
   1  71  -3      43035.73      54861.05     15174.86 o                         
   3  71  -3       7963.42      18151.67      9746.92 o                         
   5  71  -3      16568.90      20077.84      9739.53 o                         
   7  71  -3       6813.66      15368.27      7686.41 o                         
   9  71  -3       1935.88          0.00     12595.07 o                         
  11  71  -3      27045.90      34882.58     18498.45 o                         
   1  73  -3      25165.60      22309.12      9343.51 o                         
   3  73  -3         54.58       2996.07     13724.89 o                         
   5  73  -3       8037.48      19265.10      9238.52 o                         
   7  73  -3      27753.26      30996.74     11647.48 o                         
   9  73  -3      10216.95      11698.19      8349.98 o                         
   1  75  -3       1001.07          0.00      1169.95 o                         
   3  75  -3       2923.87       1309.80      5133.21 o                         
   5  75  -3       9115.82       3201.20      7425.54 o                         
   1  77  -3       1003.85          0.00      8555.35 o                         
   2   0  -2      89875.33      70942.84      6873.80 o                         
   6   0  -2     117779.83     119765.02      9797.93 o                         
  10   0  -2     227316.41     219952.44     21925.74 o                         
  14   0  -2     398186.00     445051.97     38128.75 o                         
  18   0  -2     251256.16     304824.16     37815.69 o                         
  22   0  -2      55395.45      64221.44     27173.68 o                         
  26   0  -2      21709.93      32019.90     20205.88 o                         
  30   0  -2     114867.16     118198.25     38740.66 o                         
   0   2  -2      70653.86      70007.60      8150.40 o                         
   2   2  -2     345589.12     330919.75     17089.23 o                         
   4   2  -2     258844.19     249433.67     11906.50 o                         
   6   2  -2     239391.56     276930.38     11115.04 o                         
   8   2  -2     372724.94     363925.25     17780.56 o                         
  10   2  -2      62871.45      57193.41      7916.95 o                         
  12   2  -2       6781.69       7933.48      3408.48 o                         
  14   2  -2      83374.62      82369.72     11588.40 o                         
  16   2  -2     187527.11     209705.53     20354.54 o                         
  18   2  -2     151341.47     163337.19     23242.01 o                         
  20   2  -2     143008.22     173262.28     24319.39 o                         
  22   2  -2      17743.23      31071.43     14241.28 o                         
  24   2  -2      18037.97      18345.93     10449.08 o                         
  26   2  -2       3708.46       4407.28     13045.55 o                         
  28   2  -2      19450.40      23696.52     12051.86 o                         
  30   2  -2      15724.71       5307.70     11290.88 o                         
  32   2  -2      26449.39      19095.23      8361.51 o                         
   2   4  -2     312386.50     305954.09     11541.24 o                         
   4   4  -2     226517.45     226270.36      9804.49 o                         
   6   4  -2      72621.84      71373.21      6461.76 o                         
   8   4  -2      54614.12      58613.08      7216.95 o                         
  10   4  -2     229878.88     241152.64     16221.49 o                         
  12   4  -2      82834.47      89768.38     11137.95 o                         
  14   4  -2     131368.81     143780.59     15193.82 o                         
  16   4  -2      34600.01      30103.18      7551.60 o                         
  18   4  -2     106787.36     138782.61     21167.22 o                         
  20   4  -2      16119.59      11166.39      6619.52 o                         
  22   4  -2      46513.86      43870.02     15917.19 o                         
  24   4  -2       2389.49       2526.54      4382.52 o                         
  26   4  -2      32328.07      24873.13     11483.36 o                         
  28   4  -2       3548.44       1662.30      4434.01 o                         
  30   4  -2       4521.76          0.00      4592.17 o                         
  32   4  -2       1012.00          0.00      5467.39 o                         
   0   6  -2      65744.56      62099.91      7050.54 o                         
   2   6  -2      39698.35      33938.50      4595.57 o                         
   4   6  -2       5835.64       7920.16      1739.94 o                         
   6   6  -2      65704.76      62386.16      5911.66 o                         
   8   6  -2      44402.42      40427.04      5327.73 o                         
  10   6  -2      25594.83      26057.21      5299.95 o                         
  12   6  -2      27484.34      32593.44      6877.04 o                         
  14   6  -2      20789.77      28196.20      7359.92 o                         
  16   6  -2     135705.20     161291.41     21825.17 o                         
  18   6  -2      50271.65      44045.31     11452.18 o                         
  20   6  -2      43886.37      42903.13     12360.22 o                         
  22   6  -2       4168.98       9293.40      5039.60 o                         
  24   6  -2      13722.21      21799.65     11870.51 o                         
  26   6  -2       3425.91       4348.73      4798.09 o                         
  28   6  -2      81090.79      97094.14     23392.97 o                         
  30   6  -2      11904.41       5797.39      5240.82 o                         
  32   6  -2        238.17          0.00      6273.92 o                         
   2   8  -2     108361.18     109783.15      7306.90 o                         
   4   8  -2     346150.34     351562.78     10676.16 o                         
   6   8  -2     803971.88     746735.00     26321.89 o                         
   8   8  -2      27657.21      27022.89      4127.13 o                         
  10   8  -2      27360.77      32512.93      5700.54 o                         
  12   8  -2      71419.01      73079.84      9123.02 o                         
  14   8  -2     229014.28     271845.03     25726.02 o                         
  16   8  -2     113129.95     117078.66     18334.30 o                         
  18   8  -2      73303.81      71848.48     14713.71 o                         
  20   8  -2       3957.04      11868.78      6264.84 o                         
  22   8  -2      13056.19      17287.46      8555.80 o                         
  24   8  -2        527.96       4379.85      5866.47 o                         
  26   8  -2      71808.98      72943.56     21517.70 o                         
  28   8  -2       3187.00       4713.24      5848.71 o                         
  30   8  -2       9854.70       9491.21      7441.01 o                         
  32   8  -2       8242.68        283.16      5002.04 o                         
   0  10  -2     383908.69     380053.19     16714.22 o                         
   2  10  -2     507068.72     503403.78     13938.82 o                         
   4  10  -2      57353.93      57390.84      4511.89 o                         
   6  10  -2      24109.54      26916.50      2983.34 o                         
   8  10  -2     250024.70     254390.77     12255.48 o                         
  10  10  -2     816252.19     850102.12     31134.00 o                         
  12  10  -2     231810.16     228439.95     20201.50 o                         
  14  10  -2      33297.78      51133.39     10095.63 o                         
  16  10  -2      16411.03      27905.86      8385.52 o                         
  18  10  -2      18575.00      13237.09      6572.13 o                         
  20  10  -2       3371.43        767.67      1952.87 o                         
  22  10  -2      68766.95      94413.21     18949.62 o                         
  24  10  -2      75141.41      87696.57     18667.94 o                         
  26  10  -2      12191.86       6585.46     12769.45 o                         
  28  10  -2      59364.55      52766.30     18350.91 o                         
  30  10  -2        863.14          0.00      7412.58 o                         
  32  10  -2       4734.59       2012.60      5478.33 o                         
   2  12  -2     136079.05     133196.58      7344.52 o                         
   4  12  -2      22618.21      18625.26      2298.83 o                         
   6  12  -2      44040.94      38320.95      4637.47 o                         
   8  12  -2      56478.22      66817.81      7791.95 o                         
  10  12  -2     215129.16     212876.39     25471.43 o                         
  12  12  -2      51453.44      57378.51     10358.77 o                         
  14  12  -2      82429.80     105220.20     14319.36 o                         
  16  12  -2      45014.51      52023.02     12071.49 o                         
  18  12  -2      13878.16      19729.70      7565.32 o                         
  20  12  -2      14343.22      20951.23      7770.75 o                         
  22  12  -2     299377.69     358497.84     36992.28 o                         
  24  12  -2      16369.82      25961.12     11291.93 o                         
  26  12  -2      32300.94      41803.95     13086.51 o                         
  28  12  -2       1388.53          0.00      6492.63 o                         
  30  12  -2      12612.03      12889.20      9763.86 o                         
  32  12  -2        999.17       4326.30      5091.75 o                         
   0  14  -2    1068885.62    1097160.88     36056.78 o                         
   2  14  -2      46469.80      45079.18      4769.64 o                         
   4  14  -2     198965.34     205458.81      9609.43 o                         
   6  14  -2      40642.56      45429.26      5210.71 o                         
   8  14  -2       2752.85       2794.49      1690.94 o                         
  10  14  -2      81441.11      74416.30      8036.43 o                         
  12  14  -2     178656.94     183646.19     18374.08 o                         
  14  14  -2      52733.01      69526.88     13394.91 o                         
  16  14  -2     132568.72     157500.03     20605.89 o                         
  18  14  -2      22622.54      23776.79      8879.18 o                         
  20  14  -2       2215.15       2677.26      2347.31 o                         
  22  14  -2       3421.76       4106.19      3805.79 o                         
  24  14  -2      77312.69      88200.32     18666.52 o                         
  26  14  -2       1986.29          0.00      4272.55 o                         
  28  14  -2       3622.40          0.00      3618.31 o                         
  30  14  -2      14529.83      11571.99      8436.75 o                         
  32  14  -2       1010.99          0.00      7737.96 o                         
   2  16  -2     508915.56     507008.62     15374.15 o                         
   4  16  -2     149241.14     132638.86      7541.48 o                         
   6  16  -2      72287.23      72589.62      4962.35 o                         
   8  16  -2     116637.80     119406.64      9687.05 o                         
  10  16  -2      45420.23      45413.12      4761.40 o                         
  12  16  -2      18442.86      22947.70      5951.77 o                         
  14  16  -2     139892.75     155109.78     19463.64 o                         
  16  16  -2     100211.98     106674.82     17485.78 o                         
  18  16  -2      96306.19     129463.30     19690.91 o                         
  20  16  -2      23598.24      26878.31      9331.53 o                         
  22  16  -2      31948.53      32792.74     10228.57 o                         
  24  16  -2       4068.04       5773.26      5915.81 o                         
  26  16  -2      48498.09      55616.06     15784.60 o                         
  28  16  -2       2819.98       5830.09      3426.89 o                         
  30  16  -2       3156.13       5896.55     10128.37 o                         
  32  16  -2       2970.13          0.00      6919.99 o                         
   0  18  -2      98097.47      93059.01     10080.94 o                         
   2  18  -2     139343.84     173195.56      9445.36 o                         
   4  18  -2       7672.18       7229.26      1764.80 o                         
   6  18  -2      66863.09      69607.52      7383.09 o                         
   8  18  -2     115747.92     109376.49      9211.58 o                         
  10  18  -2      89722.39      89761.15      8490.09 o                         
  12  18  -2      14441.65      22501.11      5944.05 o                         
  14  18  -2      92590.28     105388.16     20768.98 o                         
  16  18  -2      48063.16      54091.96     13112.20 o                         
  18  18  -2      11274.20       9795.11      5209.59 o                         
  20  18  -2     126344.41     140332.59     21718.24 o                         
  22  18  -2      30931.35      30040.87     10881.11 o                         
  24  18  -2     126600.28     169908.89     26153.89 o                         
  26  18  -2       9216.24       6871.42      7973.19 o                         
  28  18  -2       9939.27      12273.06      6490.29 o                         
  30  18  -2       3527.56       2889.58      4664.57 o                         
  32  18  -2      10177.99       6623.21      7237.68 o                         
   2  20  -2     376324.81     414776.59     14580.72 o                         
   4  20  -2     184172.31     184168.11     10693.71 o                         
   6  20  -2     529810.75     498622.75     20579.51 o                         
   8  20  -2     347651.50     328681.75     14589.20 o                         
  10  20  -2     267144.56     308257.59     15223.93 o                         
  12  20  -2     174285.72     187226.52     22856.68 o                         
  14  20  -2     131269.73      95969.42     18607.10 o                         
  16  20  -2      10821.80      17341.41      6974.99 o                         
  18  20  -2      29817.13      30361.80      9825.50 o                         
  20  20  -2      20649.73      16575.37      7200.83 o                         
  22  20  -2      62151.35      81064.59     17415.17 o                         
  24  20  -2      65654.84      87493.27     18616.66 o                         
  26  20  -2      41019.86      38680.76     10773.08 o                         
  28  20  -2       2489.04       4057.73      7739.43 o                         
  30  20  -2       7733.92      17625.30      9724.65 o                         
  32  20  -2       5755.77       4673.69      5136.84 o                         
   0  22  -2     153462.02     155300.84     14340.64 o                         
   2  22  -2     572023.44     586726.75     17513.03 o                         
   4  22  -2     137860.03     123568.80      7317.58 o                         
   6  22  -2      21318.88      26686.44      4461.18 o                         
   8  22  -2     308025.50     331523.22     15069.93 o                         
  10  22  -2     254191.06     260354.94     14108.69 o                         
  12  22  -2      16027.39      18977.55      5754.20 o                         
  14  22  -2      60900.48      60323.34     15577.34 o                         
  16  22  -2      51275.16      60506.22     16340.75 o                         
  18  22  -2     145604.41     161535.38     22302.05 o                         
  20  22  -2      17074.97      13487.46      7355.10 o                         
  22  22  -2      42591.17      40032.53     11733.88 o                         
  24  22  -2      24414.56      35961.45     12287.81 o                         
  26  22  -2       4373.21       8619.01      6499.93 o                         
  28  22  -2      14006.67       9823.80      6593.14 o                         
  30  22  -2      30594.29      29743.38     13205.29 o                         
  32  22  -2       8436.18      16341.28     11810.38 o                         
   2  24  -2      53988.74      53851.48      5633.55 o                         
   4  24  -2      85716.53      79179.41      7001.21 o                         
   6  24  -2      76268.30      83045.10      8241.37 o                         
   8  24  -2      59343.02      65615.05      7030.06 o                         
  10  24  -2      87702.47      88050.19      9208.29 o                         
  12  24  -2       7629.15       9009.63      5005.46 o                         
  14  24  -2      65926.02      65831.03     16607.02 o                         
  16  24  -2      71242.86      61529.00     16024.68 o                         
  18  24  -2      23795.08      31080.84      9896.71 o                         
  20  24  -2      24020.61      24176.73      9187.37 o                         
  22  24  -2      75808.81     105790.92     19272.22 o                         
  24  24  -2       6709.00       5166.75      2931.67 o                         
  26  24  -2      12119.29      15811.41      9866.43 o                         
  28  24  -2      18709.80      26325.25     10654.17 o                         
  30  24  -2      25027.99      34934.86     13100.69 o                         
   0  26  -2     323088.59     324686.69     19950.51 o                         
   2  26  -2      38797.00      38970.09      4743.51 o                         
   4  26  -2      93161.08      88514.61      8175.26 o                         
   6  26  -2      14037.44      11804.01      2481.22 o                         
   8  26  -2     184620.73     190641.27     12939.01 o                         
  10  26  -2      38332.82      54874.33      7014.48 o                         
  12  26  -2     143426.47     167965.72     20696.92 o                         
  14  26  -2       8216.16      11778.82      5996.78 o                         
  16  26  -2      27497.88      28704.21     11673.83 o                         
  18  26  -2      52373.58      52760.83     12886.04 o                         
  20  26  -2      27686.95      35334.98     10504.72 o                         
  22  26  -2      19306.17      17867.19      8320.00 o                         
  24  26  -2       1598.86       1641.38      1615.24 o                         
  26  26  -2       1520.41       1584.04      5265.82 o                         
  28  26  -2       1589.83       4610.43      5522.53 o                         
  30  26  -2      15085.38      12114.84      7406.55 o                         
   2  28  -2      92400.27      99291.66      7575.10 o                         
   4  28  -2     187030.27     186186.31     12403.36 o                         
   6  28  -2     418028.62     388902.38     18158.32 o                         
   8  28  -2      50353.44      52461.96      6162.27 o                         
  10  28  -2     137539.16     154909.30     13591.34 o                         
  12  28  -2      19702.66      17728.62      8796.63 o                         
  14  28  -2      42939.32      50887.24     14923.31 o                         
  16  28  -2      66990.48      75414.28     18176.36 o                         
  18  28  -2     167092.81     170132.27     29963.70 o                         
  20  28  -2      46159.60      51260.86     13725.00 o                         
  22  28  -2      53941.06      61348.87     14220.75 o                         
  24  28  -2      41233.29      39087.41     12138.22 o                         
  26  28  -2      11379.70       5782.96      6329.42 o                         
  28  28  -2       1310.50       7292.64     10888.82 o                         
  30  28  -2      20760.31      21721.44      8099.43 o                         
   0  30  -2     112641.00     106222.60     13265.23 o                         
   2  30  -2      36297.27      38453.53      4115.26 o                         
   4  30  -2      10656.00      11893.64      3638.02 o                         
   6  30  -2      34660.16      32539.42      4557.23 o                         
   8  30  -2     172807.39     187254.53     13196.39 o                         
  10  30  -2      66320.11      74094.27      8754.94 o                         
  12  30  -2      14754.23      11403.35      8464.53 o                         
  14  30  -2      86271.51      96785.28     20418.66 o                         
  16  30  -2     313678.88     333370.12     38487.90 o                         
  18  30  -2      48438.79      59630.55     18276.84 o                         
  20  30  -2      17591.16      26709.10      9329.18 o                         
  22  30  -2      34599.69      36097.90     11757.77 o                         
  24  30  -2       3698.80       7585.86      4776.66 o                         
  26  30  -2      16656.30      24583.07      9364.92 o                         
  28  30  -2      89304.59     107030.11     21400.73 o                         
  30  30  -2       7038.48       4642.57      9150.05 o                         
   2  32  -2     312470.31     306652.78     15767.00 o                         
   4  32  -2     457273.19     446447.94     22641.25 o                         
   6  32  -2     159380.62     142866.44     10808.37 o                         
   8  32  -2       5076.23       4994.56      3349.59 o                         
  10  32  -2      29022.73      25764.04      5454.07 o                         
  12  32  -2      19066.57      20594.93     10731.42 o                         
  14  32  -2     101001.77     106973.71     21103.03 o                         
  16  32  -2     161123.97     164416.64     27304.53 o                         
  18  32  -2     111735.29     113349.23     24092.11 o                         
  20  32  -2      52422.53      66693.91     15113.26 o                         
  22  32  -2      21382.90      35092.69     11647.71 o                         
  24  32  -2       3867.02       1997.89      5400.19 o                         
  26  32  -2       1054.28       4210.96      3823.13 o                         
  28  32  -2      11180.15       9987.67     11129.17 o                         
  30  32  -2      11030.18       9166.63      9570.30 o                         
   0  34  -2     503839.16     497523.56     40357.27 o                         
   2  34  -2     166538.00     173724.64     11832.25 o                         
   4  34  -2      35748.38      41046.55      5633.09 o                         
   6  34  -2      32975.62      26343.54      4407.35 o                         
   8  34  -2       4935.11       8051.09      2775.94 o                         
  10  34  -2     134458.84     139923.52     17498.78 o                         
  12  34  -2     246709.50     263392.69     31435.87 o                         
  14  34  -2     127893.81     133730.41     33494.83 o                         
  16  34  -2      25581.55      24691.65     10633.62 o                         
  18  34  -2      47643.39      52897.80     15593.82 o                         
  20  34  -2      58504.11      80344.37     16725.91 o                         
  22  34  -2      23461.28      23872.86      9044.25 o                         
  24  34  -2       2308.75          0.00      8312.30 o                         
  26  34  -2       3527.25          0.00      4315.82 o                         
  28  34  -2      10080.21       4736.26      7322.62 o                         
  30  34  -2       5924.02          0.00     13135.71 o                         
   2  36  -2      42873.76      38685.89      5634.32 o                         
   4  36  -2       6357.79       8185.81      2504.78 o                         
   6  36  -2       5508.86       3776.35      1596.45 o                         
   8  36  -2      63954.67      71454.88      8228.29 o                         
  10  36  -2      36611.91      46923.90     12242.62 o                         
  12  36  -2       6103.11      11038.22      6374.90 o                         
  14  36  -2      80553.75      95660.74     20481.88 o                         
  16  36  -2      23856.03      27015.16     11384.18 o                         
  18  36  -2      31455.54      43519.11     14546.97 o                         
  20  36  -2      24696.83      30702.13     12173.76 o                         
  22  36  -2      17034.13      23935.94      9266.72 o                         
  24  36  -2      22025.55      25293.22     10177.32 o                         
  26  36  -2      47538.54      48456.46     13546.59 o                         
  28  36  -2        247.02       8597.85      8984.78 o                         
  30  36  -2      19737.93      26294.35     10138.28 o                         
   0  38  -2      31667.61      37899.47      8161.33 o                         
   2  38  -2      88356.20      88888.84      8707.35 o                         
   4  38  -2     148594.19     137346.55     14255.27 o                         
   6  38  -2      27758.42      24853.73      5192.00 o                         
   8  38  -2     216224.83     239417.30     16705.10 o                         
  10  38  -2     173104.89     181937.91     17882.33 o                         
  12  38  -2      91253.84      86190.40     17216.27 o                         
  14  38  -2      56580.68      59318.11     15786.06 o                         
  16  38  -2      18837.99      16437.06      9038.52 o                         
  18  38  -2       5005.12       2127.30      1609.35 o                         
  20  38  -2      29580.65      35608.02     13587.22 o                         
  22  38  -2      11964.55      10381.47      4993.61 o                         
  24  38  -2      16076.55      18435.46      7349.45 o                         
  26  38  -2       9470.13      17542.21      9177.15 o                         
  28  38  -2      26874.70      30965.93     11809.78 o                         
   2  40  -2      57593.02      58550.06      8730.75 o                         
   4  40  -2     233595.59     209867.61     23355.36 o                         
   6  40  -2     162909.70     173895.50     14530.67 o                         
   8  40  -2      93822.11     103617.13     10954.55 o                         
  10  40  -2     164078.12     173040.36     17593.81 o                         
  12  40  -2     162729.64     176947.11     25374.12 o                         
  14  40  -2     132322.95     124684.87     22683.40 o                         
  16  40  -2      14122.62       4631.36      6186.73 o                         
  18  40  -2       1855.75       5266.84      5104.57 o                         
  20  40  -2      13644.26      24068.94     11875.83 o                         
  22  40  -2      14008.77      21738.05      8686.77 o                         
  24  40  -2       9039.62       2969.59      3558.16 o                         
  26  40  -2      87569.86     110866.52     21810.60 o                         
  28  40  -2       1264.86       5066.45      6916.41 o                         
   0  42  -2     126402.68     131313.75     15701.79 o                         
   2  42  -2      29995.11      40082.62      7868.60 o                         
   4  42  -2      16222.79      21426.01      5354.03 o                         
   6  42  -2      66829.23      75863.76      9711.18 o                         
   8  42  -2     182124.69     184904.73     14414.59 o                         
  10  42  -2      34104.50      48904.70      9339.37 o                         
  12  42  -2      17191.88      23977.96      9310.31 o                         
  14  42  -2        823.33       5014.58      4772.53 o                         
  16  42  -2      97438.74     100286.40     21621.76 o                         
  18  42  -2      55387.91      80481.84     20508.76 o                         
  20  42  -2      31759.96      22265.07     24728.78 o                         
  22  42  -2       3877.70       7261.82      6789.42 o                         
  24  42  -2      87740.77     105518.40     22956.31 o                         
  26  42  -2      14779.89       9921.85      8283.57 o                         
  28  42  -2      21732.89      12655.75      9756.08 o                         
   2  44  -2     155645.14     151579.00     17874.18 o                         
   4  44  -2     214120.28     235287.89     18781.94 o                         
   6  44  -2      85798.77      93753.43     11887.35 o                         
   8  44  -2      22041.65      16694.86      6693.01 o                         
  10  44  -2      33871.18      40208.05      8711.50 o                         
  12  44  -2      96815.41     107364.91     14162.16 o                         
  14  44  -2      71245.97      66029.77     16522.89 o                         
  16  44  -2       2123.07      13361.95      7545.42 o                         
  18  44  -2       5465.27       9672.69      6521.54 o                         
  20  44  -2       6783.82      19499.58     11784.21 o                         
  22  44  -2      40471.13      38954.82     16153.48 o                         
  24  44  -2       2799.35       1899.99      6366.37 o                         
  26  44  -2       3907.61          0.00      7499.20 o                         
  28  44  -2       5040.95      13492.72      7721.79 o                         
   0  46  -2      99946.62      95124.01     16700.19 o                         
   2  46  -2     107884.29     102125.82     12477.31 o                         
   4  46  -2     134754.27     145970.06     14879.18 o                         
   6  46  -2      57740.33      54488.89      9204.09 o                         
   8  46  -2     112572.00     108461.75     13310.35 o                         
  10  46  -2     127217.08     135523.28     15496.43 o                         
  12  46  -2      26946.12      32735.54     11454.92 o                         
  14  46  -2       6596.03      14750.60      7472.76 o                         
  16  46  -2      38085.95      46530.93     14446.82 o                         
  18  46  -2      26123.23      23531.19     20703.58 o                         
  20  46  -2     124895.02     145993.06     29491.44 o                         
  22  46  -2      20877.20      19727.53     17379.53 o                         
  24  46  -2      30685.94      33748.57     11742.19 o                         
  26  46  -2       2907.55          0.00      6285.52 o                         
  28  46  -2      15896.75      22608.27     10218.66 o                         
   2  48  -2       6814.48      10921.44      4066.72 o                         
   4  48  -2      76689.74      83053.48     11425.82 o                         
   6  48  -2      14368.96      17134.70      5497.14 o                         
   8  48  -2       2209.06       8223.45      3492.47 o                         
  10  48  -2      14768.22      15660.42      5407.46 o                         
  12  48  -2      56809.41      62499.69     15441.53 o                         
  14  48  -2       4976.19      12313.76      7797.73 o                         
  16  48  -2         59.37       8907.76      7317.72 o                         
  18  48  -2      40011.74      31714.86     13452.90 o                         
  20  48  -2      27531.74      30056.50     13905.55 o                         
  22  48  -2      88811.77      93594.87     23981.14 o                         
  24  48  -2      13535.23      15917.63      8482.95 o                         
  26  48  -2       3450.76       5224.74      4691.77 o                         
   0  50  -2     406647.12     443846.50     47241.52 o                         
   2  50  -2      39955.35      39763.44      8024.93 o                         
   4  50  -2      79017.42      68192.63     13096.47 o                         
   6  50  -2     113235.00     127408.23     14394.85 o                         
   8  50  -2     206564.12     211673.55     18889.67 o                         
  10  50  -2      39336.02      36915.55     10909.63 o                         
  12  50  -2     139676.53     133724.53     22076.60 o                         
  14  50  -2      12668.64       7240.75      3256.90 o                         
  16  50  -2      18379.42      22070.52     10327.50 o                         
  18  50  -2      21659.55      12713.03      8349.34 o                         
  20  50  -2      56967.50      64150.97     19106.78 o                         
  22  50  -2      17740.32       7682.17      5052.90 o                         
  24  50  -2      19695.13      20155.55      8992.61 o                         
  26  50  -2       4642.60       7639.21      5067.67 o                         
   2  52  -2     124923.84     114466.02     13616.01 o                         
   4  52  -2     306432.69     319379.00     28698.22 o                         
   6  52  -2       2753.56       3661.95      2844.15 o                         
   8  52  -2     110517.26     118787.29     19376.26 o                         
  10  52  -2      22613.81      21064.83      9765.41 o                         
  12  52  -2      54486.05      61127.42     15036.18 o                         
  14  52  -2      28293.77      26176.55     10257.14 o                         
  16  52  -2      86465.92      79358.00     19420.19 o                         
  18  52  -2      30723.35      38088.69     16692.92 o                         
  20  52  -2       1007.85       5762.87      7335.66 o                         
  22  52  -2      24488.83      13889.24      9317.59 o                         
  24  52  -2      12985.37      15253.23      7558.04 o                         
  26  52  -2       6547.42      13652.19      8586.66 o                         
   0  54  -2      60900.06      47800.98     16543.98 o                         
   2  54  -2       9286.45      10554.34      3865.47 o                         
   4  54  -2      24705.04      32023.73      9375.95 o                         
   6  54  -2      39994.92      54399.57     12120.71 o                         
   8  54  -2      59093.86      53010.88     13117.88 o                         
  10  54  -2      23091.50      23146.75      9603.70 o                         
  12  54  -2       3543.13       8843.69      5089.88 o                         
  14  54  -2      59640.62      56327.40     15405.09 o                         
  16  54  -2      57120.43      66625.33     17486.56 o                         
  18  54  -2       1624.07          0.00      6487.46 o                         
  20  54  -2      28991.84      29222.75     13227.52 o                         
  22  54  -2       5040.90       7186.81     13012.85 o                         
  24  54  -2      25271.61      29661.38     19631.90 o                         
  26  54  -2      14463.30      15866.31      8076.38 o                         
   2  56  -2      53307.15      46905.03      8996.99 o                         
   4  56  -2       8852.74       5871.00      2305.80 o                         
   6  56  -2      99454.94      98242.55     17325.57 o                         
   8  56  -2        135.65       9527.17      6381.23 o                         
  10  56  -2      65824.44      68812.82     15872.96 o                         
  12  56  -2      32369.66      45260.32     13791.01 o                         
  14  56  -2      21113.04      18669.82      8680.26 o                         
  16  56  -2      28858.92      35091.75     13620.52 o                         
  18  56  -2      10674.03       5727.23      6094.65 o                         
  20  56  -2       2070.05       9156.41      2931.97 o                         
  22  56  -2       4072.44        306.23      8024.24 o                         
  24  56  -2       6482.90       3627.39      6419.24 o                         
   0  58  -2      68001.02      70615.25     19864.40 o                         
   2  58  -2      46388.83      47367.74     11256.81 o                         
   4  58  -2      45287.29      48531.49      9717.54 o                         
   6  58  -2      20926.06      23640.99      8512.95 o                         
   8  58  -2     104903.92      98644.20     17544.25 o                         
  10  58  -2      41156.50      35999.75     11316.61 o                         
  12  58  -2      39477.58      56265.03     14582.52 o                         
  14  58  -2      27682.33      36413.24     13501.03 o                         
  16  58  -2      35675.37      29563.84     12410.75 o                         
  18  58  -2       4022.90       3344.41      6390.17 o                         
  20  58  -2      20552.78      31771.16     13809.95 o                         
  22  58  -2      35180.38      30270.65     13536.93 o                         
  24  58  -2      26995.57      30234.73     14017.44 o                         
   2  60  -2       5767.55       8217.38      4636.09 o                         
   4  60  -2      59286.00      59666.56     10280.97 o                         
   6  60  -2      13432.37      14525.56      6870.14 o                         
   8  60  -2       2345.37        162.29      9296.45 o                         
  10  60  -2      11437.45      16230.41      6657.08 o                         
  12  60  -2     119828.73     107801.74     21404.37 o                         
  14  60  -2      51571.31      63531.96     16330.14 o                         
  16  60  -2       8854.69      19185.82     11678.95 o                         
  18  60  -2       9488.96      11468.43      8388.24 o                         
  20  60  -2      42859.18      34799.42     13980.51 o                         
  22  60  -2        797.75          0.00     17379.53 o                         
  24  60  -2      13963.62      11105.88     17684.69 o                         
   0  62  -2     500367.06     493318.56     55371.83 o                         
   2  62  -2      12982.48       9318.26      7094.95 o                         
   4  62  -2      32383.52      43810.39     10601.91 o                         
   6  62  -2      18459.76      17144.49      5891.21 o                         
   8  62  -2      57910.80      62953.34     14621.35 o                         
  10  62  -2       4971.16      10230.89      5743.80 o                         
  12  62  -2      88162.05      86755.82     18935.50 o                         
  14  62  -2      15926.18      13367.19      7353.17 o                         
  16  62  -2      55263.98      50865.46     15969.43 o                         
  18  62  -2      26336.57      16008.00      9210.94 o                         
  20  62  -2      21266.02       5435.50      5083.40 o                         
  22  62  -2       1342.13      10516.76      9390.95 o                         
   2  64  -2      75502.66      70620.83     14809.46 o                         
   4  64  -2     156515.17     154626.91     17572.30 o                         
   6  64  -2      11116.83      17051.67      6530.98 o                         
   8  64  -2      38097.92      41247.48     12039.53 o                         
  10  64  -2       8616.39       5852.00      3675.78 o                         
  12  64  -2       2952.96       9959.43      7108.68 o                         
  14  64  -2      29246.55      37239.90     12889.33 o                         
  16  64  -2     171424.59     157360.36     28239.58 o                         
  18  64  -2      11394.21       3914.95      3047.73 o                         
  20  64  -2        104.52       3595.89     22254.81 o                         
  22  64  -2       2778.18       9193.78      9270.23 o                         
   0  66  -2      73978.38      80126.03     22000.51 o                         
   2  66  -2        301.01       1289.18      4722.70 o                         
   4  66  -2       7646.67       5250.83      9256.49 o                         
   6  66  -2       7232.92      16498.05      6079.91 o                         
   8  66  -2      17838.77      18206.35      6822.81 o                         
  10  66  -2       5170.06       8439.54      4726.33 o                         
  12  66  -2       1978.66       6817.80      8035.85 o                         
  14  66  -2      11848.84       3108.86      9677.90 o                         
  16  66  -2      80794.64      86134.12     20720.23 o                         
  18  66  -2      15065.18      18526.26     10746.93 o                         
  20  66  -2        559.52          0.00      6274.16 o                         
  22  66  -2      21327.00      16433.37     10443.02 o                         
   2  68  -2       8621.19       4301.35      7203.93 o                         
   4  68  -2      14593.84      10984.87      7214.83 o                         
   6  68  -2     115712.17     118303.65     15911.66 o                         
   8  68  -2      36498.10      32138.31      8565.93 o                         
  10  68  -2      20298.80      10009.16      5644.64 o                         
  12  68  -2      43453.61      45206.91     14263.67 o                         
  14  68  -2       2126.85       4358.15      4915.60 o                         
  16  68  -2      11419.68       6644.53      4373.80 o                         
  18  68  -2      15958.05      15715.48      8954.04 o                         
  20  68  -2       4257.17        626.53      5169.54 o                         
   0  70  -2      36296.79      28990.11     14691.23 o                         
   2  70  -2      15475.70      18256.70      7971.46 o                         
   4  70  -2      25375.73      32698.59     10178.04 o                         
   6  70  -2       1151.55       3235.36      2778.95 o                         
   8  70  -2     120106.47     117604.27     16890.13 o                         
  10  70  -2      30041.50      27283.46     16445.89 o                         
  12  70  -2      36707.02      36270.47     12098.88 o                         
  14  70  -2      38916.81      29484.51     12556.54 o                         
  16  70  -2      14578.73      19804.66      9021.78 o                         
  18  70  -2       6573.21       7243.53      6555.98 o                         
  20  70  -2       1843.59          0.00     16838.24 o                         
   2  72  -2      13596.10       1453.61     10379.04 o                         
   4  72  -2      64516.16      48638.14     12883.59 o                         
   6  72  -2      32773.20      29321.06      9947.04 o                         
   8  72  -2      16857.45      34485.13      9292.07 o                         
  10  72  -2      40771.37      45815.48     14086.98 o                         
  12  72  -2      22608.11      18588.51      8681.61 o                         
  14  72  -2       9187.98       3893.66      2895.38 o                         
  16  72  -2      25294.53      15483.58      8408.35 o                         
  18  72  -2        488.90       7332.56      6231.52 o                         
   0  74  -2      12352.22      10934.86      8166.64 o                         
   2  74  -2      41138.75      39987.73     12104.50 o                         
   4  74  -2      41908.52      44218.60     12212.97 o                         
   6  74  -2      28549.17      22637.97      9706.96 o                         
   8  74  -2      91478.48      88940.38     14855.52 o                         
  10  74  -2      26504.98      28183.74      8239.65 o                         
  12  74  -2      18148.81      19431.73      9439.36 o                         
  14  74  -2       4377.53      25640.62     16652.96 o                         
  16  74  -2       1172.54        652.51      3818.12 o                         
  18  74  -2       9274.58      12623.31      9745.50 o                         
   2  76  -2      10919.12      10210.23      7072.52 o                         
   4  76  -2      42621.94      30893.77     10277.92 o                         
   6  76  -2      76034.74      76038.94     17459.98 o                         
   8  76  -2      84816.62      80487.73     14338.92 o                         
  10  76  -2      14944.21       6750.74      9019.73 o                         
  12  76  -2      19372.31      12580.14      7726.35 o                         
  14  76  -2       5755.67       3843.00      8074.93 o                         
  16  76  -2       8771.57       2219.73      5210.42 o                         
   0  78  -2      15555.37      17880.87     10884.00 o                         
   2  78  -2      11791.40      18851.00      9512.69 o                         
   4  78  -2       1545.69       3139.50      6698.97 o                         
   6  78  -2       2396.52       2943.37      6815.22 o                         
   8  78  -2      12531.56      23298.52     16761.95 o                         
  10  78  -2       7461.46       1118.00     11072.91 o                         
  12  78  -2        844.20       3080.11      3500.09 o                         
  14  78  -2      17914.62      12020.12      8364.90 o                         
  16  78  -2       7282.46         10.72      9914.04 o                         
   2  80  -2      47271.32      44862.63     12952.82 o                         
   4  80  -2      81547.85      84408.61     17980.80 o                         
   6  80  -2      24139.98      29422.23     11155.37 o                         
   8  80  -2        270.25       1048.01     13474.22 o                         
  10  80  -2      14436.94      12212.12      5870.94 o                         
  12  80  -2       5874.22       3068.09      7543.27 o                         
  14  80  -2      14231.58      22840.43     11428.21 o                         
   0  82  -2     118464.83     131065.79     32441.31 o                         
   2  82  -2      29265.04      25805.63      9894.97 o                         
   4  82  -2       3388.59          0.00      1974.81 o                         
   6  82  -2       2392.73        845.51      4780.82 o                         
   8  82  -2       8140.18       8312.60      5445.64 o                         
  10  82  -2      18013.50      24444.29      7651.15 o                         
  12  82  -2      35243.46      37538.04     10033.74 o                         
   2  84  -2      32296.58      24753.19      8806.74 o                         
   4  84  -2      32617.50      24922.59      9468.50 o                         
   6  84  -2       4688.37       1259.46      7400.11 o                         
   8  84  -2       1902.11          0.00      4548.32 o                         
  10  84  -2      17875.14      29061.62     11162.45 o                         
   0  86  -2      40109.48      38718.87     17575.71 o                         
   2  86  -2       9234.34      20237.89      9199.85 o                         
   4  86  -2       4134.21       4150.70      9852.28 o                         
   6  86  -2       5899.16       9091.82      6639.38 o                         
   8  86  -2       1833.79          0.00      9205.63 o                         
   2  88  -2      25722.35       7532.39     11058.38 o                         
   4  88  -2       9495.76       6533.07     13176.33 o                         
   1   1  -1     332559.75     257533.39     17064.64 o                         
   3   1  -1    1177644.75    1081916.88     28752.49 o                         
   5   1  -1     295426.91     303661.16     11517.68 o                         
   7   1  -1     624143.25     553791.69     18295.37 o                         
   9   1  -1    1576840.25    1519495.38     30967.78 o                         
  11   1  -1     762949.19     803957.88     24942.77 o                         
  13   1  -1      13340.35      13757.45      2758.11 o                         
  15   1  -1      55040.92      56123.34      8478.93 o                         
  17   1  -1      25251.22      21945.13      5537.08 o                         
  19   1  -1     161490.84     194022.02     17926.50 o                         
  21   1  -1     511556.88     580292.25     31989.43 o                         
  23   1  -1      55022.70      42644.69      9537.30 o                         
  25   1  -1       4491.88       5234.93      8522.65 o                         
  27   1  -1      86804.51      85239.88     16004.92 o                         
  29   1  -1       2626.47       2981.18      4340.31 o                         
  31   1  -1        293.99       1072.66      3904.02 o                         
  33   1  -1      17751.58       6851.92      6321.64 o                         
  35   1  -1       6243.13       5724.77      4933.31 o                         
   1   3  -1      98402.91      89573.98      5808.36 o                         
   3   3  -1     337150.44     277578.34      8483.04 o                         
   5   3  -1     920113.75     823068.38     20550.96 o                         
   7   3  -1     445986.44     408212.91     13474.26 o                         
   9   3  -1     217770.22     198225.48     11406.97 o                         
  11   3  -1      58157.11      42770.64      6104.13 o                         
  13   3  -1     245744.56     240283.69     16099.94 o                         
  15   3  -1       7171.78       9879.98      3613.08 o                         
  17   3  -1     333793.91     347004.72     22559.28 o                         
  19   3  -1      45956.52      41655.14      8474.86 o                         
  21   3  -1      26638.20      31614.40      9481.48 o                         
  23   3  -1      15534.22      20968.83      7665.25 o                         
  25   3  -1      68919.62      62135.86     14631.93 o                         
  27   3  -1      12135.46       8540.24      4430.76 o                         
  29   3  -1      52514.26      59868.92     13547.69 o                         
  31   3  -1      31152.89      39802.20     10574.65 o                         
  33   3  -1      10516.93      12096.42      4818.45 o                         
  35   3  -1       4081.60       6027.92      4963.96 o                         
   1   5  -1      12149.33       9780.56      1388.17 o                         
   3   5  -1     938412.38     955807.62     33652.86 o                         
   5   5  -1      40687.40      38712.93      4753.15 o                         
   7   5  -1     318437.88     321766.44     15107.75 o                         
   9   5  -1       7869.69       7049.92      2285.34 o                         
  11   5  -1      70078.79      76707.12      8244.58 o                         
  13   5  -1      28548.24      29207.58      5328.91 o                         
  15   5  -1      32978.71      28451.00      5849.05 o                         
  17   5  -1      18183.58      17774.18      4383.56 o                         
  19   5  -1     451813.19     545314.50     35728.68 o                         
  21   5  -1      62226.93      60397.97     12785.34 o                         
  23   5  -1      23333.36      23021.52      7748.74 o                         
  25   5  -1      62114.03      73420.71     14175.60 o                         
  27   5  -1      28887.11      31820.85      9954.30 o                         
  29   5  -1      10724.49       3996.12      4323.84 o                         
  31   5  -1      16637.38       7580.92      5576.24 o                         
  33   5  -1      17744.44      16974.42      6491.10 o                         
  35   5  -1      11009.97      20724.16      7642.32 o                         
   1   7  -1     263988.03     243374.45      8268.92 o                         
   3   7  -1     442699.25     417556.19     18650.62 o                         
   5   7  -1      54182.90      53429.79      5424.64 o                         
   7   7  -1     188334.38     167112.77      9667.00 o                         
   9   7  -1       3968.77       1280.44      1185.41 o                         
  11   7  -1     102104.74      96549.43      9226.78 o                         
  13   7  -1      53299.44      47306.14      6945.12 o                         
  15   7  -1     316546.28     325818.78     19876.56 o                         
  17   7  -1      62391.89      66074.01     10288.66 o                         
  19   7  -1      87351.55     101933.05     15221.69 o                         
  21   7  -1     160928.73     189492.50     21807.79 o                         
  23   7  -1      26470.54      24767.74      7331.38 o                         
  25   7  -1      46448.98      48879.79     11677.41 o                         
  27   7  -1      47398.88      40155.62     10533.56 o                         
  29   7  -1      46245.33      50660.07     12323.25 o                         
  31   7  -1       6357.85       2653.26      4012.20 o                         
  33   7  -1      13909.63      13793.38      6201.08 o                         
  35   7  -1      19963.33      24463.88      9883.15 o                         
   1   9  -1     479217.69     408616.78     12018.73 o                         
   3   9  -1     527143.44     441315.12     18403.56 o                         
   5   9  -1     153484.73     141069.62      7471.03 o                         
   7   9  -1     205796.09     169371.64     14940.79 o                         
   9   9  -1      49595.36      55297.05      6528.09 o                         
  11   9  -1      21132.30      17390.78      3768.74 o                         
  13   9  -1     124291.22     105824.19     11699.76 o                         
  15   9  -1      73744.01      71348.27     10229.05 o                         
  17   9  -1     187642.20     198559.39     17546.77 o                         
  19   9  -1      62339.60      61409.94     12309.26 o                         
  21   9  -1      33501.62      33086.82      7720.77 o                         
  23   9  -1      49812.90      29071.75     11583.90 o                         
  25   9  -1      56146.41      68793.32     13725.27 o                         
  27   9  -1      19240.17       7209.89      4730.31 o                         
  29   9  -1      28999.11      38443.45     11864.15 o                         
  31   9  -1       8573.93      14280.88      6343.61 o                         
  33   9  -1        317.37       4364.08      4953.30 o                         
  35   9  -1       2381.95       4867.36      8621.46 o                         
   1  11  -1    2242345.00    2043446.88     46351.97 o                         
   3  11  -1     196336.34     189435.66      8558.06 o                         
   5  11  -1      13518.00      19359.39      2650.25 o                         
   7  11  -1     246386.25     216185.16     14639.49 o                         
   9  11  -1     743218.25     753434.00     53923.62 o                         
  11  11  -1     112561.33     112488.40     12050.79 o                         
  13  11  -1     388705.56     422559.34     22934.26 o                         
  15  11  -1     107594.00     120377.70     12914.38 o                         
  17  11  -1     312273.09     353577.22     23770.20 o                         
  19  11  -1     317507.97     332846.16     27478.57 o                         
  21  11  -1     162961.22     167806.44     18398.66 o                         
  23  11  -1       3721.09        584.18      5525.26 o                         
  25  11  -1      18958.52      21473.51      7846.34 o                         
  27  11  -1       9216.20      15708.71      6542.52 o                         
  29  11  -1      85326.55     100034.93     17389.68 o                         
  31  11  -1      37696.09      43661.45     11800.14 o                         
  33  11  -1       3016.43       3143.35      7679.66 o                         
  35  11  -1      22087.80      29428.56      9996.30 o                         
   1  13  -1    1757570.75    1671886.25     26568.75 o                         
   3  13  -1     659307.38     680225.25     17805.58 o                         
   5  13  -1     219072.75     228268.47      9865.59 o                         
   7  13  -1     306145.47     292319.72     10612.39 o                         
   9  13  -1     189449.58     183279.09     17342.11 o                         
  11  13  -1     618871.88     712966.06     44916.48 o                         
  13  13  -1     790702.00     880782.00     32526.78 o                         
  15  13  -1      86271.58      91071.26     11321.29 o                         
  17  13  -1     201856.78     230920.27     21036.46 o                         
  19  13  -1      75786.88      67836.25     11223.21 o                         
  21  13  -1      10480.63      13573.64      5750.66 o                         
  23  13  -1       7995.82       3492.93      3156.78 o                         
  25  13  -1      90341.80      95594.80     16183.56 o                         
  27  13  -1      53329.45      55128.55     12330.71 o                         
  29  13  -1      25268.99      21456.69      8989.94 o                         
  31  13  -1      40573.80      46536.07     11680.33 o                         
  33  13  -1       5416.16       5838.19      2865.02 o                         
  35  13  -1       5502.57       9042.12      4138.07 o                         
   1  15  -1     257441.56     243474.56     10827.09 o                         
   3  15  -1     555891.50     505434.69     23843.31 o                         
   5  15  -1     389134.94     388043.94     11394.57 o                         
   7  15  -1     202082.88     191375.30      8836.81 o                         
   9  15  -1     635971.25     658151.31     26575.71 o                         
  11  15  -1     157704.62     148429.14     16512.73 o                         
  13  15  -1     271475.75     256476.88     20019.44 o                         
  15  15  -1      33098.53      26449.56      6076.63 o                         
  17  15  -1     143004.48     138627.03     13213.92 o                         
  19  15  -1     129092.50     129061.05     15234.03 o                         
  21  15  -1      84226.35      78700.98     12894.63 o                         
  23  15  -1       1740.35        592.06      3196.88 o                         
  25  15  -1      94229.50     108165.48     17526.67 o                         
  27  15  -1      35264.85      38654.70     10714.21 o                         
  29  15  -1      13449.03      11303.43      5689.34 o                         
  31  15  -1       9199.47       2709.31      9532.59 o                         
  33  15  -1      22046.77      22080.46      6691.83 o                         
  35  15  -1      16261.41       8773.20      6090.42 o                         
   1  17  -1      44434.21      43737.78      4570.77 o                         
   3  17  -1     611233.12     574945.75     20653.12 o                         
   5  17  -1     377096.62     348116.06     13804.17 o                         
   7  17  -1     286441.94     299985.00     10966.64 o                         
   9  17  -1      57051.76      52461.74      7097.75 o                         
  11  17  -1     802130.50     933289.06     33499.53 o                         
  13  17  -1     253187.95     264015.19     20494.79 o                         
  15  17  -1     107017.19     101010.81     10774.08 o                         
  17  17  -1      69926.84      66210.61      9281.78 o                         
  19  17  -1       2899.55       4511.63      4227.09 o                         
  21  17  -1       9028.63      13200.36      6866.94 o                         
  23  17  -1     167519.78     155285.59     18550.29 o                         
  25  17  -1       2218.67          0.00      5042.79 o                         
  27  17  -1      97616.03     104303.65     17594.41 o                         
  29  17  -1      50584.26      59529.17     13858.26 o                         
  31  17  -1      10612.65      14478.17      6440.09 o                         
  33  17  -1       8883.29      11302.26      5419.61 o                         
   1  19  -1     239086.47     243840.48     10716.18 o                         
   3  19  -1     518170.94     496717.94     12068.49 o                         
   5  19  -1     185322.09     174672.53      7430.32 o                         
   7  19  -1     303849.62     323636.75     11369.98 o                         
   9  19  -1      49355.42      48928.20      5693.16 o                         
  11  19  -1      62660.45      60040.44      7239.97 o                         
  13  19  -1      95335.03      82032.84      8991.40 o                         
  15  19  -1     768214.25     812662.38     30642.60 o                         
  17  19  -1      32078.71      23303.58      5138.27 o                         
  19  19  -1      24735.52      23366.93      6262.05 o                         
  21  19  -1      26532.27      21663.14      6680.15 o                         
  23  19  -1      97236.19      97574.17     14829.76 o                         
  25  19  -1      14000.28      12890.72      7802.02 o                         
  27  19  -1     121698.87     145234.62     20749.59 o                         
  29  19  -1      20221.90      25279.87      8907.53 o                         
  31  19  -1      14038.75      13403.97      7819.20 o                         
  33  19  -1       6944.36       8040.98      5022.45 o                         
   1  21  -1     487432.56     453108.84     13279.52 o                         
   3  21  -1     158257.11     148782.86      6766.02 o                         
   5  21  -1      36919.52      37686.06      3631.95 o                         
   7  21  -1      34809.43      28799.01      3398.82 o                         
   9  21  -1     102084.52      97791.95      6714.57 o                         
  11  21  -1     237662.00     229486.66     14224.12 o                         
  13  21  -1     184941.95     179931.39     15147.87 o                         
  15  21  -1      87413.17      78187.93      9481.44 o                         
  17  21  -1      14346.07       9145.66      2765.44 o                         
  19  21  -1       1357.30          0.00      2669.46 o                         
  21  21  -1     115976.20      83655.80     23132.62 o                         
  23  21  -1      35921.71      25203.93      5995.60 o                         
  25  21  -1         21.86          0.00      4331.18 o                         
  27  21  -1      16158.00      23915.92      8463.06 o                         
  29  21  -1      32421.21      37607.93     10350.44 o                         
  31  21  -1       5501.06       3354.39      5063.92 o                         
  33  21  -1        452.39          0.00      1413.18 o                         
   1  23  -1     493078.38     485496.28     15718.03 o                         
   3  23  -1      24510.64      24670.33      3032.22 o                         
   5  23  -1      47582.47      37655.08      3725.62 o                         
   7  23  -1      42911.11      37381.27      4024.75 o                         
   9  23  -1     286320.19     303675.22     11534.79 o                         
  11  23  -1     159154.44     179471.47     10913.88 o                         
  13  23  -1     653783.19     755883.62     27707.77 o                         
  15  23  -1       9740.14       4780.53      1999.41 o                         
  17  23  -1     179917.55     184282.73     16949.64 o                         
  19  23  -1        577.71       1218.89      1703.18 o                         
  21  23  -1     112049.62      91143.55     13452.84 o                         
  23  23  -1     167195.22     168751.61     24126.85 o                         
  25  23  -1       1897.19       6196.95      5518.32 o                         
  27  23  -1      75571.55      87808.20     15999.39 o                         
  29  23  -1      52353.59      69552.45     16981.94 o                         
  31  23  -1       8184.96      12517.21      8063.59 o                         
  33  23  -1      34217.59       7845.96      9187.47 o                         
   1  25  -1     233602.06     239158.47     11254.95 o                         
   3  25  -1      77082.41      81793.16      5420.37 o                         
   5  25  -1     285306.84     300066.31     17183.30 o                         
   7  25  -1      70799.24      72718.05      6137.24 o                         
   9  25  -1     203855.06     217910.39     10417.71 o                         
  11  25  -1      11016.18      14852.89      3201.24 o                         
  13  25  -1       3828.75       7023.51      3233.49 o                         
  15  25  -1       7092.53       4149.56      3241.06 o                         
  17  25  -1     209927.38     222038.42     20499.31 o                         
  19  25  -1      74000.16      62314.55      8735.14 o                         
  21  25  -1     152348.78     149640.92     24115.82 o                         
  23  25  -1     113899.41     138477.95     18927.38 o                         
  25  25  -1      24919.66      18716.28      7624.18 o                         
  27  25  -1      13426.19      25063.06      9841.05 o                         
  29  25  -1      15942.08      20003.94      9076.96 o                         
  31  25  -1       3966.24       9934.75      6309.43 o                         
  33  25  -1      20987.15      22816.90      9869.46 o                         
   1  27  -1     233052.12     247513.80     11641.34 o                         
   3  27  -1     190947.53     180622.86      8376.18 o                         
   5  27  -1     257655.00     256052.16     15670.06 o                         
   7  27  -1      62333.59      65074.75      6394.58 o                         
   9  27  -1      33636.23      34700.67      3769.10 o                         
  11  27  -1     379224.09     402502.91     15876.84 o                         
  13  27  -1      21460.25      15146.50      3712.43 o                         
  15  27  -1     153487.23     160803.03     14956.33 o                         
  17  27  -1     176388.91     154222.64     17846.47 o                         
  19  27  -1      62477.21      36301.46     16812.18 o                         
  21  27  -1      92261.69      59743.14     16945.03 o                         
  23  27  -1      13772.08       9208.02      5165.96 o                         
  25  27  -1      42692.95      46220.26     13078.58 o                         
  27  27  -1      54486.16      61016.42     15156.79 o                         
  29  27  -1       5212.30      12747.47      7578.34 o                         
  31  27  -1       6677.17       3216.63      6860.92 o                         
  33  27  -1      38342.53      36877.67     13516.39 o                         
   1  29  -1      39605.75      44224.48      5138.33 o                         
   3  29  -1     602533.69     609897.38     15903.25 o                         
   5  29  -1    1035072.50    1000820.88     58766.25 o                         
   7  29  -1     235300.91     257880.27     14061.81 o                         
   9  29  -1     158977.25     181105.02     10697.03 o                         
  11  29  -1     143034.53     131694.62      8441.99 o                         
  13  29  -1     473586.12     525565.75     19969.79 o                         
  15  29  -1      49134.86      34865.45      7502.89 o                         
  17  29  -1      67946.45      73922.33     11946.39 o                         
  19  29  -1     195336.58     203229.38     18504.18 o                         
  21  29  -1       6578.15       6485.82      4865.92 o                         
  23  29  -1      48823.84      55054.73     14680.12 o                         
  25  29  -1      98504.20     114935.04     20410.78 o                         
  27  29  -1       4919.71      12867.24      6992.51 o                         
  29  29  -1      23610.69      12400.45      9109.49 o                         
  31  29  -1      29403.80      29877.04     11162.50 o                         
  33  29  -1        807.47       2055.00      5394.96 o                         
   1  31  -1      37389.78      41401.14      4745.62 o                         
   3  31  -1     195751.88     195776.50      9404.06 o                         
   5  31  -1     704984.38     638008.25     45904.43 o                         
   7  31  -1    1813907.00    2077029.50     45170.15 o                         
   9  31  -1      51369.57      58930.85      7003.31 o                         
  11  31  -1     613570.38     661973.69     22544.90 o                         
  13  31  -1      64025.04      53863.93      5774.01 o                         
  15  31  -1     131681.91     132764.17     12788.11 o                         
  17  31  -1      17772.87       9702.33      5155.76 o                         
  19  31  -1     104113.38      82442.85     21569.13 o                         
  21  31  -1       6860.23       2099.98      6112.61 o                         
  23  31  -1     291960.34     328799.28     33588.21 o                         
  25  31  -1      23432.62      11392.46      6322.66 o                         
  27  31  -1       1177.40          0.00      4018.58 o                         
  29  31  -1       8790.93       7290.46      5783.78 o                         
  31  31  -1       2292.69          0.00      7030.34 o                         
  33  31  -1       1426.87       1362.81      7337.15 o                         
   1  33  -1       8126.37      12037.44      2490.61 o                         
   3  33  -1     219652.56     217970.19     10031.98 o                         
   5  33  -1     560702.88     472674.19     41248.82 o                         
   7  33  -1     373718.38     350608.78     14303.29 o                         
   9  33  -1     310010.38     310838.72     17089.86 o                         
  11  33  -1      27804.76      25467.10      4501.85 o                         
  13  33  -1      90629.53      95226.70     10479.46 o                         
  15  33  -1     139230.14     158418.31     17282.77 o                         
  17  33  -1       8324.69       8741.76      5912.32 o                         
  19  33  -1      33551.79      28411.74      9289.88 o                         
  21  33  -1      62081.12      78261.96     16335.50 o                         
  23  33  -1      70025.59      78579.91     16258.54 o                         
  25  33  -1       3379.34       1666.24      1905.97 o                         
  27  33  -1       3220.06          0.00      4325.55 o                         
  29  33  -1      18158.46       5898.63      5307.42 o                         
  31  33  -1      32251.43      38010.63     12671.80 o                         
  33  33  -1       7382.48       9369.28      5252.99 o                         
   1  35  -1      23016.95      21576.45      3303.74 o                         
   3  35  -1      48566.73      50472.61      5061.71 o                         
   5  35  -1     323554.75     301954.59     24066.95 o                         
   7  35  -1      37218.86      33527.15      4564.08 o                         
   9  35  -1     307969.56     353076.09     19509.19 o                         
  11  35  -1        905.99       1479.05       881.03 o                         
  13  35  -1      16586.95      10265.70      6163.60 o                         
  15  35  -1      75150.31      68763.22     11818.46 o                         
  17  35  -1      60441.68      68975.35     13112.84 o                         
  19  35  -1      22979.89       9040.87      4585.10 o                         
  21  35  -1     197802.31     239965.44     27954.71 o                         
  23  35  -1       8773.76       4586.98      7358.23 o                         
  25  35  -1       7260.43       8914.01      4979.80 o                         
  27  35  -1      11693.98      13775.34      6941.62 o                         
  29  35  -1      20743.25      18950.72      8717.89 o                         
  31  35  -1      15378.69      27244.41     10611.23 o                         
  33  35  -1      20809.82      23103.64      9953.19 o                         
   1  37  -1       3477.31       7192.88      2059.66 o                         
   3  37  -1      27163.07      29463.17      3879.79 o                         
   5  37  -1      95118.27      93675.63      8109.24 o                         
   7  37  -1      17758.78      17836.19      3461.72 o                         
   9  37  -1      12360.82      15974.14      3957.42 o                         
  11  37  -1      21605.95      24673.16      4953.21 o                         
  13  37  -1     203145.61     221263.56     17330.49 o                         
  15  37  -1      15700.08      16453.56      6188.06 o                         
  17  37  -1      55024.84      55847.29     11423.74 o                         
  19  37  -1     129725.16     130015.78     26327.23 o                         
  21  37  -1      49152.23      55176.01     13892.13 o                         
  23  37  -1       2973.52          0.00      8050.39 o                         
  25  37  -1      35627.91      33046.14     11333.89 o                         
  27  37  -1      22693.48      15599.61      7451.30 o                         
  29  37  -1       6656.53          0.00      5266.84 o                         
  31  37  -1      49183.40      68852.95     16756.09 o                         
   1  39  -1     138782.06     142315.19      9075.19 o                         
   3  39  -1     140275.38     132399.80      9824.05 o                         
   5  39  -1      74901.50      70399.31      7070.42 o                         
   7  39  -1      35031.22      38765.72      5336.33 o                         
   9  39  -1       1110.58       3274.90      1828.78 o                         
  11  39  -1      79952.69      90097.10     10551.59 o                         
  13  39  -1     128327.33     123906.35     13359.79 o                         
  15  39  -1      56618.32      59792.62     11193.31 o                         
  17  39  -1      15586.11      16701.48      5401.65 o                         
  19  39  -1      65701.06      81692.43     20212.79 o                         
  21  39  -1        799.39       3540.52      3802.69 o                         
  23  39  -1      64322.84      68929.62     15772.12 o                         
  25  39  -1      51937.25      51379.86     14352.63 o                         
  27  39  -1       2871.61       2685.16      2895.66 o                         
  29  39  -1       5779.20      15043.14      8485.43 o                         
  31  39  -1        161.28          0.00      7014.39 o                         
   1  41  -1      56535.91      67649.66      6500.18 o                         
   3  41  -1     485987.12     514111.91     19874.54 o                         
   5  41  -1     563993.94     612489.94     21687.99 o                         
   7  41  -1     227238.19     234559.97     13639.78 o                         
   9  41  -1     119544.62     132752.48      9669.69 o                         
  11  41  -1      62693.33      56698.63      8268.53 o                         
  13  41  -1     125618.02     131472.75     13731.88 o                         
  15  41  -1      55674.54      57147.41     11277.70 o                         
  17  41  -1     505618.81     519039.41     37310.55 o                         
  19  41  -1       9906.57      15636.74      6812.69 o                         
  21  41  -1      99248.02      92794.43     22707.98 o                         
  23  41  -1      17015.54      15123.13      7695.67 o                         
  25  41  -1      25693.01      38172.98     11839.57 o                         
  27  41  -1      41426.90      40596.23     12988.57 o                         
  29  41  -1      25766.63      29133.24     11757.30 o                         
  31  41  -1       3638.90          0.00      4088.14 o                         
   1  43  -1     272721.31     309486.97     14150.83 o                         
   3  43  -1     946197.88     989961.75     37113.43 o                         
   5  43  -1     235132.06     245361.88     13900.70 o                         
   7  43  -1      54101.04      53135.84      6549.89 o                         
   9  43  -1      29623.22      28134.01      4491.49 o                         
  11  43  -1      23292.48      34224.99      5461.78 o                         
  13  43  -1     202370.86     225464.17     18242.59 o                         
  15  43  -1     723964.38     734512.50    123131.68 o                         
  17  43  -1      13678.51       9002.11      5108.05 o                         
  19  43  -1      43122.91      32008.34      9819.54 o                         
  21  43  -1      10918.03      17170.49     13554.14 o                         
  23  43  -1       1528.68       5935.20      8555.64 o                         
  25  43  -1      12159.62      13278.61      6476.10 o                         
  27  43  -1      50394.23      52624.70     15054.81 o                         
  29  43  -1      58380.43      47306.87     13396.64 o                         
  31  43  -1       4358.67          0.00      5184.07 o                         
   1  45  -1     329397.44     307311.03     14350.53 o                         
   3  45  -1      70552.05      77126.26      9418.33 o                         
   5  45  -1      89787.15      89295.08     10446.53 o                         
   7  45  -1     130192.70     138221.89     10816.24 o                         
   9  45  -1       3254.54       3373.28      2169.66 o                         
  11  45  -1     368947.44     373931.09     17595.64 o                         
  13  45  -1     171954.00     184992.02     16508.60 o                         
  15  45  -1      24480.02      25068.45      7684.73 o                         
  17  45  -1      45695.44      58210.68     12352.80 o                         
  19  45  -1      29409.54      18486.69      6883.76 o                         
  21  45  -1       3553.29          0.00     11149.20 o                         
  23  45  -1     112523.25     134861.80     25308.69 o                         
  25  45  -1       7610.88          0.00      7165.27 o                         
  27  45  -1       4722.06       2109.07      8088.80 o                         
  29  45  -1      12456.40      17305.04      7126.38 o                         
  31  45  -1      28615.09      27656.10     10211.19 o                         
   1  47  -1      35343.64      38402.97      4595.20 o                         
   3  47  -1      33756.79      37237.45      5784.62 o                         
   5  47  -1     115478.95     116119.33     12282.92 o                         
   7  47  -1      80685.02      84190.77      8743.00 o                         
   9  47  -1     288713.97     333556.47     16047.72 o                         
  11  47  -1      39854.90      40172.27      7442.41 o                         
  13  47  -1     201531.30     239168.30     19249.10 o                         
  15  47  -1        867.61         20.91      2727.70 o                         
  17  47  -1       1993.35       2017.26      2896.52 o                         
  19  47  -1      17167.43      23253.21     10484.09 o                         
  21  47  -1       8044.57       2628.97      8998.56 o                         
  23  47  -1       1906.64          0.00      2115.41 o                         
  25  47  -1      80476.88     100272.86     19620.00 o                         
  27  47  -1      27025.77      25711.69     10567.97 o                         
  29  47  -1      28272.02      34732.18     11195.34 o                         
   1  49  -1     147072.28     161423.45      9672.22 o                         
   3  49  -1     123505.41     136926.58     11357.14 o                         
   5  49  -1      20495.80      22379.23      5506.35 o                         
   7  49  -1     113752.83     110176.01     10019.24 o                         
   9  49  -1      32362.11      41552.53      5965.88 o                         
  11  49  -1     154376.06     163358.77     14927.20 o                         
  13  49  -1     301390.47     322768.78     27151.88 o                         
  15  49  -1       5798.45       2035.08      2824.44 o                         
  17  49  -1      29586.48      35981.71     10042.21 o                         
  19  49  -1      11169.84      15187.03      9319.58 o                         
  21  49  -1      16038.93      26627.63     13590.48 o                         
  23  49  -1      13328.41      20852.85     11620.79 o                         
  25  49  -1      31463.61      29591.73     10630.07 o                         
  27  49  -1      22573.82      26353.28     10401.82 o                         
  29  49  -1      21627.40      24960.91     10990.31 o                         
   1  51  -1     216774.39     201926.80     11053.39 o                         
   3  51  -1      96214.70      88461.15      9297.95 o                         
   5  51  -1      38220.10      39463.62      7315.72 o                         
   7  51  -1        907.06       4745.22      2876.33 o                         
   9  51  -1     146838.95     154049.06     13871.48 o                         
  11  51  -1     125821.03     133002.00     13901.25 o                         
  13  51  -1      61606.23      65603.76     12182.36 o                         
  15  51  -1      11397.96       5956.90     10100.79 o                         
  17  51  -1      17388.11      12933.74      4257.21 o                         
  19  51  -1      29747.27      33060.85     13255.18 o                         
  21  51  -1      14001.09        482.71     20794.41 o                         
  23  51  -1      21800.75      30529.12     14868.82 o                         
  25  51  -1      10144.78      21392.07     11387.73 o                         
  27  51  -1      10211.32      19385.83      8987.26 o                         
  29  51  -1       6604.42       3266.85      1864.87 o                         
   1  53  -1     186110.39     198878.48     11251.78 o                         
   3  53  -1     256700.38     257470.11     16335.94 o                         
   5  53  -1     216983.84     236211.22     18500.34 o                         
   7  53  -1      90262.28     110399.70     13170.02 o                         
   9  53  -1     188140.56     202587.09     16235.87 o                         
  11  53  -1       6340.84      11276.54      4558.83 o                         
  13  53  -1     120230.98     123832.27     16448.70 o                         
  15  53  -1     336592.94     396860.81     31387.67 o                         
  17  53  -1      43911.54      54367.33     16133.60 o                         
  19  53  -1      10266.71      12622.88      9187.61 o                         
  21  53  -1       3315.40      10573.75      6930.85 o                         
  23  53  -1       9605.19       3922.61     18694.62 o                         
  25  53  -1     140775.41     189047.06     27800.56 o                         
  27  53  -1      13363.01      15595.18      8117.95 o                         
  29  53  -1       5745.66      12253.53     11119.81 o                         
   1  55  -1      50555.05      45959.55      5443.40 o                         
   3  55  -1     189238.28     214654.33     15207.77 o                         
   5  55  -1     197998.94     194018.69     14679.16 o                         
   7  55  -1     206547.50     208664.45     18398.63 o                         
   9  55  -1      15959.63      25836.21      6934.53 o                         
  11  55  -1      81171.88      87203.76     13424.07 o                         
  13  55  -1      48078.94      47304.44     10187.11 o                         
  15  55  -1      14491.08      22219.38      7971.37 o                         
  17  55  -1      13181.98      13771.04      6566.60 o                         
  19  55  -1      67929.28      74893.36     31718.37 o                         
  21  55  -1      75278.88      88702.53     23000.63 o                         
  23  55  -1      14030.06      11789.45      9838.47 o                         
  25  55  -1      34055.72      43532.54     16602.18 o                         
  27  55  -1        665.16      12701.32      8722.12 o                         
  29  55  -1        365.71       6995.84      7349.25 o                         
   1  57  -1       4197.73       2866.36      1640.36 o                         
   3  57  -1     185542.42     189892.70     14390.66 o                         
   5  57  -1      16732.90      11766.37      3820.69 o                         
   7  57  -1      24871.15      31157.26      7050.06 o                         
   9  57  -1      70178.48      66348.13     11301.54 o                         
  11  57  -1      27222.78      25710.64      7292.31 o                         
  13  57  -1      38124.65      39349.41      9608.96 o                         
  15  57  -1     111788.11     112522.17     17074.08 o                         
  17  57  -1       1589.04          0.00      3396.12 o                         
  19  57  -1     154062.28     146593.25     28647.37 o                         
  21  57  -1      12741.35      35239.44     14312.97 o                         
  23  57  -1      34505.18      31408.71     14004.74 o                         
  25  57  -1      19265.42       8216.62      6048.90 o                         
  27  57  -1      15070.71      10638.33     10552.35 o                         
   1  59  -1     145664.83     145280.28     11043.01 o                         
   3  59  -1     110528.48     120543.12     10115.84 o                         
   5  59  -1      33405.48      38861.92      6891.81 o                         
   7  59  -1      23953.45      36944.68      8362.86 o                         
   9  59  -1      60914.17      70910.55     11901.28 o                         
  11  59  -1     168893.14     187589.98     20159.72 o                         
  13  59  -1      36863.37      41026.47      9286.80 o                         
  15  59  -1        451.54          0.00      4980.63 o                         
  17  59  -1     100276.03     107316.66     22854.46 o                         
  19  59  -1        495.88       7700.93      7174.80 o                         
  21  59  -1      55284.90      64171.41     22211.21 o                         
  23  59  -1      36869.24      30957.96     14650.44 o                         
  25  59  -1       7655.41      16902.44      9659.27 o                         
  27  59  -1      18707.66      27190.69     12101.42 o                         
   1  61  -1     118591.53     109710.02      9677.49 o                         
   3  61  -1      41542.54      47811.46      6513.47 o                         
   5  61  -1     231593.27     245911.20     17274.18 o                         
   7  61  -1     114070.72     125460.63     12774.47 o                         
   9  61  -1     469392.38     538001.50     37355.37 o                         
  11  61  -1      27742.20      28312.29      8340.63 o                         
  13  61  -1       8440.77       5332.76      3901.15 o                         
  15  61  -1      11401.28       3879.74      2150.94 o                         
  17  61  -1       2773.22        556.88      2023.45 o                         
  19  61  -1       7581.34      12414.57      8566.36 o                         
  21  61  -1     164957.28     169899.50     32327.82 o                         
  23  61  -1      18630.10      10924.02     17568.44 o                         
  25  61  -1      18705.80      18109.01     12178.67 o                         
  27  61  -1      10308.35      22528.10     15680.49 o                         
   1  63  -1       2166.86       2441.22      2823.45 o                         
   3  63  -1      98726.20      95738.97      9423.01 o                         
   5  63  -1     167163.12     149002.28     13697.97 o                         
   7  63  -1     208853.89     215734.62     17082.58 o                         
   9  63  -1      63360.12      67118.74     11805.09 o                         
  11  63  -1       2900.88        377.67      1967.74 o                         
  13  63  -1      29417.48      33107.41      9049.17 o                         
  15  63  -1      38408.94      42269.09     13996.35 o                         
  17  63  -1      17457.66      14109.50      7186.00 o                         
  19  63  -1      29503.47      31970.02     13668.39 o                         
  21  63  -1       3035.05       4337.00      5275.03 o                         
  23  63  -1      11916.28      17091.71     10387.26 o                         
  25  63  -1        161.88       1287.35      4748.13 o                         
   1  65  -1        930.08        775.43      1008.28 o                         
   3  65  -1      17717.42      18115.09      4232.99 o                         
   5  65  -1     117900.86     118573.09     12539.33 o                         
   7  65  -1     195692.19     214137.77     17133.92 o                         
   9  65  -1      12278.35      15101.37      5741.49 o                         
  11  65  -1      58126.47      70057.51     13194.61 o                         
  13  65  -1       8886.59       9529.52      6750.71 o                         
  15  65  -1       4559.65          0.00      7027.44 o                         
  17  65  -1      79610.45      77870.33     19960.07 o                         
  19  65  -1      77739.62      92737.48     23678.22 o                         
  21  65  -1       5629.29          0.00      1790.23 o                         
  23  65  -1      33511.17      46177.20     17967.25 o                         
  25  65  -1      12489.38       3300.24     15806.51 o                         
   1  67  -1       1947.96        811.09      1558.95 o                         
   3  67  -1        640.67        708.84      1767.34 o                         
   5  67  -1      32407.57      36134.26      5850.97 o                         
   7  67  -1      23866.11      32949.86      9503.29 o                         
   9  67  -1      23095.22      24732.64      6011.60 o                         
  11  67  -1       8770.58      10291.69      8853.01 o                         
  13  67  -1       5911.65       9656.58      6683.65 o                         
  15  67  -1       5624.58       2362.77      6151.32 o                         
  17  67  -1      42904.00      21468.21      8814.38 o                         
  19  67  -1      58553.90      55887.81     22701.65 o                         
  21  67  -1        890.32       6475.97      5242.72 o                         
  23  67  -1       3952.69       4400.14     16369.60 o                         
  25  67  -1        223.47          0.00      8699.02 o                         
   1  69  -1       6544.38       5024.89      3031.28 o                         
   3  69  -1      82389.07      83718.86      9150.57 o                         
   5  69  -1      32759.56      36121.98      6160.18 o                         
   7  69  -1       1142.42       9095.14      3988.98 o                         
   9  69  -1       1627.07        395.87      2038.80 o                         
  11  69  -1      70026.02      78316.86     13866.93 o                         
  13  69  -1       4800.31          0.00      4772.58 o                         
  15  69  -1      32719.67      36693.35     13382.67 o                         
  17  69  -1      13039.37      15839.47     10398.15 o                         
  19  69  -1       7430.64          0.00      8039.56 o                         
  21  69  -1      18439.34      24249.48     12257.83 o                         
  23  69  -1      16261.18       2745.88      6843.49 o                         
   1  71  -1      86725.50     112471.20     12003.77 o                         
   3  71  -1     182157.81     168500.59     13269.19 o                         
   5  71  -1      53520.32      52851.84      7462.02 o                         
   7  71  -1      39490.42      36877.12      7659.86 o                         
   9  71  -1      37817.36      36235.07      7553.60 o                         
  11  71  -1     113511.14     108056.31     16631.90 o                         
  13  71  -1      24663.88      16516.34      8389.33 o                         
  15  71  -1       9356.92      21806.28     10809.36 o                         
  17  71  -1       7773.77      14739.08      8661.93 o                         
  19  71  -1     176355.34     159835.53     30799.50 o                         
  21  71  -1       1172.19       4341.63      9539.85 o                         
  23  71  -1       3088.60          0.00      5841.27 o                         
   1  73  -1     346218.41     354133.38     21402.14 o                         
   3  73  -1        926.39       5922.55      2202.13 o                         
   5  73  -1      44061.45      42964.87      6560.41 o                         
   7  73  -1      18252.96       1402.93     10626.16 o                         
   9  73  -1      76637.75      87160.18     11691.78 o                         
  11  73  -1      21237.30      21941.97      7454.50 o                         
  13  73  -1     102478.47     100478.95     22342.72 o                         
  15  73  -1      15599.49      17941.84     10384.04 o                         
  17  73  -1     184530.17     183932.92     32082.99 o                         
  19  73  -1      20822.49      13704.54      8954.96 o                         
  21  73  -1        584.97          0.00     10168.33 o                         
   1  75  -1      96227.18      96870.28     11412.79 o                         
   3  75  -1      50201.55      42347.60      6649.32 o                         
   5  75  -1      27170.72      26245.74      5102.22 o                         
   7  75  -1      39644.80      40711.41      6791.49 o                         
   9  75  -1      43623.33      48214.01      8894.73 o                         
  11  75  -1      36462.02      27861.71      8254.55 o                         
  13  75  -1       7620.30       9406.61      6771.19 o                         
  15  75  -1     106072.14     116510.00     24719.91 o                         
  17  75  -1       9478.52       4989.15      5683.70 o                         
  19  75  -1       2606.88       4579.41     10775.02 o                         
  21  75  -1      21954.12      15821.40     20122.33 o                         
   1  77  -1      10784.05      23148.73      5848.38 o                         
   3  77  -1      16788.02      16452.76      4075.35 o                         
   5  77  -1       5155.17       2331.47      3138.13 o                         
   7  77  -1      38145.32      33821.98      6554.43 o                         
   9  77  -1       8069.33       4452.76      4210.58 o                         
  11  77  -1      26568.95      29851.58      9582.63 o                         
  13  77  -1       4536.43       3140.00     10161.92 o                         
  15  77  -1      32454.49      52700.73     16817.17 o                         
  17  77  -1      19995.11      16484.96      7079.14 o                         
  19  77  -1        551.71      17483.10     10971.42 o                         
  21  77  -1        982.84       7647.97     23380.99 o                         
   1  79  -1      16671.33      13876.63      4026.81 o                         
   3  79  -1      13278.44      13354.89      4397.22 o                         
   5  79  -1      31533.48      36664.47      6677.49 o                         
   7  79  -1        418.91       1317.70      4227.64 o                         
   9  79  -1       9884.43       6498.36      2977.43 o                         
  11  79  -1     111109.99     100640.02     16890.01 o                         
  13  79  -1       6154.77       4599.17      5240.38 o                         
  15  79  -1      30939.96      30125.53     12488.29 o                         
  17  79  -1      28394.26      32666.77     15577.64 o                         
  19  79  -1       3616.19          0.00      4210.47 o                         
   1  81  -1      17004.34      18627.48      4766.40 o                         
   3  81  -1      24648.27      31368.55      7090.50 o                         
   5  81  -1      51940.88      47090.10      7628.19 o                         
   7  81  -1      43408.38      45208.25      7796.36 o                         
   9  81  -1      12599.49      14466.82      5178.10 o                         
  11  81  -1      12034.50      14752.38      6387.83 o                         
  13  81  -1       5483.77       1872.41      4639.38 o                         
  15  81  -1       2577.75       5112.50      5035.02 o                         
  17  81  -1       2690.78      14226.10      8812.27 o                         
   1  83  -1      77313.14      80014.06     11054.53 o                         
   3  83  -1     107522.97     105088.16     12613.97 o                         
   5  83  -1      22557.12      28796.77      6299.57 o                         
   7  83  -1       1760.14       7944.56      3491.21 o                         
   9  83  -1      21655.52      24073.09      6905.14 o                         
  11  83  -1     171577.78     173068.61     22090.27 o                         
  13  83  -1      19773.09      20630.80      8479.13 o                         
  15  83  -1       1483.97        291.15      4587.02 o                         
  17  83  -1       7093.76          0.00      6455.57 o                         
   1  85  -1      57475.18      56296.07      9314.13 o                         
   3  85  -1      56686.14      58086.91      9579.66 o                         
   5  85  -1      12914.21      13375.52      5600.30 o                         
   7  85  -1      27631.09      35122.29      7783.40 o                         
   9  85  -1      85547.76      79429.88     12295.92 o                         
  11  85  -1       5154.32       5097.60      4010.74 o                         
  13  85  -1        646.22         30.65      3931.43 o                         
  15  85  -1       1381.68       2651.73      5358.60 o                         
   1  87  -1      24562.09      27942.34      6248.08 o                         
   3  87  -1       1160.44       6134.42      3935.39 o                         
   5  87  -1      11635.96       5222.33      2633.96 o                         
   7  87  -1      42120.11      40169.89      8399.41 o                         
   9  87  -1       8613.41       4960.49      3536.26 o                         
  11  87  -1       2776.40       6301.37      4408.93 o                         
  13  87  -1       6938.01       8728.71      4732.84 o                         
   1  89  -1      20742.91      25394.23      6634.29 o                         
   3  89  -1      13776.32      23202.92      6306.82 o                         
   5  89  -1       5704.15       5903.60      6415.98 o                         
   7  89  -1       4458.37       7213.77      3570.86 o                         
   9  89  -1       5953.58       1884.44      2297.73 o                         
  11  89  -1       3062.62       1083.14      6068.90 o                         
   1  91  -1         98.30          0.00      1511.24 o                         
   3  91  -1      45473.22      39199.71      7883.55 o                         
   5  91  -1      65362.00      62577.26     12619.96 o                         
   7  91  -1      63973.05      74847.88     13498.42 o                         
   9  91  -1      12555.65      21194.23      6389.77 o                         
   1  93  -1      11927.97       9020.45      5106.15 o                         
   3  93  -1      26604.35      21057.56      4822.57 o                         
   5  93  -1      28237.59       8123.38      4849.83 o                         
   7  93  -1      18000.91      21734.87      6578.79 o                         
   1  95  -1       9332.83      11345.10      4713.52 o                         
   3  95  -1      23500.13      37509.49     10395.31 o                         
   4   0   0      20250.65      18505.71      6946.00 o                         
   8   0   0    1028044.56    1002308.50     34059.78 o                         
  12   0   0    3007602.50    3131884.75     71171.65 o                         
  16   0   0    1709016.50    1796670.12     72452.95 o                         
  20   0   0      92640.20      83882.04     16733.57 o                         
  24   0   0      23247.96      27524.69     10913.94 o                         
  28   0   0      62612.98      54124.91     16677.26 o                         
  32   0   0       4026.97       7565.88      6162.44 o                         
  36   0   0        569.96          0.00     24914.05 o                         
   4   2   0        368.99        584.83      1075.88 o                         
   6   2   0       1674.37       2058.32      1074.49 o                         
   8   2   0      95023.97      81173.32      7490.41 o                         
  10   2   0       5484.63       7303.28      2594.20 o                         
  12   2   0     574165.94     498406.38     21664.14 o                         
  14   2   0       4418.80         22.92      2299.23 o                         
  16   2   0     696938.62     658709.00     27904.52 o                         
  18   2   0       2177.91       3876.83      3413.89 o                         
  20   2   0     123435.42     104660.78     13283.70 o                         
  22   2   0       2995.23       7840.49      2724.70 o                         
  24   2   0       1844.81      14006.33      6178.62 o                         
  26   2   0      23530.99      22895.60      7036.82 o                         
  28   2   0      43744.40      58382.62     12325.96 o                         
  30   2   0       1656.38       2115.66      2348.07 o                         
  32   2   0       6410.50       7148.39      4883.26 o                         
  34   2   0       6933.35       6861.40      3275.29 o                         
  36   2   0      11330.09       2378.44     19493.85 o                         
   4   4   0        186.39          0.00       641.51 o                         
   6   4   0       1820.06       1540.18       936.61 o                         
   8   4   0      14827.66      12121.67      2719.78 o                         
  10   4   0     202785.84     180570.36     12215.87 o                         
  12   4   0     307371.94     312112.22     17429.44 o                         
  14   4   0      79983.11      65431.22      8361.70 o                         
  16   4   0     133824.88     140003.22     11821.44 o                         
  18   4   0      56013.58      48916.60      8037.73 o                         
  20   4   0       8635.42      13847.90      5297.19 o                         
  22   4   0      38295.70      38463.12      9570.10 o                         
  24   4   0     260523.44     272778.25     25476.78 o                         
  26   4   0     160240.02     179425.66     21296.52 o                         
  28   4   0     246137.91     300564.19     30590.93 o                         
  30   4   0      11268.23       9211.21      6108.19 o                         
  32   4   0       1266.75        551.18      3011.96 o                         
  34   4   0       1416.31         84.09      2352.45 o                         
  36   4   0       3917.28       5077.48     15733.85 o                         
   4   6   0       9714.81      19575.92      2877.47 o                         
   6   6   0     136417.66     130554.29      7628.30 o                         
   8   6   0     318086.91     332257.06     14747.04 o                         
  10   6   0     815607.00     843472.06     25491.90 o                         
  12   6   0     514832.62     548107.75     22956.29 o                         
  14   6   0      48240.04      39933.26      6907.01 o                         
  16   6   0      12633.83       9869.08      3583.65 o                         
  18   6   0      22225.38      26756.03      5644.23 o                         
  20   6   0       5324.78       1440.13      3710.54 o                         
  22   6   0      10729.31       6673.88      4931.48 o                         
  24   6   0      73874.72      81090.98     14591.52 o                         
  26   6   0       3424.67      20684.22      9772.03 o                         
  28   6   0       2903.77        681.95      4710.81 o                         
  30   6   0       5584.32       6621.51      5274.13 o                         
  32   6   0       1039.48       7075.11      6499.48 o                         
  34   6   0       4605.87       9387.57      6051.97 o                         
  36   6   0          6.09          0.00      6833.38 o                         
   4   8   0       3421.12       3219.80       821.26 o                         
   6   8   0        684.58         28.72      1004.15 o                         
   8   8   0     126009.81     112131.09      7508.18 o                         
  10   8   0     155689.97     144627.09      9967.98 o                         
  12   8   0      89710.80      64317.52      7507.43 o                         
  14   8   0       3029.06          0.00      2680.52 o                         
  16   8   0       2687.73          0.00      4158.26 o                         
  18   8   0     208801.70     222751.52     17007.92 o                         
  20   8   0     239930.50     265070.06     18156.88 o                         
  22   8   0       1392.25       4659.14      4210.05 o                         
  24   8   0     227682.19     233741.06     24200.87 o                         
  26   8   0      98986.14     103901.18     16090.32 o                         
  28   8   0       2261.45       3411.79      4044.88 o                         
  30   8   0      88281.62      98113.55     15950.34 o                         
  32   8   0      59597.45      66516.16     13437.28 o                         
  34   8   0      50717.56      53467.91     15945.03 o                         
  36   8   0      21622.12      14734.26      8697.58 o                         
   2  10   0       1110.29        923.41       630.06 o                         
   4  10   0      36411.96      29289.41      2520.78 o                         
   6  10   0      17374.11      14790.57      2062.74 o                         
   8  10   0     454942.84     382601.41     14394.34 o                         
  10  10   0      61961.66      50793.97      6606.36 o                         
  12  10   0      82677.76      74899.32      7901.68 o                         
  14  10   0      46701.31      43324.14      6744.24 o                         
  16  10   0       6114.46       3452.33      2394.51 o                         
  18  10   0     145147.69     136743.52     13318.63 o                         
  20  10   0     458032.28     472166.75     24469.95 o                         
  22  10   0      85304.55      83473.70     13222.56 o                         
  24  10   0      52807.55      53829.14     11353.92 o                         
  26  10   0       4121.96       2342.63      5746.94 o                         
  28  10   0      78639.58      77820.30     14191.70 o                         
  30  10   0       4108.64       9389.37      5508.28 o                         
  32  10   0       2900.30       9460.64      5292.85 o                         
  34  10   0       6490.69       3453.08      5601.27 o                         
  36  10   0       1386.43      10854.61      7233.69 o                         
   0  12   0     838704.00    1007732.56     22218.33 o                         
   2  12   0       4519.89       6351.93      1519.14 o                         
   4  12   0    2209818.00    2588112.50     27185.41 o                         
   6  12   0     570480.06     610178.25     14155.20 o                         
   8  12   0    6558788.00    6698822.50     54269.66 o                         
  10  12   0     153325.47     149566.53     10056.93 o                         
  12  12   0     217010.80     205376.61     14756.53 o                         
  14  12   0      47286.44      50808.02      7627.91 o                         
  16  12   0       9722.58       7133.23      3424.74 o                         
  18  12   0     206685.12     218309.08     18060.93 o                         
  20  12   0     769025.81     801623.88     35308.28 o                         
  22  12   0      47592.50      36977.43      9142.18 o                         
  24  12   0      19177.72      19643.95      7045.01 o                         
  26  12   0       5533.52          0.00      1902.36 o                         
  28  12   0       9694.25       1754.32      3564.48 o                         
  30  12   0       1246.29       3966.80      2682.35 o                         
  32  12   0       6769.65          0.00      4858.74 o                         
  34  12   0       1109.00          0.00      6077.75 o                         
   2  14   0        947.70          0.00      1139.83 o                         
   4  14   0      17789.00      16899.82      2356.17 o                         
   6  14   0      21261.18      20791.69      2578.19 o                         
   8  14   0     721974.25     689503.44     16341.30 o                         
  10  14   0        306.99          0.00       915.15 o                         
  12  14   0      14409.03      16521.82      4079.62 o                         
  14  14   0      10670.65       7456.62      2914.63 o                         
  16  14   0      39099.66      35436.19      6688.84 o                         
  18  14   0     248870.42     247340.16     19060.82 o                         
  20  14   0     446446.16     468437.84     26918.44 o                         
  22  14   0     260864.73     257922.61     22919.41 o                         
  24  14   0      37554.99      37838.29      8461.90 o                         
  26  14   0      24231.32      15570.45      5846.48 o                         
  28  14   0      22564.54      16941.81      6493.09 o                         
  30  14   0      14543.70      10054.24      5424.49 o                         
  32  14   0         71.14       1227.47      4367.08 o                         
  34  14   0     108926.17     114268.60     22625.67 o                         
   0  16   0        913.14          0.00       457.67 o                         
   2  16   0      10791.53      10194.29      2022.44 o                         
   4  16   0      47791.55      43873.18      4519.98 o                         
   6  16   0     312137.25     294527.38      9849.38 o                         
   8  16   0       1002.17       2101.42       965.34 o                         
  10  16   0     108092.52      97516.46      6199.44 o                         
  12  16   0     108494.62     103002.94      6757.57 o                         
  14  16   0      11297.88       6844.45      3827.67 o                         
  16  16   0      53257.48      40153.12      6954.07 o                         
  18  16   0     290251.81     277754.31     19773.32 o                         
  20  16   0     550904.25     626777.31     31272.88 o                         
  22  16   0      31201.20      32074.83      7525.12 o                         
  24  16   0         30.38          0.00      3023.91 o                         
  26  16   0       7449.09       8121.98      4882.62 o                         
  28  16   0      77154.97      75280.90     14283.89 o                         
  30  16   0       3131.50        404.25      3362.10 o                         
  32  16   0      83124.02      83856.61     19223.52 o                         
  34  16   0       1110.18          0.00      5826.69 o                         
   2  18   0     305282.81     370428.41     13999.89 o                         
   4  18   0    2785775.00    3180337.50     54833.82 o                         
   6  18   0    3306740.50    3826519.50     47546.70 o                         
   8  18   0      97075.91     103161.96      8856.50 o                         
  10  18   0     938817.06     976486.38     21539.32 o                         
  12  18   0     489241.94     470901.72     14118.92 o                         
  14  18   0       6887.42       3226.05      1425.69 o                         
  16  18   0     216996.70     219485.67     12246.74 o                         
  18  18   0     255711.59     242176.72     14399.14 o                         
  20  18   0     174127.41     172589.17     14262.20 o                         
  22  18   0      41808.84      42998.84      8564.77 o                         
  24  18   0       8209.46       8598.50      5063.39 o                         
  26  18   0       5741.61       5633.96      4003.27 o                         
  28  18   0        730.14          0.00      5617.52 o                         
  30  18   0       1431.15       7525.55     15094.73 o                         
  32  18   0       1056.90       7002.05      6793.17 o                         
  34  18   0       1252.02          0.00      2791.17 o                         
   0  20   0       4669.10       3106.99      2232.08 o                         
   2  20   0      10095.41      11506.16      1573.85 o                         
   4  20   0     103211.70     101921.50      7419.58 o                         
   6  20   0     190720.84     170867.03      7991.91 o                         
   8  20   0       8628.17       7191.74      1570.97 o                         
  10  20   0      29770.79      21828.54      3084.61 o                         
  12  20   0      47549.12      37551.54      4125.88 o                         
  14  20   0       4406.34       4153.68      1749.10 o                         
  16  20   0     190465.70     154488.89     10117.46 o                         
  18  20   0     271791.25     256943.52     13598.58 o                         
  20  20   0     117704.75     102894.41     10676.66 o                         
  22  20   0       4768.91       3849.00      2266.52 o                         
  24  20   0        554.12          0.00      2991.25 o                         
  26  20   0     125802.34     146969.83     18238.99 o                         
  28  20   0       2215.43          0.00      4580.18 o                         
  30  20   0        185.32          0.00      5249.46 o                         
  32  20   0      10534.53       5485.66      6141.31 o                         
  34  20   0       3715.67       1290.38      4069.87 o                         
   2  22   0       8616.48       6012.12      1079.35 o                         
   4  22   0        385.90       2553.87      1569.99 o                         
   6  22   0       7644.50       4307.67      1234.59 o                         
   8  22   0      37440.28      36517.75      4068.20 o                         
  10  22   0     105174.16      87449.08      9591.76 o                         
  12  22   0     143623.70     119646.24      7984.28 o                         
  14  22   0     129298.62     114972.87      7395.55 o                         
  16  22   0      50938.35      53804.11      5804.45 o                         
  18  22   0      28733.26      26390.17      4453.06 o                         
  20  22   0     150612.94     164412.47     13341.93 o                         
  22  22   0      35920.36      34771.84      9424.54 o                         
  24  22   0      33014.78      39736.42     10212.82 o                         
  26  22   0      99448.05     112556.02     16069.29 o                         
  28  22   0       6297.32       8693.57      4699.40 o                         
  30  22   0      64320.45      76688.41     18176.38 o                         
  32  22   0     112041.94     106936.30     22362.70 o                         
  34  22   0      23016.21      10900.46      5105.55 o                         
   0  24   0    1633627.75    1893710.88     34490.39 o                         
   2  24   0     233180.98     276640.56      9412.84 o                         
   4  24   0      93915.11     102422.41      7900.59 o                         
   6  24   0      89128.97      91477.60      7966.10 o                         
   8  24   0     320800.31     358036.12     12957.65 o                         
  10  24   0     679460.25     753964.50     27652.73 o                         
  12  24   0     862453.62     935185.00     22894.80 o                         
  14  24   0     575702.75     634150.75     19956.66 o                         
  16  24   0      15767.91      13833.58      2513.06 o                         
  18  24   0        603.69       1183.74       898.05 o                         
  20  24   0      46573.32      48423.04     10426.82 o                         
  22  24   0       7846.83      20239.97      7570.81 o                         
  24  24   0       3104.22        862.35      2928.83 o                         
  26  24   0      33531.22      57233.45     12468.32 o                         
  28  24   0      15818.81          0.00      6851.77 o                         
  30  24   0        773.38      11959.51      7058.92 o                         
  32  24   0       3167.58       3498.62      4606.70 o                         
  34  24   0         45.55       2905.01      5398.41 o                         
   2  26   0       3974.38       3563.20      1279.78 o                         
   4  26   0      16056.34      10869.58      2381.75 o                         
   6  26   0        697.98       2319.84      1550.00 o                         
   8  26   0      47021.05      45386.21      3967.67 o                         
  10  26   0     132751.91     137233.56      7386.92 o                         
  12  26   0      87611.88      82862.91      7066.22 o                         
  14  26   0     584648.88     640543.44     21708.18 o                         
  16  26   0      43734.06      40203.58      5295.85 o                         
  18  26   0       6699.78       6683.11      2663.71 o                         
  20  26   0       5371.10       4183.33      2488.49 o                         
  22  26   0        742.03       1086.45      3974.79 o                         
  24  26   0        812.53       1484.76      3185.99 o                         
  26  26   0     511199.69     594301.50     62401.30 o                         
  28  26   0      41891.93      55140.82     14191.84 o                         
  30  26   0     102229.84     100230.02     18630.45 o                         
  32  26   0       5505.64      11814.31      7627.83 o                         
  34  26   0      11565.44       9710.07      6156.79 o                         
   0  28   0      30285.29      28293.03      4637.25 o                         
   2  28   0       4306.02      26409.29     12428.54 o                         
   4  28   0       5354.21      57831.97      9554.93 o                         
   6  28   0      59408.03      67459.94      4523.05 o                         
   8  28   0       3654.85       5697.33      1376.67 o                         
  10  28   0     101248.55      95027.46      5986.37 o                         
  12  28   0     132982.80     114508.67      8497.97 o                         
  14  28   0     595333.25     574859.81     26504.67 o                         
  16  28   0      23781.11      23031.65      4001.20 o                         
  18  28   0        950.94        296.15      1006.60 o                         
  20  28   0     115777.19     118711.19     16362.15 o                         
  22  28   0      35966.95      37583.57      9506.30 o                         
  24  28   0      16934.27      15880.44      6857.18 o                         
  26  28   0      45568.09      46896.02     11742.39 o                         
  28  28   0      15269.25      19665.45      9135.41 o                         
  30  28   0       2089.59          0.00      5039.62 o                         
  32  28   0      47369.42      44346.48     13044.01 o                         
  34  28   0       9484.10      18745.38     11449.55 o                         
   2  30   0    5467584.00    6176049.00     76347.16 o                         
   4  30   0    1496498.75    1705143.50     39653.88 o                         
   6  30   0     230748.47     266603.41      8215.04 o                         
   8  30   0       9613.87       4798.32      1579.62 o                         
  10  30   0     439866.81     494753.72     15400.11 o                         
  12  30   0     447252.84     475627.88     17347.17 o                         
  14  30   0    1688845.75    1817618.75     46412.22 o                         
  16  30   0     267750.66     270127.25     18765.00 o                         
  18  30   0      34387.23      36982.19      7296.19 o                         
  20  30   0      65967.27      58631.52     12824.87 o                         
  22  30   0       3086.57          0.00      6257.47 o                         
  24  30   0      34236.16      22818.68      9339.22 o                         
  26  30   0      45820.33      37324.09     12060.31 o                         
  28  30   0        372.83          0.00      4656.34 o                         
  30  30   0      16072.90      12076.59      7990.47 o                         
  32  30   0       5336.63          0.00      6671.63 o                         
  34  30   0       4424.90      10233.66      8537.19 o                         
   0  32   0      43726.46      42499.77      5902.50 o                         
   2  32   0       6327.46      27386.21      3792.23 o                         
   4  32   0      47439.11      42863.48      5092.42 o                         
   6  32   0      32958.85      33503.15      3588.62 o                         
   8  32   0        926.38       2506.94      1365.60 o                         
  10  32   0      90615.88      90550.82      6316.15 o                         
  12  32   0     133148.30     132105.17      9107.38 o                         
  14  32   0     534206.12     527958.44     18222.55 o                         
  16  32   0     106622.38      92137.38     11276.45 o                         
  18  32   0         19.31       2279.53      2288.67 o                         
  20  32   0      85601.08     100733.91     16856.91 o                         
  22  32   0      46114.38      44334.64     11135.07 o                         
  24  32   0       6351.41       5626.88      5988.76 o                         
  26  32   0      87029.20      65200.17     20996.79 o                         
  28  32   0       6836.03      14085.70      8636.93 o                         
  30  32   0       1434.56       5440.04      8744.26 o                         
  32  32   0       1063.96       6188.42      5488.78 o                         
  34  32   0      27276.37      38879.41     14836.37 o                         
   2  34   0      21901.02      20007.90      2817.47 o                         
   4  34   0      11230.35      10210.96      2725.57 o                         
   6  34   0       9147.03       7120.12      1429.10 o                         
   8  34   0      55712.26      53243.89      3960.82 o                         
  10  34   0      48388.48      47984.87      4456.19 o                         
  12  34   0     225817.80     220360.42     10999.87 o                         
  14  34   0      23683.40      28580.30      4651.96 o                         
  16  34   0       8744.49       6881.97      3149.94 o                         
  18  34   0       8800.56      14789.60      5391.54 o                         
  20  34   0       9725.94      15681.53      5647.57 o                         
  22  34   0      45552.94      44297.88     12338.36 o                         
  24  34   0     276355.12     324543.84     32738.52 o                         
  26  34   0      98383.67     108478.18     33483.94 o                         
  28  34   0       8565.79      22185.14     13717.62 o                         
  30  34   0      11383.17       9986.09     14446.27 o                         
  32  34   0      79223.20      84329.97     21130.35 o                         
   0  36   0      93234.72      82874.01     10175.56 o                         
   2  36   0        107.78       1272.57       928.10 o                         
   4  36   0     244197.97     279767.59     17243.63 o                         
   6  36   0     114675.18     139287.45      7515.08 o                         
   8  36   0     306960.94     333243.44      9948.50 o                         
  10  36   0      83949.33      99597.13      7632.31 o                         
  12  36   0     323743.62     337154.62     13289.29 o                         
  14  36   0      16104.87      15733.58      4679.25 o                         
  16  36   0       1232.60       3363.41      3931.46 o                         
  18  36   0      49913.70      52615.27     12543.18 o                         
  20  36   0        981.41       1800.77      2920.66 o                         
  22  36   0      18015.91      35275.19     12442.66 o                         
  24  36   0      12476.77      18626.52      8753.20 o                         
  26  36   0         17.19       2315.13      4751.76 o                         
  28  36   0       3804.11       8266.43     11581.51 o                         
  30  36   0       5057.60       3497.17      4635.29 o                         
  32  36   0       3777.97       3099.36      6942.78 o                         
   2  38   0        129.33          0.00      1054.86 o                         
   4  38   0      38105.53      33979.59      4383.26 o                         
   6  38   0     114775.78     125395.63      7223.22 o                         
   8  38   0      21343.99      20719.88      3688.93 o                         
  10  38   0     103881.91     109395.03      8116.24 o                         
  12  38   0      25845.98      20490.56      3632.79 o                         
  14  38   0      16757.84      31582.79      8571.40 o                         
  16  38   0       6919.42          0.00      4156.51 o                         
  18  38   0     113694.45     103598.75     17761.72 o                         
  20  38   0       6192.82       5446.46      3106.41 o                         
  22  38   0     358530.44     412672.50     57377.65 o                         
  24  38   0      19347.41      25754.89     12901.05 o                         
  26  38   0         18.97       4636.06     12664.10 o                         
  28  38   0        295.59       1478.80      2346.82 o                         
  30  38   0       1263.20      10433.52      8266.43 o                         
  32  38   0      52419.38      38524.45     15047.73 o                         
   0  40   0       4412.03       5603.89      3331.67 o                         
   2  40   0         29.15       3280.06      1341.29 o                         
   4  40   0      19036.73      18961.65      3462.42 o                         
   6  40   0     197480.84     206366.72     12318.05 o                         
   8  40   0       8758.41       7417.71      2118.10 o                         
  10  40   0      21019.72      20240.52      2378.80 o                         
  12  40   0      24031.09      19044.92      3565.90 o                         
  14  40   0     231693.05     249888.05     18984.49 o                         
  16  40   0      26169.05      30639.59      8889.33 o                         
  18  40   0      53679.53      66196.91     13729.87 o                         
  20  40   0      10003.46      12800.28      7955.53 o                         
  22  40   0      57797.08      79778.39     13878.92 o                         
  24  40   0      92188.44      76747.95     22875.98 o                         
  26  40   0      45128.94      40975.36     17363.72 o                         
  28  40   0      18765.80      16606.51     11146.28 o                         
  30  40   0       4361.52          0.00      6773.33 o                         
  32  40   0       3034.58          0.00      6730.30 o                         
   2  42   0     351115.47     386458.81     12863.44 o                         
   4  42   0     342454.53     381493.62     15434.82 o                         
   6  42   0    4098573.25    4494946.00     78168.56 o                         
   8  42   0     365134.12     408231.53     14688.69 o                         
  10  42   0     538509.00     602222.75     13590.12 o                         
  12  42   0     206336.27     239647.56     13064.44 o                         
  14  42   0     480414.31     510476.91     27261.24 o                         
  16  42   0        178.51          0.00      3551.99 o                         
  18  42   0     122996.70     125285.78     19236.31 o                         
  20  42   0      17679.40      11208.36      7362.71 o                         
  22  42   0     206054.34     233875.53     24132.72 o                         
  24  42   0      58873.50      57287.59     21021.32 o                         
  26  42   0        451.45       5489.88      6021.60 o                         
  28  42   0          1.40          0.00      5429.78 o                         
  30  42   0        712.09       7709.50      8514.89 o                         
  32  42   0       2412.36       5166.45      7189.81 o                         
   0  44   0      67017.51      59683.27      9792.85 o                         
   2  44   0       1372.85       4419.23      1591.80 o                         
   4  44   0      12900.05      14782.34      3646.46 o                         
   6  44   0     189943.34     192778.31     10576.52 o                         
   8  44   0       5092.98       3246.55      1602.93 o                         
  10  44   0     109402.84     113983.12      8428.85 o                         
  12  44   0     160523.41     165732.19     10929.53 o                         
  14  44   0     225328.50     229315.73     14504.77 o                         
  16  44   0      47133.13      52711.72      9458.09 o                         
  18  44   0      25298.49      17605.42      6025.94 o                         
  20  44   0      38313.61      37387.96     11849.03 o                         
  22  44   0     260056.52     221307.81     30704.50 o                         
  24  44   0      83966.84      46194.01     23293.80 o                         
  26  44   0        616.23      11734.15     11546.68 o                         
  28  44   0      18245.84      20837.64     10233.98 o                         
  30  44   0      25059.92      38104.68     17366.70 o                         
  32  44   0      32001.99      41036.96     15199.33 o                         
   2  46   0      30879.02      29054.15      3756.09 o                         
   4  46   0      59169.52      55683.10      7421.35 o                         
   6  46   0        115.99         70.70       862.45 o                         
   8  46   0      38173.78      40477.28      4615.69 o                         
  10  46   0      59431.94      59969.61      5564.68 o                         
  12  46   0        366.81       2024.50      2400.85 o                         
  14  46   0       4500.76       6651.15      2989.71 o                         
  16  46   0     220688.91     218470.19     19387.19 o                         
  18  46   0     109296.97     103911.38     14187.37 o                         
  20  46   0      72847.81      70101.62     12509.26 o                         
  22  46   0       7438.87          0.00      5434.44 o                         
  24  46   0      50599.71      33685.38     16034.93 o                         
  26  46   0      36207.61      25265.30     14382.76 o                         
  28  46   0          2.22          0.00     14291.61 o                         
  30  46   0       5250.50      19881.74     13470.59 o                         
   0  48   0     867627.50     975651.88     41056.15 o                         
   2  48   0     192614.94     196227.22      9782.67 o                         
   4  48   0     616493.25     669864.38     25315.28 o                         
   6  48   0     131791.34     136442.23      9435.02 o                         
   8  48   0     258807.97     260971.05     15002.53 o                         
  10  48   0     306413.28     323124.78     16726.03 o                         
  12  48   0     147848.16     153076.81     13656.61 o                         
  14  48   0       8830.83      19438.04      7420.45 o                         
  16  48   0     299573.62     324146.03     30241.67 o                         
  18  48   0      35745.34      38418.59     10737.18 o                         
  20  48   0       8708.09      13657.82      4782.87 o                         
  22  48   0        522.10       3187.99      5650.99 o                         
  24  48   0       3809.82          0.00     10397.20 o                         
  26  48   0       2833.84      17084.52     10900.84 o                         
  28  48   0       8808.35      16837.98     11519.75 o                         
  30  48   0         16.59      15069.31     18774.54 o                         
   2  50   0      44618.02      48368.53      4997.69 o                         
   4  50   0      25521.06      30079.14      5693.72 o                         
   6  50   0        361.66       1777.32      1382.04 o                         
   8  50   0       7986.97       5270.03      3472.64 o                         
  10  50   0      44226.58      40683.16      5893.13 o                         
  12  50   0       9470.52       8365.65      2766.49 o                         
  14  50   0     118658.24     116334.77     17293.68 o                         
  16  50   0     129438.59     149617.69     20152.40 o                         
  18  50   0      32469.39      18485.98     15669.25 o                         
  20  50   0      13218.36      19639.84      8270.74 o                         
  22  50   0      38143.86      22669.26     14787.71 o                         
  24  50   0      36590.35      38306.07     12440.14 o                         
  26  50   0       2090.27       4134.66      8377.34 o                         
  28  50   0       2531.16      11234.84     19755.41 o                         
  30  50   0      37638.11      24752.69     14720.29 o                         
   0  52   0      39341.80      50486.29      9670.38 o                         
   2  52   0       4202.94       8635.90      2111.13 o                         
   4  52   0       5910.38       5079.71      2458.41 o                         
   6  52   0      56345.45      65193.56      9046.42 o                         
   8  52   0       6823.44       5050.47      2990.93 o                         
  10  52   0       3363.68       2533.92      2129.23 o                         
  12  52   0       5582.24       5029.26      1260.00 o                         
  14  52   0      33450.63      46440.57     11773.06 o                         
  16  52   0      64534.52      61455.23     13615.22 o                         
  18  52   0     107393.89     114543.38     19322.60 o                         
  20  52   0       4187.88          0.00      7516.76 o                         
  22  52   0      26823.50      37880.78     12177.92 o                         
  24  52   0       5994.44       5734.02      8260.96 o                         
  26  52   0      28159.24      19788.81     39750.59 o                         
  28  52   0      56375.51      42912.16     19853.13 o                         
  30  52   0      17817.58        919.82     20434.75 o                         
   2  54   0     347590.91     370689.38     15196.75 o                         
   4  54   0        156.62          0.00      1393.74 o                         
   6  54   0    1088925.62    1126720.12     35823.12 o                         
   8  54   0       2827.98      13055.08      4898.90 o                         
  10  54   0        264.92        368.32      1730.46 o                         
  12  54   0      98383.70      97137.55     14978.87 o                         
  14  54   0     510419.75     588741.31     39508.05 o                         
  16  54   0     203902.00     215950.41     25835.69 o                         
  18  54   0      45165.62      38232.36     11565.43 o                         
  20  54   0        135.31        911.23      2868.64 o                         
  22  54   0      35991.96      35737.80     11880.42 o                         
  24  54   0        112.23       4917.37      4821.83 o                         
  26  54   0      27260.84      18038.09     23493.61 o                         
  28  54   0       4575.72      15240.89     13018.00 o                         
  30  54   0       8480.56          0.00     17248.75 o                         
   0  56   0       6059.46       8217.71      3092.02 o                         
   2  56   0      29926.25      41246.41      6412.74 o                         
   4  56   0      18975.42      17541.84      3863.52 o                         
   6  56   0      15398.78      26105.15      5743.61 o                         
   8  56   0      63568.91      64448.63      7593.18 o                         
  10  56   0      37992.69      53578.29     10543.89 o                         
  12  56   0      42223.44      47829.05     10825.09 o                         
  14  56   0     108291.03      93604.84     16585.98 o                         
  16  56   0     150394.14     137163.64     20713.34 o                         
  18  56   0       2972.68       8288.31      5380.36 o                         
  20  56   0       4251.34       5938.04      3609.69 o                         
  22  56   0      47278.80      36505.30     11907.91 o                         
  24  56   0      63117.86      42153.01     14403.15 o                         
  26  56   0       9386.36      21153.45      9827.86 o                         
  28  56   0     118830.41     103198.94     30355.16 o                         
   2  58   0         16.20      18046.58      5089.66 o                         
   4  58   0      28258.42      29021.24      5080.06 o                         
   6  58   0        547.16       8789.88      4027.57 o                         
   8  58   0       7105.19       7829.53      3182.84 o                         
  10  58   0      91823.80     102074.58     15176.21 o                         
  12  58   0     153394.02     144461.39     18968.79 o                         
  14  58   0       1285.83      10844.02      4827.98 o                         
  16  58   0       9070.86      23047.83      8244.72 o                         
  18  58   0     116872.79     138284.70     21558.96 o                         
  20  58   0      30944.62      48450.68     13726.28 o                         
  22  58   0      11357.42       6622.08      4567.55 o                         
  24  58   0      39754.72      22638.91     11014.46 o                         
  26  58   0      25426.25      26150.63     12441.88 o                         
  28  58   0       1227.73          0.00     24176.59 o                         
   0  60   0     713663.62     751664.44     46224.32 o                         
   2  60   0     728314.88     759779.38     28981.18 o                         
   4  60   0     206334.38     208324.89     14062.66 o                         
   6  60   0     530599.62     547974.38     26586.49 o                         
   8  60   0     245078.78     254153.27     18429.50 o                         
  10  60   0     406475.31     442919.41     31168.88 o                         
  12  60   0     114627.67     125047.73     17860.23 o                         
  14  60   0        464.13       1709.48      2565.87 o                         
  16  60   0     104272.00     116491.91     19473.49 o                         
  18  60   0     198520.59     199098.75     26860.09 o                         
  20  60   0      15845.49      12317.07      5996.91 o                         
  22  60   0       1878.48       1436.59      7465.44 o                         
  24  60   0      15367.26       6856.38      9383.58 o                         
  26  60   0       2643.33       1404.60      4283.63 o                         
  28  60   0        416.27          0.00      8239.29 o                         
   2  62   0       6406.04      15417.09      4189.60 o                         
   4  62   0      15700.47      18416.41      4332.09 o                         
   6  62   0      14579.11      16170.84      4078.28 o                         
   8  62   0      22340.63      12554.19      7014.78 o                         
  10  62   0      96403.32      92353.40     11722.97 o                         
  12  62   0      91063.67      91828.09     14967.54 o                         
  14  62   0       3603.80       1943.35      2038.66 o                         
  16  62   0      13871.07       3273.75      8191.80 o                         
  18  62   0     184446.62     184222.73     25907.16 o                         
  20  62   0      12550.71      14352.60      7810.88 o                         
  22  62   0       2093.83      21822.70     10076.81 o                         
  24  62   0      29489.78      30832.59     11980.04 o                         
  26  62   0         27.64       6324.18     14824.74 o                         
  28  62   0       5411.32       1743.70     14760.25 o                         
   0  64   0       1161.46          0.00      5580.05 o                         
   2  64   0      21636.25      35903.60      6524.65 o                         
   4  64   0        717.79         13.88      2025.74 o                         
   6  64   0      12293.52      18320.90      4367.24 o                         
   8  64   0       9121.42       8811.63      2854.09 o                         
  10  64   0      35879.39      27139.15      6424.21 o                         
  12  64   0        685.20       1460.33      3668.28 o                         
  14  64   0      35732.11      41661.48     11295.51 o                         
  16  64   0         25.48       4740.37      9739.66 o                         
  18  64   0       3827.77       5673.48      4335.91 o                         
  20  64   0      22768.29      21979.34      9528.28 o                         
  22  64   0      20724.23      16265.44      8510.56 o                         
  24  64   0      38975.94      24859.15     11642.26 o                         
  26  64   0      63312.99      60880.01     17916.96 o                         
   2  66   0     480607.09     478845.38     24013.39 o                         
   4  66   0      21316.55      24738.56      5024.08 o                         
   6  66   0       5787.04       3581.14      2003.40 o                         
   8  66   0     100027.32     106577.26     12609.48 o                         
  10  66   0      78030.97      78700.54     11272.69 o                         
  12  66   0      15532.83       4826.66      3693.42 o                         
  14  66   0     171356.08     167260.05     22256.46 o                         
  16  66   0         60.20          0.00      9032.25 o                         
  18  66   0        713.31       2575.18      1966.86 o                         
  20  66   0      36264.98      49850.57     14944.26 o                         
  22  66   0       3323.15       3366.30      4317.65 o                         
  24  66   0        773.45       6210.46      5795.64 o                         
  26  66   0      12184.88       3878.19      7015.60 o                         
   0  68   0      24249.38      24921.94      7651.18 o                         
   2  68   0      37980.12      47984.89      7810.73 o                         
   4  68   0      16775.01      23038.14      5634.61 o                         
   6  68   0      10661.70       8479.71      4567.02 o                         
   8  68   0      37802.66      38302.22      6610.75 o                         
  10  68   0       5930.13       5561.32      4536.89 o                         
  12  68   0       1756.18       3077.26      2719.85 o                         
  14  68   0      17221.72      12547.79      4869.90 o                         
  16  68   0       1257.60       1272.34      5192.69 o                         
  18  68   0      25315.74      10718.49      6078.12 o                         
  20  68   0     167110.16     182284.72     28230.61 o                         
  22  68   0       7834.36      10595.49     14567.36 o                         
  24  68   0      23679.45      29792.73     11493.68 o                         
  26  68   0       1739.71          0.00      5128.76 o                         
   2  70   0      15149.50      26330.53      6061.66 o                         
   4  70   0      47594.80      41889.07      7507.65 o                         
   6  70   0      12694.33      14376.12      4063.65 o                         
   8  70   0       8614.76      12495.91      6166.50 o                         
  10  70   0      16626.12      28214.90      7004.80 o                         
  12  70   0      59793.95      51007.19      9270.13 o                         
  14  70   0      13158.48      22046.69      7909.07 o                         
  16  70   0       2205.41       2798.55      4589.31 o                         
  18  70   0      14383.70      19348.40      8354.04 o                         
  20  70   0      27657.54      24132.33      9265.85 o                         
  22  70   0      30851.52      22407.29     10264.94 o                         
  24  70   0       6910.31      16948.03      9167.65 o                         
   0  72   0     102478.60      90056.02     15530.82 o                         
   2  72   0     438451.34     435369.84     24233.70 o                         
   4  72   0     144593.94     164360.20     14961.55 o                         
   6  72   0       6796.17       5872.82      3486.16 o                         
   8  72   0     237405.91     245983.98     17573.56 o                         
  10  72   0     473475.81     528218.44     30417.91 o                         
  12  72   0       2320.57       3850.74      3235.28 o                         
  14  72   0      25424.03      25980.23      9044.28 o                         
  16  72   0         16.74          0.00      6226.58 o                         
  18  72   0      46139.67      42805.53     12845.79 o                         
  20  72   0      28120.53      25987.82     10410.72 o                         
  22  72   0      50868.93      42443.22     14116.69 o                         
  24  72   0      14761.02       5769.96      6507.42 o                         
   2  74   0       4704.43      11634.21      4053.12 o                         
   4  74   0      29050.56      31969.57      7644.06 o                         
   6  74   0       7409.56       8478.97      2775.82 o                         
   8  74   0      10548.81      16575.71      4928.28 o                         
  10  74   0      99453.42      94769.60     12957.86 o                         
  12  74   0      24882.74      26812.32      6955.87 o                         
  14  74   0      75672.51      91197.69     17075.50 o                         
  16  74   0        184.79          0.00     11150.26 o                         
  18  74   0       6359.61       6295.52      2278.94 o                         
  20  74   0      63399.80      53135.71     15422.02 o                         
  22  74   0      42723.35      42666.90     14615.75 o                         
   0  76   0      22801.43      24733.13      8445.00 o                         
   2  76   0       1097.38       9280.07      3405.43 o                         
   4  76   0       3667.79       2977.75      2821.38 o                         
   6  76   0       6714.13        615.61      2487.07 o                         
   8  76   0      10712.46      12970.53      4177.41 o                         
  10  76   0       1428.91       4605.04      2322.54 o                         
  12  76   0       1538.47       4915.56      5025.18 o                         
  14  76   0      18881.68      17584.33      8063.54 o                         
  16  76   0      27509.43      16939.47      9728.20 o                         
  18  76   0      97721.23      91805.55     19322.38 o                         
  20  76   0         18.63          0.00      4451.34 o                         
  22  76   0       9056.78          0.00      6826.12 o                         
   2  78   0     277645.62     271586.59     20084.19 o                         
   4  78   0      22120.40      32517.94      7139.75 o                         
   6  78   0      96427.22      85657.37     11422.33 o                         
   8  78   0       5416.16       3037.17      2001.19 o                         
  10  78   0      19245.38      12245.26      4731.79 o                         
  12  78   0       8422.65        236.37      4181.22 o                         
  14  78   0      67004.14      77524.70     16231.17 o                         
  16  78   0         10.24          0.00      3723.51 o                         
  18  78   0      70315.07      50627.95     14352.61 o                         
  20  78   0       1981.71          0.00      7569.44 o                         
   0  80   0      33550.05      46881.16     12165.41 o                         
   2  80   0        381.48      12316.42      4273.41 o                         
   4  80   0       3734.33       4545.86      3663.15 o                         
   6  80   0        128.94          0.00      3823.60 o                         
   8  80   0      11069.53      12134.39      4760.32 o                         
  10  80   0      13976.25      11236.58      4292.32 o                         
  12  80   0       4146.24       4367.14      2785.25 o                         
  14  80   0      32699.36      37445.17     10318.06 o                         
  16  80   0      30610.61      24522.56      9268.86 o                         
  18  80   0       5087.76          0.00      6041.19 o                         
  20  80   0      30150.05      27960.43     10579.91 o                         
   2  82   0      13348.89      26594.22      6672.57 o                         
   4  82   0       7508.72       5197.89      3377.33 o                         
   6  82   0       2612.78       6078.04      4029.15 o                         
   8  82   0      32824.75      39533.49      9727.23 o                         
  10  82   0       1266.95       1568.39      5555.03 o                         
  12  82   0       5543.82       3565.21      2792.81 o                         
  14  82   0        515.51       5547.35      6294.44 o                         
  16  82   0       1720.53       3817.60      5510.22 o                         
  18  82   0      24177.09      25622.13     10164.22 o                         
   0  84   0     181263.44     173813.80     23743.48 o                         
   2  84   0     121630.56     112989.67     13293.03 o                         
   4  84   0      17352.97      12455.93      3523.02 o                         
   6  84   0      28180.71      29138.43      5919.50 o                         
   8  84   0     309154.34     296487.28     26866.79 o                         
  10  84   0      61245.41      44241.70      9287.72 o                         
  12  84   0      26833.35      30481.12      7560.44 o                         
  14  84   0      31927.45      41824.73     11990.80 o                         
  16  84   0      30017.97      32833.90     11519.81 o                         
  18  84   0      92846.73      86174.40     19253.59 o                         
   2  86   0        763.27          0.00      6136.01 o                         
   4  86   0       1583.23       3001.70      4245.19 o                         
   6  86   0      79817.63      75123.62     13363.89 o                         
   8  86   0      36844.61      42809.71     10102.98 o                         
  10  86   0       2529.00       2072.14      4262.85 o                         
  12  86   0       5121.08       2859.48      5431.28 o                         
  14  86   0        897.66          0.00      3775.55 o                         
  16  86   0      28709.74      29502.02     10804.12 o                         
   0  88   0       6847.78      14935.14      8432.02 o                         
   2  88   0       1561.67       3566.59      3753.59 o                         
   4  88   0        203.69        332.86      2197.71 o                         
   6  88   0        136.95        644.33      3928.21 o                         
   8  88   0      42650.64      28591.87      8138.97 o                         
  10  88   0      23299.95      23997.98      8060.39 o                         
  12  88   0       4451.71          0.00      1291.42 o                         
  14  88   0       1399.57       2437.93      3912.74 o                         
   2  90   0       6496.85       3628.87      3260.00 o                         
   4  90   0     148457.06     128769.59     17405.80 o                         
   6  90   0     152635.88     131170.69     18098.69 o                         
   8  90   0       3356.36       5246.18      3921.07 o                         
  10  90   0      69133.00      72048.75     14513.14 o                         
  12  90   0       3032.45       1451.38      3053.58 o                         
  14  90   0        806.61      10942.66      5479.52 o                         
   0  92   0      15275.30      11787.58      6681.82 o                         
   2  92   0        924.81          0.00      3300.39 o                         
   4  92   0       2393.95       1250.23      5792.16 o                         
   6  92   0       3034.45       8567.39      4564.15 o                         
   8  92   0      22144.70      25434.32      8650.16 o                         
  10  92   0      16932.19      10106.31      5098.17 o                         
  12  92   0       1209.44          0.00      5607.77 o                         
   2  94   0       1113.27          0.00      2234.20 o                         
   4  94   0       4398.20       4293.98      2879.80 o                         
   6  94   0       1709.48       3521.14      4025.70 o                         
   8  94   0       1779.82       6472.41      3848.38 o                         
   0  96   0     313997.00     286929.38     44066.41 o                         
   2  96   0      14665.90      17704.49      6424.60 o                         
   4  96   0      10011.92       9164.77     10089.64 o                         
   6  96   0       2455.55      12117.57      6851.76 o                         
   1   1   1     329896.56     280567.59      7174.27 o                         
   3   1   1    1168880.62    1077003.50     22813.72 o                         
   5   1   1     289922.34     328625.19      8667.16 o                         
   7   1   1     624960.94     549231.06     11925.76 o                         
   9   1   1    1579959.25    1580199.88     27569.66 o                         
  11   1   1     761252.50     835454.81     15440.76 o                         
  13   1   1      13523.70      11728.71      1937.98 o                         
  15   1   1      54629.25      51399.58      4504.15 o                         
  17   1   1      24912.93      18003.49      4021.47 o                         
  19   1   1     161598.56     162874.17     16103.33 o                         
  21   1   1     511179.31     550714.19     44777.78 o                         
  23   1   1      55014.35      44983.68      8950.99 o                         
  25   1   1       4064.08       4207.84      6667.62 o                         
  27   1   1      87340.28      83051.40     17026.07 o                         
  29   1   1       2666.68        339.59      8763.04 o                         
  31   1   1        281.12        768.49      3431.50 o                         
  33   1   1      17933.43       5149.83      4379.73 o                         
  35   1   1       6152.36       4916.94      5896.48 o                         
   1   3   1      96679.43      94097.34      4480.78 o                         
   3   3   1     340363.06     315914.25      7440.43 o                         
   5   3   1     922022.88     920939.94     16137.18 o                         
   7   3   1     446483.81     425854.66      9812.98 o                         
   9   3   1     216674.05     194700.08      6476.78 o                         
  11   3   1      58637.27      44419.35      3625.20 o                         
  13   3   1     247434.44     232982.38      9044.91 o                         
  15   3   1       7305.81       3830.34      1454.34 o                         
  17   3   1     333865.44     326430.47     17537.99 o                         
  19   3   1      45543.89      39680.07      6792.80 o                         
  21   3   1      26736.13      31906.91      7313.55 o                         
  23   3   1      15792.69      10578.17      4099.65 o                         
  25   3   1      68697.07      73244.95     12738.52 o                         
  27   3   1      12007.59       6274.20      5142.35 o                         
  29   3   1      52275.03      44406.29     11524.34 o                         
  31   3   1      31279.83      34005.22      9524.42 o                         
  33   3   1      10532.43       2832.36      4403.86 o                         
  35   3   1       4143.47          0.00      9043.04 o                         
   1   5   1      12785.26      12014.02      1235.47 o                         
   3   5   1     939479.25     888836.25     14275.14 o                         
   5   5   1      41557.05      41607.41      2666.87 o                         
   7   5   1     317380.75     323732.06      8096.09 o                         
   9   5   1       7801.39       8751.01      1184.15 o                         
  11   5   1      69639.44      75215.80      4256.41 o                         
  13   5   1      28136.25      22653.25      2791.03 o                         
  15   5   1      33493.73      27674.45      3894.12 o                         
  17   5   1      17968.01      15139.73      3260.72 o                         
  19   5   1     452711.50     475635.47     21614.93 o                         
  21   5   1      62974.74      52121.35      9703.37 o                         
  23   5   1      23566.73       9508.35      4642.19 o                         
  25   5   1      62207.58      71283.20     13392.10 o                         
  27   5   1      28977.75      34415.53      9971.22 o                         
  29   5   1      11132.24      16015.94      7220.53 o                         
  31   5   1      16625.26      19130.04      8970.37 o                         
  33   5   1      17867.74       6019.21      9164.75 o                         
  35   5   1      10878.03       8099.65      8617.73 o                         
   1   7   1     271683.94     236940.52      7576.35 o                         
   3   7   1     439334.25     417244.25     10697.40 o                         
   5   7   1      53982.70      59743.28      3242.49 o                         
   7   7   1     188836.47     188196.81      5822.56 o                         
   9   7   1       3797.42       2484.53       871.31 o                         
  11   7   1     101478.86     106423.19      5428.40 o                         
  13   7   1      52600.57      51232.06      4670.19 o                         
  15   7   1     316831.81     337493.91     13282.95 o                         
  17   7   1      62452.88      71953.86      7048.21 o                         
  19   7   1      86816.47      93927.73      8834.75 o                         
  21   7   1     160529.19     164607.89     14795.92 o                         
  23   7   1      25828.11      25529.19      7504.45 o                         
  25   7   1      46588.41      46623.02     10194.17 o                         
  27   7   1      47482.16      50550.93     11116.98 o                         
  29   7   1      45973.14      42518.29     12109.31 o                         
  31   7   1       6209.01       4467.80      3014.17 o                         
  33   7   1      13802.71      18083.36      8284.05 o                         
  35   7   1      20074.21       5425.04      9463.23 o                         
   1   9   1     473087.62     387796.84      8615.30 o                         
   3   9   1     530884.81     478821.66     10480.52 o                         
   5   9   1     152103.84     146998.55      5940.55 o                         
   7   9   1     207022.38     180058.64      6836.19 o                         
   9   9   1      49632.38      53320.23      3944.79 o                         
  11   9   1      21531.19      19550.57      2154.95 o                         
  13   9   1     123961.44     112260.22      7894.03 o                         
  15   9   1      72374.51      69323.01      6510.10 o                         
  17   9   1     188637.92     188878.86     11414.82 o                         
  19   9   1      62033.71      61366.84      7099.28 o                         
  21   9   1      33296.31      34280.26      6087.57 o                         
  23   9   1      49803.21      55871.42      9994.26 o                         
  25   9   1      57166.33      52495.45     11428.03 o                         
  27   9   1      19290.28      17582.34      5808.41 o                         
  29   9   1      29141.72      24589.79     12769.91 o                         
  31   9   1       8592.74       5320.57      4914.08 o                         
  33   9   1        327.93       2242.13      7613.65 o                         
  35   9   1       2331.57       1970.52      6055.26 o                         
   1  11   1    2257804.00    2126912.50     35394.14 o                         
   3  11   1     194404.47     201408.77      6849.84 o                         
   5  11   1      14560.70      19423.15      2261.87 o                         
   7  11   1     243604.25     236924.53      8043.62 o                         
   9  11   1     745772.38     766059.56     15147.37 o                         
  11  11   1     112595.19     112612.70      6017.22 o                         
  13  11   1     388676.56     420507.81     15247.07 o                         
  15  11   1     107599.03     120356.50      8863.73 o                         
  17  11   1     312865.31     343467.38     15297.97 o                         
  19  11   1     316917.69     324972.44     16350.52 o                         
  21  11   1     162875.75     160805.09     14820.19 o                         
  23  11   1       3303.36       3560.57      2975.88 o                         
  25  11   1      18518.21      11827.02      5297.97 o                         
  27  11   1       9283.55       4371.58      4626.29 o                         
  29  11   1      85110.50      79073.58     13974.66 o                         
  31  11   1      37496.70      46985.31     15296.02 o                         
  33  11   1       2983.43          0.00      3412.64 o                         
  35  11   1      21863.48      30744.01     11318.75 o                         
   1  13   1    1751214.12    1587916.88     20719.64 o                         
   3  13   1     658401.12     690880.44     15710.60 o                         
   5  13   1     222583.41     229476.11      9713.21 o                         
   7  13   1     305974.75     300308.31      9864.31 o                         
   9  13   1     186501.03     191200.39      8611.41 o                         
  11  13   1     618951.00     690269.62     17749.60 o                         
  13  13   1     790610.38     864759.69     19181.85 o                         
  15  13   1      86711.30      92229.82      7084.07 o                         
  17  13   1     201566.45     216765.66     11521.87 o                         
  19  13   1      77057.02      79029.93      9186.75 o                         
  21  13   1      10377.36      17034.96      4978.68 o                         
  23  13   1       8165.90       2870.08      3031.90 o                         
  25  13   1      90747.39      86701.87     13412.09 o                         
  27  13   1      52746.61      57177.62     10835.04 o                         
  29  13   1      25055.00      20011.64      6230.94 o                         
  31  13   1      41001.34      39414.09     11309.55 o                         
  33  13   1       5329.59       9362.83      5620.76 o                         
  35  13   1       5666.76       2288.99      6694.39 o                         
   1  15   1     257922.73     234315.70      5526.72 o                         
   3  15   1     555601.62     524166.88      9916.85 o                         
   5  15   1     387707.06     351294.97     12881.17 o                         
   7  15   1     202799.55     187689.77      7236.82 o                         
   9  15   1     637168.25     674738.56     21033.45 o                         
  11  15   1     156438.62     149213.75      8015.68 o                         
  13  15   1     271038.06     256019.50     10704.85 o                         
  15  15   1      33571.78      30217.32      4031.19 o                         
  17  15   1     142752.27     138369.55      9135.58 o                         
  19  15   1     129569.52     133183.06     10989.85 o                         
  21  15   1      83551.97      91248.47      9956.10 o                         
  23  15   1       1781.21          0.00      2243.97 o                         
  25  15   1      94083.09      99434.04     14050.87 o                         
  27  15   1      35494.02      39188.34      9056.17 o                         
  29  15   1      13608.27        925.28      3722.74 o                         
  31  15   1       9310.63       1588.89      4679.35 o                         
  33  15   1      22011.14      13905.75      8504.63 o                         
  35  15   1      16432.46      10809.50      6208.22 o                         
   1  17   1      42618.44      40599.41      2420.43 o                         
   3  17   1     607438.88     584591.94     11813.64 o                         
   5  17   1     376222.06     393567.53     20857.29 o                         
   7  17   1     287155.75     290962.69     10532.80 o                         
   9  17   1      56090.17      51592.35      5160.67 o                         
  11  17   1     805392.94     924676.44     21669.57 o                         
  13  17   1     252097.95     278352.72     11079.50 o                         
  15  17   1     106867.70     113447.41      7682.77 o                         
  17  17   1      69746.84      70829.77      7060.63 o                         
  19  17   1       3050.81       1462.90      2822.12 o                         
  21  17   1       9143.82       6508.88      2659.20 o                         
  23  17   1     167248.03     150326.39     15341.18 o                         
  25  17   1       2408.25       6261.85      4414.60 o                         
  27  17   1      96617.23      97088.74     17491.26 o                         
  29  17   1      50759.29      49194.21     12176.48 o                         
  31  17   1      10525.19      10144.07      6117.75 o                         
  33  17   1       8885.43      27816.75     10989.38 o                         
   1  19   1     240313.94     227396.11      5565.44 o                         
   3  19   1     520836.25     508629.38     10958.67 o                         
   5  19   1     187013.88     181368.88      8373.17 o                         
   7  19   1     305602.31     289948.94     10497.70 o                         
   9  19   1      49010.52      44301.10      4685.91 o                         
  11  19   1      62114.34      73848.19      6866.98 o                         
  13  19   1      95932.37      95290.41      6565.57 o                         
  15  19   1     767680.75     850218.56     21056.56 o                         
  17  19   1      32474.47      31704.35      4752.21 o                         
  19  19   1      24964.20      26590.05      5656.54 o                         
  21  19   1      26851.36      11831.97      6212.59 o                         
  23  19   1      96712.18      94175.25     13911.37 o                         
  25  19   1      13983.44      18071.37      7008.95 o                         
  27  19   1     122836.64     117473.45     26389.79 o                         
  29  19   1      20139.92      16968.21      6943.29 o                         
  31  19   1      14022.39       7865.85      6153.50 o                         
  33  19   1       6882.14        339.85      2047.81 o                         
   1  21   1     488612.28     418971.09      8330.73 o                         
   3  21   1     157353.19     140149.03      5310.17 o                         
   5  21   1      36431.19      33988.85      3426.46 o                         
   7  21   1      34639.86      25867.94      3008.88 o                         
   9  21   1     102315.02     100644.94      6914.45 o                         
  11  21   1     236495.06     252220.61     14900.73 o                         
  13  21   1     185525.50     195384.97     10800.89 o                         
  15  21   1      87528.37      87111.91      6765.78 o                         
  17  21   1      14493.40      16260.50      3142.72 o                         
  19  21   1       1349.15          0.00      2677.44 o                         
  21  21   1     115994.45     113433.05     12047.48 o                         
  23  21   1      35658.29      32076.10      8528.95 o                         
  25  21   1         20.08          0.00      4609.71 o                         
  27  21   1      15817.50      30310.37      9983.29 o                         
  29  21   1      32011.89      18046.86      8663.94 o                         
  31  21   1       5447.14       2443.20      4196.39 o                         
  33  21   1        490.54       5854.81      5198.93 o                         
   1  23   1     493070.62     464645.78     10721.14 o                         
   3  23   1      25287.48      25081.75      2338.28 o                         
   5  23   1      48824.79      47325.03      4153.96 o                         
   7  23   1      43199.14      38341.98      3921.43 o                         
   9  23   1     284965.75     290296.50     11624.18 o                         
  11  23   1     159649.88     184211.81      9650.47 o                         
  13  23   1     652282.06     792836.75     23592.12 o                         
  15  23   1       9810.38       6307.21      1798.18 o                         
  17  23   1     179702.12     197655.98     11649.75 o                         
  19  23   1        553.27       1094.55      2421.25 o                         
  21  23   1     111894.03     126665.73     12494.18 o                         
  23  23   1     167795.50     170468.39     19895.34 o                         
  25  23   1       1863.57       1979.47      5642.13 o                         
  27  23   1      75691.27      65858.29     14127.16 o                         
  29  23   1      52833.03      43276.40     11292.75 o                         
  31  23   1       8026.37          0.00      4486.23 o                         
  33  23   1      34216.00      28928.47     11373.80 o                         
   1  25   1     235708.81     233680.05      5917.23 o                         
   3  25   1      75062.44      76766.27      3860.09 o                         
   5  25   1     283586.56     301082.75     10413.94 o                         
   7  25   1      70603.06      61829.16      5207.08 o                         
   9  25   1     204367.03     197955.61      9645.72 o                         
  11  25   1      11642.36      13433.63      2522.69 o                         
  13  25   1       3884.26       5289.78      2410.90 o                         
  15  25   1       7355.63       7307.72      2455.03 o                         
  17  25   1     209154.84     223435.16     12375.45 o                         
  19  25   1      73802.13      78377.95      8865.03 o                         
  21  25   1     152456.44     147907.75     13390.95 o                         
  23  25   1     113301.33     116857.15     21086.72 o                         
  25  25   1      24947.68      23155.58     10033.38 o                         
  27  25   1      13204.41      16276.28      7493.56 o                         
  29  25   1      15648.84      21356.64      8179.76 o                         
  31  25   1       4059.23       2218.66      3455.97 o                         
  33  25   1      20806.43      18278.31     11099.37 o                         
   1  27   1     231872.42     218629.81      5781.92 o                         
   3  27   1     191380.42     170416.61      5421.16 o                         
   5  27   1     257725.19     269395.47     10498.23 o                         
   7  27   1      62751.58      62135.58      4972.48 o                         
   9  27   1      33166.23      32793.89      3598.35 o                         
  11  27   1     378152.44     370716.75     15642.58 o                         
  13  27   1      21279.35      18332.96      2986.85 o                         
  15  27   1     154263.34     164083.73     13994.71 o                         
  17  27   1     175808.62     199298.28     14232.94 o                         
  19  27   1      62342.95      67680.70      7964.02 o                         
  21  27   1      92769.08      84580.62     12743.99 o                         
  23  27   1      13652.09      22653.11      8952.94 o                         
  25  27   1      43304.98      36726.83     11897.98 o                         
  27  27   1      53975.48      47929.20     12261.74 o                         
  29  27   1       5069.30        460.29      2384.94 o                         
  31  27   1       6674.22      10372.74      6099.33 o                         
  33  27   1      38266.68      28527.59     10117.10 o                         
   1  29   1      39979.93      39816.53      2797.90 o                         
   3  29   1     602941.69     575741.25     10489.04 o                         
   5  29   1    1035072.62    1070615.88     22256.20 o                         
   7  29   1     235233.44     253857.81     10476.61 o                         
   9  29   1     160066.16     169106.48     10381.51 o                         
  11  29   1     144369.27     126043.72      8103.97 o                         
  13  29   1     473169.94     532142.81     17696.51 o                         
  15  29   1      48617.23      45780.04      8697.99 o                         
  17  29   1      68463.24      68395.30      8487.48 o                         
  19  29   1     195788.45     207541.88     15643.35 o                         
  21  29   1       6468.95       9213.74      4095.09 o                         
  23  29   1      49296.64      55903.16     14848.97 o                         
  25  29   1      98785.83      93826.58     20178.25 o                         
  27  29   1       4758.46       6355.10      5552.78 o                         
  29  29   1      23690.70      16402.10      6751.30 o                         
  31  29   1      29431.12      15718.35      7660.56 o                         
  33  29   1        825.36       2594.94      5771.48 o                         
   1  31   1      37564.84      35423.38      2533.30 o                         
   3  31   1     194819.09     193138.83      6040.01 o                         
   5  31   1     707464.19     715477.19     15528.83 o                         
   7  31   1    1813514.00    1902478.38     26051.91 o                         
   9  31   1      52464.71      55084.87      5718.10 o                         
  11  31   1     612919.94     597686.12     25286.78 o                         
  13  31   1      65524.45      61339.14      5714.10 o                         
  15  31   1     132149.89     143392.88     14738.27 o                         
  17  31   1      17667.44      20213.17      4992.18 o                         
  19  31   1     104327.13     100367.22     10818.79 o                         
  21  31   1       6669.62       1643.84      3227.65 o                         
  23  31   1     291307.84     325148.16     32393.54 o                         
  25  31   1      23668.23      21229.07      8861.31 o                         
  27  31   1       1103.02       4081.21      5341.43 o                         
  29  31   1       9117.76      11102.57      5906.17 o                         
  31  31   1       2328.72       5409.39      5505.74 o                         
  33  31   1       1397.08       1376.19      5458.55 o                         
   1  33   1       8184.09       8924.90      1246.61 o                         
   3  33   1     219429.22     205945.62      6397.92 o                         
   5  33   1     559099.38     519076.53     13041.50 o                         
   7  33   1     374548.31     352555.53     11106.20 o                         
   9  33   1     310482.88     292951.84     13473.29 o                         
  11  33   1      27686.96      15037.32      3486.85 o                         
  13  33   1      90103.28      91438.17      7237.45 o                         
  15  33   1     139593.02     136639.30     14819.77 o                         
  17  33   1       8506.57       7369.09      1736.78 o                         
  19  33   1      33022.99      30068.82      7114.89 o                         
  21  33   1      62101.14      62602.65     10273.51 o                         
  23  33   1      70051.43      88309.12     16458.59 o                         
  25  33   1       3423.77       3937.86      3926.82 o                         
  27  33   1       3219.67      10488.18      6864.42 o                         
  29  33   1      18119.95      18651.08      7480.62 o                         
  31  33   1      32523.52      20771.54     16061.02 o                         
  33  33   1       7349.80       3296.68      5278.08 o                         
   1  35   1      22669.04      22140.70      2180.52 o                         
   3  35   1      48414.03      47355.20      3282.57 o                         
   5  35   1     324425.66     350361.16      9619.56 o                         
   7  35   1      37810.25      33816.90      3532.34 o                         
   9  35   1     307655.84     329469.28     13150.68 o                         
  11  35   1        960.76        693.72      1767.09 o                         
  13  35   1      16630.84      15370.00      2864.22 o                         
  15  35   1      75514.59      76472.75      9101.35 o                         
  17  35   1      60630.57      71232.05      9630.36 o                         
  19  35   1      22531.95      14228.32      6669.95 o                         
  21  35   1     197945.31     238975.28     23221.84 o                         
  23  35   1       8956.24       6829.83      4685.62 o                         
  25  35   1       7013.48       8650.77      6629.68 o                         
  27  35   1      11534.27       4778.32      3279.73 o                         
  29  35   1      20503.18      31787.67     12521.38 o                         
  31  35   1      15416.22      13292.49     12018.27 o                         
  33  35   1      20775.40      19455.50      8038.39 o                         
   1  37   1       3382.30       5997.35      1458.37 o                         
   3  37   1      27197.21      29864.15      2586.97 o                         
   5  37   1      94352.18      92290.09      4990.40 o                         
   7  37   1      17116.15      17297.13      2518.51 o                         
   9  37   1      12520.71       9776.74      2095.32 o                         
  11  37   1      21889.66      17203.54      3409.17 o                         
  13  37   1     201704.98     233640.44     15155.40 o                         
  15  37   1      15700.04      14697.22      4493.76 o                         
  17  37   1      55477.42      54885.10      7173.49 o                         
  19  37   1     130122.31     154451.27     17387.58 o                         
  21  37   1      48829.76      50363.08     10463.76 o                         
  23  37   1       3131.72          0.00      3147.38 o                         
  25  37   1      36087.87      39371.84     11809.94 o                         
  27  37   1      22730.10      22849.15     10514.46 o                         
  29  37   1       6683.49          0.00      7824.97 o                         
  31  37   1      49370.99      38852.89     10679.06 o                         
   1  39   1     139472.00     134824.91      7854.57 o                         
   3  39   1     141188.88     122898.22      5367.52 o                         
   5  39   1      74917.57      61370.48      4101.76 o                         
   7  39   1      34534.75      33251.59      3356.30 o                         
   9  39   1       1123.17       1325.88      2473.28 o                         
  11  39   1      79600.06      76980.20      7151.73 o                         
  13  39   1     128764.16     133435.75     11504.34 o                         
  15  39   1      56844.29      58434.00      7975.62 o                         
  17  39   1      15292.40      17928.94      5956.54 o                         
  19  39   1      65922.33      62299.13     10944.76 o                         
  21  39   1        795.13       5662.31      7347.56 o                         
  23  39   1      64437.59      68177.44     13516.22 o                         
  25  39   1      51428.49      54304.68     13416.98 o                         
  27  39   1       2918.36       6434.44      4665.15 o                         
  29  39   1       5717.21       8750.78      7633.82 o                         
  31  39   1        164.23       3041.68      5417.65 o                         
   1  41   1      56801.54      65105.89      4955.08 o                         
   3  41   1     482022.78     483051.94     18721.78 o                         
   5  41   1     562171.50     561119.06     11770.51 o                         
   7  41   1     226682.47     221761.94      8768.90 o                         
   9  41   1     118413.75     128315.49      7339.59 o                         
  11  41   1      63917.95      59061.63      6266.72 o                         
  13  41   1     125849.59     125679.62     11492.17 o                         
  15  41   1      55785.35      64315.18      8835.41 o                         
  17  41   1     504979.78     620111.81     37245.40 o                         
  19  41   1       9894.66      12245.41      5126.19 o                         
  21  41   1      99184.97     118190.50     16540.84 o                         
  23  41   1      16860.51      26560.49      7960.28 o                         
  25  41   1      25525.93      29243.11      9514.64 o                         
  27  41   1      41675.30      46705.15     13142.12 o                         
  29  41   1      25632.44      38179.50     13814.36 o                         
  31  41   1       3542.41       6527.81      6925.34 o                         
   1  43   1     269420.25     299042.03     11313.96 o                         
   3  43   1     948802.00     909302.75     34277.62 o                         
   5  43   1     236603.23     219574.94      7416.10 o                         
   7  43   1      54352.76      49946.80      4191.11 o                         
   9  43   1      29896.95      30948.72      3516.21 o                         
  11  43   1      23215.64      30042.50      4479.74 o                         
  13  43   1     202176.97     218875.67     15339.35 o                         
  15  43   1     724580.12     810772.69     40588.55 o                         
  17  43   1      13126.50      15191.68      5189.21 o                         
  19  43   1      42827.41      44155.73      9499.66 o                         
  21  43   1      10979.57      16930.03      5684.86 o                         
  23  43   1       1604.34      15707.38      6642.55 o                         
  25  43   1      12290.54       8125.19      4831.09 o                         
  27  43   1      50291.66      53168.31     14029.42 o                         
  29  43   1      58422.21      53034.90     15288.83 o                         
  31  43   1       4429.27          0.00      5841.33 o                         
   1  45   1     330807.50     311372.31     11750.30 o                         
   3  45   1      70064.65      63390.69      5037.24 o                         
   5  45   1      89009.39      88378.41      5457.22 o                         
   7  45   1     130524.61     138453.16      6857.83 o                         
   9  45   1       3318.46       2802.17      1956.57 o                         
  11  45   1     368533.88     361329.84     15742.18 o                         
  13  45   1     171805.75     174419.58     13951.83 o                         
  15  45   1      24148.72       9902.95      7116.56 o                         
  17  45   1      45422.89      40192.64      8703.23 o                         
  19  45   1      29312.41      27349.22      6512.47 o                         
  21  45   1       3607.63       5401.04      2661.71 o                         
  23  45   1     112487.56     115977.30     16952.64 o                         
  25  45   1       7684.91       2911.82      7095.59 o                         
  27  45   1       4759.81       1954.32      6598.50 o                         
  29  45   1      12603.40      22271.25     13328.25 o                         
  31  45   1      28559.07      28704.04     11144.13 o                         
   1  47   1      36120.35      38870.05      4234.08 o                         
   3  47   1      33750.37      34817.07      3920.28 o                         
   5  47   1     116307.03     117164.87      7694.19 o                         
   7  47   1      79731.48      78930.86      6159.42 o                         
   9  47   1     289771.88     307322.78     12914.60 o                         
  11  47   1      39730.68      36976.26      5195.98 o                         
  13  47   1     201274.92     237981.89     16352.21 o                         
  15  47   1        906.71       2859.11      2095.57 o                         
  17  47   1       1893.41       7418.76      3329.82 o                         
  19  47   1      17261.78      11531.30      5459.97 o                         
  21  47   1       7977.81       4436.31      4104.97 o                         
  23  47   1       2027.90       2459.20      1688.21 o                         
  25  47   1      80530.03      84884.84     15461.86 o                         
  27  47   1      27447.76      25613.01      9412.59 o                         
  29  47   1      28387.00      36506.13     11657.57 o                         
   1  49   1     146750.42     160341.19      8716.12 o                         
   3  49   1     123828.82     123968.61      7973.00 o                         
   5  49   1      20966.96      19531.68      3237.95 o                         
   7  49   1     114025.17     116062.40      8045.04 o                         
   9  49   1      31977.51      32792.70      4789.26 o                         
  11  49   1     153822.41     154472.64      9691.38 o                         
  13  49   1     300553.78     332253.44     16938.78 o                         
  15  49   1       6449.49      12846.45      3251.93 o                         
  17  49   1      29660.38      32007.23      7765.29 o                         
  19  49   1      10954.59       3940.58      1818.86 o                         
  21  49   1      16343.06      17695.48      6479.11 o                         
  23  49   1      13144.19       7418.86      5910.58 o                         
  25  49   1      31553.07      32218.79      9055.88 o                         
  27  49   1      22384.10      45457.43     16343.91 o                         
  29  49   1      21421.60      24090.45     12289.55 o                         
   1  51   1     216760.86     200502.28      9935.10 o                         
   3  51   1      96416.25      82609.81      7468.27 o                         
   5  51   1      38484.64      39836.93      4895.08 o                         
   7  51   1        890.03       3667.62      2049.23 o                         
   9  51   1     145754.17     137133.14      9628.27 o                         
  11  51   1     126246.97     128527.47      9717.20 o                         
  13  51   1      61607.94      57280.03      8176.73 o                         
  15  51   1      11713.49      10072.73      5366.45 o                         
  17  51   1      17549.45      18229.85      4842.03 o                         
  19  51   1      29947.87      23466.96      6395.48 o                         
  21  51   1      14239.39      15310.99      8870.83 o                         
  23  51   1      21774.28      21469.89      8628.86 o                         
  25  51   1      10133.16       5797.98      4987.67 o                         
  27  51   1      10201.74      22933.32     10971.08 o                         
  29  51   1       6594.05       9480.88     10665.64 o                         
   1  53   1     187023.03     184473.81      9609.84 o                         
   3  53   1     256270.16     262576.56     14822.04 o                         
   5  53   1     218888.47     232934.19     12976.42 o                         
   7  53   1      89606.12      87610.12      9401.65 o                         
   9  53   1     188276.02     198808.92     15278.58 o                         
  11  53   1       5981.27       6483.09      2453.51 o                         
  13  53   1     120681.81     125581.48     12818.13 o                         
  15  53   1     335466.12     325362.59     32072.44 o                         
  17  53   1      44316.77      51766.09     13620.77 o                         
  19  53   1      10035.06      11399.29      4828.86 o                         
  21  53   1       3333.37       8495.30      6850.66 o                         
  23  53   1       9619.40      12363.50     10377.79 o                         
  25  53   1     140521.44     149172.38     24133.94 o                         
  27  53   1      13502.61      26766.15     12042.29 o                         
  29  53   1       5594.93          0.00      7281.07 o                         
   1  55   1      49878.58      40978.66      5359.81 o                         
   3  55   1     188956.34     204273.73     13242.44 o                         
   5  55   1     195983.16     200245.66     12253.95 o                         
   7  55   1     206877.41     207660.17     16642.14 o                         
   9  55   1      16400.79      19068.18      4613.29 o                         
  11  55   1      81392.95      84854.13     10159.59 o                         
  13  55   1      48648.42      47901.35      9983.75 o                         
  15  55   1      14214.18      23878.98      9145.93 o                         
  17  55   1      13152.84       9324.69      5945.61 o                         
  19  55   1      67685.31      64808.41     14286.42 o                         
  21  55   1      75242.30      63448.98     16269.78 o                         
  23  55   1      13948.79       5472.34     10104.34 o                         
  25  55   1      34246.35      27775.87      9368.15 o                         
  27  55   1        662.66       1730.62      8453.67 o                         
  29  55   1        412.59       3305.22      6778.39 o                         
   1  57   1       4241.23       6197.67      1882.98 o                         
   3  57   1     186682.81     181272.19     12722.90 o                         
   5  57   1      16619.90      16968.01      4586.37 o                         
   7  57   1      24852.44      28055.86      5293.05 o                         
   9  57   1      69966.73      59497.73      9534.31 o                         
  11  57   1      27397.30      11955.55      7539.23 o                         
  13  57   1      38712.07      32209.07      7373.08 o                         
  15  57   1     112153.80     108024.52     15802.53 o                         
  17  57   1       1673.21       3049.80      7919.60 o                         
  19  57   1     154116.70     153930.02     22544.96 o                         
  21  57   1      12650.20       8032.18      7221.44 o                         
  23  57   1      34729.73      26301.05     11551.56 o                         
  25  57   1      19107.30      16075.66      7192.58 o                         
  27  57   1      14929.44      19724.50      7480.24 o                         
   1  59   1     145309.06     144173.59     10702.89 o                         
   3  59   1     109552.05     110976.33     10058.98 o                         
   5  59   1      34066.71      41874.75      6476.79 o                         
   7  59   1      23720.11      25435.40      5757.59 o                         
   9  59   1      61473.27      69678.34     14640.02 o                         
  11  59   1     168805.22     191976.31     18957.77 o                         
  13  59   1      36254.09      36500.39      8799.74 o                         
  15  59   1        474.27       3215.41      2868.23 o                         
  17  59   1     100409.16     102963.76     20210.07 o                         
  19  59   1        602.08       1488.30      3498.13 o                         
  21  59   1      55224.47      56494.40     14478.03 o                         
  23  59   1      36895.45      26480.68      9589.50 o                         
  25  59   1       7478.53      15914.92      6711.89 o                         
  27  59   1      18857.93       8159.98      5982.90 o                         
   1  61   1     118837.19     105406.97      9959.30 o                         
   3  61   1      41909.83      41479.17      7093.74 o                         
   5  61   1     231506.33     226634.27     17615.81 o                         
   7  61   1     114920.23     121253.41     13323.48 o                         
   9  61   1     467300.19     509622.66     35901.72 o                         
  11  61   1      27305.54      25896.51      7025.00 o                         
  13  61   1       8613.88       6907.75      3802.63 o                         
  15  61   1      11716.34       5368.83      4651.12 o                         
  17  61   1       2940.42          0.00      4825.71 o                         
  19  61   1       7767.47      13020.83      7129.60 o                         
  21  61   1     165036.00     165801.53     24519.56 o                         
  23  61   1      18842.48      17678.11      9225.65 o                         
  25  61   1      18850.95       5980.52     13803.15 o                         
  27  61   1      10205.14      32178.33     12351.17 o                         
   1  63   1       2165.53       1258.00      2227.46 o                         
   3  63   1      98496.74      92104.05     10687.58 o                         
   5  63   1     167704.94     152356.39     14487.24 o                         
   7  63   1     208439.88     177893.70     16367.85 o                         
   9  63   1      64403.36      65595.04     10214.36 o                         
  11  63   1       2959.78       1904.74      2927.46 o                         
  13  63   1      29020.43      25835.93      6981.38 o                         
  15  63   1      38114.66      34544.00      8645.59 o                         
  17  63   1      17022.30      11112.95      4696.13 o                         
  19  63   1      29351.47      34041.02     11931.42 o                         
  21  63   1       3091.81       2434.52      6370.93 o                         
  23  63   1      11955.33       5494.28      6620.11 o                         
  25  63   1        176.12       2275.04      6765.25 o                         
   1  65   1        948.22       3569.58      2773.40 o                         
   3  65   1      17916.97      18337.34      5394.13 o                         
   5  65   1     118157.94     115989.68     15107.35 o                         
   7  65   1     195216.02     209801.83     17946.76 o                         
   9  65   1      11795.18      23553.85      9109.36 o                         
  11  65   1      57637.89      52688.13      9805.37 o                         
  13  65   1       9054.68       6069.11      7202.41 o                         
  15  65   1       4466.15        947.38      5946.20 o                         
  17  65   1      79451.21      68040.10     16256.40 o                         
  19  65   1      77917.33      77650.77     17892.39 o                         
  21  65   1       5599.61          0.00      4347.64 o                         
  23  65   1      33599.85      47257.71     14090.21 o                         
  25  65   1      12571.33      27874.56     11778.08 o                         
   1  67   1       1970.32       3581.48      2795.01 o                         
   3  67   1        640.69          0.00      3680.27 o                         
   5  67   1      31753.56      31929.27      7922.60 o                         
   7  67   1      24792.79      12862.46      9412.19 o                         
   9  67   1      23962.26      17998.22      5705.54 o                         
  11  67   1       8626.11      17732.94      5428.89 o                         
  13  67   1       5378.75       2932.29      2391.95 o                         
  15  67   1       5709.46       5787.17      4552.26 o                         
  17  67   1      42978.36      46231.38     13976.95 o                         
  19  67   1      58345.51      35427.59     11784.99 o                         
  21  67   1        893.46       4039.04      5639.19 o                         
  23  67   1       3831.83      15301.00      5452.25 o                         
  25  67   1        228.47       1324.70      6120.79 o                         
   1  69   1       6500.74       3478.03      4775.09 o                         
   3  69   1      82002.76      80338.41     12356.04 o                         
   5  69   1      32328.83      29407.25      7387.50 o                         
   7  69   1       1056.51          0.00      5508.68 o                         
   9  69   1       1551.06          0.00      2495.86 o                         
  11  69   1      70323.70      57991.70     10365.46 o                         
  13  69   1       4641.07      19384.17      6212.00 o                         
  15  69   1      32860.68      22512.02      9626.42 o                         
  17  69   1      12802.65       8866.58      7608.24 o                         
  19  69   1       7536.28       1419.60      9200.82 o                         
  21  69   1      18417.67      10199.04      9069.42 o                         
  23  69   1      16284.81      12400.42      8157.64 o                         
   1  71   1      85902.05     114032.52     17982.69 o                         
   3  71   1     182775.16     180420.61     19031.99 o                         
   5  71   1      54195.22      53153.54     10790.18 o                         
   7  71   1      39951.56      22656.35      6485.43 o                         
   9  71   1      37426.74      30342.62      7115.74 o                         
  11  71   1     115079.83      95834.09     13427.23 o                         
  13  71   1      25022.88      29831.52      8427.34 o                         
  15  71   1       9536.65          0.00      5380.76 o                         
  17  71   1       7712.80       5183.04      5880.40 o                         
  19  71   1     176161.00     183309.08     31025.07 o                         
  21  71   1       1119.94          0.00      8232.55 o                         
  23  71   1       2995.17      10167.58      6174.79 o                         
   1  73   1     346922.88     324097.28     31145.79 o                         
   3  73   1       1010.39       7656.53      4742.38 o                         
   5  73   1      43764.02      45965.05     10247.81 o                         
   7  73   1      18539.61      11785.01      4281.87 o                         
   9  73   1      77085.43      68880.34     12771.11 o                         
  11  73   1      20976.17      22884.49      7965.60 o                         
  13  73   1     102833.66     106446.02     18059.35 o                         
  15  73   1      15428.38      21293.81      9857.65 o                         
  17  73   1     184549.47     154630.23     25927.12 o                         
  19  73   1      20822.15       3739.34     14989.12 o                         
  21  73   1        579.73       1572.87      4527.29 o                         
   1  75   1      96529.58      92996.10     16548.77 o                         
   3  75   1      49508.18      47655.21     11995.99 o                         
   5  75   1      26981.12      19536.10      6201.31 o                         
   7  75   1      39408.48      28017.74      8362.04 o                         
   9  75   1      44175.43      41128.46     10484.58 o                         
  11  75   1      35969.71      26129.68      8685.17 o                         
  13  75   1       7421.76       4493.09      6710.76 o                         
  15  75   1     106487.40     106623.45     15675.00 o                         
  17  75   1       9558.17       8275.67      6163.82 o                         
  19  75   1       2631.03          0.00      6547.13 o                         
  21  75   1      22003.11      20060.17     10192.71 o                         
   1  77   1      10906.73       9177.02      5376.88 o                         
   3  77   1      16955.70      14619.69      6826.83 o                         
   5  77   1       5368.81       8449.23      3812.57 o                         
   7  77   1      37813.92      44371.73     10438.54 o                         
   9  77   1       7753.90       3410.37      4415.99 o                         
  11  77   1      26690.11      42516.74     11600.92 o                         
  13  77   1       4597.57       8641.57      8216.14 o                         
  15  77   1      32668.00      25653.67      8608.69 o                         
  17  77   1      20071.12      18752.10      8474.41 o                         
  19  77   1        554.72          0.00      5023.27 o                         
  21  77   1        968.50          0.00      7326.44 o                         
   1  79   1      16444.65      18107.64      8199.03 o                         
   3  79   1      13333.41      11618.10      4363.18 o                         
   5  79   1      31383.72      40554.14     11718.99 o                         
   7  79   1        558.22       4568.53      3167.71 o                         
   9  79   1       9731.58       4801.06      5561.89 o                         
  11  79   1     110636.76      97041.34     18106.87 o                         
  13  79   1       6097.84       5624.90      3706.28 o                         
  15  79   1      30734.70      30215.01     11126.04 o                         
  17  79   1      28330.72      28994.88      8286.38 o                         
  19  79   1       3581.57       4210.14      2288.69 o                         
   1  81   1      16979.66      12867.36      6917.73 o                         
   3  81   1      24562.01      22209.06     10161.07 o                         
   5  81   1      52496.41      45457.60     12812.94 o                         
   7  81   1      42868.57      44968.06     10635.54 o                         
   9  81   1      12597.83       4998.54      3247.71 o                         
  11  81   1      12189.04       8361.86      7795.70 o                         
  13  81   1       5431.33          0.00      5579.31 o                         
  15  81   1       2595.37       5107.44     11246.33 o                         
  17  81   1       2698.83       1590.21      5848.38 o                         
   1  83   1      77617.06      70263.55     15324.06 o                         
   3  83   1     106851.16      94950.30     18564.64 o                         
   5  83   1      22318.01      23637.01      8906.51 o                         
   7  83   1       1688.71          0.00      4838.95 o                         
   9  83   1      21586.29      11929.61     10859.37 o                         
  11  83   1     170938.17     158401.77     21709.05 o                         
  13  83   1      19812.77      13370.93     11562.58 o                         
  15  83   1       1426.48       7321.17      6195.66 o                         
  17  83   1       7301.51          0.00      6062.32 o                         
   1  85   1      57932.87      52897.00     13318.02 o                         
   3  85   1      56921.88      51734.86     12680.07 o                         
   5  85   1      12866.07      18188.52      7109.13 o                         
   7  85   1      27889.70      38862.04     11782.03 o                         
   9  85   1      85887.95      73047.14     19628.26 o                         
  11  85   1       5251.22      16300.99      7089.35 o                         
  13  85   1        664.07       3769.80     11192.80 o                         
  15  85   1       1481.41          0.00      3499.83 o                         
   1  87   1      24300.32      11981.19      6619.04 o                         
   3  87   1       1155.35          0.00      8900.47 o                         
   5  87   1      11684.73       2961.48      7516.36 o                         
   7  87   1      42136.19      24017.58      9171.12 o                         
   9  87   1       8593.41       5626.04      6085.02 o                         
  11  87   1       2723.58       6975.90      6998.95 o                         
  13  87   1       6921.93       2179.30      4461.26 o                         
   1  89   1      20604.53      18057.94      6868.76 o                         
   3  89   1      13879.21       1304.40      7639.87 o                         
   5  89   1       5743.61       8135.83     14117.24 o                         
   7  89   1       4479.47      11493.98      6953.97 o                         
   9  89   1       5919.20       9020.74      5679.43 o                         
  11  89   1       3126.02      14106.88      7901.44 o                         
   1  91   1        100.92          0.00      4875.28 o                         
   3  91   1      45286.90      29060.12     10216.78 o                         
   5  91   1      64878.91      72164.27     16777.04 o                         
   7  91   1      64125.30      56961.67     14254.40 o                         
   9  91   1      12454.22       8853.69      6677.17 o                         
   1  93   1      11938.60      11393.79      9441.76 o                         
   3  93   1      26569.82      20875.52      8768.25 o                         
   5  93   1      28480.57      21375.46      7275.04 o                         
   7  93   1      17918.24      11608.24     11770.42 o                         
   1  95   1       9419.77        484.21      4980.63 o                         
   3  95   1      23408.62      26022.53     10328.18 o                         
   2   0   2      90686.91      77966.84      5405.12 o                         
   6   0   2     117492.33     113351.59      7596.20 o                         
  10   0   2     228996.44     227540.70     13612.35 o                         
  14   0   2     396017.50     411811.66     23176.73 o                         
  18   0   2     252870.75     273408.94     30825.49 o                         
  22   0   2      55336.07      52262.77     17077.21 o                         
  26   0   2      21879.76      23279.79     13766.40 o                         
  30   0   2     115758.66     109304.00     44128.17 o                         
   0   2   2      70945.79      75096.09      6960.46 o                         
   2   2   2     345274.97     335237.50      8959.42 o                         
   4   2   2     260402.94     249270.44      8379.08 o                         
   6   2   2     240583.17     249849.44      9807.62 o                         
   8   2   2     370564.66     336208.81     14337.88 o                         
  10   2   2      62647.35      59741.63      4922.78 o                         
  12   2   2       6627.17       3302.97      1494.56 o                         
  14   2   2      83337.54      63653.73      5503.60 o                         
  16   2   2     188431.81     195824.23     12329.65 o                         
  18   2   2     149699.16     157734.55     14570.68 o                         
  20   2   2     143949.19     149036.72     14352.94 o                         
  22   2   2      17651.85      21854.17      8087.74 o                         
  24   2   2      18160.97      17860.20      7938.90 o                         
  26   2   2       3960.21       3920.71      4891.49 o                         
  28   2   2      19285.62      15192.85      8349.93 o                         
  30   2   2      15903.96      13925.24      8438.48 o                         
  32   2   2      26228.04      13541.76     12349.02 o                         
   2   4   2     312373.22     295657.72      9931.08 o                         
   4   4   2     225595.34     208168.20      8023.41 o                         
   6   4   2      72497.39      73698.14      4958.71 o                         
   8   4   2      54603.70      63688.03      4737.75 o                         
  10   4   2     230494.77     236864.59     10288.94 o                         
  12   4   2      82615.27      83986.66      6424.46 o                         
  14   4   2     131150.42     131595.69      8347.28 o                         
  16   4   2      34444.47      25454.45      3934.97 o                         
  18   4   2     107344.15     121511.55     12833.21 o                         
  20   4   2      15856.67      20617.12      6155.64 o                         
  22   4   2      45780.95      42915.55     11067.60 o                         
  24   4   2       2244.07       7221.61      4365.58 o                         
  26   4   2      31836.71      31291.19     10038.34 o                         
  28   4   2       3512.69          0.00      4889.31 o                         
  30   4   2       4577.61          0.00      7127.05 o                         
  32   4   2       1044.41          0.00      6942.21 o                         
   0   6   2      64974.81      59701.89      6197.97 o                         
   2   6   2      38603.27      39011.14      3289.17 o                         
   4   6   2       6138.25       5327.11      1422.76 o                         
   6   6   2      65417.02      67763.52      4988.48 o                         
   8   6   2      44463.02      44468.92      3634.26 o                         
  10   6   2      25522.72      23231.38      2768.42 o                         
  12   6   2      27755.04      20790.62      2996.24 o                         
  14   6   2      21230.81      22131.49      3552.49 o                         
  16   6   2     135577.94     146743.02     10707.12 o                         
  18   6   2      50526.20      48016.44      8026.74 o                         
  20   6   2      44441.71      52838.75      9981.59 o                         
  22   6   2       3820.70        260.25      3132.12 o                         
  24   6   2      14184.94      22930.92      8976.61 o                         
  26   6   2       3290.95       7598.58      3522.74 o                         
  28   6   2      80770.75      52973.68     18115.45 o                         
  30   6   2      11832.13      10482.75      6484.98 o                         
  32   6   2        233.97       6634.52      4992.08 o                         
   2   8   2     108119.03     102747.07      6219.37 o                         
   4   8   2     344630.50     324203.72     11071.23 o                         
   6   8   2     804451.00     813592.75     20494.08 o                         
   8   8   2      28324.65      25919.92      2429.56 o                         
  10   8   2      26946.90      32858.73      3221.29 o                         
  12   8   2      70344.86      69763.24      5625.25 o                         
  14   8   2     230237.17     248080.95     12610.37 o                         
  16   8   2     112673.20     121378.32      9012.85 o                         
  18   8   2      72603.35      77124.63      9780.85 o                         
  20   8   2       4039.23       2415.20      3374.61 o                         
  22   8   2      13418.14      11272.69      4713.34 o                         
  24   8   2        602.42          0.00      2814.07 o                         
  26   8   2      72300.12      79701.90     16291.21 o                         
  28   8   2       3302.26       1304.16      5663.23 o                         
  30   8   2      10002.22      17422.11      8027.65 o                         
  32   8   2       8154.04          0.00      5927.55 o                         
   0  10   2     379972.53     398123.56     22279.01 o                         
   2  10   2     506788.06     544925.25     15583.32 o                         
   4  10   2      59126.64      57632.07      4779.91 o                         
   6  10   2      24621.66      27641.53      2653.26 o                         
   8  10   2     248432.12     249557.75      7985.72 o                         
  10  10   2     817119.62     843793.50     16879.94 o                         
  12  10   2     233045.62     247851.86     10673.42 o                         
  14  10   2      33312.67      49360.16      5940.42 o                         
  16  10   2      16165.89      18912.52      3780.26 o                         
  18  10   2      18262.19      19293.01      4986.67 o                         
  20  10   2       3485.07       1238.99      1491.98 o                         
  22  10   2      68315.10      69780.73     13298.18 o                         
  24  10   2      74860.00      80781.84     15349.58 o                         
  26  10   2      12366.30      10114.72      5491.01 o                         
  28  10   2      59449.32      54782.95     13891.24 o                         
  30  10   2        905.22          0.00      6610.76 o                         
  32  10   2       4689.12       6109.09      6152.41 o                         
   2  12   2     133229.09     126376.96      7606.07 o                         
   4  12   2      23290.46      19684.15      2657.40 o                         
   6  12   2      41910.97      35189.43      3114.55 o                         
   8  12   2      56725.86      59171.95      3964.73 o                         
  10  12   2     215403.72     198658.59      8203.94 o                         
  12  12   2      50838.28      55427.79      4984.86 o                         
  14  12   2      82485.19      89868.25      9176.26 o                         
  16  12   2      44923.95      48541.64      5896.97 o                         
  18  12   2      14008.83      10785.10      3209.14 o                         
  20  12   2      14173.61      15117.42      4740.85 o                         
  22  12   2     300715.91     355666.03     30257.01 o                         
  24  12   2      16094.07      11256.79      4772.61 o                         
  26  12   2      32073.98      32058.57      9845.50 o                         
  28  12   2       1341.18       1349.77      2420.04 o                         
  30  12   2      12678.54       8275.04      9008.79 o                         
  32  12   2        966.36       3568.64      5652.56 o                         
   0  14   2    1072177.50    1037206.75     36521.86 o                         
   2  14   2      47609.01      57107.75      4162.87 o                         
   4  14   2     199023.50     207235.52      8573.94 o                         
   6  14   2      40295.76      40238.07      3375.75 o                         
   8  14   2       2830.36       1965.05      1201.24 o                         
  10  14   2      80758.09      66947.62      5345.23 o                         
  12  14   2     177375.78     179415.06      9321.20 o                         
  14  14   2      52959.77      72757.58      8264.49 o                         
  16  14   2     133079.44     150848.75     10954.10 o                         
  18  14   2      22110.18      25119.13      4897.78 o                         
  20  14   2       2324.74        979.53      2318.93 o                         
  22  14   2       3493.45       1875.27      3023.49 o                         
  24  14   2      77319.32      58215.90     13312.44 o                         
  26  14   2       1844.21       2678.66      5678.17 o                         
  28  14   2       3805.33          0.00      3076.58 o                         
  30  14   2      14561.92      16142.66      9082.28 o                         
  32  14   2       1005.52          0.00      7191.31 o                         
   2  16   2     508849.41     525587.19     14298.30 o                         
   4  16   2     149869.19     136689.44      6519.64 o                         
   6  16   2      71893.89      77192.71      4804.55 o                         
   8  16   2     116723.28     109547.31      6660.44 o                         
  10  16   2      45596.00      47202.06      4796.47 o                         
  12  16   2      18449.38      17828.14      2923.70 o                         
  14  16   2     139661.55     160482.16     11084.12 o                         
  16  16   2     100605.97     118155.84      9865.95 o                         
  18  16   2      96290.28     112086.10     11522.63 o                         
  20  16   2      23440.70      22170.71      6511.55 o                         
  22  16   2      31909.34      24896.34      8165.31 o                         
  24  16   2       4010.90       4895.48      4286.96 o                         
  26  16   2      48454.84      62507.38     14378.58 o                         
  28  16   2       2817.78       8009.48     11074.10 o                         
  30  16   2       3224.82       3969.75      6434.88 o                         
  32  16   2       2907.48          0.00      8282.73 o                         
   0  18   2      99830.33     101096.20      8788.86 o                         
   2  18   2     142818.31     168338.06      8156.11 o                         
   4  18   2       7502.93       7704.67      1433.85 o                         
   6  18   2      66359.17      65691.28      4737.66 o                         
   8  18   2     115933.45     112152.97      7273.63 o                         
  10  18   2      90400.55      88628.71      6633.98 o                         
  12  18   2      14753.65      16608.71      3197.35 o                         
  14  18   2      92561.19      94011.34      8956.24 o                         
  16  18   2      48068.73      50488.22      6869.20 o                         
  18  18   2      11291.36      11046.84      3525.33 o                         
  20  18   2     126598.72     145972.56     15773.12 o                         
  22  18   2      30620.43      47515.54     11097.92 o                         
  24  18   2     126141.67     166355.84     22643.82 o                         
  26  18   2       9138.64       9033.18      4971.58 o                         
  28  18   2       9957.09      14020.88      7509.59 o                         
  30  18   2       3514.55         41.46      6460.50 o                         
  32  18   2      10257.47       4901.33      8387.73 o                         
   2  20   2     375944.62     402100.50     12703.40 o                         
   4  20   2     185180.84     177155.86      7574.80 o                         
   6  20   2     531398.38     534270.19     15926.15 o                         
   8  20   2     345943.44     346177.59     12779.92 o                         
  10  20   2     268225.06     308134.84     12531.55 o                         
  12  20   2     174670.06     204426.23     12196.63 o                         
  14  20   2     130653.08     123962.48     10385.92 o                         
  16  20   2      10714.40       8274.27      2763.42 o                         
  18  20   2      29474.40      36453.63      6325.10 o                         
  20  20   2      20922.19      11669.35      4019.36 o                         
  22  20   2      62001.04      66345.75     17264.95 o                         
  24  20   2      65504.10      73734.87     18283.73 o                         
  26  20   2      41184.22      28305.59      7789.67 o                         
  28  20   2       2437.57       2607.83      8151.95 o                         
  30  20   2       7950.88       6096.67      9376.87 o                         
  32  20   2       5854.20        745.53      9393.31 o                         
   0  22   2     151380.94     155038.03     11019.93 o                         
   2  22   2     570152.25     577201.12     15158.46 o                         
   4  22   2     138784.25     135956.02      6861.27 o                         
   6  22   2      21345.85      31087.94      3224.78 o                         
   8  22   2     307942.25     315368.12     12668.36 o                         
  10  22   2     254767.47     269400.19     12412.11 o                         
  12  22   2      16029.86      18654.21      3852.01 o                         
  14  22   2      61158.50      63929.01      7700.13 o                         
  16  22   2      51396.37      60319.99      7490.55 o                         
  18  22   2     145462.44     161881.95     16447.71 o                         
  20  22   2      17039.91      15690.38      5183.76 o                         
  22  22   2      42949.05      38919.89     12307.69 o                         
  24  22   2      24488.93      44600.65     14453.29 o                         
  26  22   2       4112.16          0.00      8562.73 o                         
  28  22   2      14000.51      13358.70     11622.88 o                         
  30  22   2      30052.00       3442.22     16281.25 o                         
  32  22   2       8365.99      15339.45      7445.22 o                         
   2  24   2      54634.60      56052.80      4377.09 o                         
   4  24   2      87429.64      84537.01      5497.21 o                         
   6  24   2      76856.88      77398.10      5555.36 o                         
   8  24   2      59001.05      67109.37      5466.08 o                         
  10  24   2      87853.39      91671.70      7224.22 o                         
  12  24   2       7577.93      16039.01      4005.27 o                         
  14  24   2      65994.55      65611.29      7790.01 o                         
  16  24   2      71082.66      72835.37      8023.19 o                         
  18  24   2      24244.59      25320.92      5737.65 o                         
  20  24   2      23698.25      20296.92      6751.37 o                         
  22  24   2      75752.02     103409.06     16612.07 o                         
  24  24   2       6804.26       9223.12     11740.48 o                         
  26  24   2      11904.31      13338.96      6055.51 o                         
  28  24   2      18468.96      17141.41     10400.68 o                         
  30  24   2      24785.89      11854.45     12101.09 o                         
   0  26   2     324806.94     324457.12     16103.98 o                         
   2  26   2      38855.72      37243.68      3202.94 o                         
   4  26   2      92541.52      90118.91      5786.64 o                         
   6  26   2      13429.03      18612.17      2985.01 o                         
   8  26   2     185291.56     181018.17      8983.94 o                         
  10  26   2      38042.47      55569.64      5288.04 o                         
  12  26   2     144261.58     155193.27     13155.74 o                         
  14  26   2       8202.27       5460.53      1875.21 o                         
  16  26   2      27623.13      30061.27      5878.71 o                         
  18  26   2      53042.30      41260.70      6957.78 o                         
  20  26   2      27718.48      23436.08      6546.20 o                         
  22  26   2      19303.61      20640.69      8085.41 o                         
  24  26   2       1527.32        916.41      5827.13 o                         
  26  26   2       1614.28      10630.12      8818.63 o                         
  28  26   2       1627.74          0.00      7770.22 o                         
  30  26   2      15224.51      13793.20      8745.07 o                         
   2  28   2      92501.44      96859.02      4929.64 o                         
   4  28   2     187569.11     194421.95      8190.58 o                         
   6  28   2     418351.31     420034.59     19387.00 o                         
   8  28   2      50309.86      62624.50      5535.38 o                         
  10  28   2     137200.45     143709.25      9439.98 o                         
  12  28   2      19380.33      18951.17      5183.39 o                         
  14  28   2      42856.42      47256.64      7970.03 o                         
  16  28   2      67297.17      70062.02      9428.29 o                         
  18  28   2     167374.66     182929.05     15851.42 o                         
  20  28   2      45999.21      57084.40      9932.83 o                         
  22  28   2      55118.57      65549.20     13200.19 o                         
  24  28   2      41319.40      62032.36     16882.41 o                         
  26  28   2      11153.86      20468.62     11251.92 o                         
  28  28   2       1320.80        170.63      8198.54 o                         
  30  28   2      20643.05      20123.74     10781.96 o                         
   0  30   2     109111.52      95788.12      9078.17 o                         
   2  30   2      35940.24      37840.48      3739.60 o                         
   4  30   2      10638.92      12986.68      2129.06 o                         
   6  30   2      34247.59      42755.21      4444.96 o                         
   8  30   2     172646.22     163309.75      9147.04 o                         
  10  30   2      66293.88      69744.34      7024.06 o                         
  12  30   2      14909.75      10395.08      3157.26 o                         
  14  30   2      85463.78      91711.30     10984.19 o                         
  16  30   2     311342.22     349673.78     20858.08 o                         
  18  30   2      48432.72      37790.31      7390.29 o                         
  20  30   2      17616.17      13313.68      4732.36 o                         
  22  30   2      34143.41      32268.67      9799.06 o                         
  24  30   2       3685.60       4548.62      4008.50 o                         
  26  30   2      16575.17       3505.97      5463.08 o                         
  28  30   2      89683.94      89386.08     21260.54 o                         
  30  30   2       7037.77       4357.02      9198.95 o                         
   2  32   2     312620.94     324233.03     11041.95 o                         
   4  32   2     456920.66     468455.56     13608.00 o                         
   6  32   2     159365.41     155247.69      8887.38 o                         
   8  32   2       5093.07       7661.29      1836.17 o                         
  10  32   2      29037.95      27031.04      4336.33 o                         
  12  32   2      19354.12      25132.77      4732.59 o                         
  14  32   2     101509.66     101717.93     11425.39 o                         
  16  32   2     162981.09     163181.42     14268.52 o                         
  18  32   2     111145.77     124436.52     13160.63 o                         
  20  32   2      51856.75      56903.21      9629.01 o                         
  22  32   2      21160.16      16563.93      5745.72 o                         
  24  32   2       3821.50       3139.40      3902.87 o                         
  26  32   2       1007.89       2957.86      2802.16 o                         
  28  32   2      11337.51       8617.17      5304.39 o                         
  30  32   2      10963.36      16262.37     10289.64 o                         
   0  34   2     504921.38     513858.44     19482.65 o                         
   2  34   2     166462.72     160631.17      8527.98 o                         
   4  34   2      35585.92      37102.07      3948.08 o                         
   6  34   2      32549.13      27144.11      3903.90 o                         
   8  34   2       4985.77       4854.95      1595.19 o                         
  10  34   2     134365.23     154816.27     10907.74 o                         
  12  34   2     247399.97     269921.50     17454.78 o                         
  14  34   2     127557.56     123866.63     11574.01 o                         
  16  34   2      25158.92      27324.09      5998.46 o                         
  18  34   2      48416.09      48153.92      7946.01 o                         
  20  34   2      58789.55      61978.03      9868.38 o                         
  22  34   2      23368.79      23798.00      8707.52 o                         
  24  34   2       2168.31       2267.14      2454.37 o                         
  26  34   2       3671.53       4361.50      4662.76 o                         
  28  34   2      10468.39       3376.11      8232.03 o                         
  30  34   2       6060.79       6891.76      8904.54 o                         
   2  36   2      42861.67      38415.47      4462.21 o                         
   4  36   2       6315.33       5499.37      1631.98 o                         
   6  36   2       5446.77       6664.93      2717.17 o                         
   8  36   2      64077.01      73738.36      6686.73 o                         
  10  36   2      36535.06      43786.04      5877.70 o                         
  12  36   2       5812.77       6924.53      2478.00 o                         
  14  36   2      81371.66      86434.20     10312.49 o                         
  16  36   2      23314.86      26673.16      5795.62 o                         
  18  36   2      30949.00      32431.07      6623.03 o                         
  20  36   2      25038.42      17466.39      7382.70 o                         
  22  36   2      16858.07      23639.19      7302.99 o                         
  24  36   2      21805.27      15271.88      7606.84 o                         
  26  36   2      47896.49      56234.88     15821.79 o                         
  28  36   2        267.78       6679.98      7628.10 o                         
  30  36   2      19697.88      20172.87     13271.09 o                         
   0  38   2      31267.99      31369.18      4753.31 o                         
   2  38   2      87809.11      96358.59      7478.71 o                         
   4  38   2     149606.52     145725.86      8821.08 o                         
   6  38   2      28005.32      28314.77      4219.32 o                         
   8  38   2     214549.91     228051.84     11951.97 o                         
  10  38   2     174027.44     177712.30     13321.11 o                         
  12  38   2      90789.20      95621.48      9299.26 o                         
  14  38   2      55688.21      57739.95      8469.75 o                         
  16  38   2      18571.35      13768.62      3735.70 o                         
  18  38   2       4906.25       8035.66      2123.14 o                         
  20  38   2      29539.43      31984.89      8704.07 o                         
  22  38   2      11836.41      11627.24      4945.13 o                         
  24  38   2      16105.26       7988.63      6057.77 o                         
  26  38   2       9378.66      14662.47      3952.59 o                         
  28  38   2      26733.27      20537.92     11790.57 o                         
   2  40   2      57212.09      50083.55      5374.66 o                         
   4  40   2     233722.98     229480.23     11354.93 o                         
   6  40   2     162438.66     164575.08      9573.00 o                         
   8  40   2      93712.33      93925.08      7891.05 o                         
  10  40   2     164746.53     183300.72     11463.93 o                         
  12  40   2     162675.94     173884.50     12650.00 o                         
  14  40   2     133042.00     138656.89     13251.93 o                         
  16  40   2      14328.37      14437.88      4214.90 o                         
  18  40   2       1813.94       2653.36      2269.53 o                         
  20  40   2      14028.01      12131.95      4830.14 o                         
  22  40   2      13503.19      10100.45      5077.45 o                         
  24  40   2       8757.57       4608.84      2319.45 o                         
  26  40   2      87631.55      87795.88     17577.26 o                         
  28  40   2       1271.55        377.78      1357.33 o                         
   0  42   2     126188.98     122695.06     10841.06 o                         
   2  42   2      30147.00      30515.04      4465.13 o                         
   4  42   2      16437.44      22837.96      3633.07 o                         
   6  42   2      67362.74      65448.48      6374.47 o                         
   8  42   2     183353.59     168455.41     10228.71 o                         
  10  42   2      33470.56      37436.02      5049.20 o                         
  12  42   2      17910.35      27145.85      4890.24 o                         
  14  42   2        948.94       3824.76      2743.51 o                         
  16  42   2      98917.20     107390.87     12490.18 o                         
  18  42   2      54686.13      69101.22      9012.43 o                         
  20  42   2      31485.05      34013.30      7670.12 o                         
  22  42   2       3882.51       2811.83      4817.15 o                         
  24  42   2      88421.36      85082.63     15258.05 o                         
  26  42   2      14731.25      10387.56      8013.57 o                         
  28  42   2      21420.16      21906.28     12269.93 o                         
   2  44   2     155680.48     145573.38     10958.24 o                         
   4  44   2     213592.62     229520.75     14031.20 o                         
   6  44   2      85658.34      85742.01      9525.42 o                         
   8  44   2      22118.48      17336.36      3592.98 o                         
  10  44   2      33721.32      41685.92      5285.43 o                         
  12  44   2      96183.94     109218.21      9829.24 o                         
  14  44   2      70718.86      64655.59      9150.73 o                         
  16  44   2       2061.40       3635.92      2711.25 o                         
  18  44   2       5664.97        739.65      2131.24 o                         
  20  44   2       6671.94       8550.72      5474.58 o                         
  22  44   2      41034.95      32289.79      9128.00 o                         
  24  44   2       2787.12       1677.72      5739.96 o                         
  26  44   2       3811.78       4541.22      6279.19 o                         
  28  44   2       5011.80          0.00      6282.52 o                         
   0  46   2      99985.77      84299.77     11729.49 o                         
   2  46   2     108157.08     100788.91      9264.77 o                         
   4  46   2     134370.53     142244.14     11182.19 o                         
   6  46   2      58269.28      56289.60      7418.00 o                         
   8  46   2     112700.88     113372.07     10316.41 o                         
  10  46   2     126807.62     138899.31     11677.76 o                         
  12  46   2      26806.61      27999.15      4621.49 o                         
  14  46   2       6325.80       5726.59      2301.78 o                         
  16  46   2      37428.16      41931.23      8092.14 o                         
  18  46   2      26054.57      26452.65      6484.84 o                         
  20  46   2     124917.13     139146.41     17156.53 o                         
  22  46   2      20950.93       5563.86      4737.96 o                         
  24  46   2      30781.77      27066.48      8042.21 o                         
  26  46   2       2983.44       4013.86      5398.09 o                         
  28  46   2      15881.54       8665.69      4667.27 o                         
   2  48   2       7042.26      10032.53      2557.76 o                         
   4  48   2      76008.38      65153.95      8316.75 o                         
   6  48   2      14244.46      10260.91      3989.62 o                         
   8  48   2       2172.51       4846.72      2844.99 o                         
  10  48   2      14855.25       9325.68      2712.79 o                         
  12  48   2      55890.74      70415.12      8515.30 o                         
  14  48   2       5006.10       5211.40      4322.50 o                         
  16  48   2         62.85       1463.86      1913.91 o                         
  18  48   2      40379.10      39316.04      9812.56 o                         
  20  48   2      27387.27      25875.94      6869.81 o                         
  22  48   2      88874.32     102793.29     15695.90 o                         
  24  48   2      13605.18      20638.99      7261.90 o                         
  26  48   2       3293.64       1395.96      4946.50 o                         
   0  50   2     406939.69     366227.34     40215.60 o                         
   2  50   2      39477.73      38430.43      6231.61 o                         
   4  50   2      79565.60      75070.78      9198.92 o                         
   6  50   2     112956.65     112337.58     11269.63 o                         
   8  50   2     205872.62     230791.17     15023.19 o                         
  10  50   2      39760.21      34175.73      5566.88 o                         
  12  50   2     140552.34     149717.16     12813.35 o                         
  14  50   2      12575.34      12568.24      4248.81 o                         
  16  50   2      18198.82      27356.27      7113.89 o                         
  18  50   2      21655.52      21032.12      8021.86 o                         
  20  50   2      57438.08      40398.17     10338.28 o                         
  22  50   2      17804.58       8453.01      4776.89 o                         
  24  50   2      19578.19      28015.58      8623.88 o                         
  26  50   2       4667.40       3097.30      3493.96 o                         
   2  52   2     124850.36     128799.00     13208.68 o                         
   4  52   2     306193.69     321722.72     19344.98 o                         
   6  52   2       2793.75       2807.78      2559.94 o                         
   8  52   2     111549.91     120682.75     12185.28 o                         
  10  52   2      22148.71      23683.36      4853.92 o                         
  12  52   2      54094.78      59094.22      8061.18 o                         
  14  52   2      28211.81      34648.00      7126.01 o                         
  16  52   2      86599.34      80955.71     12218.48 o                         
  18  52   2      30315.07      22913.13      8217.63 o                         
  20  52   2        937.97       1834.53      4673.06 o                         
  22  52   2      24298.53      28068.19      8283.48 o                         
  24  52   2      13100.17      17457.03      6978.69 o                         
  26  52   2       6445.49       8261.73      6735.83 o                         
   0  54   2      59696.68      52668.99     16754.68 o                         
   2  54   2       9777.29      10425.97      3852.10 o                         
   4  54   2      24612.02      27975.12      6052.25 o                         
   6  54   2      39468.41      41195.81      7122.43 o                         
   8  54   2      57996.37      53920.04      8731.10 o                         
  10  54   2      22956.08      30828.65      5736.09 o                         
  12  54   2       3649.94       3578.92      1595.75 o                         
  14  54   2      60192.54      78006.76      9533.48 o                         
  16  54   2      57142.81      60586.19      9905.48 o                         
  18  54   2       1732.02       2426.18      7232.32 o                         
  20  54   2      29120.56      13006.48      8654.76 o                         
  22  54   2       4951.37       8681.87      5610.76 o                         
  24  54   2      25627.32      27504.35      9849.93 o                         
  26  54   2      14310.94      18249.25      8494.77 o                         
   2  56   2      52976.66      45229.03      8998.05 o                         
   4  56   2       8862.78       9837.28      4227.39 o                         
   6  56   2      99297.45      93561.16     11006.15 o                         
   8  56   2        145.96       5235.86      2918.14 o                         
  10  56   2      66254.48      72494.01      8905.73 o                         
  12  56   2      32127.80      44717.59      6940.60 o                         
  14  56   2      21233.05      18507.73      4741.29 o                         
  16  56   2      28901.91      31150.82      7295.55 o                         
  18  56   2      10718.43       4227.37      5788.68 o                         
  20  56   2       2051.09       7853.67     10609.74 o                         
  22  56   2       4054.30       1907.71      5752.65 o                         
  24  56   2       6440.27       8825.22      6167.18 o                         
   0  58   2      68844.91      67556.39     19668.22 o                         
   2  58   2      46765.50      35032.25     10369.41 o                         
   4  58   2      45336.83      39838.49      7835.44 o                         
   6  58   2      21098.63      15138.41      5598.48 o                         
   8  58   2     104010.75     101915.18     11979.61 o                         
  10  58   2      40948.68      34074.27      6917.68 o                         
  12  58   2      39711.47      54875.85      8802.40 o                         
  14  58   2      27341.23      29451.55      8452.53 o                         
  16  58   2      35760.34      35861.39      8606.98 o                         
  18  58   2       4048.11       2970.91      5560.57 o                         
  20  58   2      20686.22      12525.54      9545.82 o                         
  22  58   2      35250.15      29891.13     17702.54 o                         
  24  58   2      26845.88      20093.69     15269.13 o                         
   2  60   2       5833.33      11598.42      4869.25 o                         
   4  60   2      60485.96      47513.54      8673.67 o                         
   6  60   2      13365.21      10537.39      4855.92 o                         
   8  60   2       2308.47       3873.22      6844.88 o                         
  10  60   2      11547.17      19390.42      5426.05 o                         
  12  60   2     120465.19     122360.89     13584.63 o                         
  14  60   2      52232.30      45796.68     10159.31 o                         
  16  60   2       8775.70      18723.45      7071.47 o                         
  18  60   2       9250.20       8428.48      5393.45 o                         
  20  60   2      42878.36      43781.88     14715.03 o                         
  22  60   2        745.69          0.00      3567.45 o                         
  24  60   2      14022.70      12271.22      8363.38 o                         
   0  62   2     499103.50     448823.50     53061.34 o                         
   2  62   2      12966.57      20406.54      8169.07 o                         
   4  62   2      31962.68      20751.93      6257.36 o                         
   6  62   2      18414.86      23750.98      6347.31 o                         
   8  62   2      58772.85      68271.01      9839.32 o                         
  10  62   2       4901.79       3953.93      3221.25 o                         
  12  62   2      87843.55      82984.24     11460.99 o                         
  14  62   2      15970.36      13917.11      5084.21 o                         
  16  62   2      55040.80      64058.89     12912.50 o                         
  18  62   2      26593.43      18937.25      6496.10 o                         
  20  62   2      20920.86      13634.15      9165.99 o                         
  22  62   2       1342.22        178.94     12747.65 o                         
   2  64   2      75853.50      72388.97     14761.51 o                         
   4  64   2     156427.50     157516.50     22560.04 o                         
   6  64   2      11244.81      11900.68      4687.95 o                         
   8  64   2      38323.10      40776.88      9057.31 o                         
  10  64   2       8397.57       8817.25      3841.70 o                         
  12  64   2       2888.77       3748.64      4706.62 o                         
  14  64   2      29171.19      32226.63      8492.33 o                         
  16  64   2     170943.94     176217.91     21336.92 o                         
  18  64   2      11514.18      16763.58      4383.19 o                         
  20  64   2        104.01       5469.39      4297.89 o                         
  22  64   2       2817.43       5295.82     11053.42 o                         
   0  66   2      74069.36      74277.16     21869.73 o                         
   2  66   2        326.20          0.00      6626.31 o                         
   4  66   2       7688.58       2565.01      9903.14 o                         
   6  66   2       7181.83       9591.62      4299.12 o                         
   8  66   2      18026.69      10876.46      7110.35 o                         
  10  66   2       5151.50       3344.61      3359.86 o                         
  12  66   2       2036.06       1578.73      5670.39 o                         
  14  66   2      11783.18       4965.94      5351.27 o                         
  16  66   2      80750.48      73139.37     13853.00 o                         
  18  66   2      15069.71       9861.37      4992.80 o                         
  20  66   2        530.81      13294.75      6879.96 o                         
  22  66   2      21268.54      32845.52     11605.35 o                         
   2  68   2       8573.51       9698.22      5104.56 o                         
   4  68   2      14681.94      10327.85      6283.26 o                         
   6  68   2     115677.14     107012.23     16124.42 o                         
   8  68   2      36956.09      16397.11     12069.03 o                         
  10  68   2      20252.71      24685.46      7038.11 o                         
  12  68   2      43685.85      45728.19     10154.60 o                         
  14  68   2       2161.36       7772.45      4525.71 o                         
  16  68   2      11587.02      18775.91      8729.20 o                         
  18  68   2      16197.97      25484.14      8251.27 o                         
  20  68   2       4345.93      13360.97      7239.87 o                         
   0  70   2      36432.99      26112.89     12867.54 o                         
   2  70   2      15215.71      21221.21      8341.05 o                         
   4  70   2      25412.00      27549.52      9906.49 o                         
   6  70   2       1202.51       2969.94      2896.16 o                         
   8  70   2     120062.30     121233.67     15503.13 o                         
  10  70   2      30360.31      25952.66      7966.67 o                         
  12  70   2      36919.78      36998.43      9349.65 o                         
  14  70   2      38821.71      53398.84     12275.36 o                         
  16  70   2      14557.61      21912.16      7282.69 o                         
  18  70   2       6617.60       6107.24      5332.28 o                         
  20  70   2       1944.43       9860.60      5185.15 o                         
   2  72   2      13597.84      11966.45      6204.86 o                         
   4  72   2      64840.67      69681.84     15997.12 o                         
   6  72   2      33055.96      37801.36     12213.79 o                         
   8  72   2      16478.27      37449.89      9914.40 o                         
  10  72   2      40275.30      40355.29      9259.45 o                         
  12  72   2      22321.27      12616.42      5307.57 o                         
  14  72   2       9108.58       9374.36      5611.35 o                         
  16  72   2      25273.05      31793.40      9225.89 o                         
  18  72   2        504.78          0.00      3723.98 o                         
   0  74   2      12317.92       9815.95      9743.29 o                         
   2  74   2      41618.62      32733.14      9990.82 o                         
   4  74   2      41943.53      49882.61     13561.94 o                         
   6  74   2      28351.50      42711.54     13099.36 o                         
   8  74   2      91764.50      93695.55     15846.94 o                         
  10  74   2      26622.64      26686.91      7389.23 o                         
  12  74   2      18172.00       8113.42     10769.22 o                         
  14  74   2       4327.76       9853.91      4257.27 o                         
  16  74   2       1202.37      12618.87      6278.57 o                         
  18  74   2       9471.96      10834.78      5522.52 o                         
   2  76   2      10791.08          0.00      4043.36 o                         
   4  76   2      42555.20      37888.68     11902.96 o                         
   6  76   2      76351.82      77783.21     16654.70 o                         
   8  76   2      84459.81      83245.73     18539.44 o                         
  10  76   2      14980.72       6312.97      6853.80 o                         
  12  76   2      19460.31       9094.11      3105.77 o                         
  14  76   2       5822.77          0.00      6916.26 o                         
  16  76   2       8658.65       6288.04      3993.62 o                         
   0  78   2      15481.38       8820.55      2993.46 o                         
   2  78   2      11634.98      10053.74      5884.01 o                         
   4  78   2       1467.12          0.00     23006.81 o                         
   6  78   2       2410.22          0.00      5157.32 o                         
   8  78   2      12635.21      13004.41      7657.43 o                         
  10  78   2       7179.01          0.00      6361.34 o                         
  12  78   2        880.29      11632.23      6402.30 o                         
  14  78   2      17819.86       7202.99      5461.96 o                         
  16  78   2       7561.65      14543.12      8657.30 o                         
   2  80   2      47818.17      39976.82     12850.79 o                         
   4  80   2      81706.45      91717.91     19720.71 o                         
   6  80   2      24154.10      21666.99      9577.33 o                         
   8  80   2        287.32       7730.97      4490.60 o                         
  10  80   2      14390.71       9078.06      6126.03 o                         
  12  80   2       5899.93       2336.27      7229.40 o                         
  14  80   2      13827.06       5048.55      5530.91 o                         
   0  82   2     117762.34     114100.40     30719.34 o                         
   2  82   2      29240.67      23974.97     10082.90 o                         
   4  82   2       3403.61        148.95      7625.34 o                         
   6  82   2       2240.97       3148.28      4590.60 o                         
   8  82   2       8131.65      14786.89      9311.85 o                         
  10  82   2      18044.64       4887.67     23308.34 o                         
  12  82   2      35429.12      44423.89     12517.67 o                         
   2  84   2      32183.02      30287.46     10307.40 o                         
   4  84   2      32553.02      30829.62     16405.93 o                         
   6  84   2       4494.38        673.27      2038.03 o                         
   8  84   2       1914.71       1064.76     11076.54 o                         
  10  84   2      18289.77      14285.07     10168.33 o                         
   0  86   2      39749.59      22661.69     13100.04 o                         
   2  86   2       9238.62       4719.82      5031.44 o                         
   4  86   2       4093.24       8402.47      3705.37 o                         
   6  86   2       5924.37      10375.72      6294.30 o                         
   8  86   2       1791.01          0.00      5503.31 o                         
   2  88   2      25784.95      18092.88     10018.29 o                         
   4  88   2       9408.95      12156.29      2902.64 o                         
   1   1   3      29441.43      35280.28      4236.28 o                         
   3   1   3      77701.21      82247.20      7344.73 o                         
   5   1   3       1765.70       1893.00      2161.56 o                         
   7   1   3      97616.98      88171.09      8536.92 o                         
   9   1   3      93049.46      90369.33      9109.43 o                         
  11   1   3      37955.73      34584.72      5989.54 o                         
  13   1   3      85908.12      80951.08     11426.66 o                         
  15   1   3        655.91          0.00      2804.04 o                         
  17   1   3       6810.10      10616.51      5225.01 o                         
  19   1   3      17133.39      16834.82      6572.60 o                         
  21   1   3      11145.59       6186.62      5966.12 o                         
  23   1   3      10999.03      10849.46      6377.31 o                         
  25   1   3      21836.72      28413.23     10469.43 o                         
  27   1   3       6134.72       2123.61      7234.32 o                         
   1   3   3      36113.34      33103.73      4242.80 o                         
   3   3   3      11241.75      17812.46      3233.50 o                         
   5   3   3      21729.37      28173.76      5076.24 o                         
   7   3   3       7654.68       6996.45      2438.05 o                         
   9   3   3      19230.25      16378.11      3628.86 o                         
  11   3   3      75448.77      61061.59      7927.66 o                         
  13   3   3      39504.66      40172.38      8082.90 o                         
  15   3   3      13838.66      10067.03      3216.83 o                         
  17   3   3       5513.53       1583.77      2218.49 o                         
  19   3   3      13614.53      10681.89      4848.86 o                         
  21   3   3      19592.29      19419.45      5513.48 o                         
  23   3   3      36583.84      39853.03     13930.95 o                         
  25   3   3      46298.86      54224.58     15841.01 o                         
  27   3   3       8327.25       2704.09      7077.76 o                         
   1   5   3      16735.81      24943.66      3664.27 o                         
   3   5   3      46131.14      54488.15      5316.19 o                         
   5   5   3      62131.33      63422.54      6454.81 o                         
   7   5   3     112083.38     101985.17      9689.95 o                         
   9   5   3      42343.36      38817.84      5496.46 o                         
  11   5   3      36655.23      28401.28      5580.26 o                         
  13   5   3      95325.38      97611.59     11056.36 o                         
  15   5   3      44418.76      33296.69      8670.01 o                         
  17   5   3       8794.17       6483.53      3079.02 o                         
  19   5   3      25730.45      27273.97      7728.24 o                         
  21   5   3         15.27          0.00      3442.88 o                         
  23   5   3       9180.72       4772.43      4049.13 o                         
  25   5   3       7933.96       3183.74      5657.91 o                         
  27   5   3       5129.64      15861.86      8040.59 o                         
   1   7   3     110476.08     128712.16     10285.34 o                         
   3   7   3     197615.36     215862.42     12447.62 o                         
   5   7   3     222077.80     243026.16     12681.73 o                         
   7   7   3      60301.23      61603.19      7287.54 o                         
   9   7   3      14605.34      17122.76      3854.83 o                         
  11   7   3       3881.71       6815.22      3000.88 o                         
  13   7   3      76163.71      77989.62     10116.78 o                         
  15   7   3      80102.80      55405.65     10036.43 o                         
  17   7   3      16010.00      12829.83      5655.52 o                         
  19   7   3       6389.81       8318.15      3198.68 o                         
  21   7   3      67529.73      77694.02     14363.74 o                         
  23   7   3       1628.96          0.00      2029.13 o                         
  25   7   3       2889.88          0.00       807.59 o                         
  27   7   3      13922.13      29186.11     13762.40 o                         
   1   9   3       4166.22       6350.33      2333.11 o                         
   3   9   3       8528.65      16828.17      2955.40 o                         
   5   9   3       6680.91       9350.92      2755.46 o                         
   7   9   3      27840.01      17725.85      3453.18 o                         
   9   9   3       2995.01       4974.51      2276.32 o                         
  11   9   3      20135.96      13212.71      3346.55 o                         
  13   9   3      33486.45      32450.16      6444.55 o                         
  15   9   3      43461.64      38353.51      8282.26 o                         
  17   9   3      38105.42      42431.77      9276.88 o                         
  19   9   3      32091.54      24483.92      7312.91 o                         
  21   9   3       2555.97       2278.09      2787.19 o                         
  23   9   3       9884.11       5578.97      6056.98 o                         
  25   9   3      14241.76          0.00      4510.99 o                         
  27   9   3       1200.64          0.00      7253.35 o                         
   1  11   3     239078.75     285342.00     16921.25 o                         
   3  11   3      44540.83      50766.83      5179.67 o                         
   5  11   3     143235.12     146347.17      9756.47 o                         
   7  11   3      51019.47      45186.57      6070.16 o                         
   9  11   3      70866.77      75535.29      7842.38 o                         
  11  11   3     106741.61     109091.48     10602.37 o                         
  13  11   3       7504.85       4528.87      3421.72 o                         
  15  11   3       7885.90       7383.74      4306.10 o                         
  17  11   3      63279.06      63437.01     12385.32 o                         
  19  11   3      14107.26       8075.01      5254.05 o                         
  21  11   3      14648.66       9300.05      4546.97 o                         
  23  11   3      10455.30      15445.09      6788.72 o                         
  25  11   3      14746.81      21607.74     10008.50 o                         
  27  11   3       1587.29          0.00      3668.60 o                         
   1  13   3       7003.51      12259.99      2545.73 o                         
   3  13   3       9101.86       8731.32      1857.01 o                         
   5  13   3      19163.46      10947.43      2999.53 o                         
   7  13   3        377.97          0.00      2176.99 o                         
   9  13   3      17571.20      19873.46      4087.79 o                         
  11  13   3      63001.06      65849.84      8370.94 o                         
  13  13   3      35610.07      20003.97      5069.17 o                         
  15  13   3      62576.45      53541.68      8225.93 o                         
  17  13   3       8194.12       5013.97      4927.71 o                         
  19  13   3      29899.03      35379.92      9041.06 o                         
  21  13   3      30558.56      22649.80      7237.17 o                         
  23  13   3       2471.92       5350.49      5922.95 o                         
  25  13   3       2678.09       2240.79      7376.93 o                         
  27  13   3      12194.93      11290.75      6837.11 o                         
   1  15   3        468.58       3743.14      1832.81 o                         
   3  15   3       7377.79       7413.06      1956.25 o                         
   5  15   3      29925.88      30328.24      4755.74 o                         
   7  15   3      46651.98      55224.27      6043.62 o                         
   9  15   3      33171.05      32346.33      5479.97 o                         
  11  15   3       9902.54       8516.18      3157.95 o                         
  13  15   3      21810.13      16429.96      4629.54 o                         
  15  15   3      30505.17      36137.87      8365.15 o                         
  17  15   3      42965.66      44033.72     10135.31 o                         
  19  15   3      23871.04      22651.59      7507.02 o                         
  21  15   3      12266.96      16188.59      6959.37 o                         
  23  15   3      10122.49       9629.43      7297.59 o                         
  25  15   3      12052.23       8019.73     10689.30 o                         
  27  15   3      28376.02      22639.88     12474.99 o                         
   1  17   3       2416.70       2213.60      1200.26 o                         
   3  17   3       3112.82       1729.21      2129.82 o                         
   5  17   3      14410.51      15600.72      3112.77 o                         
   7  17   3      47870.45      40051.20      4520.06 o                         
   9  17   3       4504.10       7353.45      3066.15 o                         
  11  17   3      42335.48      53434.66      9767.16 o                         
  13  17   3      46244.90      41054.44      8789.78 o                         
  15  17   3      26918.45      26098.45      6135.08 o                         
  17  17   3      34812.37      27106.55      8102.31 o                         
  19  17   3       6048.92       5013.03      3978.74 o                         
  21  17   3       8615.15      14116.56      6047.95 o                         
  23  17   3      10342.81       6599.86      6750.22 o                         
  25  17   3        587.93          0.00      8796.78 o                         
  27  17   3       1725.43          0.00     11483.67 o                         
   1  19   3      78036.29      89983.35      7345.05 o                         
   3  19   3     155141.95     180844.67     12137.87 o                         
   5  19   3     253147.45     283353.88     14388.25 o                         
   7  19   3     177315.06     181843.36     11153.68 o                         
   9  19   3      23031.33      30368.34      5236.13 o                         
  11  19   3       7034.01      10463.86      4201.22 o                         
  13  19   3      89683.36      82075.34     11285.52 o                         
  15  19   3      56504.85      49584.44      9668.98 o                         
  17  19   3       2563.57       3046.29      3273.75 o                         
  19  19   3      35611.04      29648.12      8432.02 o                         
  21  19   3      28430.90      28941.66      9583.88 o                         
  23  19   3        216.55       8537.52      8080.15 o                         
  25  19   3        918.82       8766.80      6571.61 o                         
  27  19   3      10183.48       4254.52      7474.27 o                         
   1  21   3       3223.16       2851.73      2096.01 o                         
   3  21   3      16051.31      19805.37      4584.78 o                         
   5  21   3      49587.64      49498.77      6566.11 o                         
   7  21   3        264.92       9284.41      3467.02 o                         
   9  21   3      17731.71      15537.94      4749.11 o                         
  11  21   3      21199.50      21165.92      5679.69 o                         
  13  21   3      10384.76       8898.47      3893.28 o                         
  15  21   3       8527.01      11878.09      4289.49 o                         
  17  21   3      47092.22      39273.82     10059.33 o                         
  19  21   3      75008.12      89073.09     15156.16 o                         
  21  21   3      16581.59       9588.43      8708.12 o                         
  23  21   3       2456.82          0.00      5536.50 o                         
  25  21   3       2724.20        336.83      8205.39 o                         
  27  21   3       3824.07       6008.61      4160.05 o                         
   1  23   3     232425.36     259674.16     14471.67 o                         
   3  23   3     151463.16     178932.69     13061.66 o                         
   5  23   3       5374.07       1224.33      2463.32 o                         
   7  23   3     233049.25     260011.14     14360.34 o                         
   9  23   3      73025.50      81271.14      9763.29 o                         
  11  23   3      46338.59      43246.37      7354.36 o                         
  13  23   3      55818.98      49529.02      8779.46 o                         
  15  23   3      21061.74      27464.38      6572.97 o                         
  17  23   3      23572.96      26369.35      7780.09 o                         
  19  23   3      60660.58      64807.18     13211.38 o                         
  21  23   3       2659.00       1640.25      2672.12 o                         
  23  23   3      32221.92      32205.15     12052.15 o                         
  25  23   3      11480.50       9900.28      6843.44 o                         
  27  23   3       2325.52       1781.38      9519.98 o                         
   1  25   3       7106.78       6921.44      3008.69 o                         
   3  25   3      29272.66      36064.21      5974.91 o                         
   5  25   3      13560.28      12940.76      2624.22 o                         
   7  25   3      47051.02      63814.63      6881.10 o                         
   9  25   3      99666.94     101983.65     10813.44 o                         
  11  25   3      14938.25      18467.01      4821.68 o                         
  13  25   3      10679.99       6533.00      2879.96 o                         
  15  25   3       5001.68       7925.30      2760.94 o                         
  17  25   3      25578.94      21185.51      7246.54 o                         
  19  25   3      25634.38      33357.54      9032.08 o                         
  21  25   3      17809.64       9710.82      4908.63 o                         
  23  25   3       5815.27          0.00      3104.21 o                         
  25  25   3        840.60          0.00      7371.32 o                         
  27  25   3       1506.80       9928.33      6997.24 o                         
   1  27   3      54820.92      61238.04      7119.78 o                         
   3  27   3      13812.45      14228.80      3850.79 o                         
   5  27   3       1908.89       1116.78      1100.73 o                         
   7  27   3      29940.82      28118.63      5173.46 o                         
   9  27   3      11133.35      17773.22      4404.10 o                         
  11  27   3      13847.48       6623.48      2509.81 o                         
  13  27   3      23640.01      15021.58      3778.55 o                         
  15  27   3       4434.27       3464.81      1495.77 o                         
  17  27   3      11336.14      11073.72      4365.52 o                         
  19  27   3      18159.03      16921.46      6607.31 o                         
  21  27   3      31526.52      28970.28      8999.93 o                         
  23  27   3      18552.07      18095.75     12216.27 o                         
  25  27   3      11968.23      11688.50      8240.27 o                         
   1  29   3      23472.76      26901.78      4788.89 o                         
   3  29   3      22169.27      21958.92      4770.88 o                         
   5  29   3     113389.22     120587.79      9573.05 o                         
   7  29   3      12867.33       9274.09      2499.25 o                         
   9  29   3      27207.16      28650.83      5332.92 o                         
  11  29   3      24869.32      13155.29      4667.28 o                         
  13  29   3       8372.36       5987.57      3718.24 o                         
  15  29   3      31315.84      27103.28      6106.14 o                         
  17  29   3      15149.38      19826.44      5674.82 o                         
  19  29   3       5055.48       8155.71      4475.61 o                         
  21  29   3      14145.21      12109.60      5989.36 o                         
  23  29   3        114.82          0.00      3529.23 o                         
  25  29   3      12896.59       3747.53      5009.69 o                         
   1  31   3      90131.64      95908.04      9111.46 o                         
   3  31   3      23971.83      32649.19      5970.64 o                         
   5  31   3      42285.61      37589.13      5645.36 o                         
   7  31   3     113646.16     127515.59     10015.83 o                         
   9  31   3        967.34          0.00      2145.45 o                         
  11  31   3      55769.91      54809.72      7493.53 o                         
  13  31   3      67857.38      62075.03      8811.21 o                         
  15  31   3      29030.05      34753.46      6985.91 o                         
  17  31   3       9126.49       9308.71      4261.90 o                         
  19  31   3      25962.09      22952.26      7200.80 o                         
  21  31   3         99.62          0.00      1955.85 o                         
  23  31   3      14136.65       7829.08     10479.82 o                         
  25  31   3       7499.96      10576.21      9179.83 o                         
   1  33   3      15189.66      20827.76      3996.14 o                         
   3  33   3       9100.36      11330.70      4251.22 o                         
   5  33   3       3280.02       4976.36      2404.27 o                         
   7  33   3       3713.69       7231.50      5256.66 o                         
   9  33   3      47675.39      35841.05      5939.15 o                         
  11  33   3      66407.74      66886.95      8691.43 o                         
  13  33   3      34156.16      35508.19      6693.31 o                         
  15  33   3       7745.20       5064.00      2350.94 o                         
  17  33   3        219.05          0.00      3028.71 o                         
  19  33   3        362.49          0.00      2652.07 o                         
  21  33   3      15621.70      11209.26      5826.68 o                         
  23  33   3      54650.75      53357.98     15809.70 o                         
  25  33   3      20412.92      23653.69     10122.64 o                         
   1  35   3     114624.30     135186.58     11138.67 o                         
   3  35   3      11164.67       8304.91      2683.03 o                         
   5  35   3      10577.16      10401.87      2936.96 o                         
   7  35   3      42963.52      45954.53      6974.13 o                         
   9  35   3      74997.65      74312.44      7870.51 o                         
  11  35   3     157228.97     172151.55     13777.23 o                         
  13  35   3       7954.43       6992.24      3444.38 o                         
  15  35   3      46339.43      51037.57      8282.71 o                         
  17  35   3       4952.21        966.95      3587.15 o                         
  19  35   3      11569.48       9385.89      4615.91 o                         
  21  35   3      24889.35      15892.30      6456.64 o                         
  23  35   3       8797.23      10029.18      7765.77 o                         
  25  35   3       5228.91       6881.93      5875.85 o                         
   1  37   3     194300.55     224594.12     16395.81 o                         
   3  37   3      15481.85       8294.94      4853.43 o                         
   5  37   3      46450.73      41562.21      6564.88 o                         
   7  37   3       6738.11       3984.57      1591.12 o                         
   9  37   3      41132.62      42479.19      6208.55 o                         
  11  37   3      29071.72      36552.53      6160.78 o                         
  13  37   3      19917.24      10761.11      4822.16 o                         
  15  37   3        136.11       5835.20      2334.78 o                         
  17  37   3      46640.80      44846.74      8351.10 o                         
  19  37   3       2514.54       3487.98      3464.18 o                         
  21  37   3       8191.19       5298.96      2433.94 o                         
  23  37   3      15707.08       7990.07      6697.08 o                         
  25  37   3       6244.43      14681.53      7063.25 o                         
   1  39   3      23976.32      34848.47      6720.44 o                         
   3  39   3      18971.22      19650.19      4900.41 o                         
   5  39   3      16438.85      14273.48      4221.92 o                         
   7  39   3      11188.14       7993.74      3921.07 o                         
   9  39   3        353.35          0.00      3158.79 o                         
  11  39   3       7808.58      16286.22      3960.62 o                         
  13  39   3      10157.82       7271.54      3426.25 o                         
  15  39   3      40095.21      38284.95      7769.51 o                         
  17  39   3      20889.91      11991.39      3549.95 o                         
  19  39   3       7218.74       9489.00      5163.20 o                         
  21  39   3       8224.55       1316.49      5442.87 o                         
  23  39   3       6199.85      10322.27      5026.95 o                         
   1  41   3      72811.91      89117.04     10882.84 o                         
   3  41   3     178952.44     215335.42     16379.38 o                         
   5  41   3       5140.58       9451.85      5080.98 o                         
   7  41   3      10906.56      11708.92      3787.19 o                         
   9  41   3      20765.11      22211.57      3849.04 o                         
  11  41   3      15810.61      11700.62      2783.10 o                         
  13  41   3      57455.95      68523.20      8996.84 o                         
  15  41   3       9632.20       4073.55      4401.70 o                         
  17  41   3        507.91       1401.23      2346.40 o                         
  19  41   3      30079.21      30369.48      7370.10 o                         
  21  41   3      10191.20       4875.35      8551.71 o                         
  23  41   3        322.71        711.93      2463.28 o                         
   1  43   3       3227.58       2457.60      2051.65 o                         
   3  43   3      14102.06       9636.60      4266.45 o                         
   5  43   3      16601.24      21575.37      5362.30 o                         
   7  43   3      27907.73      32290.83      6342.50 o                         
   9  43   3      17691.12      13979.93      3732.16 o                         
  11  43   3      19794.94      18804.63      4559.05 o                         
  13  43   3      30910.11      27407.34      7694.75 o                         
  15  43   3      41174.02      51162.95      8357.56 o                         
  17  43   3       7775.12      12624.19      3778.26 o                         
  19  43   3      35652.27      45053.18      8989.76 o                         
  21  43   3       2686.50        875.12      3771.61 o                         
  23  43   3       4168.59       8787.08      6545.89 o                         
   1  45   3       2221.15       1994.89      2103.01 o                         
   3  45   3       6760.55       6018.06      3127.99 o                         
   5  45   3      11214.01      13231.28      4096.95 o                         
   7  45   3      36214.79      41318.84      7598.80 o                         
   9  45   3       3886.51       3130.70      4007.49 o                         
  11  45   3       4812.65        828.17      1798.97 o                         
  13  45   3       4552.81       4628.47      2520.39 o                         
  15  45   3      25684.02      32675.55      7469.61 o                         
  17  45   3      18635.99      16762.41      5953.26 o                         
  19  45   3      22316.91      25540.54      6648.43 o                         
  21  45   3       8995.47       9527.18      5031.29 o                         
  23  45   3       5876.83      17415.84      7833.27 o                         
   1  47   3      17175.03      11765.92      4255.30 o                         
   3  47   3      18311.12      20418.17      5603.08 o                         
   5  47   3       8967.82      17128.17      5485.34 o                         
   7  47   3      65424.72      81421.11     11003.13 o                         
   9  47   3      41792.25      53909.82      8609.79 o                         
  11  47   3      16028.56      14090.42      3725.30 o                         
  13  47   3      17203.28      13276.08      2947.04 o                         
  15  47   3       5198.26       6745.72      2460.89 o                         
  17  47   3       1984.44       3307.92      3345.95 o                         
  19  47   3      33169.00      39945.31      9548.59 o                         
  21  47   3       4283.83       2701.40      4589.58 o                         
   1  49   3      47636.39      31529.62      7188.50 o                         
   3  49   3      79094.35      96186.67     12881.35 o                         
   5  49   3       3984.88       7575.55      3570.86 o                         
   7  49   3      52226.94      61334.94      9480.15 o                         
   9  49   3     101536.73     105606.17     11999.96 o                         
  11  49   3       5526.90       2753.62      3817.08 o                         
  13  49   3      15392.93       7938.21      4526.77 o                         
  15  49   3       5461.00       4911.15      3368.38 o                         
  17  49   3       1899.89        348.77      4316.72 o                         
  19  49   3      11214.42       3265.40      7210.05 o                         
  21  49   3      13719.64       3553.56      7033.19 o                         
   1  51   3       2063.60          0.00      1978.66 o                         
   3  51   3       2050.27      13819.38      5559.88 o                         
   5  51   3      11299.63       5820.30      5566.20 o                         
   7  51   3      31449.34      36988.82      7411.22 o                         
   9  51   3       1682.01          0.00      4364.31 o                         
  11  51   3       4209.99       6463.05      3318.09 o                         
  13  51   3       1767.54          0.00      2855.48 o                         
  15  51   3       9318.86       2757.52      2452.12 o                         
  17  51   3      40832.62      46889.84      8836.20 o                         
  19  51   3      20833.44      13701.55      4597.47 o                         
  21  51   3      14689.34      24345.81     12114.10 o                         
   1  53   3       3817.02       3016.80      5740.80 o                         
   3  53   3      38960.34      40706.30      9029.60 o                         
   5  53   3     159478.06     178309.70     16584.19 o                         
   7  53   3      16852.91      12390.52      5515.86 o                         
   9  53   3        415.12       1836.23      4894.34 o                         
  11  53   3      49690.52      57639.58      9646.98 o                         
  13  53   3       5657.12       7482.13      4122.27 o                         
  15  53   3      11227.19      16466.53      4797.45 o                         
  17  53   3      46098.27      60679.21     10766.79 o                         
  19  53   3      20402.42       6665.83      7366.28 o                         
   1  55   3        134.66        818.94      4191.81 o                         
   3  55   3       7797.97       9426.75      4723.54 o                         
   5  55   3      21229.43      31830.91      6737.61 o                         
   7  55   3      43685.77      43735.52      8631.65 o                         
   9  55   3      14178.74      18356.88      4720.58 o                         
  11  55   3       1557.63        984.93      3499.98 o                         
  13  55   3       5319.89       3602.87      2365.34 o                         
  15  55   3       9501.15       5550.36      5138.35 o                         
  17  55   3      16490.27      12734.71      5207.51 o                         
  19  55   3       3222.99          0.00      4270.25 o                         
   1  57   3       7076.27      19118.87      7168.69 o                         
   3  57   3      18210.12      19155.56      5708.21 o                         
   5  57   3       7385.37       9131.99      3221.38 o                         
   7  57   3        528.04       1079.68      1447.99 o                         
   9  57   3      13895.68      17966.82      5593.85 o                         
  11  57   3       1629.03       3111.15      3241.84 o                         
  13  57   3        688.04       3696.02      4045.46 o                         
  15  57   3       4464.42       6620.93      3220.44 o                         
  17  57   3       3878.12       2953.17      2976.57 o                         
  19  57   3      10877.28        653.19      5616.06 o                         
   1  59   3      20753.63      19705.14      8841.84 o                         
   3  59   3      28255.65      44183.00     10254.14 o                         
   5  59   3      15496.36      15756.87      6544.45 o                         
   7  59   3      26285.43      31673.70      7535.80 o                         
   9  59   3       2975.00       1184.67      2365.19 o                         
  11  59   3       1851.54       8041.06      3986.89 o                         
  13  59   3      17810.57       7556.93      4747.25 o                         
  15  59   3       5554.11       3817.56      3800.38 o                         
  17  59   3       9918.61       1354.96      6169.57 o                         
   1  61   3      69061.85      71421.63     16828.20 o                         
   3  61   3       5049.63       2346.58      2664.66 o                         
   5  61   3       8731.15      11076.52      4667.83 o                         
   7  61   3      21311.09      27882.52      6997.68 o                         
   9  61   3      52616.73      51361.32      9172.76 o                         
  11  61   3      36358.57      47128.31      9374.96 o                         
  13  61   3      15385.90      13992.16      4175.42 o                         
  15  61   3      46775.28      46346.98      9136.12 o                         
  17  61   3        258.64        561.09      3197.07 o                         
   1  63   3       1798.94       4720.08      7970.46 o                         
   3  63   3       5283.51          0.00      7116.74 o                         
   5  63   3       1144.82         95.01      3310.15 o                         
   7  63   3        625.84       4015.10      3065.52 o                         
   9  63   3      25048.47      20720.56      5396.93 o                         
  11  63   3      26809.65      29742.32      7668.39 o                         
  13  63   3      35593.44      36759.66      8844.39 o                         
  15  63   3       6010.15      16696.58      6320.43 o                         
   1  65   3      12500.57      23662.01      9255.59 o                         
   3  65   3      43863.06      45428.30     12812.01 o                         
   5  65   3      49512.76      43714.50     13119.95 o                         
   7  65   3      13183.23      11659.70      4210.03 o                         
   9  65   3      26532.01      28876.18      6851.26 o                         
  11  65   3      28162.81      34286.48      7984.79 o                         
  13  65   3      51313.78      65740.16     10826.74 o                         
  15  65   3       2733.90      10701.38      5241.63 o                         
   1  67   3      33369.62      54666.41     15201.32 o                         
   3  67   3      44493.54      51684.39     15094.90 o                         
   5  67   3       7629.26          0.00      2034.39 o                         
   7  67   3       9725.07          0.00      6377.90 o                         
   9  67   3       3309.39      11662.09      3156.43 o                         
  11  67   3       1243.85       2681.03      4376.13 o                         
  13  67   3      11447.23      13214.93      4622.38 o                         
   1  69   3      14305.61      18325.80      9595.05 o                         
   3  69   3       2579.39          0.00     10535.25 o                         
   5  69   3       2166.78       1332.69     10593.38 o                         
   7  69   3       1290.62       5016.71      3425.27 o                         
   9  69   3        811.47          0.00      3550.12 o                         
  11  69   3        228.38       5597.76      4634.38 o                         
   1  71   3      42804.20      39646.99     15003.65 o                         
   3  71   3       7997.37       8792.92      6662.64 o                         
   5  71   3      16543.70      18430.56      9947.64 o                         
   7  71   3       6970.23       8066.80      7205.80 o                         
   9  71   3       1974.94       4292.97      6094.14 o                         
  11  71   3      26909.91      25954.62      7992.72 o                         
   1  73   3      25031.38      13608.50     13408.83 o                         
   3  73   3         58.59          0.00     10204.66 o                         
   5  73   3       7901.82       7241.37      4036.35 o                         
   7  73   3      27695.37      33223.29     12851.00 o                         
   9  73   3      10297.92       7028.04      7270.50 o                         
   1  75   3       1017.32       4148.92      3258.66 o                         
   3  75   3       2865.38          0.00      9045.79 o                         
   5  75   3       8914.33      20168.92      7564.53 o                         
   1  77   3       1021.30       2188.92      9307.35 o                         
   0   0   4      28966.34      23589.72      8617.69 o                         
   4   0   4      19634.59      17921.12      5321.25 o                         
   8   0   4      45867.36      61224.82     12595.87 o                         
  12   0   4       3864.49          0.00      1948.17 o                         
  16   0   4       9934.92       4846.82     17938.99 o                         
  20   0   4      43064.05      42600.93     28724.91 o                         
   2   2   4      28189.36      27074.48      6499.23 o                         
   4   2   4       2460.44       3324.53      2841.37 o                         
   6   2   4       3577.32        987.31      2152.63 o                         
   8   2   4       3390.01       2023.36      1538.20 o                         
  10   2   4       4590.80       4542.88      2563.64 o                         
  12   2   4      11284.11       7219.41      3724.50 o                         
  14   2   4       7182.49       3602.26      3519.39 o                         
  16   2   4       8880.38      13244.11      6935.03 o                         
  18   2   4       1888.14        921.55      4121.44 o                         
  20   2   4       3802.35      16074.56      7411.93 o                         
   0   4   4       8132.61      16421.12      4888.78 o                         
   2   4   4       3291.67       6829.13      3418.02 o                         
   4   4   4      26203.77      21303.69      4753.70 o                         
   6   4   4       6666.17       6866.98      3548.06 o                         
   8   4   4      24755.94      21907.89      5360.97 o                         
  10   4   4       6801.42        486.21      2257.68 o                         
  12   4   4       3152.72       3668.93      2276.26 o                         
  14   4   4       9432.30      16055.14      7125.65 o                         
  16   4   4       1228.01       3012.73     10727.28 o                         
  18   4   4        561.88          0.00      3752.75 o                         
  20   4   4       2905.69          0.00      2206.26 o                         
   2   6   4      36136.54      32888.13      5668.67 o                         
   4   6   4       5855.77       7204.13      3280.19 o                         
   6   6   4      84275.45      85679.12      9847.63 o                         
   8   6   4      13095.49      11307.89      2917.31 o                         
  10   6   4       6928.59       1084.91      3131.86 o                         
  12   6   4      15981.64       8204.75      4521.30 o                         
  14   6   4      20113.15      12494.73      7964.41 o                         
  16   6   4       1103.19       1872.23      3756.11 o                         
  18   6   4       7071.88      10481.42      4673.92 o                         
  20   6   4       2168.06       6822.10      6386.10 o                         
   0   8   4      36275.80      31006.19     10972.33 o                         
   2   8   4       2121.57       4254.25      2918.05 o                         
   4   8   4      16451.48      17023.76      4391.51 o                         
   6   8   4       8729.69      16490.04      3669.05 o                         
   8   8   4       8766.17       5151.13      4255.41 o                         
  10   8   4       6597.92       8295.56      4032.23 o                         
  12   8   4       4580.74       2937.00      2193.62 o                         
  14   8   4      34973.08      21512.42      9343.60 o                         
  16   8   4       3789.83       3477.34      5118.56 o                         
  18   8   4        862.00       4215.21      3143.72 o                         
  20   8   4       5410.60       6409.61      3842.92 o                         
   2  10   4      10796.03      17573.30      4236.42 o                         
   4  10   4      10130.01      13080.94      2765.65 o                         
   6  10   4      14083.97      13652.68      4028.49 o                         
   8  10   4       4971.33       5518.40      2296.54 o                         
  10  10   4      22379.49      18608.15      4391.38 o                         
  12  10   4       9986.66      15702.88      5466.12 o                         
  14  10   4       6515.48       3017.21      3809.30 o                         
  16  10   4      13005.87       3153.33      2646.95 o                         
  18  10   4       3088.14          0.00      6886.04 o                         
  20  10   4      14945.05      20292.03      9143.49 o                         
   0  12   4      58875.45      80547.03     13494.53 o                         
   2  12   4      28356.03      21215.11      4894.34 o                         
   4  12   4        874.36       2210.86      3826.95 o                         
   6  12   4      10718.01       6226.55      4775.25 o                         
   8  12   4      16371.11       9967.93      3349.42 o                         
  10  12   4      12192.07      11330.78      3623.32 o                         
  12  12   4      35338.03      26348.91      8052.20 o                         
  14  12   4       3951.05       3641.33      4608.61 o                         
  16  12   4      20084.36      25855.87      9086.20 o                         
  18  12   4      11410.07      11155.32      6731.59 o                         
  20  12   4        102.31          0.00      4727.10 o                         
   2  14   4       9498.38       9210.30      4768.97 o                         
   4  14   4        644.56       1046.79      2560.56 o                         
   6  14   4      24480.25      24584.85      5757.70 o                         
   8  14   4       7106.79       6529.76      3831.54 o                         
  10  14   4       5236.45       6494.83      2170.10 o                         
  12  14   4       6219.26       2263.63      2693.62 o                         
  14  14   4        570.26       8073.82      6592.86 o                         
  16  14   4        797.54       9576.53      6774.70 o                         
  18  14   4      12446.17      18035.90      8318.08 o                         
  20  14   4       1084.61          0.00      6423.70 o                         
   0  16   4      23688.73      26954.67      7436.42 o                         
   2  16   4       7281.81      12597.10      3810.96 o                         
   4  16   4       9104.35      20986.03      5482.95 o                         
   6  16   4        574.98       3407.79      3432.92 o                         
   8  16   4       2121.30          0.00      3867.50 o                         
  10  16   4      19200.98      13584.99      4189.94 o                         
  12  16   4       4135.26          0.00      2547.46 o                         
  14  16   4      13909.75      12327.92      7098.68 o                         
  16  16   4       8549.45       5018.47      8936.53 o                         
  18  16   4       3438.60          0.00      4697.77 o                         
  20  16   4       6643.21       4219.10      5268.69 o                         
   2  18   4      31833.83      21712.57      6948.25 o                         
   4  18   4      38219.77      24992.19      7318.21 o                         
   6  18   4      19381.01      13617.34      4785.55 o                         
   8  18   4       2747.25       2030.07      3468.93 o                         
  10  18   4       4980.02       1900.75      1707.40 o                         
  12  18   4       6107.10       5428.20      2399.08 o                         
  14  18   4      35131.86      23911.41      9058.86 o                         
  16  18   4      14254.17      10542.79      6233.14 o                         
  18  18   4       1921.75       4085.85      6844.43 o                         
   0  20   4       4519.83        734.76      3235.28 o                         
   2  20   4       1835.24       3543.76      3930.05 o                         
   4  20   4       5222.36       5575.88      2352.68 o                         
   6  20   4      13675.22      19334.65      5911.01 o                         
   8  20   4       5461.65       5338.49      2976.37 o                         
  10  20   4        173.51       2532.01      2292.39 o                         
  12  20   4      19327.80      18053.50      6143.25 o                         
  14  20   4      14854.23      14010.54      4388.51 o                         
  16  20   4       2596.25       2878.56      3542.71 o                         
  18  20   4      16442.99      33568.68     11725.26 o                         
   2  22   4      12827.90      12000.03      4572.48 o                         
   4  22   4      13691.41      13489.44      4516.72 o                         
   6  22   4      14692.31       8953.51      4947.20 o                         
   8  22   4       1380.54       4948.60      4136.29 o                         
  10  22   4       3295.68       3264.19      2486.81 o                         
  12  22   4      28670.25      35700.28      8445.09 o                         
  14  22   4        211.28       4532.31      3278.56 o                         
  16  22   4       1525.52       2575.02      4290.99 o                         
  18  22   4       5287.92       6519.99      6274.44 o                         
   0  24   4      56561.63      67570.27     20062.56 o                         
   2  24   4      28232.84      27787.21      7028.84 o                         
   4  24   4       5187.35      14678.04      4909.91 o                         
   6  24   4      13834.87      14283.96      5486.98 o                         
   8  24   4      27351.57      28099.13      7853.14 o                         
  10  24   4      61181.04      51297.16     12450.35 o                         
  12  24   4       6796.41      10159.68      4343.89 o                         
  14  24   4       3225.15       4398.49      4681.85 o                         
  16  24   4        615.60          0.00      2805.11 o                         
  18  24   4       2664.09       3347.58      3388.00 o                         
   2  26   4      19473.08      20487.64      5691.21 o                         
   4  26   4        795.01          0.00      5055.38 o                         
   6  26   4      16272.64      16529.28      6097.38 o                         
   8  26   4       5430.75          0.00      5215.25 o                         
  10  26   4      29265.64      20932.23      9634.33 o                         
  12  26   4        491.24          0.00      2122.34 o                         
  14  26   4       1518.03       4367.62      3436.55 o                         
  16  26   4       2368.09        169.45      4704.30 o                         
  18  26   4       4198.42       4207.46      4354.42 o                         
   0  28   4      22596.43      24109.46      9702.78 o                         
   2  28   4       5777.47      14588.17      5284.56 o                         
   4  28   4       8340.54      11536.08      6223.64 o                         
   6  28   4       8448.90      11461.56      5862.32 o                         
   8  28   4        322.76          0.00      3983.66 o                         
  10  28   4       1360.07       4565.00      3835.77 o                         
  12  28   4       9541.91      20089.20      5535.27 o                         
  14  28   4       7290.82       5432.16      3890.77 o                         
  16  28   4       5157.66       3778.40      4482.18 o                         
  18  28   4       6164.65       4939.71      3858.58 o                         
   2  30   4       9073.00       8755.82      4294.24 o                         
   4  30   4      45122.54      37690.44      9108.97 o                         
   6  30   4      41345.70      52160.15     12114.84 o                         
   8  30   4       3057.80       2855.61      4412.43 o                         
  10  30   4       8015.24      11540.18      6305.21 o                         
  12  30   4       6104.91       2259.66      2793.33 o                         
  14  30   4       2669.91          0.00      5140.96 o                         
  16  30   4       7631.21       2441.96      4459.75 o                         
   0  32   4      29432.89      44955.85     17711.47 o                         
   2  32   4       1992.35       1173.41      4082.00 o                         
   4  32   4       4097.19          0.00      5682.75 o                         
   6  32   4       2401.56       6311.99      3164.40 o                         
   8  32   4       3405.17       7973.16      6106.54 o                         
  10  32   4       9214.24      11117.70      5265.67 o                         
  12  32   4        691.51       3386.92      3113.76 o                         
  14  32   4       7387.39       6454.48      3091.61 o                         
  16  32   4        534.91          0.00      5162.11 o                         
   2  34   4       3892.24       1052.79      2594.77 o                         
   4  34   4      11081.54      13853.82      8390.60 o                         
   6  34   4      20595.18      20816.58      7169.04 o                         
   8  34   4      14253.91      21903.29      9000.96 o                         
  10  34   4       3656.67          0.00      3966.33 o                         
  12  34   4      14946.22      22140.44      7470.61 o                         
  14  34   4        882.23       5485.60      5122.21 o                         
  16  34   4       2079.27          0.00      3837.59 o                         
   0  36   4      69419.02      69916.66     28020.13 o                         
   2  36   4      25811.77      19353.17      9957.69 o                         
   4  36   4      10717.97      12398.25      3625.28 o                         
   6  36   4       7976.50      15264.79      6649.62 o                         
   8  36   4      39042.72      39276.24     12217.75 o                         
  10  36   4       9989.97      13375.68      5224.30 o                         
  12  36   4       1970.33       1100.23      4297.84 o                         
  14  36   4        656.51       1212.41      4151.36 o                         
  16  36   4       6093.67      11289.28      6169.94 o                         
   2  38   4      17899.96      16563.85      7698.85 o                         
   4  38   4       2795.11       4576.94      4017.24 o                         
   6  38   4       2837.27          0.00      4590.63 o                         
   8  38   4       6321.68      14520.67      8047.92 o                         
  10  38   4       7380.60       1571.89      6440.78 o                         
  12  38   4       3799.09        238.69      3738.66 o                         
  14  38   4       5820.40       5057.50      3673.71 o                         
   0  40   4      24004.74      12465.81     14738.45 o                         
   2  40   4       1706.93       4189.16      3970.29 o                         
   4  40   4      11687.76       5496.80      6547.11 o                         
   6  40   4       4743.78       2928.96      3671.99 o                         
   8  40   4      11589.63      16049.99      5956.40 o                         
  10  40   4       1230.98          0.00      6272.72 o                         
  12  40   4       1410.58       1044.02      4968.78 o                         
  14  40   4        402.21       4498.03      3614.78 o                         
   2  42   4       9298.65      11358.47      6051.66 o                         
   4  42   4       5119.78          0.00      4513.06 o                         
   6  42   4       8881.30       3336.35      8494.17 o                         
   8  42   4       4568.47       1062.41      5370.23 o                         
  10  42   4       7248.48      14485.23      7232.52 o                         
  12  42   4      10370.15       6804.88      5830.30 o                         
   0  44   4       5568.86      13263.64     13530.14 o                         
   2  44   4       4046.03          0.00      3349.93 o                         
   4  44   4      15774.21       7653.23      4970.21 o                         
   6  44   4         53.96       4423.93      7476.27 o                         
   8  44   4      10974.73      19936.99      7051.11 o                         
  10  44   4       3357.39        598.27      3581.01 o                         
  12  44   4        381.52       4183.29      3027.01 o                         
   2  46   4      15763.47      19591.20      9102.90 o                         
   4  46   4       1874.47          0.00      5332.88 o                         
   6  46   4       1194.96       8978.06      3412.42 o                         
   8  46   4       6030.79      16548.28      6142.44 o                         
  10  46   4       2038.30          0.00      2888.61 o                         
  12  46   4       5185.59       4979.39      3980.35 o                         
   0  48   4      50584.03      35137.60     22934.15 o                         
   2  48   4       7866.74       6508.49      4456.73 o                         
   4  48   4        387.67          0.00      8264.37 o                         
   6  48   4       1981.77      13223.58      6009.56 o                         
   8  48   4      14952.54       8195.86     11208.77 o                         
  10  48   4       4472.75       1370.24      5190.31 o                         
   2  50   4       1794.17       4946.55      3479.63 o                         
   4  50   4        513.21          0.00      3085.68 o                         
   6  50   4       1278.19       1836.60      5649.41 o                         
   8  50   4      10017.14      13458.59      5550.98 o                         
   0  52   4       9438.85      18264.67      9543.91 o                         
   2  52   4       1999.20       3969.12      4520.41 o                         
   4  52   4       5833.47      11222.84      6825.83 o                         
   6  52   4       2677.96          0.00      7008.56 o                         
   8  52   4      16847.86      17278.23      9902.37 o                         
   2  54   4       4638.96      19956.68     12625.60 o                         
   4  54   4      27328.91      30137.26     12643.32 o                         
   6  54   4      13021.20      28265.96      8457.38 o                         
   0  56   4      14029.13      14216.61     22352.90 o                         
   2  56   4         77.59       5985.46      8423.59 o                         
                                                                                
