# Supplementary material for: Properties and interactions – melting point of tri­bromo­benzene isomers
Source: Acta Crystallogr B Struct Sci Cryst Eng Mater. 2021 Jul 24;77(Pt 4):632–7. doi: 10.1107/S2052520621006399 (PMC8500239; doi:10.1107/S2052520621006399)
Supplement: Supplementary file 7 [file b-77-00632-124TBB_100Ksup7.hkl]

data_124TBB_100K                                                                
_shelx_title ' 124tbb_100k in Fdd2'                                             
_shelx_refln_list_code          4                                               
_shelx_F_calc_maximum     2612.16                                               
_exptl_crystal_F_000      6912.00                                               
_reflns_d_resolution_high  0.8107                                               
                                                                                
loop_                                                                           
 _space_group_symop_operation_xyz                                               
 'x, y, z'                                                                      
 '-x, -y, z'                                                                    
 'x+1/4, -y+1/4, z+1/4'                                                         
 '-x+1/4, y+1/4, z+1/4'                                                         
 'x, y+1/2, z+1/2'                                                              
 '-x, -y+1/2, z+1/2'                                                            
 'x+1/4, -y+3/4, z+3/4'                                                         
 '-x+1/4, y+3/4, z+3/4'                                                         
 'x+1/2, y, z+1/2'                                                              
 '-x+1/2, -y, z+1/2'                                                            
 'x+3/4, -y+1/4, z+3/4'                                                         
 '-x+3/4, y+1/4, z+3/4'                                                         
 'x+1/2, y+1/2, z'                                                              
 '-x+1/2, -y+1/2, z'                                                            
 'x+3/4, -y+3/4, z+1/4'                                                         
 '-x+3/4, y+3/4, z+1/4'                                                         
                                                                                
_cell_length_a    29.3126                                                       
_cell_length_b    78.6445                                                       
_cell_length_c     3.9320                                                       
_cell_angle_alpha  90.000                                                       
_cell_angle_beta   90.000                                                       
_cell_angle_gamma  90.000                                                       
                                                                                
_shelx_F_squared_multiplier     1.000                                           
                                                                                
loop_                                                                           
 _refln_index_h                                                                 
 _refln_index_k                                                                 
 _refln_index_l                                                                 
 _refln_F_squared_calc                                                          
 _refln_F_squared_meas                                                          
 _refln_F_squared_sigma                                                         
 _refln_observed_status                                                         
   8   0  -4     196464.33     135576.03     52233.66 o                         
  12   0  -4      19551.94      26478.56     15337.31 o                         
  16   0  -4      27014.77      42322.29     39066.73 o                         
  20   0  -4     201208.30     255814.77    111701.91 o                         
   8   2  -4      10172.18          0.00     17543.52 o                         
  10   2  -4      15450.33      13442.44     10349.47 o                         
  12   2  -4      54205.35      48384.68     22018.74 o                         
  14   2  -4      28406.62      17520.16     15226.24 o                         
  16   2  -4      30381.62      52758.19     29594.71 o                         
  18   2  -4       7813.21          0.00     27670.19 o                         
  20   2  -4      12052.61       7241.12     19967.44 o                         
   6   4  -4      19257.77       4340.75      9911.37 o                         
   8   4  -4      96456.53      71251.89     27165.85 o                         
  10   4  -4      20493.14       7314.72      6230.48 o                         
  12   4  -4      10188.74       1910.04      8790.01 o                         
  14   4  -4      43591.84      32735.77     18182.60 o                         
  16   4  -4       5954.52          0.00     15613.79 o                         
  18   4  -4       1961.31          0.00     24396.51 o                         
  20   4  -4      20938.25      21616.35     14752.76 o                         
   6   6  -4     275421.97     252052.78     67209.24 o                         
   8   6  -4      34841.80      34798.33     25321.03 o                         
  10   6  -4      14056.04          0.00     11738.55 o                         
  12   6  -4      54708.41      49379.05     25577.49 o                         
  14   6  -4      79081.86      61600.45     29339.99 o                         
  16   6  -4       6553.80          0.00     11322.12 o                         
  18   6  -4      19552.85      15740.75     10329.63 o                         
  20   6  -4       3765.58          0.00      6185.57 o                         
   6   8  -4      33572.02      59468.25     31542.77 o                         
   8   8  -4      33946.53      14975.58     18448.18 o                         
  10   8  -4      31478.93       2400.11     13673.36 o                         
  12   8  -4      24288.31      37352.19     21774.64 o                         
  14   8  -4     143024.62     105554.75     39726.71 o                         
  16   8  -4      17570.26      29660.42     21024.79 o                         
  18   8  -4       2508.36          0.00     41671.18 o                         
  20   8  -4      32229.16      11341.90     22535.72 o                         
   4  10  -4      45966.11      35304.75     22210.16 o                         
   6  10  -4      40362.93      28793.63     22933.62 o                         
   8  10  -4      14548.49      12805.21     10924.22 o                         
  10  10  -4      81981.12      60822.61     26265.69 o                         
  12  10  -4      36298.16      27599.82     17733.30 o                         
  14  10  -4      32193.31      12621.85     25357.21 o                         
  16  10  -4      51274.40      27196.76     26876.47 o                         
  18  10  -4      11364.22          0.00     31470.42 o                         
  20  10  -4      70795.11          0.00     33568.45 o                         
   6  12  -4      36963.55          0.00     13745.70 o                         
   8  12  -4      56702.75      41309.45     26478.56 o                         
  10  12  -4      36647.03      24814.61     19243.98 o                         
  12  12  -4     126633.07     101977.25     34908.68 o                         
  14  12  -4      11297.59       3359.05     16603.36 o                         
  16  12  -4     102593.84     102829.11     38542.40 o                         
  18  12  -4      36611.09       6903.63     37402.78 o                         
   8  14  -4      24705.21      24235.84     13311.63 o                         
  10  14  -4      23434.71      14686.20     15337.31 o                         
  12  14  -4      11326.02      29878.82     31253.39 o                         
  14  14  -4       3134.85          0.00     12552.00 o                         
  16  14  -4       4413.27       7797.27     21124.97 o                         
  18  14  -4      45911.63      41709.37     21844.14 o                         
   8  16  -4       7189.11      18882.25     18231.14 o                         
  10  16  -4      60811.92      92674.98     45071.43 o                         
  12  16  -4      14053.45       9115.57     16567.19 o                         
  14  16  -4      45754.55       8040.96     11464.46 o                         
  16  16  -4      41094.82       9344.25     38343.28 o                         
  18  16  -4      13401.54      13186.81     23657.08 o                         
  10  18  -4      13260.06       5860.01      5208.90 o                         
  12  18  -4      24405.88      10851.87      5932.36 o                         
  14  18  -4     143045.97     116371.75     38222.18 o                         
  16  18  -4      39986.43      40623.32     24362.58 o                         
  18  18  -4      22722.17      22510.07     21711.01 o                         
  10  20  -4       1630.79      18231.14     26333.88 o                         
  12  20  -4      70291.23      27997.82     20473.86 o                         
  14  20  -4      49292.89      11371.04     36570.80 o                         
  16  20  -4      10798.35      14216.97     26731.78 o                         
  18  20  -4      82618.55      82471.07     37377.91 o                         
  12  22  -4     111498.42     102224.62     47097.12 o                         
  14  22  -4       4502.58       4124.15     21124.97 o                         
  16  22  -4       4038.93          0.00     13709.53 o                         
  18  22  -4      26308.75      24772.77     59142.70 o                         
   0  24  -4     188877.41     233025.83     41598.84 o                         
  12  24  -4      32057.69      55344.54     34508.95 o                         
  14  24  -4      14823.29       2242.72      4340.75 o                         
  16  24  -4       2600.40      14252.12     29878.82 o                         
  18  24  -4      10102.14          0.00     46156.62 o                         
   2  26  -4      68832.73      64894.19     24018.81 o                         
  16  26  -4      13668.44       8746.06     14613.85 o                         
  18  26  -4      28751.81      28359.55     31976.85 o                         
   0  28  -4      66598.47     100633.01     28214.86 o                         
   2  28  -4      19513.38      26545.74     11437.08 o                         
  14  28  -4      36767.34      20401.52     14686.20 o                         
  16  28  -4      19024.07      29287.83     18894.03 o                         
   2  30  -4      25167.58      36017.16     12440.43 o                         
   4  30  -4     120290.84     145993.83     34798.33 o                         
  14  30  -4       7456.24          0.00     23584.73 o                         
  16  30  -4      23687.83      10924.22     18375.83 o                         
   0  32  -4     121188.92     195044.28     40368.96 o                         
   2  32  -4       4055.89      15141.55      8517.45 o                         
   4  32  -4      14701.40      18014.11     13166.94 o                         
   2  34  -4      17018.09      26457.42     11600.90 o                         
   4  34  -4      33851.12      38053.89     19533.37 o                         
   6  34  -4      88077.30     155832.86     35232.41 o                         
  16  34  -4      15628.68      52016.63     42901.06 o                         
   0  36  -4     277260.44     344004.31     54693.43 o                         
   2  36  -4      74516.92      90359.75     20991.72 o                         
   4  36  -4      30723.37      24163.50     15988.42 o                         
   6  36  -4      18722.16      34653.64     17797.07 o                         
   2  38  -4      74430.03     100101.16     21507.49 o                         
   4  38  -4      10800.83      15337.31     11647.67 o                         
   6  38  -4       7131.43        506.42      6221.74 o                         
   8  38  -4      32495.48      67209.25     24018.81 o                         
   0  40  -4     102926.25     104033.27     31687.46 o                         
   2  40  -4       3553.64      11052.21      6981.56 o                         
   4  40  -4      39263.82      38907.27     14210.80 o                         
   6  40  -4      21613.28      11502.98     13311.63 o                         
   8  40  -4      40832.57      74443.84     25393.38 o                         
   2  42  -4      53911.37      78045.91     19097.77 o                         
   4  42  -4      19201.05      26505.07     11803.55 o                         
   6  42  -4      39812.54      70681.85     24742.27 o                         
   8  42  -4      19195.37      29661.78     15482.00 o                         
  10  42  -4      22450.84      33496.11     17435.34 o                         
   0  44  -4      20245.13      22354.85     16205.46 o                         
   2  44  -4      10838.37       1419.30      7921.87 o                         
   4  44  -4      67014.63      90983.05     20433.01 o                         
   6  44  -4       1025.77        506.42      5208.90 o                         
   8  44  -4      53676.64      50207.99     23078.31 o                         
  10  44  -4       7108.08       8175.08     10056.07 o                         
   2  46  -4      54796.22      58702.33     17397.61 o                         
   4  46  -4       8909.27      18725.34     10636.08 o                         
   6  46  -4       3379.58      11285.95     13166.94 o                         
   8  46  -4      29002.68      40586.00     20039.79 o                         
  10  46  -4       4690.56      27563.75     16422.50 o                         
   0  48  -4     182302.25     160607.69     41381.80 o                         
   2  48  -4      28730.71      31554.31     11989.09 o                         
   4  48  -4        750.09        386.89      1867.42 o                         
   6  48  -4      10850.07      27346.71     16422.50 o                         
   8  48  -4      78393.09     105624.87     32193.88 o                         
   2  50  -4       6013.46       8686.85      6557.76 o                         
   4  50  -4       7452.63       9775.05      7457.01 o                         
   6  50  -4      11874.40       6702.50      7777.17 o                         
   8  50  -4      37231.72      54187.00     22716.58 o                         
   0  52  -4      27721.50      20473.86     16639.54 o                         
   2  52  -4      11035.66      13456.84      7059.00 o                         
   4  52  -4      27326.02      44272.73     15258.79 o                         
   6  52  -4      16800.73       4841.63      5330.97 o                         
   2  54  -4      21450.05      18076.40     10116.58 o                         
   1   1  -3      68597.64      70175.43     24742.27 o                         
   3   1  -3     160464.53     163742.20     16087.74 o                         
   5   1  -3       2527.67       3470.83      2705.04 o                         
   7   1  -3     182760.95     159343.48     17517.65 o                         
   9   1  -3     181944.61     162483.02     35672.20 o                         
  11   1  -3      74122.10      88515.15     28641.41 o                         
  13   1  -3     205408.91     176515.20     41263.05 o                         
  15   1  -3       2318.39          0.00     15916.08 o                         
  17   1  -3      27309.49      27307.05     20807.13 o                         
  19   1  -3      46679.34     105387.23     41481.00 o                         
  21   1  -3      46090.41      41871.82     27068.05 o                         
  23   1  -3      29576.31      13176.42     23801.77 o                         
  25   1  -3      67670.77     112886.77     49123.44 o                         
  27   1  -3      18840.20          0.00     16011.65 o                         
   1   3  -3      81616.03      63526.99     16998.04 o                         
   3   3  -3      21670.28      36840.81      8040.26 o                         
   5   3  -3      60824.30      64475.18     11106.85 o                         
   7   3  -3       8968.07       9890.76      6298.75 o                         
   9   3  -3      49139.19      21925.54      9694.34 o                         
  11   3  -3     144419.53      98005.66     30201.36 o                         
  13   3  -3      98816.20     112498.38     34116.79 o                         
  15   3  -3      34384.21      39725.18     22369.98 o                         
  17   3  -3      15620.29      16753.07     14775.21 o                         
  19   3  -3      43363.75      42915.68     24875.98 o                         
  21   3  -3      59490.16      93617.60     39740.35 o                         
  23   3  -3     100728.02     149610.05     51090.18 o                         
  25   3  -3     159518.41     221224.48     65665.62 o                         
  27   3  -3      23935.00          0.00     14613.85 o                         
   1   5  -3      46187.76      42646.25     13739.57 o                         
   3   5  -3      84266.59      90950.88     13132.47 o                         
   5   5  -3     119463.00     113864.31     12668.36 o                         
   7   5  -3     241315.16     220956.89     21304.07 o                         
   9   5  -3      87610.45      81635.53     15188.05 o                         
  11   5  -3      83347.67      80754.66     27085.44 o                         
  13   5  -3     209688.11     231813.16     48177.50 o                         
  15   5  -3     109056.06      96155.64     32043.23 o                         
  17   5  -3      20737.73      23612.82     20799.42 o                         
  19   5  -3      68502.72      94930.82     36448.62 o                         
  21   5  -3        443.45      41551.61     28859.71 o                         
  23   5  -3      35646.90      62740.62     37791.67 o                         
  25   5  -3      22496.68      63165.78     37148.46 o                         
  27   5  -3      21912.88      71129.77     38214.66 o                         
   1   7  -3     229856.84     207560.12     44999.09 o                         
   3   7  -3     388204.78     350185.53     26430.21 o                         
   5   7  -3     433167.88     431952.12     28964.15 o                         
   7   7  -3     134232.25     133995.16     13621.69 o                         
   9   7  -3      47453.40      39026.20      9444.79 o                         
  11   7  -3      10133.50       7626.96      5943.35 o                         
  13   7  -3     167984.47     166327.97     38664.88 o                         
  15   7  -3     196919.88     191330.14     45318.86 o                         
  17   7  -3      31811.36      23603.29     20763.24 o                         
  19   7  -3      24012.23      36709.58     23227.49 o                         
  21   7  -3     177351.62     220012.41     58733.34 o                         
  23   7  -3       5662.60      10004.55     13278.84 o                         
  25   7  -3      10383.12      60181.85     37783.50 o                         
  27   7  -3      53334.43      95292.94     43880.57 o                         
   1   9  -3       7738.11       5570.63      7885.69 o                         
   3   9  -3      14183.70       5027.81      5891.54 o                         
   5   9  -3      15262.82      14144.23      6215.33 o                         
   7   9  -3      51578.47      33324.17      7099.22 o                         
   9   9  -3       4553.24       2615.67      6511.25 o                         
  11   9  -3      47642.52      28884.38     17405.85 o                         
  13   9  -3      89334.47     131050.73     36142.57 o                         
  15   9  -3      94363.65      88018.34     33134.38 o                         
  17   9  -3     102458.03     114895.05     38949.37 o                         
  19   9  -3      63911.84      57430.91     24895.75 o                         
  21   9  -3      13342.48      27318.62     20846.45 o                         
  23   9  -3      20685.79      32564.17     22490.17 o                         
  25   9  -3      34658.20      66219.22     39527.93 o                         
  27   9  -3       6128.49      41378.23     32850.46 o                         
   1  11  -3     473108.78     483270.00     72056.41 o                         
   3  11  -3      71682.72      67448.35     12046.57 o                         
   5  11  -3     294274.28     255792.33     19753.77 o                         
   7  11  -3     115231.28     100241.86     12778.89 o                         
   9  11  -3     160422.72     159222.31     20164.20 o                         
  11  11  -3     225341.25     272489.03     49462.89 o                         
  13  11  -3      23941.33      52902.89     22987.50 o                         
  15  11  -3      24839.66      10677.45     12470.58 o                         
  17  11  -3     156641.38     174954.19     45661.51 o                         
  19  11  -3      27923.01      30995.22     20118.84 o                         
  21  11  -3      50661.04      93000.52     37497.50 o                         
  23  11  -3      39800.59      36030.27     20543.55 o                         
  25  11  -3      55369.36      80669.46     40014.13 o                         
  27  11  -3       5026.37      47422.67     38213.68 o                         
   1  13  -3      15240.06      13673.36     18014.10 o                         
   3  13  -3      27883.87      23017.62      7658.41 o                         
   5  13  -3      30315.71      23092.00      6097.91 o                         
   7  13  -3       1980.95       1156.96      2234.80 o                         
   9  13  -3      28979.37      24311.64      8440.62 o                         
  11  13  -3     134151.08     144897.72     37864.92 o                         
  13  13  -3      97356.38      92875.59     29878.82 o                         
  15  13  -3     149805.72     126447.71     35260.47 o                         
  17  13  -3      14423.49      12739.71     11353.57 o                         
  19  13  -3      77900.38      98434.45     36537.80 o                         
  21  13  -3      83143.58      91566.73     35483.75 o                         
  23  13  -3       3561.45       2596.98      9441.13 o                         
  25  13  -3      13628.15       7933.88      8643.85 o                         
  27  13  -3      39416.85      66919.82     38563.54 o                         
   3  15  -3      16642.53       3444.00      5350.78 o                         
   5  15  -3      65302.08      52320.90      8978.28 o                         
   7  15  -3     108425.45     100034.62     11726.55 o                         
   9  15  -3      83843.66      78330.66     14260.35 o                         
  11  15  -3      27882.29      29088.04     10633.01 o                         
  13  15  -3      49830.48      46144.43     23583.80 o                         
  15  15  -3      74229.07      79945.75     28485.45 o                         
  17  15  -3     102181.56     112309.95     37040.27 o                         
  19  15  -3      61525.40      49752.33     20582.38 o                         
  21  15  -3      32632.88      50011.48     26673.51 o                         
  23  15  -3      38902.92      40189.12     26315.86 o                         
  25  15  -3      49249.05      81730.47     38648.12 o                         
  27  15  -3     121687.83     164974.45     57615.58 o                         
   3  17  -3       8045.87      14474.02      6918.65 o                         
   5  17  -3      28174.68      32750.14      8270.83 o                         
   7  17  -3     108665.27      93961.91     11837.76 o                         
   9  17  -3       6590.69       7469.30     10019.89 o                         
  11  17  -3      73749.48      67160.39     17373.75 o                         
  13  17  -3     116162.41     138129.66     22565.42 o                         
  15  17  -3      83305.87      59298.66     26663.12 o                         
  17  17  -3      88179.44      80787.91     32302.40 o                         
  19  17  -3      20096.64      36557.57     17622.01 o                         
  21  17  -3      34261.70      50150.26     31144.87 o                         
  23  17  -3      31723.05      43924.85     23338.65 o                         
  25  17  -3        810.59       6456.74     18567.23 o                         
  27  17  -3       7485.48          0.00      6438.78 o                         
   3  19  -3     294751.44     291408.88     61493.93 o                         
   5  19  -3     491564.31     514155.00     28685.25 o                         
   7  19  -3     383514.94     389638.78     31134.39 o                         
   9  19  -3      67663.55      61627.18     15173.65 o                         
  11  19  -3      10276.17      18225.45      8817.95 o                         
  13  19  -3     189335.70     158025.05     31832.15 o                         
  15  19  -3     122729.72     138942.92     36710.86 o                         
  17  19  -3       3943.04      11053.41     24959.30 o                         
  19  19  -3      97765.03     115431.72     40580.08 o                         
  21  19  -3      84112.58     101741.27     37684.89 o                         
  23  19  -3       3496.74       2160.38     16680.56 o                         
  25  19  -3       2238.15       1001.30     10417.80 o                         
  27  19  -3      45840.35      96448.74     42428.61 o                         
   1  21  -3       5012.58       8392.11      8030.38 o                         
   3  21  -3      28746.76      29661.78     12298.79 o                         
   5  21  -3      97291.83      54933.41     20661.70 o                         
   7  21  -3       1158.01      14108.14      6216.35 o                         
   9  21  -3      42802.81      36835.42     13662.15 o                         
  11  21  -3      38652.71      40287.77     13275.45 o                         
  13  21  -3      24315.91      29807.77     12991.39 o                         
  15  21  -3      28068.31      25078.32      7679.48 o                         
  17  21  -3     102881.77     102726.30     35619.33 o                         
  19  21  -3     215165.53     247458.86     55716.02 o                         
  21  21  -3      51615.04      44720.04     26218.12 o                         
  23  21  -3       1718.31      14731.67     20659.85 o                         
  25  21  -3       7793.13      24618.14     22057.70 o                         
  27  21  -3      12206.17       7496.07     17724.72 o                         
   1  23  -3     446590.03     368023.09     46518.35 o                         
   3  23  -3     286021.97     291915.31     41237.11 o                         
   5  23  -3      13976.60       5660.55      2928.81 o                         
   7  23  -3     525728.12     509104.78     36959.47 o                         
   9  23  -3     143941.59     164125.11     52161.32 o                         
  11  23  -3      82154.87      94178.07     21006.10 o                         
  13  23  -3     142026.17     123830.06     24150.93 o                         
  15  23  -3      55412.91      62667.03     15407.08 o                         
  17  23  -3      44733.04      28012.34     13227.18 o                         
  19  23  -3     161265.81     179570.81     47590.64 o                         
  21  23  -3       9602.28       9576.99     31181.04 o                         
  23  23  -3      93434.26     125969.55     42713.02 o                         
  25  23  -3      40254.72      78926.83     39998.68 o                         
  27  23  -3       7305.87          0.00     18122.62 o                         
   1  25  -3       8220.37      17362.99     11141.25 o                         
   3  25  -3      83802.59      95279.42     23657.08 o                         
   5  25  -3      35862.56      31567.61     11053.79 o                         
   7  25  -3      96171.03     106305.77     21512.69 o                         
   9  25  -3     240576.66     260617.41     33541.29 o                         
  11  25  -3      36097.38      47331.78     14499.66 o                         
  13  25  -3      16521.49      17467.47     10947.59 o                         
  15  25  -3      26324.22      26041.32     11853.25 o                         
  17  25  -3      66147.40      56310.81     16295.62 o                         
  19  25  -3      59511.45      54796.17     26831.08 o                         
  21  25  -3      58570.44      32228.78     16825.02 o                         
  23  25  -3      17273.43       4162.79     14179.78 o                         
  25  25  -3       1401.61          0.00     12986.05 o                         
   1  27  -3     122978.48     117344.89     28070.17 o                         
   3  27  -3      36725.86      31108.70     13673.36 o                         
   5  27  -3       2453.71       1454.64      3971.31 o                         
   7  27  -3      76304.69      82519.89     19533.37 o                         
   9  27  -3      20764.09      31982.79     12093.49 o                         
  11  27  -3      40258.42      41984.28     13811.90 o                         
  13  27  -3      51810.68      44360.02     20401.52 o                         
  15  27  -3       6384.13        490.78      9477.30 o                         
  17  27  -3      29086.55      37998.68     13348.84 o                         
  19  27  -3      52866.79      48932.18     15101.78 o                         
  21  27  -3      89143.89      73263.41     31889.18 o                         
  23  27  -3      72890.04      77174.88     36830.86 o                         
  25  27  -3      25752.39          0.00     18231.14 o                         
   1  29  -3      60476.53      52306.02     18737.56 o                         
   3  29  -3      36303.67      32483.26     14396.81 o                         
   5  29  -3     249119.78     261624.28     26985.08 o                         
   7  29  -3      19176.42      19406.26      8428.29 o                         
   9  29  -3      51783.52      48224.84     15264.29 o                         
  11  29  -3      75399.65      59147.04     17592.30 o                         
  13  29  -3      21508.95      35155.34     14076.88 o                         
  15  29  -3      82764.48      90954.88     21996.40 o                         
  17  29  -3      46522.27      24863.97     11634.93 o                         
  19  29  -3      26180.33      33144.41     13009.26 o                         
  21  29  -3      50874.20      58786.38     30527.23 o                         
  23  29  -3       2322.25          0.00     28648.94 o                         
  25  29  -3      38111.76      40760.00     18668.06 o                         
   1  31  -3     193681.56     268330.59     39790.19 o                         
   3  31  -3      65530.21      76054.05     17073.61 o                         
   5  31  -3      78769.19      44637.36     17290.65 o                         
   7  31  -3     214760.19     230469.59     30714.99 o                         
   9  31  -3       1271.07          0.00     11539.16 o                         
  11  31  -3     137288.28     139801.16     25847.46 o                         
  13  31  -3     167732.39     151185.11     28323.38 o                         
  15  31  -3      80708.56      94499.62     25791.28 o                         
  17  31  -3      33621.17      54928.01     18465.06 o                         
  19  31  -3      83220.96      97568.27     22339.49 o                         
  21  31  -3        190.94          0.00     15981.55 o                         
  23  31  -3      37752.59      35576.70     21587.90 o                         
  25  31  -3      25859.23      15294.19     15303.05 o                         
   1  33  -3      35551.36      36824.02     15626.69 o                         
   3  33  -3      35343.91      36824.02     14975.58 o                         
   5  33  -3       7121.90       7668.65      8030.38 o                         
   7  33  -3       8628.32      22261.12      9380.37 o                         
   9  33  -3      95682.71      72783.16     18752.08 o                         
  11  33  -3     146106.52     180554.42     29195.85 o                         
  13  33  -3      88967.84      98532.06     23429.84 o                         
  15  33  -3      27896.47      20542.49     17073.61 o                         
  17  33  -3       3143.75      14060.73      8536.81 o                         
  19  33  -3        648.02       8917.79      9221.37 o                         
  21  33  -3      48280.96      62340.27     18940.13 o                         
  23  33  -3     174371.28     190715.22     53042.85 o                         
  25  33  -3      63965.86      19448.04     28034.00 o                         
   1  35  -3     244616.67     256755.27     41092.41 o                         
   3  35  -3      14148.50      11430.64      6728.16 o                         
   5  35  -3      21421.43      27202.02     14324.47 o                         
   7  35  -3      77928.31      69494.25     16738.31 o                         
   9  35  -3     143433.72     146352.61     25833.18 o                         
  11  35  -3     368957.88     421285.56     48652.55 o                         
  13  35  -3      30895.58      50186.67     15950.14 o                         
  15  35  -3     120421.91     126293.49     32700.30 o                         
  17  35  -3      18776.05      41080.61     15115.21 o                         
  19  35  -3      27506.48      34216.62     12752.19 o                         
  21  35  -3      76335.64      77588.59     20856.24 o                         
  23  35  -3      21068.43      14457.85     11114.73 o                         
  25  35  -3      22115.34      24717.22     16458.67 o                         
   1  37  -3     438656.19     485231.12     40183.17 o                         
   3  37  -3      21492.22      21124.97     12732.86 o                         
   5  37  -3     108182.59      94628.31     27491.40 o                         
   7  37  -3      24063.79      28576.59     13745.70 o                         
   9  37  -3      99841.31     105574.06     22162.96 o                         
  11  37  -3      83092.34     102496.49     21917.28 o                         
  13  37  -3      55169.10      50642.56     16321.27 o                         
  15  37  -3        690.74       9103.92      8538.92 o                         
  17  37  -3     122197.56     101189.02     26003.84 o                         
  19  37  -3       5863.17      15482.00     10640.49 o                         
  21  37  -3      26999.47      38023.89     16013.58 o                         
  23  37  -3      53578.80      40313.94     15622.39 o                         
   1  39  -3      46836.54      46559.55     12944.67 o                         
   3  39  -3      37455.13      45577.86     17797.07 o                         
   5  39  -3      31171.70      45505.51     18231.14 o                         
   7  39  -3      25093.64      29300.05     13456.32 o                         
   9  39  -3        837.16          0.00     12515.82 o                         
  11  39  -3      22849.97      27363.44     10660.53 o                         
  13  39  -3      31680.59      41643.10     14980.49 o                         
  15  39  -3     103976.97      73396.27     21288.89 o                         
  17  39  -3      58625.96      52477.66     18610.46 o                         
  19  39  -3      20084.23      14933.60      9806.13 o                         
  21  39  -3      24340.75      30072.03     14257.84 o                         
  23  39  -3      12598.34      22816.83     12260.73 o                         
   1  41  -3     131831.03     154071.12     23730.53 o                         
   3  41  -3     427068.19     477916.34     58021.33 o                         
   5  41  -3      13203.29      13383.97     10273.10 o                         
   7  41  -3      46834.02      37547.47     18303.49 o                         
   9  41  -3      66651.67      73172.51     18194.97 o                         
  11  41  -3      49127.34      51745.39     15758.80 o                         
  13  41  -3     143736.84     147482.12     29069.21 o                         
  15  41  -3      19315.09      13818.05     10779.52 o                         
  17  41  -3       1410.20       5471.63      5390.05 o                         
  19  41  -3     109761.50     124744.09     28333.56 o                         
  21  41  -3      28238.24      25994.19     12704.89 o                         
  23  41  -3       2700.09       9034.59     11119.99 o                         
   1  43  -3       6812.45       9026.39      5901.78 o                         
   3  43  -3      23290.45      24669.92     15120.27 o                         
   5  43  -3      58628.27      71043.58     23005.96 o                         
   7  43  -3      60935.61      73792.72     23223.00 o                         
   9  43  -3      43942.92      56140.34     21703.74 o                         
  11  43  -3      58982.25      55899.36     20039.79 o                         
  13  43  -3      89543.20      96203.40     23692.39 o                         
  15  43  -3     100179.48     109939.91     24838.43 o                         
  17  43  -3      21638.84      18372.78     10056.07 o                         
  19  43  -3     109464.53     147637.27     31781.25 o                         
  21  43  -3       5900.04          0.00      5442.33 o                         
  23  43  -3      15222.49      16125.33     17224.43 o                         
   1  45  -3      12521.02      16269.03      8127.81 o                         
   3  45  -3      13170.17      39066.73     17580.03 o                         
   5  45  -3      38958.31      36751.67     17290.65 o                         
   7  45  -3     101072.70     103526.84     28287.21 o                         
   9  45  -3      16042.68      45505.51     18592.87 o                         
  11  45  -3      14596.33      20337.90     10310.83 o                         
  13  45  -3      14135.23      10918.46      8013.94 o                         
  15  45  -3      51477.22      74661.84     20968.44 o                         
  17  45  -3      61599.06      50382.13     17719.31 o                         
  19  45  -3      66465.21      91740.84     25325.21 o                         
  21  45  -3      38195.91      37360.09     26731.77 o                         
   1  47  -3      36682.07      36970.86     11982.31 o                         
   3  47  -3      46397.70      41941.44     13322.39 o                         
   5  47  -3      30727.00      14252.12     10562.49 o                         
   7  47  -3     134615.80     155109.41     34943.02 o                         
   9  47  -3     119544.00     108880.44     31687.46 o                         
  11  47  -3      42942.34      50420.97     16113.59 o                         
  13  47  -3      38435.20      46001.60     16043.92 o                         
  15  47  -3       9228.36      21716.52     13059.79 o                         
  17  47  -3      11230.70      24902.20     12567.42 o                         
  19  47  -3     104560.42     102975.27     26862.18 o                         
  21  47  -3      20721.85      28959.57     14103.09 o                         
   1  49  -3     129610.24     140599.08     23324.03 o                         
   3  49  -3     182440.55     214510.28     28347.82 o                         
   5  49  -3      11051.96       7379.27      9260.26 o                         
   7  49  -3     170529.66     163429.17     36534.63 o                         
   9  49  -3     248818.22     287212.84     47820.57 o                         
  11  49  -3       7951.88      13932.80      9506.63 o                         
  13  49  -3      45993.34      47243.62     16079.34 o                         
  15  49  -3      29117.97      24184.78     10381.81 o                         
  17  49  -3       7955.33       9128.57      8495.19 o                         
  19  49  -3      32557.95      42721.15     16820.91 o                         
  21  49  -3      59923.70      56492.95     19186.04 o                         
   1  51  -3       2903.34       1789.61      1872.28 o                         
   3  51  -3       9259.38      13979.13      7560.70 o                         
   5  51  -3      25432.62      22210.16     14758.54 o                         
   7  51  -3      63660.12      92674.98     27491.40 o                         
   9  51  -3       6989.99      11141.25     10417.80 o                         
  11  51  -3       9750.49      20907.94     14613.85 o                         
  13  51  -3       2515.81       1370.49     11973.23 o                         
  15  51  -3      32431.07      39702.23     15799.60 o                         
  17  51  -3     129131.30     133894.61     28509.24 o                         
  19  51  -3      74915.90      68777.81     22684.42 o                         
  21  51  -3      54830.80      55755.18     19808.45 o                         
   1  53  -3      13525.01      16736.37      7978.06 o                         
   3  53  -3      87453.03      80522.95     18111.02 o                         
   5  53  -3     399228.19     439790.12     60047.02 o                         
   7  53  -3      42468.93      41164.76     18592.87 o                         
   9  53  -3       4538.19          0.00      8753.84 o                         
  11  53  -3     134318.95     108952.78     31108.70 o                         
  13  53  -3       9071.67        807.11      9658.17 o                         
  15  53  -3      28511.63      20475.40     10753.57 o                         
  17  53  -3     150450.25     162695.38     44347.98 o                         
  19  53  -3      61314.77      63123.96     21458.09 o                         
   1  55  -3        589.42        925.58      6221.74 o                         
   3  55  -3      20552.63      17520.42      9192.25 o                         
   5  55  -3      61901.45      66655.65     25357.21 o                         
   7  55  -3     120684.38     118068.35     32627.96 o                         
   9  55  -3      38490.13      29155.36     15988.42 o                         
  11  55  -3       3325.69          0.00     11141.25 o                         
  13  55  -3      26324.83      31874.53     13781.88 o                         
  15  55  -3      25482.31      10575.95     19388.67 o                         
  17  55  -3      38759.40      41033.04     16675.71 o                         
  19  55  -3      11129.67       1732.14     24054.98 o                         
   1  57  -3      28437.70      34438.70     13601.01 o                         
   3  57  -3      45953.07      37580.01     12961.97 o                         
   5  57  -3      21237.73      15971.25      8524.48 o                         
   7  57  -3         75.76          0.00      5932.36 o                         
   9  57  -3      41172.63      45722.55     19243.98 o                         
  11  57  -3       5835.17      24380.54     14975.58 o                         
  13  57  -3       6717.58      12949.90     10707.18 o                         
  15  57  -3      10952.98      10777.82      8642.07 o                         
  17  57  -3      12068.94      11502.98     11575.33 o                         
   1  59  -3      52148.52      48981.69     16096.94 o                         
   3  59  -3      91741.66     103429.98     21498.01 o                         
   5  59  -3      33229.95      24596.30     10200.95 o                         
   7  59  -3      83232.67      97377.45     29661.78 o                         
   9  59  -3       8129.45      10490.14     11720.02 o                         
  11  59  -3       6431.60      11213.60     12805.21 o                         
  13  59  -3      71657.70      87538.41     29589.43 o                         
  15  59  -3      20388.76      49165.50     16724.33 o                         
  17  59  -3      28311.18      22585.22      9842.22 o                         
   1  61  -3     210155.23     222514.05     31681.09 o                         
   3  61  -3      13953.97      26390.79     11488.34 o                         
   5  61  -3      10375.23       3739.10      2857.66 o                         
   7  61  -3      60454.51      48126.95     16225.85 o                         
   9  61  -3     146116.67     129498.98     35521.79 o                         
  11  61  -3      85896.10      63953.69     24742.27 o                         
  13  61  -3      51955.23      67932.71     26984.98 o                         
  15  61  -3     163000.45     151852.80     52016.63 o                         
  17  61  -3       1700.66          0.00     21559.05 o                         
   1  63  -3       7169.36       3734.32      7560.14 o                         
   3  63  -3      13480.32      11713.09      7958.04 o                         
   5  63  -3       5820.12       3871.72      7017.54 o                         
   7  63  -3       8336.77      25576.81     11883.84 o                         
   9  63  -3      67016.31      86163.86     28648.94 o                         
  11  63  -3      87866.68      97305.10     31759.81 o                         
  13  63  -3      97014.92     100994.74     30891.66 o                         
  15  63  -3      21179.57      31253.39     18448.18 o                         
   1  65  -3      49018.52      51524.89     16117.85 o                         
   3  65  -3     105882.11     103770.04     22133.95 o                         
   5  65  -3     136299.78     121029.42     24072.24 o                         
   7  65  -3      38023.30      39999.87     14066.84 o                         
   9  65  -3      72469.70      96436.95     31542.77 o                         
  11  65  -3      62417.61      58744.79     23223.00 o                         
  13  65  -3     176929.22     159305.47     41815.88 o                         
   1  67  -3      64558.48      74742.59     19643.10 o                         
   3  67  -3     153249.69     148565.81     26642.96 o                         
   5  67  -3      18316.71      15207.65      9825.17 o                         
   7  67  -3      18848.99      13363.83      8987.81 o                         
   9  67  -3      17173.18      16046.54      8913.40 o                         
  11  67  -3       2233.94          0.00      6149.39 o                         
  13  67  -3      24325.83      25321.03     15843.73 o                         
   1  69  -3      33279.61      19797.78     10142.82 o                         
   3  69  -3       7316.20      12777.38      8312.76 o                         
   5  69  -3       3431.27        815.16      3579.43 o                         
   7  69  -3       6705.85      11192.28      6430.50 o                         
   9  69  -3       1912.83       2114.85      7487.79 o                         
  11  69  -3       1196.73          0.00      6511.12 o                         
   1  71  -3     116783.14     155030.47     27709.49 o                         
   3  71  -3      13885.29       4241.45     11032.74 o                         
   5  71  -3      62958.75      41350.05     14132.21 o                         
   7  71  -3      19728.32      11607.38      7404.03 o                         
   9  71  -3       2648.36        509.90      5389.76 o                         
   1  73  -3      62311.66      58938.71     17263.35 o                         
   3  73  -3       4049.08      10743.75      6802.44 o                         
   5  73  -3      20803.47       3943.49     13564.84 o                         
   7  73  -3      90030.38      93956.92     22310.35 o                         
   1  75  -3       3212.01       7291.03      6738.10 o                         
   3  75  -3      26922.01      22291.29     14215.95 o                         
   5  75  -3      26694.88      28204.53     16639.54 o                         
   2   0  -2     136823.52     117616.86      9083.35 o                         
   6   0  -2     194774.58     183016.06     14640.51 o                         
  10   0  -2     392210.75     386163.88     31193.33 o                         
  14   0  -2     648336.81     694821.31     72707.52 o                         
  18   0  -2     472719.97     588334.38     57587.25 o                         
  22   0  -2     113453.38     144691.61     65328.26 o                         
  26   0  -2      60153.95     135576.03     61493.93 o                         
  30   0  -2     311696.62     498245.56    124579.47 o                         
   0   2  -2     100597.22     101059.59      8978.85 o                         
   2   2  -2     471501.06     469434.47     17851.23 o                         
   4   2  -2     368477.75     349102.00     12484.39 o                         
   6   2  -2     344733.94     391840.25     17115.28 o                         
   8   2  -2     542634.88     544442.75     23291.63 o                         
  10   2  -2      90348.27      86563.01     10373.62 o                         
  12   2  -2      11050.66      11167.02      5343.41 o                         
  14   2  -2     110768.55     104091.20     14067.52 o                         
  16   2  -2     328701.94     376000.62     29518.39 o                         
  18   2  -2     224104.53     226280.17     25323.64 o                         
  20   2  -2     289205.47     362571.44     42686.67 o                         
  22   2  -2      45149.61      81062.59     34809.52 o                         
  24   2  -2      40871.02      68531.42     29309.16 o                         
  26   2  -2       6295.47      31635.84     25495.55 o                         
  28   2  -2      54676.04      83406.89     34749.57 o                         
  30   2  -2      51011.64      51415.53     21982.12 o                         
  32   2  -2      86112.75      69859.02     22066.37 o                         
   2   4  -2     389489.81     385231.91     14660.96 o                         
   4   4  -2     303109.38     268945.28     10937.37 o                         
   6   4  -2     119007.47     108632.56      8140.76 o                         
   8   4  -2      82511.72      83195.98      9218.91 o                         
  10   4  -2     335720.84     361566.66     20936.42 o                         
  12   4  -2     113764.47     135413.11     14576.67 o                         
  14   4  -2     206085.38     236530.58     21358.40 o                         
  16   4  -2      54893.42      54505.03     11209.93 o                         
  18   4  -2     202469.34     245834.66     32681.74 o                         
  20   4  -2      14458.49       5462.25      5393.37 o                         
  22   4  -2      96903.53     109367.86     24231.51 o                         
  24   4  -2       8630.23        941.01     23367.70 o                         
  26   4  -2      77560.64     105153.99     39464.01 o                         
  28   4  -2      16124.81      57830.05     36857.81 o                         
  30   4  -2      10674.91       2857.48     18151.89 o                         
  32   4  -2       6646.62       9903.30     13962.74 o                         
   0   6  -2      55808.02      56338.14      6970.55 o                         
   2   6  -2      52885.70      49178.29      5476.00 o                         
   4   6  -2      11609.57       9686.20      1829.98 o                         
   6   6  -2     101666.95      97891.34      7735.45 o                         
   8   6  -2      55185.04      47783.92      6143.39 o                         
  10   6  -2      42253.51      41720.84      7162.98 o                         
  12   6  -2      55199.59      59354.79      9801.25 o                         
  14   6  -2      42940.76      48117.38      9585.71 o                         
  16   6  -2     224591.27     255172.41     30722.20 o                         
  18   6  -2     113291.00     139919.55     24170.86 o                         
  20   6  -2      87989.84     105810.83     22506.25 o                         
  22   6  -2      10845.05      21965.96     11185.55 o                         
  24   6  -2      30199.49      24814.43     25827.45 o                         
  26   6  -2       5392.17      21290.84     22249.25 o                         
  28   6  -2     201021.91     322640.16     72641.59 o                         
  30   6  -2      39839.20      61219.58     33270.49 o                         
  32   6  -2       1160.99          0.00     19313.96 o                         
   2   8  -2     147987.56     141806.64      8021.48 o                         
   4   8  -2     473727.31     448817.84     12457.87 o                         
   6   8  -2    1115465.75    1078024.00     24237.47 o                         
   8   8  -2      38270.43      36981.11      5179.87 o                         
  10   8  -2      39418.82      44236.69      7196.62 o                         
  12   8  -2      84114.59      87743.76     11051.58 o                         
  14   8  -2     350026.69     402759.69     40688.74 o                         
  16   8  -2     165657.81     171194.41     24685.31 o                         
  18   8  -2     135187.78     131935.44     23534.62 o                         
  20   8  -2       8585.74       8708.86      5929.44 o                         
  22   8  -2      32937.76      33313.34     13658.81 o                         
  24   8  -2       2400.50       9872.82     10707.34 o                         
  26   8  -2     170226.69     289157.78     63482.34 o                         
  28   8  -2       1837.17      22770.38     17217.08 o                         
  30   8  -2      24637.62      19581.04     42503.16 o                         
  32   8  -2      24076.36      36406.11     20900.55 o                         
   0  10  -2     569670.38     590676.12     29123.34 o                         
   2  10  -2     670346.44     683735.06     17941.76 o                         
   4  10  -2      92542.31      87427.58      5632.15 o                         
   6  10  -2      40170.87      41962.61      3917.50 o                         
   8  10  -2     352408.84     353173.09     16036.06 o                         
  10  10  -2    1127904.38    1187944.12     52615.40 o                         
  12  10  -2     379785.19     387468.91     29440.65 o                         
  14  10  -2      51598.77      73319.23     13532.64 o                         
  16  10  -2      32997.12      36823.84     11830.22 o                         
  18  10  -2      37129.04      33996.00     11617.56 o                         
  20  10  -2       7161.62       3274.32      8282.88 o                         
  22  10  -2     106195.30     112569.05     23576.93 o                         
  24  10  -2     153125.97     180137.44     34173.20 o                         
  26  10  -2      25014.43      60174.50     44709.71 o                         
  28  10  -2     154726.70     235063.28     59596.72 o                         
  30  10  -2       4241.84      11128.32     21233.49 o                         
  32  10  -2      19086.05      32546.40     31361.91 o                         
   2  12  -2     208653.94     183841.17      9338.24 o                         
   4  12  -2      35062.40      25948.76      2760.56 o                         
   6  12  -2      66534.09      55445.27      5969.63 o                         
   8  12  -2      93958.78      88732.91      8959.00 o                         
  10  12  -2     331475.31     289432.72     18465.90 o                         
  12  12  -2      87143.31      93062.75     14628.42 o                         
  14  12  -2     143478.06     150963.19     19704.99 o                         
  16  12  -2      90454.98      94817.58     19203.61 o                         
  18  12  -2      32802.45      28975.17     11577.26 o                         
  20  12  -2      28916.79      31274.90     11174.26 o                         
  22  12  -2     603754.62     720474.44     61603.89 o                         
  24  12  -2      44096.15      56236.60     18613.34 o                         
  26  12  -2      81734.22      98070.83     27497.90 o                         
  28  12  -2        843.02          0.00     20096.38 o                         
  30  12  -2      33645.60      31460.06     22105.43 o                         
  32  12  -2       1281.77      44548.61     28760.33 o                         
   0  14  -2    1430337.25    1395163.62     49096.15 o                         
   2  14  -2      61661.86      61534.89      5408.72 o                         
   4  14  -2     256622.44     261435.06     11030.64 o                         
   6  14  -2      61006.23      61310.17      7241.10 o                         
   8  14  -2       7613.44       8440.09      2784.61 o                         
  10  14  -2     103195.54      80466.98      8234.35 o                         
  12  14  -2     285460.12     293347.22     24467.26 o                         
  14  14  -2      97300.73     121964.54     19303.89 o                         
  16  14  -2     214060.95     218483.92     27467.88 o                         
  18  14  -2      47616.73      42243.16     13891.03 o                         
  20  14  -2       3864.84       2620.18     10183.79 o                         
  22  14  -2      16198.49      45942.07     15438.42 o                         
  24  14  -2     174857.44     170329.45     31091.25 o                         
  26  14  -2       4063.15      18858.88     10110.88 o                         
  28  14  -2      10606.96       9184.04      5161.48 o                         
  30  14  -2      51565.21      79176.28     34756.82 o                         
  32  14  -2       3857.88      29151.90     16880.92 o                         
   2  16  -2     717133.50     715749.69     18696.10 o                         
   4  16  -2     183221.16     176753.19      9480.27 o                         
   6  16  -2      84963.22      85570.84      5305.89 o                         
   8  16  -2     166511.97     148574.36     11497.91 o                         
  10  16  -2      79210.28      74957.95      6501.68 o                         
  12  16  -2      25555.40      13476.55      6321.00 o                         
  14  16  -2     249458.56     261265.64     28594.44 o                         
  16  16  -2     199751.25     212766.03     27356.24 o                         
  18  16  -2     178132.38     214652.52     29358.42 o                         
  20  16  -2      34266.34      17980.11     14280.60 o                         
  22  16  -2      68402.20      49205.12     17992.29 o                         
  24  16  -2      21036.59      18062.62     11498.71 o                         
  26  16  -2     127177.09     159334.92     31428.95 o                         
  28  16  -2      12519.28       7959.72      5494.83 o                         
  30  16  -2       9678.30      10643.38     19464.78 o                         
  32  16  -2      14156.53      42737.73     26960.58 o                         
   0  18  -2     175845.81     178921.14     14661.09 o                         
   2  18  -2     203166.94     241621.53     10162.56 o                         
   4  18  -2      15240.81      13784.70      2219.33 o                         
   6  18  -2      95982.27      95862.12      8755.26 o                         
   8  18  -2     188012.28     168315.48     12032.24 o                         
  10  18  -2     144988.80     143222.94     12444.93 o                         
  12  18  -2      22207.31      14130.08      4807.63 o                         
  14  18  -2     162675.06     153905.27     25550.60 o                         
  16  18  -2     100661.12      91496.10     18154.58 o                         
  18  18  -2      22568.57      24362.17     10161.78 o                         
  20  18  -2     231689.09     263080.34     34273.73 o                         
  22  18  -2      70118.77      72548.45     19013.48 o                         
  24  18  -2     299840.66     350396.28     44346.31 o                         
  26  18  -2      28781.46      49836.84     17368.91 o                         
  28  18  -2      18895.66      10530.99     12499.29 o                         
  30  18  -2      11006.15       1339.74     14297.85 o                         
  32  18  -2      32229.44      36939.61     26363.26 o                         
   2  20  -2     550884.50     587577.31     16682.29 o                         
   4  20  -2     280090.22     273142.69     11520.38 o                         
   6  20  -2     734885.31     761806.38     25682.43 o                         
   8  20  -2     471342.25     447848.91     18499.77 o                         
  10  20  -2     438121.22     436537.03     19423.85 o                         
  12  20  -2     306628.62     309902.50     29903.85 o                         
  14  20  -2     212565.78     183759.52     27328.19 o                         
  16  20  -2      22140.49      18862.05      8914.89 o                         
  18  20  -2      54365.89      34682.70     11685.85 o                         
  20  20  -2      24333.76      14985.87      9204.29 o                         
  22  20  -2     128168.92     150922.59     27485.96 o                         
  24  20  -2     138479.88     140282.31     27149.99 o                         
  26  20  -2      99706.79     119930.22     26895.07 o                         
  28  20  -2       7173.64       8448.43      9058.43 o                         
  30  20  -2      33054.66      29801.19     24931.37 o                         
  32  20  -2      26426.04      22280.69     20075.96 o                         
   0  22  -2     198106.56     190521.30     17012.04 o                         
   2  22  -2     766150.38     788670.06     20556.10 o                         
   4  22  -2     203682.42     173726.95      9441.08 o                         
   6  22  -2      27406.07      39983.88      5835.86 o                         
   8  22  -2     446029.56     459804.78     18441.84 o                         
  10  22  -2     385694.00     329445.75     19057.59 o                         
  12  22  -2      26446.35      20032.73      5484.20 o                         
  14  22  -2      81172.42      59139.85     16152.73 o                         
  16  22  -2      69750.38      88300.09     20395.50 o                         
  18  22  -2     253135.14     253266.20     31577.02 o                         
  20  22  -2      34513.37      28082.01     10477.47 o                         
  22  22  -2      85274.15      78072.79     20617.64 o                         
  24  22  -2      52812.21      24521.13     13367.86 o                         
  26  22  -2      21581.65      13517.43      8827.17 o                         
  28  22  -2      34906.01      14139.13     18204.14 o                         
  30  22  -2      66543.77      91992.50     24176.86 o                         
   2  24  -2      67702.48      74358.52      7305.03 o                         
   4  24  -2     139302.98     125853.32      8143.78 o                         
   6  24  -2      76246.00      85475.68      7783.09 o                         
   8  24  -2      98818.72     111966.95      9098.14 o                         
  10  24  -2     128851.27     120156.45     12078.84 o                         
  12  24  -2      13644.51       6848.35      3421.69 o                         
  14  24  -2     105517.94     107132.77     22035.89 o                         
  16  24  -2     143152.11     116697.32     23902.01 o                         
  18  24  -2      43394.79      46229.61     13191.18 o                         
  20  24  -2      52814.31      54309.12     15573.72 o                         
  22  24  -2     161206.56     200704.67     32092.45 o                         
  24  24  -2      23788.74      16148.17     13637.18 o                         
  26  24  -2      24969.00      36186.72     14842.62 o                         
  28  24  -2      49030.22      53444.79     16301.70 o                         
  30  24  -2      65701.67      74348.73     25794.42 o                         
   0  26  -2     516564.16     516762.50     27555.11 o                         
   2  26  -2      54001.17      41624.35      4316.09 o                         
   4  26  -2     111086.68      97888.71      8716.39 o                         
   6  26  -2      12073.15      20421.54      3877.34 o                         
   8  26  -2     253785.12     256915.89     13886.52 o                         
  10  26  -2      60730.54      74427.63     12401.34 o                         
  12  26  -2     259134.25     261990.31     27872.26 o                         
  14  26  -2      14980.53      11496.95      7064.42 o                         
  16  26  -2      47398.92      43724.21     13620.59 o                         
  18  26  -2      97445.69      92596.50     20382.04 o                         
  20  26  -2      60987.27      47047.24     14203.75 o                         
  22  26  -2      43620.54      28966.64     12093.11 o                         
  24  26  -2       2319.25      15607.77      7974.23 o                         
  26  26  -2       5504.69        976.10      3173.08 o                         
  28  26  -2       2669.79       4733.70      4621.72 o                         
  30  26  -2      58747.04      70936.50     21302.41 o                         
   2  28  -2     159601.05     130679.15     16068.45 o                         
   4  28  -2     288671.00     321779.28     19193.75 o                         
   6  28  -2     646351.88     600822.06     30488.27 o                         
   8  28  -2      79059.66      97502.23      8953.44 o                         
  10  28  -2     224933.36     222968.16     15139.16 o                         
  12  28  -2      20210.64       4233.33      7668.65 o                         
  14  28  -2      86958.25      71175.38     18388.78 o                         
  16  28  -2      99821.95      93026.27     20884.98 o                         
  18  28  -2     316106.81     360106.56     42899.21 o                         
  20  28  -2      82321.69      88685.50     18820.17 o                         
  22  28  -2     118539.92     126361.49     24900.97 o                         
  24  28  -2     109437.04     110108.98     24773.55 o                         
  26  28  -2      27174.01      32430.21     15161.67 o                         
  28  28  -2       4598.74      19169.85      9522.68 o                         
  30  28  -2      65832.00     105472.16     27684.97 o                         
   0  30  -2     166727.09     164268.78     23765.60 o                         
   2  30  -2      47429.62      49605.72      6323.21 o                         
   4  30  -2       9447.78      11825.30      4764.94 o                         
   6  30  -2      46351.43      46315.63      6453.01 o                         
   8  30  -2     332905.50     343199.78     18271.04 o                         
  10  30  -2     113347.86     108736.92     11427.51 o                         
  12  30  -2      24125.47      30821.70     11068.91 o                         
  14  30  -2     152888.94     152835.83     26509.52 o                         
  16  30  -2     606104.75     700728.12     58160.26 o                         
  18  30  -2      73987.11      84187.36     25863.62 o                         
  20  30  -2      52208.67      53746.04     16642.20 o                         
  22  30  -2      70954.80      89922.52     20512.75 o                         
  24  30  -2      12441.59      19404.70     11863.27 o                         
  26  30  -2      49093.01      60254.82     18720.15 o                         
  28  30  -2     243138.31     285589.72     42577.55 o                         
  30  30  -2      22084.71       6710.58     10252.44 o                         
   2  32  -2     429204.72     423952.78     22189.71 o                         
   4  32  -2     721238.62     707465.12     26254.75 o                         
   6  32  -2     241196.84     242240.91     15134.92 o                         
   8  32  -2       6892.52      13088.83      3382.04 o                         
  10  32  -2      44538.31      26662.04     10000.42 o                         
  12  32  -2      44173.25      63828.58     15746.02 o                         
  14  32  -2     154648.44     132593.44     25169.25 o                         
  16  32  -2     250515.42     192610.08     31247.66 o                         
  18  32  -2     236866.91     239638.44     36063.43 o                         
  20  32  -2     113899.34     144796.77     25970.18 o                         
  22  32  -2      56799.37      51618.91     15682.63 o                         
  24  32  -2       6836.15      16525.59      9374.56 o                         
  26  32  -2       5419.66       2626.95     11242.62 o                         
  28  32  -2      37424.91      45819.69     18101.68 o                         
  30  32  -2      41561.54      36733.05     14390.07 o                         
   0  34  -2     669320.38     672818.06     31395.77 o                         
   2  34  -2     252184.19     269985.69     20626.72 o                         
   4  34  -2      51034.10      56088.36      7134.46 o                         
   6  34  -2      51627.55      42599.23      6290.97 o                         
   8  34  -2      17309.09      17589.42      5227.78 o                         
  10  34  -2     206751.70     242541.30     25697.57 o                         
  12  34  -2     427335.28     424053.03     42213.78 o                         
  14  34  -2     210181.58     225775.39     32387.50 o                         
  16  34  -2      43973.04      40117.68     14191.21 o                         
  18  34  -2      95756.15      99669.20     23216.84 o                         
  20  34  -2     152548.50     158872.64     30112.65 o                         
  22  34  -2      35439.88      32920.55     13155.39 o                         
  24  34  -2      13942.87       2809.94      8540.37 o                         
  26  34  -2      10177.52       4215.72      8102.73 o                         
  28  34  -2      39257.80      43786.50     15900.21 o                         
  30  34  -2      13168.85       1637.00     11950.46 o                         
   2  36  -2      41974.16      39884.64      8216.01 o                         
   4  36  -2      12932.55       8587.94      3953.28 o                         
   6  36  -2      17363.03      17867.39      4059.91 o                         
   8  36  -2      97637.74     103259.51     10405.20 o                         
  10  36  -2      63446.34      73387.31     12410.13 o                         
  12  36  -2       7660.00      10634.83      8030.38 o                         
  14  36  -2     120746.66     114946.39     23956.46 o                         
  16  36  -2      44710.73      54492.46     17189.11 o                         
  18  36  -2      76339.03      75448.63     19848.78 o                         
  20  36  -2      60733.50      76262.34     21761.68 o                         
  22  36  -2      33026.94      47713.48     15532.11 o                         
  24  36  -2      43304.77      40238.19     13733.97 o                         
  26  36  -2     128644.33     146767.98     29194.35 o                         
  28  36  -2        388.62       6587.02     14527.53 o                         
  30  36  -2      72369.98      93894.75     27256.87 o                         
   0  38  -2      56652.42      47444.32     10534.29 o                         
   2  38  -2     132252.53     140481.86     15168.56 o                         
   4  38  -2     259622.69     254034.52     16579.37 o                         
   6  38  -2      41922.26      44420.08      8462.36 o                         
   8  38  -2     391255.03     409287.12     20951.52 o                         
  10  38  -2     254334.94     239469.34     22670.85 o                         
  12  38  -2     168675.00     169816.08     26120.55 o                         
  14  38  -2      83115.91      68357.91     17869.38 o                         
  16  38  -2      44228.18      49609.71     15149.12 o                         
  18  38  -2      11532.18      17768.52      9165.22 o                         
  20  38  -2      82693.84      82011.34     21980.84 o                         
  22  38  -2      27387.76      48338.68     16114.56 o                         
  24  38  -2      33445.60      34052.22     13330.29 o                         
  26  38  -2      11776.45      22720.01     11458.18 o                         
  28  38  -2      87570.62      97814.34     24975.68 o                         
   2  40  -2      98152.50     104003.22     13308.08 o                         
   4  40  -2     394843.47     391704.38     26432.51 o                         
   6  40  -2     252542.02     251824.94     20049.78 o                         
   8  40  -2     142720.34     137559.53     13179.44 o                         
  10  40  -2     279227.34     255560.03     24241.97 o                         
  12  40  -2     256411.31     293284.34     34309.57 o                         
  14  40  -2     242855.81     246451.34     32998.78 o                         
  16  40  -2      21963.10      15064.38      8714.79 o                         
  18  40  -2       2432.89      11973.23      8685.73 o                         
  20  40  -2      25927.45      37514.11     15759.92 o                         
  22  40  -2      32693.69      35501.00     12616.51 o                         
  24  40  -2      12757.03      10473.62      7114.61 o                         
  26  40  -2     212642.16     222108.48     36846.93 o                         
  28  40  -2       2099.05       9202.18      9880.59 o                         
   0  42  -2     235989.64     233375.16     23690.95 o                         
   2  42  -2      31823.88      37499.12      7966.18 o                         
   4  42  -2      22029.69      26088.52      7475.48 o                         
   6  42  -2      93828.39      90710.02     13293.00 o                         
   8  42  -2     345877.62     297877.97     19643.95 o                         
  10  42  -2      28198.45      29558.20      7964.46 o                         
  12  42  -2      37633.27      42360.38     12569.15 o                         
  14  42  -2       9053.67       5806.14      5787.66 o                         
  16  42  -2     235619.19     234079.12     34639.27 o                         
  18  42  -2     120964.53     146986.77     28044.89 o                         
  20  42  -2      75610.62      77650.13     20895.45 o                         
  22  42  -2      11080.24      27715.99     14606.19 o                         
  24  42  -2     228508.62     240942.42     36738.10 o                         
  26  42  -2      26470.55      23872.03     16794.79 o                         
  28  42  -2      70418.50      74148.38     21921.47 o                         
   2  44  -2     244199.38     225048.27     20628.96 o                         
   4  44  -2     348231.44     379190.50     26619.77 o                         
   6  44  -2     132447.91     141903.41     16746.35 o                         
   8  44  -2      28204.26      23291.23      6969.97 o                         
  10  44  -2      58820.02      61056.26     14817.40 o                         
  12  44  -2     170922.84     219334.45     30326.71 o                         
  14  44  -2     129413.34     122778.45     23695.80 o                         
  16  44  -2       3432.61       2334.49      5161.40 o                         
  18  44  -2      14695.11      26912.41     12746.83 o                         
  20  44  -2      16656.86      34092.16     14466.21 o                         
  22  44  -2      94224.73      98951.11     25560.67 o                         
  24  44  -2      11537.11      29307.28     14582.16 o                         
  26  44  -2      17722.67      18427.36     10094.54 o                         
  28  44  -2      12418.03      26301.89     13834.94 o                         
   0  46  -2     222856.81     200036.14     36028.21 o                         
   2  46  -2     185281.92     169430.89     18214.43 o                         
   4  46  -2     233425.66     233745.72     21297.39 o                         
   6  46  -2      88783.11      73451.08     12593.52 o                         
   8  46  -2     168078.97     156977.86     18717.23 o                         
  10  46  -2     218670.08     225817.59     22419.47 o                         
  12  46  -2      72728.85      90706.75     19745.87 o                         
  14  46  -2      12334.63       3174.84      5100.38 o                         
  16  46  -2     103229.79      98682.35     44818.23 o                         
  18  46  -2      52017.04      43447.77     16659.06 o                         
  20  46  -2     291013.88     313353.84     57912.81 o                         
  22  46  -2      30349.88      14885.48     17652.38 o                         
  24  46  -2      83025.05      86862.20     22548.76 o                         
  26  46  -2       6957.22       6280.80     11700.85 o                         
  28  46  -2      63804.79      83709.86     27486.58 o                         
   2  48  -2      18000.30      19894.07      6205.72 o                         
   4  48  -2     133067.31     127034.67     15834.07 o                         
   6  48  -2      11039.86       5706.55      5202.95 o                         
   8  48  -2       6759.85      12861.74      7129.56 o                         
  10  48  -2      30213.08      19006.28      9635.68 o                         
  12  48  -2     108833.86     102286.84     21357.60 o                         
  14  48  -2      13128.51      15715.82      8106.51 o                         
  16  48  -2       2381.58        640.78      2140.84 o                         
  18  48  -2      77942.64      75455.46     20505.12 o                         
  20  48  -2      67947.08      64635.56     22257.22 o                         
  22  48  -2     230030.92     266936.88     42960.98 o                         
  24  48  -2      38993.33      23107.93     11103.94 o                         
  26  48  -2      15336.38       9993.22      8801.70 o                         
   0  50  -2     734065.56     803255.38     70898.89 o                         
   2  50  -2      60938.99      55572.20     10945.51 o                         
   4  50  -2     145651.94     102334.98     18737.86 o                         
   6  50  -2     158349.25     174661.53     19344.56 o                         
   8  50  -2     401412.62     405599.28     30161.43 o                         
  10  50  -2      91184.02      90584.20     19968.93 o                         
  12  50  -2     277739.16     265545.41     34257.03 o                         
  14  50  -2      25896.64      23796.66     10264.89 o                         
  16  50  -2      44351.66      66216.14     18428.50 o                         
  18  50  -2      29690.16      37620.45     14651.28 o                         
  20  50  -2     127838.44     144735.91     29833.01 o                         
  22  50  -2      35983.80      48882.42     18381.85 o                         
  24  50  -2      61359.66      73959.21     20638.18 o                         
  26  50  -2      17457.34        297.36     12586.31 o                         
   2  52  -2     177402.88     169899.08     18644.65 o                         
   4  52  -2     517685.88     506871.12     46337.48 o                         
   6  52  -2       7935.48       1625.46      5823.84 o                         
   8  52  -2     219838.02     223659.66     48399.35 o                         
  10  52  -2      44699.76      40908.33     12869.53 o                         
  12  52  -2     114238.80     125122.95     23897.98 o                         
  14  52  -2      39804.96      45473.64     16020.47 o                         
  16  52  -2     168124.00     151462.38     28764.37 o                         
  18  52  -2      50817.80      53197.74     17522.82 o                         
  20  52  -2       1795.32       5363.17      1706.10 o                         
  22  52  -2      55298.84      24559.50     29697.95 o                         
  24  52  -2      45004.04      51357.68     19641.44 o                         
  26  52  -2      21070.34      11366.57      6528.99 o                         
   0  54  -2     116809.78     101645.85     26912.63 o                         
   2  54  -2      16513.22      18006.19      9151.75 o                         
   4  54  -2      35771.00      33577.73      9240.69 o                         
   6  54  -2      59637.91      52981.46     14200.65 o                         
   8  54  -2     104479.75      83583.30     18530.46 o                         
  10  54  -2      37023.50      23987.09     21559.05 o                         
  12  54  -2       5945.14       9574.95      6366.43 o                         
  14  54  -2     120244.59     108471.91     23517.43 o                         
  16  54  -2     120952.61      99682.96     22706.67 o                         
  18  54  -2       1033.43       4555.11      6705.37 o                         
  20  54  -2      73031.80      76901.38     22144.46 o                         
  22  54  -2      19331.59      32845.00     31398.08 o                         
  24  54  -2      82115.94      80967.28     23883.12 o                         
  26  54  -2      44780.09      14972.38     16779.99 o                         
   2  56  -2     110704.17     112081.85     20259.58 o                         
   4  56  -2      12485.97      17685.89      6629.23 o                         
   6  56  -2     171576.00     146775.44     23868.88 o                         
   8  56  -2        431.00       3050.24      4051.36 o                         
  10  56  -2     137219.09     152938.86     25515.64 o                         
  12  56  -2      54113.50      37015.91     14398.86 o                         
  14  56  -2      59964.48      45201.91     14883.02 o                         
  16  56  -2      70327.82      52090.25     24706.09 o                         
  18  56  -2      29200.76      25905.33     11802.81 o                         
  20  56  -2        575.99       3125.34      6257.55 o                         
  22  56  -2       7464.26      26231.10     14434.77 o                         
  24  56  -2      26017.86      18337.40      9973.70 o                         
   0  58  -2     150520.53     163863.23     34002.53 o                         
   2  58  -2      90918.20     105411.30     19834.44 o                         
   4  58  -2     107038.80     102814.44     15718.32 o                         
   6  58  -2      42546.70      39581.20     12360.07 o                         
   8  58  -2     227306.50     259404.41     32761.56 o                         
  10  58  -2      74202.37      58340.18     16729.80 o                         
  12  58  -2      81926.92      79438.64     20247.00 o                         
  14  58  -2      46275.15      45213.73     15121.19 o                         
  16  58  -2      81410.89      70365.77     19419.17 o                         
  18  58  -2       7184.21      10406.74      9407.57 o                         
  20  58  -2      53291.07      62187.58     20778.34 o                         
  22  58  -2      95708.39      99329.66     26696.93 o                         
  24  58  -2      86030.85      86497.75     25153.14 o                         
   2  60  -2      17583.90      17444.73      7860.13 o                         
   4  60  -2     118046.52     112323.13     16734.45 o                         
   6  60  -2      27329.22      20082.22      6746.69 o                         
   8  60  -2       8565.84      10283.22     10779.52 o                         
  10  60  -2      41791.59      39481.85     16205.46 o                         
  12  60  -2     284579.72     290227.22     38258.43 o                         
  14  60  -2     126009.55      95839.66     22184.12 o                         
  16  60  -2      26886.57      27699.81     12234.81 o                         
  18  60  -2      39527.98      50741.70     17952.17 o                         
  20  60  -2      98613.65      81817.21     23667.88 o                         
  22  60  -2       7757.63       6109.48      5085.85 o                         
  24  60  -2      58449.07      51011.88     20502.39 o                         
   0  62  -2     951431.62     971097.69     88117.18 o                         
   2  62  -2      34832.79      42611.68     13369.50 o                         
   4  62  -2      63481.99      66190.18     16625.53 o                         
   6  62  -2      49239.87      35279.43      9677.05 o                         
   8  62  -2     105229.59     108212.24     21632.38 o                         
  10  62  -2      19565.16      21813.86     10079.17 o                         
  12  62  -2     177939.56     145954.09     27299.22 o                         
  14  62  -2      21431.83      11853.28     10779.52 o                         
  16  62  -2     137380.50     135299.91     27701.30 o                         
  18  62  -2      74577.84      49875.68     17669.97 o                         
  20  62  -2      54815.31      55659.12     19389.99 o                         
  22  62  -2       4982.99       2420.15      9224.09 o                         
   2  64  -2     152367.09     146201.59     24921.30 o                         
   4  64  -2     316669.22     328496.31     36393.09 o                         
   6  64  -2      10706.77       3046.47      3753.33 o                         
   8  64  -2      74502.39      56146.43     43841.55 o                         
  10  64  -2      24788.55      17553.08      7802.35 o                         
  12  64  -2       6889.08      13295.38      7849.52 o                         
  14  64  -2      83917.48      75900.10     21414.36 o                         
  16  64  -2     404767.06     385498.94     47241.46 o                         
  18  64  -2      31042.94      29321.79     13518.56 o                         
  20  64  -2       1307.83       4211.77     11213.60 o                         
  22  64  -2      12726.62       3660.23     18122.62 o                         
   0  66  -2      96703.88     129788.38     32483.26 o                         
   2  66  -2       1456.55       1899.24      6981.37 o                         
   4  66  -2      15698.94      30246.04     11652.24 o                         
   6  66  -2      13281.39      10886.84      5465.47 o                         
   8  66  -2      28146.98      25118.20     11141.03 o                         
  10  66  -2      12366.23          0.00      3867.31 o                         
  12  66  -2        631.28          0.00     13347.80 o                         
  14  66  -2      23920.07      22836.19     12044.82 o                         
  16  66  -2     176048.66     156051.06     30353.69 o                         
  18  66  -2      34262.10      46704.39     16465.11 o                         
  20  66  -2         64.14          0.00      6808.44 o                         
   2  68  -2       7947.28      16557.06      8666.30 o                         
   4  68  -2      29545.62      28870.30     17760.89 o                         
   6  68  -2     291108.19     297121.31     29103.43 o                         
   8  68  -2      71248.03      42978.29     14271.43 o                         
  10  68  -2      53990.98      59850.65     17710.25 o                         
  12  68  -2      99818.26      77427.29     20525.59 o                         
  14  68  -2        875.28       1674.33      6836.68 o                         
  16  68  -2      19962.28      27221.42     12541.26 o                         
  18  68  -2      65294.57      62963.50     20219.91 o                         
  20  68  -2      12531.24      15383.66      9332.11 o                         
   0  70  -2      62438.09      37113.40     18737.56 o                         
   2  70  -2      39264.99      45666.58     14840.50 o                         
   4  70  -2      55784.16      58334.32     16594.14 o                         
   6  70  -2       6579.14      14621.02      8773.18 o                         
   8  70  -2     259461.25     241730.56     27530.31 o                         
  10  70  -2      66218.34      46956.18     22897.45 o                         
  12  70  -2      77971.30      59812.91     19533.37 o                         
  14  70  -2      82700.48      69500.20     19555.97 o                         
  16  70  -2      37979.04      43562.89     16120.96 o                         
  18  70  -2      13248.42       4306.21     23186.83 o                         
  20  70  -2       2490.15      13851.18     22716.58 o                         
   2  72  -2      37903.46      36267.65     12801.76 o                         
   4  72  -2     133179.91     131850.72     25408.25 o                         
   6  72  -2      67152.80      81603.57     19718.28 o                         
   8  72  -2      36045.57      34998.90     11125.29 o                         
  10  72  -2     109944.45      97264.65     18160.53 o                         
  12  72  -2      40273.77      28390.02     11701.73 o                         
  14  72  -2      39024.62      35275.76     13222.75 o                         
  16  72  -2      77614.98      67927.76     22318.68 o                         
  18  72  -2       6992.43      13959.04     10231.37 o                         
   0  74  -2      12596.42      15409.66     13601.01 o                         
   2  74  -2     109219.80     105417.59     22232.77 o                         
   4  74  -2      96298.38     113086.25     23196.85 o                         
   6  74  -2      74904.66      83495.40     20840.46 o                         
   8  74  -2     171584.27     149729.12     22129.13 o                         
  10  74  -2      67232.45      58559.98     14538.03 o                         
  12  74  -2      39388.62      56228.92     17621.17 o                         
  14  74  -2      12474.51      11720.29      5823.84 o                         
  16  74  -2        485.60       6158.57      8202.77 o                         
  18  74  -2      29543.15      39172.89     15986.34 o                         
   2  76  -2      41595.20      30072.85     13242.47 o                         
   4  76  -2     109755.44      97445.47     22787.98 o                         
   6  76  -2     190066.31     207952.86     31813.12 o                         
   8  76  -2     189009.50     174479.50     29737.80 o                         
  10  76  -2      42072.84      42053.99     12138.10 o                         
  12  76  -2      47531.55      26617.67     11991.53 o                         
  14  76  -2      25597.45      15533.36     14650.03 o                         
  16  76  -2      21678.33       6155.40      5925.28 o                         
   0  78  -2      21525.14      47024.77     21559.05 o                         
   2  78  -2      24428.95      32946.05     13017.37 o                         
   4  78  -2       1416.16       3313.96      6368.79 o                         
   6  78  -2      15296.56      24132.82     11019.13 o                         
   8  78  -2      11382.13      16665.24      9658.17 o                         
  10  78  -2      15900.19       2361.52      5530.97 o                         
  12  78  -2       6216.89       2908.76      4469.81 o                         
  14  78  -2      38985.35      47359.21     16563.12 o                         
   2  80  -2     114670.64     101418.69     22697.96 o                         
   4  80  -2     173630.94     191589.12     31408.79 o                         
   6  80  -2      90637.84      73508.94     19682.82 o                         
   8  80  -2       1049.87       4729.13      9766.68 o                         
  10  80  -2      44919.64      26653.47      9763.71 o                         
  12  80  -2      12508.49       1132.81      6764.33 o                         
  14  80  -2      59613.45      41477.52     16625.53 o                         
   0  82  -2     252113.22     293868.66     55199.85 o                         
   2  82  -2      88958.15      76433.06     19763.96 o                         
   4  82  -2       4521.00       6236.53      7162.23 o                         
   6  82  -2       5698.10          0.00      4809.04 o                         
   8  82  -2      21675.59      29743.26     12966.21 o                         
  10  82  -2      64822.68      50479.71     17374.84 o                         
  12  82  -2      97527.86      81770.31     18401.84 o                         
   2  84  -2      80216.87      58480.80     17081.81 o                         
   4  84  -2      48065.50      61777.26     18419.12 o                         
   6  84  -2      17479.39      26815.19     12532.96 o                         
   8  84  -2       3123.44       7206.21      6847.35 o                         
  10  84  -2      55227.90      71009.58     21258.68 o                         
   0  86  -2      94800.96     126026.39     36679.32 o                         
   2  86  -2      25125.06      22243.55     10705.03 o                         
   4  86  -2       8397.32      25392.12     11760.59 o                         
   6  86  -2      17212.56      26550.91     12635.58 o                         
   2  88  -2      82390.70      80228.91     21459.98 o                         
   1   1  -1     368863.94     330030.84     12854.37 o                         
   3   1  -1    1230312.62    1114435.62     23829.15 o                         
   5   1  -1     322845.72     339649.59     11091.09 o                         
   7   1  -1     695249.31     650486.12     21440.75 o                         
   9   1  -1    1780609.00    1877682.88     46320.20 o                         
  11   1  -1     916968.50    1089892.38     32661.40 o                         
  13   1  -1      18618.44      25450.87      5409.49 o                         
  15   1  -1      79977.11      87065.84     10871.64 o                         
  17   1  -1      34731.72      45257.07      8732.33 o                         
  19   1  -1     245913.06     310809.50     22815.05 o                         
  21   1  -1     768802.12     969487.62     40713.39 o                         
  23   1  -1      83528.53      81623.08     16660.64 o                         
  25   1  -1      13934.93      29598.63     18094.41 o                         
  27   1  -1     174164.38     148656.81     34544.24 o                         
  29   1  -1       8224.19       8534.45      7999.42 o                         
  31   1  -1        621.68          0.00      4103.79 o                         
  33   1  -1      48794.41      43725.62     12647.09 o                         
  35   1  -1      18283.88       9435.11      6229.31 o                         
   1   3  -1     127010.17     120752.45      5490.08 o                         
   3   3  -1     375970.94     323709.66      9402.87 o                         
   5   3  -1    1017172.25     970801.19     19336.64 o                         
   7   3  -1     503217.50     476510.59     19073.44 o                         
   9   3  -1     254862.64     245502.30     13809.36 o                         
  11   3  -1      66164.30      53571.75      7327.10 o                         
  13   3  -1     331751.25     347284.88     20743.11 o                         
  15   3  -1       6393.32       5582.06      2331.89 o                         
  17   3  -1     510645.94     593404.44     29807.16 o                         
  19   3  -1      75882.61      79275.78     11954.00 o                         
  21   3  -1      42736.34      49281.57     10186.22 o                         
  23   3  -1      29825.81      46059.39     11353.52 o                         
  25   3  -1     133986.86     138163.83     27985.36 o                         
  27   3  -1      30999.69      20566.76      8899.73 o                         
  29   3  -1     115094.44     121120.80     21305.24 o                         
  31   3  -1      85891.53      68474.62     17474.24 o                         
  33   3  -1      28925.56      26739.07     11366.48 o                         
  35   3  -1      15148.77      15852.05      7714.40 o                         
   1   5  -1      19631.24      18004.40      1961.94 o                         
   3   5  -1     995219.75     980161.31     18399.25 o                         
   5   5  -1      43051.62      33921.02      4498.55 o                         
   7   5  -1     357076.88     382852.50     18260.22 o                         
   9   5  -1       6518.00       8257.63      3000.24 o                         
  11   5  -1      92352.18     108198.85     10479.53 o                         
  13   5  -1      34230.89      28829.26      5839.13 o                         
  15   5  -1      52519.10      42974.52      7908.16 o                         
  17   5  -1      16472.94       8814.13      5670.94 o                         
  19   5  -1     638853.31     788508.31     46347.27 o                         
  21   5  -1     101354.36     104570.91     17797.59 o                         
  23   5  -1      39698.46      37674.79      9862.18 o                         
  25   5  -1     125550.20     147016.75     22428.79 o                         
  27   5  -1      50985.06      60380.16     18601.68 o                         
  29   5  -1      23937.85      44356.01     15214.31 o                         
  31   5  -1      39484.49      37135.04     16425.61 o                         
  33   5  -1      37838.72      33379.82     12531.93 o                         
  35   5  -1      27846.46      29642.90     11077.86 o                         
   1   7  -1     290129.06     258546.28      8972.79 o                         
   3   7  -1     474171.75     451309.00     24810.14 o                         
   5   7  -1      55620.34      51834.95      5621.73 o                         
   7   7  -1     209803.56     200521.38     11019.50 o                         
   9   7  -1       6022.14       4948.12      1392.35 o                         
  11   7  -1     106932.03     123570.45     10882.30 o                         
  13   7  -1      78190.34      73251.63      9277.33 o                         
  15   7  -1     429042.06     476254.75     25297.75 o                         
  17   7  -1      76571.62      80740.61     12786.15 o                         
  19   7  -1     132002.38     146068.75     19251.39 o                         
  21   7  -1     232840.72     264816.00     27581.13 o                         
  23   7  -1      58448.90      66649.52     13037.60 o                         
  25   7  -1      68430.74      90166.86     18070.26 o                         
  27   7  -1      74161.25      84128.72     21355.31 o                         
  29   7  -1     113434.00      99926.70     19322.87 o                         
  31   7  -1      20694.09      12120.89     11288.04 o                         
  33   7  -1      36006.70      50072.54     12577.82 o                         
  35   7  -1      65067.86      77014.98     17273.46 o                         
   1   9  -1     499610.81     434653.66     12906.80 o                         
   3   9  -1     561576.62     515455.50     14490.90 o                         
   5   9  -1     169107.05     156581.77      8573.92 o                         
   7   9  -1     236075.44     183310.00      9956.74 o                         
   9   9  -1      70587.33      76449.17      8235.43 o                         
  11   9  -1      26023.79      16761.57      3889.48 o                         
  13   9  -1     156141.34     140699.69     14633.59 o                         
  15   9  -1      85427.45      89149.65     12473.20 o                         
  17   9  -1     272001.56     290363.66     23981.16 o                         
  19   9  -1      85866.16      77605.14     14206.04 o                         
  21   9  -1      64035.04      54260.40     11315.90 o                         
  23   9  -1      88357.38      92194.12     15598.51 o                         
  25   9  -1     128481.50     139443.50     21481.18 o                         
  27   9  -1      36358.21      30651.40      8670.90 o                         
  29   9  -1      69253.36      61984.31     15410.71 o                         
  31   9  -1      26246.39      26255.59      9449.57 o                         
  33   9  -1        790.91       3967.13      9575.51 o                         
  35   9  -1       5958.87          0.00      9623.88 o                         
   1  11  -1    2383530.25    2218301.25     33664.38 o                         
   3  11  -1     214702.20     204354.34      9639.47 o                         
   5  11  -1      18432.27      20503.48      2846.27 o                         
   7  11  -1     289303.19     246631.67     15693.26 o                         
   9  11  -1     920946.88     973397.69     42439.74 o                         
  11  11  -1     140642.66     157695.61     14708.86 o                         
  13  11  -1     439697.38     497060.47     26581.80 o                         
  15  11  -1     123618.03     117185.73     14113.30 o                         
  17  11  -1     457327.12     508368.41     31278.01 o                         
  19  11  -1     441759.28     519575.34     32247.36 o                         
  21  11  -1     246878.14     282211.16     24799.46 o                         
  23  11  -1       6605.28       2419.40      3832.29 o                         
  25  11  -1      46039.61      56051.14     14149.72 o                         
  27  11  -1      11415.47      14682.12      8007.04 o                         
  29  11  -1     188550.47     215250.17     35084.77 o                         
  31  11  -1      72234.23      86603.83     18806.28 o                         
  33  11  -1       4303.91       4909.11      5747.19 o                         
  35  11  -1      67017.91      55306.02     14221.62 o                         
   1  13  -1    1856831.00    1754535.50     41184.09 o                         
   3  13  -1     783486.38     794997.56     20343.07 o                         
   5  13  -1     260467.89     248126.56     10280.51 o                         
   7  13  -1     359663.03     332116.38     16935.99 o                         
   9  13  -1     214239.16     219605.36     20134.01 o                         
  11  13  -1     741626.25     816197.56     42654.89 o                         
  13  13  -1     965406.06    1096957.50     49329.04 o                         
  15  13  -1     107149.59     118882.11     14040.28 o                         
  17  13  -1     260262.94     297237.44     21501.33 o                         
  19  13  -1     122226.34     143415.89     16700.20 o                         
  21  13  -1      24825.35      21163.67      6489.53 o                         
  23  13  -1      15264.63      20844.86      6990.08 o                         
  25  13  -1     178518.22     181822.64     25040.46 o                         
  27  13  -1      97103.27     100641.30     23870.91 o                         
  29  13  -1      47879.03      53612.41     14210.42 o                         
  31  13  -1     103376.80      94022.87     20913.02 o                         
  33  13  -1      11304.84      10239.99      8211.29 o                         
  35  13  -1      16470.62      10287.79     11298.48 o                         
   1  15  -1     278219.53     270380.97     12280.05 o                         
   3  15  -1     594725.81     579440.50     21592.93 o                         
   5  15  -1     470333.47     456250.94     17244.70 o                         
   7  15  -1     272289.72     248314.61     10049.10 o                         
   9  15  -1     785046.56     703422.12     26575.21 o                         
  11  15  -1     207227.66     183657.20     20654.43 o                         
  13  15  -1     358657.12     353058.59     30889.90 o                         
  15  15  -1      41482.47      41385.68      7689.98 o                         
  17  15  -1     199755.66     208244.02     18239.36 o                         
  19  15  -1     225195.62     236783.20     21531.57 o                         
  21  15  -1     157850.56     165745.31     19052.99 o                         
  23  15  -1       1017.65          0.00      3273.13 o                         
  25  15  -1     162645.53     180886.41     25407.19 o                         
  27  15  -1      93475.15     111743.05     20192.74 o                         
  29  15  -1      31440.28      22132.45      9159.09 o                         
  31  15  -1      25879.32      34469.39     11063.99 o                         
  33  15  -1      68837.05      54172.08     15970.46 o                         
   1  17  -1      49901.61      44661.47      4831.56 o                         
   3  17  -1     692284.50     631257.38     17568.18 o                         
   5  17  -1     451418.66     422345.91     23117.38 o                         
   7  17  -1     323032.81     326614.75     11547.11 o                         
   9  17  -1      57999.91      49063.45      7295.46 o                         
  11  17  -1     969706.56    1054682.00     35477.49 o                         
  13  17  -1     308130.56     328489.03     22118.74 o                         
  15  17  -1     146237.86     165470.78     14565.87 o                         
  17  17  -1      98858.81     106721.41     12427.29 o                         
  19  17  -1       2389.01       8136.15      3888.86 o                         
  21  17  -1      13892.60      16389.16      6072.76 o                         
  23  17  -1     308810.31     336621.03     27640.72 o                         
  25  17  -1       5338.89      17168.39      7980.79 o                         
  27  17  -1     185063.03     224514.23     28270.87 o                         
  29  17  -1     123462.66     121365.34     20788.56 o                         
  31  17  -1      32256.09      30622.99      9493.60 o                         
  33  17  -1      27840.04      25653.01      9176.86 o                         
   1  19  -1     277700.56     280292.56     11162.80 o                         
   3  19  -1     605888.44     576020.19     20086.03 o                         
   5  19  -1     208329.70     196406.11      9671.93 o                         
   7  19  -1     360028.94     358558.62     12257.27 o                         
   9  19  -1      63534.52      56305.76      5777.95 o                         
  11  19  -1      60602.59      63448.61      8097.64 o                         
  13  19  -1     101463.63      90565.15     10163.63 o                         
  15  19  -1    1084870.88    1165256.38     38351.62 o                         
  17  19  -1      41801.59      45950.63      7595.58 o                         
  19  19  -1      37025.91      34813.68      8100.46 o                         
  21  19  -1      46704.70      34742.25      8484.77 o                         
  23  19  -1     165352.55     177775.38     19841.45 o                         
  25  19  -1      24048.38      21370.87      8217.72 o                         
  27  19  -1     255942.00     300840.31     33303.94 o                         
  29  19  -1      32199.85      46977.35     12914.13 o                         
  31  19  -1      44958.93      28129.06      9259.27 o                         
  33  19  -1      15807.52       3085.91      5928.24 o                         
   1  21  -1     569646.75     535473.56     17242.39 o                         
   3  21  -1     181293.84     149230.73      6337.01 o                         
   5  21  -1      38704.19      34984.65      3398.89 o                         
   7  21  -1      27866.72      22551.41      3218.22 o                         
   9  21  -1     109983.77     102829.72      6970.15 o                         
  11  21  -1     298907.50     287813.91     16835.39 o                         
  13  21  -1     240249.47     214082.66     15452.02 o                         
  15  21  -1     125044.65     110503.23     11783.59 o                         
  17  21  -1      20026.12      19643.29      4942.43 o                         
  19  21  -1       3275.17       2821.31      2043.72 o                         
  21  21  -1     193086.97     204954.81     17876.27 o                         
  23  21  -1      80945.92      88786.12     13711.54 o                         
  25  21  -1        113.95          0.00      4722.11 o                         
  27  21  -1      29155.03      42593.52     11975.19 o                         
  29  21  -1      86601.77      87707.38     17027.84 o                         
  31  21  -1      16302.08      31411.50     14349.61 o                         
  33  21  -1       1440.49       1270.70      6314.60 o                         
   1  23  -1     586706.62     563503.69     18292.05 o                         
   3  23  -1      26633.53      28032.98      3343.43 o                         
   5  23  -1      66686.00      60360.86      4928.65 o                         
   7  23  -1      44668.61      36311.39      3951.64 o                         
   9  23  -1     330263.00     357200.59     13491.49 o                         
  11  23  -1     179630.89     184973.38     11269.42 o                         
  13  23  -1     854148.62     971083.56     36836.22 o                         
  15  23  -1      15453.33      12307.36      3948.57 o                         
  17  23  -1     299710.56     330663.97     22709.07 o                         
  19  23  -1        980.88          0.00      2084.75 o                         
  21  23  -1     176892.77     213227.89     17896.11 o                         
  23  23  -1     246221.78     301747.72     25735.36 o                         
  25  23  -1       2732.00          0.00      3256.83 o                         
  27  23  -1     146008.91     140594.23     21731.61 o                         
  29  23  -1     120441.05     141298.50     29372.68 o                         
  31  23  -1      27940.81      24682.88     11814.03 o                         
  33  23  -1     100722.40     118885.52     22176.21 o                         
   1  25  -1     264267.69     264835.72     12753.66 o                         
   3  25  -1      95673.03      89761.44      6142.10 o                         
   5  25  -1     318642.38     333216.91     10728.88 o                         
   7  25  -1      65292.76      60009.70      5550.27 o                         
   9  25  -1     228090.09     235313.84     10147.11 o                         
  11  25  -1      17733.41      16517.84      3216.50 o                         
  13  25  -1       5815.40      10832.61      3201.13 o                         
  15  25  -1       8549.62      11197.68      3873.95 o                         
  17  25  -1     301437.06     339647.06     24694.39 o                         
  19  25  -1     102941.69     118743.43     12688.48 o                         
  21  25  -1     224224.48     241364.78     19057.19 o                         
  23  25  -1     205138.12     219869.94     25618.65 o                         
  25  25  -1      46109.40      41305.23     11039.42 o                         
  27  25  -1      25426.66      39670.26     14167.66 o                         
  29  25  -1      48215.42      49149.08     21360.05 o                         
  31  25  -1      10958.67      28875.73     13110.21 o                         
  33  25  -1      48352.20      46324.18     16303.95 o                         
   1  27  -1     260973.36     250757.59     12720.06 o                         
   3  27  -1     230963.11     203386.75      9453.88 o                         
   5  27  -1     292684.00     281687.47     14869.77 o                         
   7  27  -1      67480.50      73451.64      6835.41 o                         
   9  27  -1      40496.05      43182.83      4346.65 o                         
  11  27  -1     497119.22     515559.34     18545.14 o                         
  13  27  -1      37087.24      29271.57      4718.61 o                         
  15  27  -1     255748.02     253342.20     17287.93 o                         
  17  27  -1     242856.06     256478.88     21256.54 o                         
  19  27  -1     117034.02     117928.11     13976.99 o                         
  21  27  -1     167880.25     184295.19     18769.95 o                         
  23  27  -1      30206.69      35488.68     13042.33 o                         
  25  27  -1      97432.27      87985.95     20532.13 o                         
  27  27  -1     120729.12     117566.18     24488.23 o                         
  29  27  -1      17026.94      25610.92     12036.36 o                         
  31  27  -1      18044.35      15814.56     13273.39 o                         
  33  27  -1     117440.20     144107.45     29109.15 o                         
   1  29  -1      32911.46      34362.31      4168.53 o                         
   3  29  -1     689424.69     659834.00     23116.87 o                         
   5  29  -1    1243437.00    1205673.38     74021.17 o                         
   7  29  -1     273512.00     284776.56     13574.27 o                         
   9  29  -1     185022.66     186306.59     11104.63 o                         
  11  29  -1     163507.88     153131.11      8941.05 o                         
  13  29  -1     654789.44     718857.31     27219.58 o                         
  15  29  -1      64007.89      75098.91     12718.62 o                         
  17  29  -1     115026.33     110834.47     13713.62 o                         
  19  29  -1     291060.44     316166.69     23011.40 o                         
  21  29  -1      12973.66      14292.60      5145.52 o                         
  23  29  -1     105303.42     135191.14     24961.26 o                         
  25  29  -1     175408.94     186796.48     30759.94 o                         
  27  29  -1      12338.58       1283.07      4676.78 o                         
  29  29  -1      56438.34      62252.76     19090.89 o                         
  31  29  -1      80924.25      72626.24     20873.95 o                         
  33  29  -1       1186.59          0.00      7693.57 o                         
   1  31  -1      43063.05      43933.32      5283.97 o                         
   3  31  -1     223200.39     220446.55     10478.56 o                         
   5  31  -1     841965.12     892388.31     25080.98 o                         
   7  31  -1    2267973.50    2423356.50     77282.86 o                         
   9  31  -1      74939.33      85527.60      8016.91 o                         
  11  31  -1     815363.12     859138.94     25988.68 o                         
  13  31  -1     108728.42     112374.94      9071.29 o                         
  15  31  -1     170154.66     170160.61     13455.35 o                         
  17  31  -1      26824.16      25059.14      6581.91 o                         
  19  31  -1     178981.27     161119.22     19238.81 o                         
  21  31  -1      10210.89      18772.33     10157.28 o                         
  23  31  -1     531546.19     575715.88     51890.58 o                         
  25  31  -1      48341.65      36780.08     13424.07 o                         
  27  31  -1        934.71          0.00      2894.71 o                         
  29  31  -1      29448.59      41747.44     15716.53 o                         
  31  31  -1       6848.41      18611.04     11129.19 o                         
  33  31  -1       6998.32       8486.04      9427.59 o                         
   1  33  -1       9095.15       9330.17      2565.91 o                         
   3  33  -1     309003.81     303104.78     14761.90 o                         
   5  33  -1     689451.12     670318.19     22276.37 o                         
   7  33  -1     453394.28     407654.56     15818.97 o                         
   9  33  -1     419946.56     389210.88     17551.47 o                         
  11  33  -1      53230.44      40139.69      5547.57 o                         
  13  33  -1     103764.03      98134.52     11118.91 o                         
  15  33  -1     236931.09     229534.00     18069.88 o                         
  17  33  -1      12853.09       5520.02      3285.93 o                         
  19  33  -1      63100.61      60858.06     12363.44 o                         
  21  33  -1     100412.49     100565.24     19855.87 o                         
  23  33  -1     141122.66     157964.33     27151.14 o                         
  25  33  -1      10048.33       4322.45      6598.53 o                         
  27  33  -1       4218.83       5005.97      8471.55 o                         
  29  33  -1      33418.90      48812.39     17865.35 o                         
  31  33  -1      97096.32     134723.97     29373.83 o                         
  33  33  -1      25946.51      19747.68     13983.86 o                         
   1  35  -1      33357.15      28249.17      4208.96 o                         
   3  35  -1      64225.05      64439.91      6091.63 o                         
   5  35  -1     384137.34     415352.09     17977.72 o                         
   7  35  -1      36417.89      33696.29      4736.79 o                         
   9  35  -1     405578.75     411318.41     19376.85 o                         
  11  35  -1        589.19       2680.36      1838.79 o                         
  13  35  -1      28417.34      32144.29      7727.67 o                         
  15  35  -1      95906.50      90560.02     13241.77 o                         
  17  35  -1      94487.22     100972.03     15397.58 o                         
  19  35  -1      35237.86      29195.91      9631.22 o                         
  21  35  -1     362532.88     388792.25     40817.81 o                         
  23  35  -1      23591.17      25314.05     11057.74 o                         
  25  35  -1      16238.62      10025.95      8004.52 o                         
  27  35  -1      29147.86      23165.97     12591.92 o                         
  29  35  -1      46937.90      56886.67     18307.29 o                         
  31  35  -1      25508.68      50769.12     17873.13 o                         
   1  37  -1       5408.96       4900.71      2610.09 o                         
   3  37  -1      24774.80      26104.64      3866.03 o                         
   5  37  -1     111053.77     109873.97      9554.27 o                         
   7  37  -1      17410.56      15806.68      3156.41 o                         
   9  37  -1       7844.90       9678.25      2467.16 o                         
  11  37  -1      29990.12      22124.83      4609.73 o                         
  13  37  -1     253790.34     259730.19     17683.22 o                         
  15  37  -1      18007.75      21427.97      8829.76 o                         
  17  37  -1      85616.80      91898.64     14644.74 o                         
  19  37  -1     199822.56     177241.69     30463.70 o                         
  21  37  -1     107674.49     113313.29     21942.31 o                         
  23  37  -1       9542.43       8570.82      5185.62 o                         
  25  37  -1      65624.20      74104.16     19162.16 o                         
  27  37  -1      43769.62      37165.25     13686.89 o                         
  29  37  -1      10333.85      11455.67      8656.55 o                         
  31  37  -1     137325.34     166509.84     31778.26 o                         
   1  39  -1     165534.31     173926.62     12353.07 o                         
   3  39  -1     174872.97     155426.44     13542.20 o                         
   5  39  -1      96333.00      85266.27      8375.09 o                         
   7  39  -1      38990.54      43762.50      6088.77 o                         
   9  39  -1       7383.40       7566.94      2175.12 o                         
  11  39  -1     113002.77     104448.69     10957.71 o                         
  13  39  -1     174473.23     186061.86     19044.82 o                         
  15  39  -1     102769.89      87950.88     13369.66 o                         
  17  39  -1      20917.38       9244.35      6824.58 o                         
  19  39  -1      98792.31      88443.86     22641.01 o                         
  21  39  -1       1121.54       3736.01      4963.97 o                         
  23  39  -1     156200.19     163468.83     27387.19 o                         
  25  39  -1     122206.12     113647.31     24832.84 o                         
  27  39  -1       7618.25       4994.70      7401.27 o                         
  29  39  -1      11152.05       1178.61      7310.37 o                         
  31  39  -1       2463.38          0.00      4471.00 o                         
   1  41  -1      75657.17      87787.02      8183.26 o                         
   3  41  -1     589768.38     577013.44     34952.82 o                         
   5  41  -1     719085.62     765954.44     25875.56 o                         
   7  41  -1     361077.03     378015.56     18698.87 o                         
   9  41  -1     173213.28     180606.09     13156.20 o                         
  11  41  -1      92306.29      76913.37      9268.34 o                         
  13  41  -1     195475.08     213596.81     16303.65 o                         
  15  41  -1      76737.43      80644.05     19478.54 o                         
  17  41  -1     747087.81     703387.44     40125.65 o                         
  19  41  -1      21319.27      22948.39     12512.74 o                         
  21  41  -1     177908.47     167443.56     32294.88 o                         
  23  41  -1      39536.20      45039.48     15275.06 o                         
  25  41  -1      63625.45      57523.23     18789.42 o                         
  27  41  -1      97800.80      91580.46     22772.53 o                         
  29  41  -1      47621.50      55956.77     18535.04 o                         
  31  41  -1      13249.77      22685.73     13987.96 o                         
   1  43  -1     356480.44     394487.94     17255.34 o                         
   3  43  -1    1186823.12    1266134.62     40136.73 o                         
   5  43  -1     349213.66     353099.78     18016.13 o                         
   7  43  -1      65450.93      68562.00      7804.86 o                         
   9  43  -1      39007.45      37873.26      5436.20 o                         
  11  43  -1      43515.79      51745.65      6792.85 o                         
  13  43  -1     302933.50     299731.00     19553.50 o                         
  15  43  -1    1050020.75    1092042.62     46872.63 o                         
  17  43  -1      26069.13      20926.38      6648.42 o                         
  19  43  -1      64871.29      55970.87     12654.62 o                         
  21  43  -1      31533.18      17180.18     12986.07 o                         
  23  43  -1       7420.31      12836.97      8209.53 o                         
  25  43  -1      27367.29      28853.85     13218.53 o                         
  27  43  -1     116208.06      91096.63     22799.66 o                         
  29  43  -1     143249.28     164063.77     32039.25 o                         
  31  43  -1       9706.42      13453.24      9587.38 o                         
   1  45  -1     400280.00     395914.00     17716.40 o                         
   3  45  -1      92429.91      81602.30      9242.98 o                         
   5  45  -1     139677.19     139644.39     13781.56 o                         
   7  45  -1     190062.12     195402.17     13827.96 o                         
   9  45  -1       2886.79       2144.72      2476.79 o                         
  11  45  -1     577253.62     582556.56     22362.41 o                         
  13  45  -1     239426.59     231163.02     17055.43 o                         
  15  45  -1      49981.16      51948.62     10267.56 o                         
  17  45  -1      84579.80      81715.02     13697.32 o                         
  19  45  -1      67812.61      55858.48     12535.97 o                         
  21  45  -1       6531.84       7224.17      8854.99 o                         
  23  45  -1     230468.25     233877.73     33687.23 o                         
  25  45  -1      20595.37      11194.55      6953.71 o                         
  27  45  -1      16266.90      21297.18     10849.05 o                         
  29  45  -1      37859.84      38170.42     17359.89 o                         
  31  45  -1      78789.17      83764.49     24309.68 o                         
   1  47  -1      51946.17      48936.74      5938.81 o                         
   3  47  -1      50474.92      49894.99      7622.06 o                         
   5  47  -1     149008.88     156869.16     15131.19 o                         
   7  47  -1     103874.76     105911.49     10392.51 o                         
   9  47  -1     390148.06     437666.81     19092.88 o                         
  11  47  -1      59134.89      63559.29      8748.49 o                         
  13  47  -1     330100.56     332466.41     20961.89 o                         
  15  47  -1       1376.42       2953.97      4709.25 o                         
  17  47  -1       5701.23       4979.79      4334.07 o                         
  19  47  -1      25326.76      26475.62      8879.72 o                         
  21  47  -1      16562.33      17507.69     12368.31 o                         
  23  47  -1       7363.41          0.00      7157.28 o                         
  25  47  -1     174773.64     171689.83     30257.21 o                         
  27  47  -1      59702.33      78297.52     21380.67 o                         
  29  47  -1      94741.34     105021.69     25276.50 o                         
   1  49  -1     255410.81     285109.22     14045.58 o                         
   3  49  -1     146862.92     162515.45     13619.19 o                         
   5  49  -1      35757.95      35427.10      7335.24 o                         
   7  49  -1     148758.50     141417.16     14736.56 o                         
   9  49  -1      33539.51      36535.02      6769.50 o                         
  11  49  -1     214832.48     218438.03     16427.32 o                         
  13  49  -1     504117.47     512183.09     26188.49 o                         
  15  49  -1      12981.04       4933.04      4593.93 o                         
  17  49  -1      87786.06      78200.14     13343.35 o                         
  19  49  -1      20243.27      20379.64     11854.99 o                         
  21  49  -1      27586.81      16892.18      9366.03 o                         
  23  49  -1      32843.91      43552.18     22246.33 o                         
  25  49  -1      71667.89      71208.74     20338.66 o                         
  27  49  -1      49740.35      47218.81     17179.69 o                         
  29  49  -1      70787.62      64239.54     28851.27 o                         
   1  51  -1     343087.44     324526.59     15438.67 o                         
   3  51  -1     140886.72     124984.99     12202.92 o                         
   5  51  -1      57614.77      65962.20      9962.19 o                         
   7  51  -1       3552.44       8699.03      3753.57 o                         
   9  51  -1     174969.75     166692.81     14210.29 o                         
  11  51  -1     210381.22     191617.20     15671.16 o                         
  13  51  -1     107038.41      93197.45     13988.69 o                         
  15  51  -1      28272.44      33836.73      8913.96 o                         
  17  51  -1      36019.46      25541.35     10281.62 o                         
  19  51  -1      57513.19      40558.33     16241.63 o                         
  21  51  -1      23797.87      18524.96     11260.38 o                         
  23  51  -1      56630.42      44912.01     17207.17 o                         
  25  51  -1      16551.09      10752.46     13937.92 o                         
  27  51  -1      26577.09      19513.01      9607.25 o                         
  29  51  -1      21643.42      12102.98      8793.87 o                         
   1  53  -1     270233.94     286852.84     14888.78 o                         
   3  53  -1     387599.09     388453.50     21835.02 o                         
   5  53  -1     283349.38     298533.34     19596.62 o                         
   7  53  -1     122273.80     119520.21     14347.03 o                         
   9  53  -1     238380.12     246674.17     20827.27 o                         
  11  53  -1       6629.12      17287.16      5453.46 o                         
  13  53  -1     175151.00     156294.58     17818.00 o                         
  15  53  -1     633684.81     635213.00     36921.05 o                         
  17  53  -1      83824.17      78932.70     14003.53 o                         
  19  53  -1      29091.62      29046.84     13095.99 o                         
  21  53  -1       4095.05       9570.66      6862.39 o                         
  23  53  -1      19465.77      14483.63      6383.64 o                         
  25  53  -1     283333.28     296721.53     40895.07 o                         
  27  53  -1      36498.40       9181.06      5570.63 o                         
  29  53  -1      20627.01       8121.72      9403.66 o                         
   1  55  -1      60758.34      63048.92      7129.87 o                         
   3  55  -1     273554.12     291793.50     19138.44 o                         
   5  55  -1     273813.97     283914.97     19167.35 o                         
   7  55  -1     276813.78     283508.19     22275.78 o                         
   9  55  -1      17195.02      15298.54      7495.00 o                         
  11  55  -1      99293.84      95180.72     13156.16 o                         
  13  55  -1      94818.94      82413.95     12896.69 o                         
  15  55  -1      22041.98      26409.31      7690.99 o                         
  17  55  -1      26227.48      30353.76     13664.95 o                         
  19  55  -1     128891.82     144929.55     29352.55 o                         
  21  55  -1     150181.30     163498.19     31897.10 o                         
  23  55  -1      20816.95      17487.44     12070.02 o                         
  25  55  -1      74708.82      65734.77     18491.26 o                         
  27  55  -1       5313.55       3116.40      6246.30 o                         
   1  57  -1       4411.24          0.00      1898.10 o                         
   3  57  -1     261878.19     249676.28     15961.07 o                         
   5  57  -1      18987.51      19418.68      5067.15 o                         
   7  57  -1      49224.73      52935.47      9623.83 o                         
   9  57  -1      89101.92      92991.29     12946.57 o                         
  11  57  -1      49571.64      59326.82     10702.29 o                         
  13  57  -1      85149.14      81040.84     12912.20 o                         
  15  57  -1     170852.16     156746.34     19041.76 o                         
  17  57  -1       2567.15       9098.21      8951.90 o                         
  19  57  -1     324527.19     313870.12     41856.59 o                         
  21  57  -1      22993.21      13111.97     17254.48 o                         
  23  57  -1      67514.91      58624.80     20794.78 o                         
  25  57  -1      48267.03      55685.39     17739.29 o                         
  27  57  -1      56300.72      49144.24     16823.90 o                         
   1  59  -1     203039.14     206997.80     14790.21 o                         
   3  59  -1     179695.53     183043.72     14057.55 o                         
   5  59  -1      60684.84      76794.20     10545.64 o                         
   7  59  -1      49385.49      59231.84     10385.29 o                         
   9  59  -1      96363.73     111832.44     15089.44 o                         
  11  59  -1     300518.06     325616.34     25533.28 o                         
  13  59  -1      48944.10      40856.64      9414.46 o                         
  15  59  -1       1326.68          0.00      2870.26 o                         
  17  59  -1     170947.75     158080.70     35847.34 o                         
  19  59  -1       3289.23       5417.99      7126.06 o                         
  21  59  -1     141252.58     142359.41     30027.73 o                         
  23  59  -1      73490.06      63285.42     20255.81 o                         
  25  59  -1      30273.14      41421.42     23150.66 o                         
  27  59  -1      44522.78      44914.09     19646.97 o                         
   1  61  -1     166207.28     156436.94     13136.02 o                         
   3  61  -1      68136.80      76475.61      9180.95 o                         
   5  61  -1     362831.75     396815.59     23891.34 o                         
   7  61  -1     197495.28     221343.27     18134.96 o                         
   9  61  -1     875818.00     934472.94     42647.28 o                         
  11  61  -1      31239.53      31207.42      8062.13 o                         
  13  61  -1      10467.37      12984.49      5421.27 o                         
  15  61  -1      13984.20      16627.32      7380.25 o                         
  17  61  -1       4759.15       9383.48      5696.31 o                         
  19  61  -1      13828.44      20133.93     10602.17 o                         
  21  61  -1     369085.62     362947.16     47628.61 o                         
  23  61  -1      45779.57      44418.64     17696.50 o                         
  25  61  -1      54318.41      43822.33     19346.76 o                         
  27  61  -1      30063.45      48481.97     21022.78 o                         
   1  63  -1       1849.65       1243.54      1778.34 o                         
   3  63  -1     152153.28     147887.84     13006.59 o                         
   5  63  -1     283700.41     261813.23     19693.27 o                         
   7  63  -1     396947.56     379986.00     24018.81 o                         
   9  63  -1      94907.11      90630.95     13545.72 o                         
  11  63  -1       5011.20          0.00      6691.99 o                         
  13  63  -1      46271.08      35747.39      8869.53 o                         
  15  63  -1      73512.88      60879.95     17341.05 o                         
  17  63  -1      32098.93      24844.41     11910.92 o                         
  19  63  -1      68219.66      57765.58     18427.51 o                         
  21  63  -1       7905.38          0.00      5277.14 o                         
  23  63  -1      32295.56      10423.57     14722.37 o                         
  25  63  -1       1037.36      18238.65     13294.31 o                         
   1  65  -1       2411.04        245.73      2420.72 o                         
   3  65  -1      25587.98      29367.86      5660.28 o                         
   5  65  -1     184897.56     177820.42     16550.80 o                         
   7  65  -1     328895.00     356177.81     23801.68 o                         
   9  65  -1      21752.63      11390.86      8995.82 o                         
  11  65  -1     113815.77     119743.09     15971.55 o                         
  13  65  -1      13369.25      11717.25      6275.81 o                         
  15  65  -1       8181.75      10735.83      7226.61 o                         
  17  65  -1     132387.92     132944.45     27111.04 o                         
  19  65  -1     167992.94     170854.03     31974.00 o                         
  21  65  -1      17390.22          0.00      3257.37 o                         
  23  65  -1     114538.38     106726.75     27185.93 o                         
  25  65  -1      31207.46      18546.83     14830.89 o                         
   1  67  -1       3382.32        551.43      1769.74 o                         
   3  67  -1       3320.94      14275.39      3870.36 o                         
   5  67  -1      44276.04      34777.46      6502.10 o                         
   7  67  -1      36773.74      36703.19      7683.11 o                         
   9  67  -1      33781.97      35565.12      7621.86 o                         
  11  67  -1       6940.60       7081.43      5919.06 o                         
  13  67  -1      10971.25      10564.95      8211.25 o                         
  15  67  -1      14489.98      17241.91      9194.31 o                         
  17  67  -1      75057.25      54796.29     28648.94 o                         
  19  67  -1     150224.03     111550.46     25720.24 o                         
  21  67  -1        727.75       1984.82      5405.80 o                         
  23  67  -1      14764.15       8632.19      8051.33 o                         
  25  67  -1       1692.34        506.42      6438.78 o                         
   1  69  -1      16387.13      23147.54      6794.39 o                         
   3  69  -1     151696.67     164995.78     14410.51 o                         
   5  69  -1      57631.11      64584.12      9208.43 o                         
   7  69  -1        871.99       6200.66      3978.48 o                         
   9  69  -1       4249.31       5998.58      3215.83 o                         
  11  69  -1     122505.94     132351.11     17389.30 o                         
  13  69  -1      14696.18      20980.28     12732.86 o                         
  15  69  -1      72588.97      49269.71     16614.54 o                         
  17  69  -1      30404.76      18283.76     11575.33 o                         
  19  69  -1      24501.77       7851.05      5447.96 o                         
  21  69  -1      48719.75      34226.98     15362.80 o                         
  23  69  -1      30616.78      28615.83     14146.55 o                         
   1  71  -1     160891.53     210643.34     18532.65 o                         
   3  71  -1     317012.59     316362.84     20514.17 o                         
   5  71  -1      92972.74      94311.33     11154.40 o                         
   7  71  -1      77720.85      77147.87     11357.56 o                         
   9  71  -1      76772.05      76488.26     11820.45 o                         
  11  71  -1     241790.78     240267.80     23821.49 o                         
  13  71  -1      55222.80      52022.80     16099.69 o                         
  15  71  -1      14868.95       5054.23     12913.73 o                         
  17  71  -1      20779.54      46080.26     18050.28 o                         
  19  71  -1     396491.75     358954.12     46687.70 o                         
  21  71  -1       1674.80          0.00      6395.91 o                         
  23  71  -1      12370.45          0.00      7410.18 o                         
   1  73  -1     635044.88     693851.81     34128.21 o                         
   3  73  -1       4543.11      16663.65      4935.94 o                         
   5  73  -1      68281.86      69669.76      9757.09 o                         
   7  73  -1      32097.92      33958.88      6979.21 o                         
   9  73  -1     154468.33     164001.36     17507.86 o                         
  11  73  -1      37304.59      35770.50      9697.27 o                         
  13  73  -1     228643.38     223378.02     33069.24 o                         
  15  73  -1      41758.97      36881.91     20799.42 o                         
  17  73  -1     384204.47     391292.28     47553.55 o                         
  19  73  -1      39832.66       9488.55     29191.53 o                         
  21  73  -1       7997.59       7135.09     16386.32 o                         
   1  75  -1     159705.56     160894.42     16611.12 o                         
   3  75  -1     100928.62      91843.55     11330.98 o                         
   5  75  -1      31843.29      28918.52      6290.63 o                         
   7  75  -1      71796.49      66855.10      9694.40 o                         
   9  75  -1     109746.80     106845.37     13985.35 o                         
  11  75  -1      62348.40      62052.92     13983.09 o                         
  13  75  -1      23289.70      25879.22     11139.39 o                         
  15  75  -1     242010.39     224735.38     35184.32 o                         
  17  75  -1      27063.09      40283.82     15474.18 o                         
  19  75  -1       3328.70       2231.03     11647.67 o                         
  21  75  -1      49302.07      21770.78     10933.73 o                         
   1  77  -1      12335.59      11101.49      4154.10 o                         
   3  77  -1      27111.48      30799.47      6667.69 o                         
   5  77  -1      11601.47       7724.31      3332.61 o                         
   7  77  -1      66122.03      60251.14      9533.73 o                         
   9  77  -1      18363.39      14928.60      4455.78 o                         
  11  77  -1      51479.01      65266.34     14552.07 o                         
  13  77  -1       7993.44       6496.91      8853.37 o                         
  15  77  -1      78971.41      76978.59     20475.83 o                         
  17  77  -1      40124.31      35939.19     14599.58 o                         
  19  77  -1        427.31          0.00      4123.97 o                         
   1  79  -1      34336.36      28795.24      7084.30 o                         
   3  79  -1      45908.62      42292.85      8625.67 o                         
   5  79  -1      58145.39      58772.62      9641.55 o                         
   7  79  -1        839.11          0.00      2528.61 o                         
   9  79  -1      20397.78      10025.83      7973.24 o                         
  11  79  -1     227221.25     228624.06     27449.83 o                         
  13  79  -1      19958.72       9233.36      7423.99 o                         
  15  79  -1      98057.68      97714.94     23426.58 o                         
  17  79  -1      55268.27      25120.54     24235.85 o                         
  19  79  -1       5928.15          0.00      1082.60 o                         
   1  81  -1      46173.02      47105.73      9368.62 o                         
   3  81  -1      74729.57      86253.72     13010.46 o                         
   5  81  -1      97487.52      90935.34     11611.61 o                         
   7  81  -1      81370.95      82387.47     11140.99 o                         
   9  81  -1      43786.23      37873.66      9337.41 o                         
  11  81  -1      25059.13      21151.57      8378.03 o                         
  13  81  -1       8805.10       8327.81      4590.43 o                         
  15  81  -1      10394.76      11708.50      6283.68 o                         
  17  81  -1      13509.49       5569.05      6730.92 o                         
   1  83  -1     183461.59     199003.38     19680.42 o                         
   3  83  -1     205581.09     205694.94     20289.32 o                         
   5  83  -1      47035.98      39712.20      7978.32 o                         
   7  83  -1       8489.35       8948.08      4386.44 o                         
   9  83  -1      44465.45      37723.45      9889.49 o                         
  11  83  -1     371425.53     369277.62     35809.84 o                         
  13  83  -1      60574.51      56321.29     14304.46 o                         
  15  83  -1       5889.34       9333.94      6008.12 o                         
  17  83  -1      32135.55      23147.41     12192.62 o                         
   1  85  -1     130185.98     127083.09     15912.75 o                         
   3  85  -1     105677.33     102397.11     14323.07 o                         
   5  85  -1      33687.82      38254.86      8962.06 o                         
   7  85  -1      61920.34      57702.78     11611.21 o                         
   9  85  -1     162161.00     160367.25     19543.50 o                         
  11  85  -1      12476.46      17914.49      6983.61 o                         
  13  85  -1       9415.35      12220.29      5437.13 o                         
  15  85  -1       8611.52       8610.91      7009.55 o                         
   1  87  -1      48362.00      47447.05      9877.24 o                         
   3  87  -1       4593.30       3154.54      1541.59 o                         
   5  87  -1      34467.55      33384.50      8198.17 o                         
   7  87  -1      71919.33      61962.58     12056.77 o                         
   9  87  -1      31842.71      31113.77      9607.97 o                         
  11  87  -1       9614.76       6117.20      5825.61 o                         
  13  87  -1       7689.80       6178.65      3109.53 o                         
   1  89  -1      38885.55      35582.70      8568.78 o                         
   3  89  -1      37668.30      35247.97      8518.22 o                         
   5  89  -1      22639.09      40429.92     11857.21 o                         
   7  89  -1      18899.18      25624.91      7890.51 o                         
   9  89  -1      14912.15       7377.58      3710.52 o                         
  11  89  -1      12863.89      15443.43      5594.85 o                         
   1  91  -1        679.29        879.62      1418.03 o                         
   3  91  -1      82027.36      80523.72     12938.13 o                         
   5  91  -1     160577.80     185756.75     24223.93 o                         
   7  91  -1     195308.66     193466.48     25740.93 o                         
   9  91  -1      32438.11      29692.82      9016.55 o                         
   1  93  -1      27267.79      27321.83      8054.92 o                         
   3  93  -1      53968.09      41877.08      9723.49 o                         
   5  93  -1      89476.96      83056.00     16897.90 o                         
   7  93  -1      50604.82      53916.98     13398.43 o                         
   4   0   0      26655.36      24597.57      8175.07 o                         
   8   0   0    1067806.62    1077272.62     42935.18 o                         
  12   0   0    3261954.25    3554913.50    105800.55 o                         
  16   0   0    2091628.50    2208641.75    111657.75 o                         
  20   0   0     101545.53     107052.26     20048.28 o                         
  24   0   0      39715.69      30033.24     12821.02 o                         
  28   0   0     101520.47      94841.42     23880.57 o                         
  32   0   0      11724.83       5952.62     23005.96 o                         
  36   0   0       2158.78       7573.61     18086.45 o                         
   4   2   0        374.15       1033.51      1302.22 o                         
   6   2   0       1940.69       1780.64      1216.79 o                         
   8   2   0     110970.64     103118.55      8984.06 o                         
  10   2   0       4367.15       3236.58      1633.06 o                         
  12   2   0     691053.31     604195.75     23661.14 o                         
  14   2   0       4953.14       4928.77      2160.26 o                         
  16   2   0     943343.00     924579.44     34707.98 o                         
  18   2   0       2285.02       3561.90      1499.07 o                         
  20   2   0     154157.47     144917.31     15599.58 o                         
  22   2   0       2351.84       4001.17      3205.76 o                         
  24   2   0       5444.92       8096.75      3915.94 o                         
  26   2   0      40157.29      38642.82     10265.14 o                         
  28   2   0      95095.49     145939.28     20760.32 o                         
  30   2   0       4382.22       2342.36      2615.59 o                         
  32   2   0       6849.55       3910.27      3154.10 o                         
  34   2   0      15160.17      22113.82      8029.65 o                         
  36   2   0      29145.41      22393.21      9943.20 o                         
   4   4   0        143.27       1459.36      1069.37 o                         
   6   4   0       2012.86       1462.95       925.09 o                         
   8   4   0      12088.83       5665.35      1557.22 o                         
  10   4   0     240080.53     230588.73     14845.53 o                         
  12   4   0     376222.25     398161.84     20536.45 o                         
  14   4   0      98462.44      86449.88      9455.71 o                         
  16   4   0     182139.50     198837.88     15268.04 o                         
  18   4   0      72035.19      65424.86      9756.03 o                         
  20   4   0      17065.68      21344.41      5832.22 o                         
  22   4   0      73226.85      50228.74     12493.24 o                         
  24   4   0     402468.75     355312.94     43638.02 o                         
  26   4   0     277078.94     299674.28     30288.34 o                         
  28   4   0     534991.25     605669.94     46018.84 o                         
  30   4   0      23430.35      21510.22      8258.89 o                         
  32   4   0       4265.71       8550.15      4555.34 o                         
  34   4   0       1711.30       7788.71     11131.40 o                         
  36   4   0      13424.59      12640.71      7962.54 o                         
   4   6   0       5822.25      15331.47      2546.04 o                         
   6   6   0     142298.44     149488.97      8079.45 o                         
   8   6   0     324662.62     356175.28     16984.99 o                         
  10   6   0     891023.88    1012301.12     29782.74 o                         
  12   6   0     536787.44     602716.00     25508.33 o                         
  14   6   0      54991.38      55841.63      8471.22 o                         
  16   6   0      10866.63       7655.70      3332.26 o                         
  18   6   0      18378.71      15037.52      4689.93 o                         
  20   6   0       2728.47       3704.43      3201.35 o                         
  22   6   0      19089.23      14880.95      5941.94 o                         
  24   6   0      98837.95      90317.85     16672.54 o                         
  26   6   0        700.99      17781.96      7810.06 o                         
  28   6   0       1095.83      11192.43      7982.88 o                         
  30   6   0      16784.03       9117.72      4902.60 o                         
  32   6   0       6696.06       9053.20      7590.72 o                         
  34   6   0      27427.89      33870.90     12056.99 o                         
  36   6   0        282.56          0.00      4411.08 o                         
   4   8   0       2411.18       1054.57       449.71 o                         
   6   8   0       1038.35        558.47       363.24 o                         
   8   8   0     134881.84     121721.30      8378.52 o                         
  10   8   0     191391.73     203469.78     12895.25 o                         
  12   8   0     114133.72      84253.77      9277.71 o                         
  14   8   0       4930.89       2493.52      2977.04 o                         
  16   8   0       1974.18        526.46      1468.78 o                         
  18   8   0     291575.38     324015.41     25838.45 o                         
  20   8   0     336133.81     394811.19     24264.69 o                         
  22   8   0       2521.50          0.00      1727.52 o                         
  24   8   0     362313.94     374862.31     40277.48 o                         
  26   8   0     201094.75     198890.47     24478.75 o                         
  28   8   0       4992.07       7083.24      6668.36 o                         
  30   8   0     181905.33     188148.88     24131.89 o                         
  32   8   0     131535.20     129614.31     20841.77 o                         
  34   8   0     141471.05     119095.02     23460.39 o                         
  36   8   0      71482.47      52508.66     15445.79 o                         
   2  10   0       1520.47        623.00       910.39 o                         
   4  10   0      37996.30      31472.10      2608.28 o                         
   6  10   0      19686.81      14155.09      1860.58 o                         
   8  10   0     521634.00     468941.84     17102.09 o                         
  10  10   0      70457.55      56871.13      8113.18 o                         
  12  10   0     101653.07      94349.93      9603.29 o                         
  14  10   0      43022.91      40367.96      7021.69 o                         
  16  10   0       9657.99       4772.16      1861.17 o                         
  18  10   0     213288.48     210045.84     17330.83 o                         
  20  10   0     705754.25     759096.50     33821.14 o                         
  22  10   0     157580.03     140534.22     20794.11 o                         
  24  10   0      72378.70      71914.01     14806.37 o                         
  26  10   0       7050.41       2648.92      2928.54 o                         
  28  10   0     165109.06     176046.28     23528.95 o                         
  30  10   0       4592.34        123.86      5770.61 o                         
  32  10   0       4046.40          0.00      3728.75 o                         
  34  10   0      22685.21      17125.16     10270.25 o                         
   0  12   0     850075.00     937022.88     29661.78 o                         
   2  12   0       8185.68       9661.06      1957.14 o                         
   4  12   0    2217615.25    2482120.50     30871.13 o                         
   6  12   0     604020.69     668049.75     15927.35 o                         
   8  12   0    6823353.50    6751339.00    150642.78 o                         
  10  12   0     196641.41     201608.22     12589.47 o                         
  12  12   0     223805.88     219685.84     17184.34 o                         
  14  12   0      43477.42      49595.34      8321.12 o                         
  16  12   0      11693.12      10933.57      3465.42 o                         
  18  12   0     259863.59     296925.50     20763.02 o                         
  20  12   0     986959.69    1061034.12     37657.49 o                         
  22  12   0      51094.30      49831.69     11227.90 o                         
  24  12   0      39511.40      36605.97     10389.13 o                         
  26  12   0      12402.25       3353.89      3874.06 o                         
  28  12   0      15048.36      12508.64      6497.70 o                         
  30  12   0       2440.51       7917.58      5128.36 o                         
  32  12   0      13817.55      16021.65      6675.39 o                         
  34  12   0      10027.70      20957.97     11106.16 o                         
   2  14   0       1179.21        931.45      1266.05 o                         
   4  14   0      19198.88      16502.38      2422.05 o                         
   6  14   0      26978.40      21492.35      2695.31 o                         
   8  14   0     817611.38     747828.44     18307.64 o                         
  10  14   0         36.37        417.90       429.42 o                         
  12  14   0      16069.21      13058.72      4193.60 o                         
  14  14   0       7156.51       2674.94      3508.59 o                         
  16  14   0      55564.51      52604.37      8770.89 o                         
  18  14   0     385480.12     428471.69     26821.65 o                         
  20  14   0     635941.25     666147.38     34539.31 o                         
  22  14   0     428464.81     439108.00     31709.52 o                         
  24  14   0      72101.19      85578.70     14207.47 o                         
  26  14   0      48170.88      51871.39     12810.10 o                         
  28  14   0      27310.15      31384.75     10667.90 o                         
  30  14   0      35437.46      33145.91     10180.90 o                         
  32  14   0        937.77          0.00      3581.68 o                         
  34  14   0     294605.81     231887.39     36426.16 o                         
   0  16   0        763.44        630.04       455.44 o                         
   2  16   0      10156.14       9195.28      2199.76 o                         
   4  16   0      54762.33      48824.88      4750.49 o                         
   6  16   0     352752.94     321466.44     10444.93 o                         
   8  16   0       2325.82       3935.07      2283.29 o                         
  10  16   0     148615.62     131117.31      7105.59 o                         
  12  16   0     144603.11     135178.78      8543.06 o                         
  14  16   0      11896.62      16869.72      3880.44 o                         
  16  16   0      55377.27      47092.83      8338.48 o                         
  18  16   0     395653.66     400153.41     25536.84 o                         
  20  16   0     860249.75     988599.81     42002.83 o                         
  22  16   0      57297.34      45683.24     11055.72 o                         
  24  16   0        104.12       2414.25      4734.10 o                         
  26  16   0       5155.27      12760.36      5742.25 o                         
  28  16   0     163618.09     156804.25     22352.04 o                         
  30  16   0       9597.46      11373.63      6143.80 o                         
  32  16   0     184623.06     158972.81     30036.15 o                         
  34  16   0        729.02      16228.76      9204.74 o                         
   2  18   0     304848.78     368718.03     14365.36 o                         
   4  18   0    2831292.75    3324127.25     42275.40 o                         
   6  18   0    3614903.00    4103153.00     40503.58 o                         
   8  18   0      99915.61     108046.23      9679.31 o                         
  10  18   0    1129619.25    1130906.75     43839.71 o                         
  12  18   0     590164.75     541106.62     16170.07 o                         
  14  18   0      10889.77       6550.76      2227.28 o                         
  16  18   0     263200.41     256314.36     14942.48 o                         
  18  18   0     310600.00     303397.69     17367.95 o                         
  20  18   0     206559.53     233756.83     21838.74 o                         
  22  18   0      68185.09      72713.02     12842.32 o                         
  24  18   0      15864.20      18058.06      5470.15 o                         
  26  18   0      23005.31      13650.12      5884.69 o                         
  28  18   0        172.20       3598.63      3602.94 o                         
  30  18   0       2582.48        639.65      3259.51 o                         
  32  18   0       1237.58          0.00      4859.87 o                         
  34  18   0       1450.70       1935.05      6463.87 o                         
   0  20   0       3962.26       2701.43      2125.70 o                         
   2  20   0      10663.88      11933.41      1566.96 o                         
   4  20   0     113911.19     104327.34      7544.18 o                         
   6  20   0     222284.44     202445.73      8665.67 o                         
   8  20   0       9808.27       5094.97      1303.08 o                         
  10  20   0      42727.33      30210.24      4929.64 o                         
  12  20   0      64510.55      48425.44      4698.84 o                         
  14  20   0       7012.43       7647.63      1704.90 o                         
  16  20   0     218106.58     173650.52     11189.45 o                         
  18  20   0     419779.69     421339.97     17977.34 o                         
  20  20   0     178379.78     176854.28     15866.13 o                         
  22  20   0      14589.51       6827.38      3135.65 o                         
  24  20   0       1251.12       3503.32      3137.38 o                         
  26  20   0     225662.69     243431.19     24569.37 o                         
  28  20   0       1606.26          0.00      5941.62 o                         
  30  20   0        306.63       2648.00      4427.50 o                         
  32  20   0      18014.31      12179.85      6707.95 o                         
  34  20   0      12460.71      14869.68      8239.62 o                         
   2  22   0       8314.52       6226.52      1249.25 o                         
   4  22   0       1450.32        745.42      1879.60 o                         
   6  22   0      10384.79       7819.90      2509.74 o                         
   8  22   0      45874.18      45167.57      4503.46 o                         
  10  22   0     137220.94     112234.29     11040.12 o                         
  12  22   0     175072.00     160022.64     10378.86 o                         
  14  22   0     172475.14     164951.95      9111.49 o                         
  16  22   0      70979.91      75459.55      6981.60 o                         
  18  22   0      37342.25      37053.86      5505.99 o                         
  20  22   0     258011.33     283529.00     27321.32 o                         
  22  22   0      57729.40      64528.17     13603.38 o                         
  24  22   0      54993.38      51369.80     10972.63 o                         
  26  22   0     210888.67     197316.05     21855.44 o                         
  28  22   0      16862.95      14183.10      5830.10 o                         
  30  22   0     138710.30     114988.74     22087.28 o                         
  32  22   0     283551.38     208280.22     36088.38 o                         
  34  22   0      65305.37      40001.60     13137.03 o                         
   0  24   0    1537043.88    1780714.75     52777.30 o                         
   2  24   0     253888.31     294054.56      9848.38 o                         
   4  24   0     125060.29     142582.42      9193.22 o                         
   6  24   0     113407.03     119623.24      9031.40 o                         
   8  24   0     348598.19     381169.12     13503.91 o                         
  10  24   0     767626.38     837025.00     30031.62 o                         
  12  24   0     912968.06     931461.94     26333.36 o                         
  14  24   0     649056.12     626679.31     23043.57 o                         
  16  24   0      14237.38      13189.17      2772.87 o                         
  18  24   0       4244.41       3035.19      2943.23 o                         
  20  24   0      60048.29      67496.88     13247.73 o                         
  22  24   0      10143.07      20641.31      8813.58 o                         
  24  24   0       3001.04      15799.46      8706.50 o                         
  26  24   0      42013.18      69604.11     18977.05 o                         
  28  24   0      19949.19      24089.31      7630.11 o                         
  30  24   0      10536.06      14249.93      7738.99 o                         
  32  24   0      13218.09       7287.87     12060.31 o                         
  34  24   0         13.48          0.00      4431.56 o                         
   2  26   0       4510.23       2634.57      1128.80 o                         
   4  26   0      11791.09      14342.03      2928.08 o                         
   6  26   0       2232.34       1770.57       977.31 o                         
   8  26   0      52235.75      46830.87      5070.07 o                         
  10  26   0     166180.02     166398.23     10600.97 o                         
  12  26   0     104955.23      87237.28      7805.80 o                         
  14  26   0     774268.75     850363.25     26332.53 o                         
  16  26   0      42507.50      38788.91      5675.52 o                         
  18  26   0       6177.16        233.27      4551.13 o                         
  20  26   0      10103.71       4066.60      3494.15 o                         
  22  26   0       3383.44       8314.42      5450.84 o                         
  24  26   0       2816.37          0.00      5192.46 o                         
  26  26   0    1009006.56    1070414.25     94366.44 o                         
  28  26   0      74786.67      81325.16     14570.44 o                         
  30  26   0     251006.66     251495.22     33306.89 o                         
  32  26   0      12919.13       8221.43      6046.53 o                         
  34  26   0      38331.34      44204.96     13599.87 o                         
   0  28   0      32467.43      32919.86      5180.92 o                         
   2  28   0       6801.92      19799.57      6119.14 o                         
   4  28   0       3689.14      11935.71      8611.61 o                         
   6  28   0      74721.55      76012.81      4523.24 o                         
   8  28   0       5697.96       6104.94      1872.97 o                         
  10  28   0     111653.77      98969.98      7519.35 o                         
  12  28   0     158118.16     137451.72      9432.86 o                         
  14  28   0     817727.75     747585.62     24336.36 o                         
  16  28   0      34364.96      35138.98      6634.14 o                         
  18  28   0         51.47        124.93      2570.25 o                         
  20  28   0     181517.81     162986.95     24656.78 o                         
  22  28   0      61864.72      62859.70     13275.21 o                         
  24  28   0      26543.11      26095.12      8977.90 o                         
  26  28   0      66561.62      72827.29     13591.58 o                         
  28  28   0      27601.01      23461.46      7634.79 o                         
  30  28   0        579.18          0.00      4851.02 o                         
  32  28   0     132719.86      87911.09     33821.66 o                         
  34  28   0      13563.91      20228.72     11332.85 o                         
   2  30   0    6181692.00    7106979.50     66927.06 o                         
   4  30   0    1525525.50    1709445.38     40171.87 o                         
   6  30   0     305367.06     367806.53     10164.70 o                         
   8  30   0      12857.32       8514.85      2204.35 o                         
  10  30   0     474591.91     503275.84     15820.54 o                         
  12  30   0     471901.06     452023.91     19031.98 o                         
  14  30   0    2164845.50    2384702.75     58190.93 o                         
  16  30   0     336112.03     341730.53     22966.54 o                         
  18  30   0      64463.62      50316.65      9044.07 o                         
  20  30   0      81714.76      39824.12     14546.56 o                         
  22  30   0       3851.02       3743.61      3994.51 o                         
  24  30   0      67768.65      55583.55     15557.14 o                         
  26  30   0      72660.40      69288.55     19621.24 o                         
  28  30   0       1330.98       3209.22      5345.10 o                         
  30  30   0      38067.68       8485.04      7958.47 o                         
  32  30   0       9274.57       4144.24      7632.48 o                         
  34  30   0      16582.00      10399.82     10579.42 o                         
   0  32   0      45971.45      51467.73      6853.30 o                         
   2  32   0       8658.86      25463.07      3769.20 o                         
   4  32   0      51399.60      46167.42      5462.57 o                         
   6  32   0      43837.22      36721.62      4157.60 o                         
   8  32   0       3146.60       7474.51      2124.29 o                         
  10  32   0      97178.81      97955.07      6668.67 o                         
  12  32   0     154755.78     135867.02      9460.91 o                         
  14  32   0     757714.00     703257.88     22120.86 o                         
  16  32   0     150222.16     123602.87     13691.71 o                         
  18  32   0       1311.28          0.00      3664.52 o                         
  20  32   0     138077.73     131722.80     22104.78 o                         
  22  32   0      88310.97      77661.06     17256.72 o                         
  24  32   0       3090.20      13424.99      9217.79 o                         
  26  32   0     166780.41     158812.22     28693.65 o                         
  28  32   0      15316.84       2934.25      5551.45 o                         
  30  32   0       8255.41      14741.26      8588.52 o                         
  32  32   0       2910.81       8276.29      6227.57 o                         
  34  32   0      71548.17      50131.25     28648.94 o                         
   2  34   0      18503.15      21621.05      2934.37 o                         
   4  34   0      12381.06      10833.08      2882.05 o                         
   6  34   0       8490.99       6027.02      1397.41 o                         
   8  34   0      78182.31      73021.98      5034.39 o                         
  10  34   0      59142.75      66517.23      6722.98 o                         
  12  34   0     334981.06     313653.06     13692.45 o                         
  14  34   0      44216.72      48399.32      8896.54 o                         
  16  34   0       9503.38       4808.45      4479.71 o                         
  18  34   0      15571.14       5634.23      4991.38 o                         
  20  34   0      12414.64      12129.37      6756.11 o                         
  22  34   0      59046.57      57363.07     15350.13 o                         
  24  34   0     523206.06     555463.44     50862.37 o                         
  26  34   0     191322.70     199526.08     30970.71 o                         
  28  34   0      29076.68      17679.18      8489.60 o                         
  30  34   0      40875.47      27603.53     12083.67 o                         
  32  34   0     192634.62     165032.14     28219.70 o                         
   0  36   0     131052.72     119113.75     13034.00 o                         
   2  36   0        746.55       1044.15      1552.30 o                         
   4  36   0     318003.31     366372.53     19905.01 o                         
   6  36   0     115485.84     125115.32      7558.08 o                         
   8  36   0     425612.19     456685.72     12175.87 o                         
  10  36   0      91654.76     106817.92      7792.41 o                         
  12  36   0     446335.75     493974.03     16628.66 o                         
  14  36   0      23360.38      15000.74      7542.46 o                         
  16  36   0        473.03       2887.49      2534.82 o                         
  18  36   0      59453.71      72365.12     13711.27 o                         
  20  36   0        226.54        205.71      1927.37 o                         
  22  36   0      14751.75      23554.70     10016.64 o                         
  24  36   0      16335.60      29164.15     12944.59 o                         
  26  36   0         11.73       1963.18     13854.22 o                         
  28  36   0       5623.10          0.00     10996.56 o                         
  30  36   0       9750.93      15726.91      9623.94 o                         
  32  36   0      26720.55      48886.55     16596.19 o                         
   2  38   0        313.98       1144.58      1238.41 o                         
   4  38   0      39014.32      32236.54      4228.49 o                         
   6  38   0     130728.23     137754.09      7570.12 o                         
   8  38   0      35972.56      36090.43      4709.88 o                         
  10  38   0     127139.14     131158.17      8720.18 o                         
  12  38   0      57278.08      50238.86      5717.88 o                         
  14  38   0      29162.67      38035.50      8965.58 o                         
  16  38   0      11611.23       4469.71      4249.67 o                         
  18  38   0     158624.84     147481.81     19555.12 o                         
  20  38   0      11445.93      12955.40      4500.60 o                         
  22  38   0     616285.25     653769.75     51134.60 o                         
  24  38   0      61262.35      48307.71     13821.47 o                         
  26  38   0       1037.00          0.00     12117.92 o                         
  28  38   0         92.80       1699.52      4697.70 o                         
  30  38   0       1925.26       6077.22      7641.65 o                         
  32  38   0     136910.58     101639.03     22224.81 o                         
   0  40   0       3613.57       7898.07      3886.86 o                         
   2  40   0        661.89       2842.08      1164.74 o                         
   4  40   0      21042.92      18553.19      3259.46 o                         
   6  40   0     249841.34     241264.98     26638.55 o                         
   8  40   0       7777.27       6899.12      1812.73 o                         
  10  40   0      30567.87      27814.73      3162.49 o                         
  12  40   0      24909.29      21584.91      3753.87 o                         
  14  40   0     368061.72     332875.34     26071.21 o                         
  16  40   0      40503.48      41736.74      9836.53 o                         
  18  40   0      71060.85      44286.46     10952.60 o                         
  20  40   0      30534.17      27505.74      8066.14 o                         
  22  40   0     119207.95     168595.70     20690.16 o                         
  24  40   0     195237.92     186822.06     28786.21 o                         
  26  40   0      87547.70      79798.02     24534.65 o                         
  28  40   0      41244.57      27074.37     14552.26 o                         
  30  40   0      17725.35       6601.81      9971.14 o                         
  32  40   0       6664.88      16768.46      8868.79 o                         
   2  42   0     484136.06     538814.38     15612.63 o                         
   4  42   0     300658.22     314668.84     14163.76 o                         
   6  42   0    4842494.00    5391896.50     58267.79 o                         
   8  42   0     411045.31     433703.12     14925.14 o                         
  10  42   0     692296.94     709713.12     16298.56 o                         
  12  42   0     196929.98     212524.20     12018.97 o                         
  14  42   0     712535.06     755269.75     31957.00 o                         
  16  42   0        601.19       5025.58      4696.85 o                         
  18  42   0     160654.33     153816.50     19780.34 o                         
  20  42   0      36548.54      30293.50      9129.39 o                         
  22  42   0     343104.12     371214.50     30657.69 o                         
  24  42   0      80322.47      75504.91     24292.95 o                         
  26  42   0         76.79          0.00     10490.14 o                         
  28  42   0       1204.26          0.00      8681.50 o                         
  30  42   0        419.52      10685.53      8248.10 o                         
  32  42   0      11663.25      13378.33     19167.86 o                         
   0  44   0      77358.95      83313.48     12430.64 o                         
   2  44   0       4335.14       6285.27      1695.21 o                         
   4  44   0      10396.14      10490.31      3074.78 o                         
   6  44   0     229355.97     229664.83     16948.12 o                         
   8  44   0       8768.90      10018.26      2224.99 o                         
  10  44   0     149551.33     159661.78     10014.58 o                         
  12  44   0     182985.94     181279.39     11262.21 o                         
  14  44   0     350509.81     330320.56     21212.00 o                         
  16  44   0      87153.95     103240.53     12852.03 o                         
  18  44   0      26958.32      21471.84      7643.25 o                         
  20  44   0      93827.59      72293.42     14579.71 o                         
  22  44   0     475460.25     479689.47     34731.07 o                         
  24  44   0     155619.38     141144.77     31196.18 o                         
  26  44   0       3885.86       6274.03     13239.28 o                         
  28  44   0      35987.44      11567.79     29083.01 o                         
  30  44   0      66225.22      53601.04     15790.78 o                         
  32  44   0     108083.55      91095.54     21179.33 o                         
   2  46   0      38235.88      32379.92      4071.90 o                         
   4  46   0      86964.44      86306.16      9152.77 o                         
   6  46   0       2017.85       5228.99      1867.79 o                         
   8  46   0      65032.79      68932.33      7287.30 o                         
  10  46   0      71306.69      73357.57      7038.90 o                         
  12  46   0        256.90       6513.16      3957.01 o                         
  14  46   0        990.95          0.00      2927.30 o                         
  16  46   0     334417.53     332932.06     27814.25 o                         
  18  46   0     175221.16     173075.20     21213.33 o                         
  20  46   0     142737.95     154985.05     21090.66 o                         
  22  46   0      26891.00      27233.51      7817.60 o                         
  24  46   0      81154.70      96916.43     25899.68 o                         
  26  46   0      88464.20      71687.08     23888.90 o                         
  28  46   0        758.79       2667.65      6076.24 o                         
  30  46   0       3854.04          0.00      7274.37 o                         
   0  48   0    1042723.88    1184873.75     48412.53 o                         
   2  48   0     271958.91     283419.22     12236.87 o                         
   4  48   0     793987.00     903252.50     30460.53 o                         
   6  48   0     184515.59     195847.94     11142.02 o                         
   8  48   0     417506.50     433616.81     18821.06 o                         
  10  48   0     450824.03     504432.53     24089.17 o                         
  12  48   0     229205.67     239623.59     17165.13 o                         
  14  48   0       7479.28      13745.55      5024.04 o                         
  16  48   0     453248.75     486316.56     33995.14 o                         
  18  48   0      58464.54      69682.47     13710.89 o                         
  20  48   0      14177.69      10799.57      5070.72 o                         
  22  48   0        639.89       2391.29      5268.18 o                         
  24  48   0      13261.26      18215.66      7984.98 o                         
  26  48   0       4265.10          0.00      6055.22 o                         
  28  48   0      35464.62      46843.61     27889.31 o                         
  30  48   0          4.94          0.00      7771.81 o                         
   2  50   0      54994.04      53021.42      5418.43 o                         
   4  50   0      45378.53      54101.39      7736.53 o                         
   6  50   0        882.86       2957.54      2044.83 o                         
   8  50   0      16608.82      13038.23      3595.30 o                         
  10  50   0      73003.15      71796.21      7853.19 o                         
  12  50   0       7480.40       1739.85      1288.50 o                         
  14  50   0     136813.86     142709.03     17284.44 o                         
  16  50   0     229001.19     223435.14     22871.20 o                         
  18  50   0      48686.68      43886.41     11304.86 o                         
  20  50   0      41675.24      31735.92      9520.74 o                         
  22  50   0      80215.33      71579.77     15450.80 o                         
  24  50   0      73405.09      65852.65     14931.37 o                         
  26  50   0       1516.95      23069.53     12138.90 o                         
  28  50   0       8481.87       3926.09      7253.85 o                         
  30  50   0      72935.98      60750.52     17183.54 o                         
   0  52   0      43680.68      48560.10     10440.35 o                         
   2  52   0       4353.67      11052.44      2717.33 o                         
   4  52   0       7682.93       7492.06      2187.18 o                         
   6  52   0      88316.81     105813.15     11227.35 o                         
   8  52   0       7118.99       4776.80      2379.05 o                         
  10  52   0       7021.42       4318.04      3619.56 o                         
  12  52   0      19591.99      16986.77      4418.44 o                         
  14  52   0      51908.97      76456.27     13764.14 o                         
  16  52   0     111400.71     112466.96     16375.28 o                         
  18  52   0     215268.00     219663.42     24191.26 o                         
  20  52   0       4851.48       6433.16      4222.08 o                         
  22  52   0      80223.30      67780.98     15229.62 o                         
  24  52   0      16477.72       7000.00      5122.41 o                         
  26  52   0      69292.96      53294.16     19507.45 o                         
  28  52   0     161836.19     174309.97     37996.24 o                         
  30  52   0      38817.70      27443.15     12988.00 o                         
   2  54   0     375383.97     394631.25     16454.17 o                         
   4  54   0       4719.03       4695.40      1946.81 o                         
   6  54   0    1591539.00    1727623.25     45395.27 o                         
   8  54   0       3197.65          0.00      2457.74 o                         
  10  54   0       1962.37          0.00       878.39 o                         
  12  54   0     166150.66     177359.66     19208.20 o                         
  14  54   0     687887.12     713962.31     39854.35 o                         
  16  54   0     271523.00     278249.12     25948.56 o                         
  18  54   0      79086.28      63191.14     12774.26 o                         
  20  54   0        339.73       3721.45      5245.07 o                         
  22  54   0      84034.28      75520.30     15821.53 o                         
  24  54   0        596.28      15940.06      6885.62 o                         
  26  54   0      52771.41      36809.99     16370.18 o                         
  28  54   0       2038.47      30887.35     17294.40 o                         
  30  54   0      17263.67      20792.53     14611.00 o                         
   0  56   0       5662.86       8790.75      3169.30 o                         
   2  56   0      36946.03      51476.97      8107.31 o                         
   4  56   0      20835.91      19716.86      4527.91 o                         
   6  56   0      27766.59      37746.63      6858.10 o                         
   8  56   0      82417.02      76365.53      8440.83 o                         
  10  56   0      68333.55      81211.17     12255.95 o                         
  12  56   0      93275.08     105052.71     14681.58 o                         
  14  56   0     150600.61     153598.91     18594.37 o                         
  16  56   0     255588.44     236120.08     24194.01 o                         
  18  56   0       3025.14      22604.24      8053.61 o                         
  20  56   0        576.02      10698.86      5818.86 o                         
  22  56   0     110678.70      97661.06     17706.37 o                         
  24  56   0     140679.58      98624.19     18228.49 o                         
  26  56   0      15944.77       3820.64      7162.23 o                         
  28  56   0     337904.31     298112.22     50992.27 o                         
   2  58   0        674.03      25593.62      6357.27 o                         
   4  58   0      38596.23      38240.39      6269.56 o                         
   6  58   0       3262.60      16063.28      5318.31 o                         
   8  58   0       5149.33      11556.25      4406.58 o                         
  10  58   0     136757.31     148694.73     16938.42 o                         
  12  58   0     242660.56     231600.20     22081.16 o                         
  14  58   0       5627.58       7420.98      4169.99 o                         
  16  58   0      22486.08      32446.04      9379.86 o                         
  18  58   0     227954.16     253676.33     26531.29 o                         
  20  58   0      49161.70      53855.43     12896.40 o                         
  22  58   0      38433.06      40568.50     11309.80 o                         
  24  58   0      62669.14      46614.06     12864.64 o                         
  26  58   0      55987.54      40630.49     15630.19 o                         
  28  58   0       2901.98          0.00      7975.08 o                         
   0  60   0    1219229.50    1427212.88     60254.64 o                         
   2  60   0    1014161.75    1170856.88     38634.34 o                         
   4  60   0     267232.34     298900.94     17745.37 o                         
   6  60   0     763838.25     821621.38     29795.95 o                         
   8  60   0     248921.78     252051.02     18614.69 o                         
  10  60   0     626517.62     641123.31     35722.27 o                         
  12  60   0     190438.97     210979.78     21439.90 o                         
  14  60   0        355.25       1354.44      3790.30 o                         
  16  60   0     220494.97     223075.27     23861.86 o                         
  18  60   0     351425.16     392298.25     33008.68 o                         
  20  60   0      38897.61      31692.98      9433.08 o                         
  22  60   0        608.65       3143.55      2098.03 o                         
  24  60   0      18634.06      21299.73      8603.44 o                         
  26  60   0      10371.78       8240.93      3908.24 o                         
  28  60   0        531.15      17964.25     12792.53 o                         
   2  62   0       7632.36      24634.56      6025.60 o                         
   4  62   0      22125.97      24775.27      5151.02 o                         
   6  62   0      36485.75      37743.32      6339.07 o                         
   8  62   0      21610.54      19187.71      4864.41 o                         
  10  62   0     140184.00     135950.83     14319.96 o                         
  12  62   0     164939.30     151474.75     18151.99 o                         
  14  62   0       8977.78       7656.86      7181.70 o                         
  16  62   0      31835.48      29789.98      8722.37 o                         
  18  62   0     352700.88     342438.56     31313.79 o                         
  20  62   0      33040.05      41886.96     11417.78 o                         
  22  62   0      13181.86       7180.90      4872.49 o                         
  24  62   0      59375.86      36499.31     11657.38 o                         
  26  62   0       1962.15       5802.87      3996.01 o                         
   0  64   0       1820.18       1041.50      3923.11 o                         
   2  64   0      28669.03      62498.36      9377.88 o                         
   4  64   0        147.93       2260.85      3195.87 o                         
   6  64   0      18504.94      14310.65      2897.98 o                         
   8  64   0      20458.77      25527.00      6282.96 o                         
  10  64   0      72095.02      68908.78     10192.49 o                         
  12  64   0        610.17       4459.27      5979.11 o                         
  14  64   0      96954.84     101966.46     15618.46 o                         
  16  64   0          4.32       2637.36      6403.82 o                         
  18  64   0       9813.68      20334.62      8409.59 o                         
  20  64   0      46711.30      52400.11     12785.02 o                         
  22  64   0      44928.38      38765.62     10965.27 o                         
  24  64   0      82009.93      57349.45     14448.38 o                         
  26  64   0     204071.50     167165.91     25499.12 o                         
   2  66   0     742137.00     870505.12     35123.05 o                         
   4  66   0      37023.41      40694.16      7650.80 o                         
   6  66   0        107.42          0.00      2187.78 o                         
   8  66   0     130404.82     149503.14     15074.37 o                         
  10  66   0     173353.36     182842.06     16983.76 o                         
  12  66   0      38124.93      32692.56      7283.75 o                         
  14  66   0     306964.31     286170.34     26603.38 o                         
  16  66   0        686.29          0.00      7632.12 o                         
  18  66   0        239.90          0.00      4980.35 o                         
  20  66   0      62384.35      86450.93     16671.22 o                         
  22  66   0       3023.50       1919.34      4615.01 o                         
  24  66   0         73.45       3282.94     10562.49 o                         
  26  66   0      31022.77      21689.84     10893.00 o                         
   0  68   0      25155.30      24459.46      8614.53 o                         
   2  68   0      53746.29      75690.31     10689.50 o                         
   4  68   0      26889.39      35954.59      7459.77 o                         
   6  68   0      17263.46      20944.08      5104.33 o                         
   8  68   0      74929.58      68202.85      9262.34 o                         
  10  68   0       2091.26       4733.29      2807.90 o                         
  12  68   0       8104.30      13237.21      4357.00 o                         
  14  68   0      39954.59      45503.56     10692.89 o                         
  16  68   0        270.72       1608.37      4096.45 o                         
  18  68   0      42619.39      38722.68     10758.61 o                         
  20  68   0     359161.97     334264.03     32914.26 o                         
  22  68   0       9221.10       9477.23      5973.34 o                         
  24  68   0      49173.43      42904.45     13586.64 o                         
   2  70   0      20937.27      42886.24      8182.26 o                         
   4  70   0      65339.77      58894.01      9473.27 o                         
   6  70   0      22156.49      17538.29      4685.63 o                         
   8  70   0      18787.24      32943.05      6940.45 o                         
  10  70   0      25571.66      46299.31      9304.02 o                         
  12  70   0     119793.99     109050.77     13912.77 o                         
  14  70   0      26840.18      31261.99      8455.29 o                         
  16  70   0      16607.53      13635.38     10598.29 o                         
  18  70   0      20210.26      25896.61      8682.88 o                         
  20  70   0      61133.24      70065.02     15039.63 o                         
  22  70   0      77326.98      85265.44     17114.38 o                         
  24  70   0      12848.98      14067.94     10257.60 o                         
   0  72   0     307213.81     351523.00     33029.80 o                         
   2  72   0     695277.50     738131.69     33960.57 o                         
   4  72   0     196778.97     221614.36     18693.91 o                         
   6  72   0       9155.23      10310.89      3684.51 o                         
   8  72   0     486791.38     522173.25     26824.06 o                         
  10  72   0     817717.38     850289.88     38343.05 o                         
  12  72   0       9925.05       6343.53      2802.59 o                         
  14  72   0      29438.82      37302.24      9677.89 o                         
  16  72   0       5188.60      13681.74      6873.96 o                         
  18  72   0     102217.25      88264.57     16122.79 o                         
  20  72   0      57008.06      72242.27     15369.62 o                         
  22  72   0     115048.69      95040.40     18362.38 o                         
  24  72   0      40308.88      30890.92     10578.37 o                         
   2  74   0      14072.67      30603.21      7105.16 o                         
   4  74   0      41487.27      43625.84      8397.45 o                         
   6  74   0      11379.99      12000.31      4312.96 o                         
   8  74   0      23105.97      28006.13      6204.87 o                         
  10  74   0     168988.16     160555.69     16803.51 o                         
  12  74   0      50708.61      40383.47      8568.87 o                         
  14  74   0     157196.36     169508.27     21166.38 o                         
  16  74   0      10892.99       9548.11      5627.80 o                         
  18  74   0       5337.43      12275.72      6286.44 o                         
  20  74   0     138674.11     122336.88     20261.72 o                         
  22  74   0     109513.83      86875.75     18014.79 o                         
   0  76   0      49852.83      46405.48     12069.19 o                         
   2  76   0       4358.66      20553.63      6050.76 o                         
   4  76   0       9710.51       4960.25      3832.29 o                         
   6  76   0      19366.73      25221.31      6741.95 o                         
   8  76   0      13026.42       8804.97      4000.60 o                         
  10  76   0       1710.59       3931.84      2893.88 o                         
  12  76   0       4620.95      21103.02      7452.62 o                         
  14  76   0      34940.02      42099.08     10468.36 o                         
  16  76   0      47110.81      42401.88     10828.33 o                         
  18  76   0     244009.88     231080.47     26753.36 o                         
  20  76   0        166.93          0.00      4002.28 o                         
  22  76   0      13427.07      13723.54      5973.45 o                         
   2  78   0     508536.19     566194.12     31133.86 o                         
   4  78   0      48250.60      53572.88      9416.90 o                         
   6  78   0     195142.09     202218.52     18777.60 o                         
   8  78   0      11200.50       6285.68      2705.37 o                         
  10  78   0      46907.29      58347.80     10890.60 o                         
  12  78   0      23106.06       8927.47     10996.56 o                         
  14  78   0     150248.89     161790.55     21259.64 o                         
  16  78   0        268.64        525.16      4028.70 o                         
  18  78   0     160403.28     146813.53     21543.96 o                         
  20  78   0       2925.98      16801.92      6964.47 o                         
   0  80   0      58850.51      73457.24     16186.03 o                         
   2  80   0         71.04       3829.57      3630.16 o                         
   4  80   0       6855.93       6075.90      3561.13 o                         
   6  80   0         22.27       3682.51      3811.73 o                         
   8  80   0      30988.55      32397.48      7843.56 o                         
  10  80   0      19573.45      26092.78      6830.30 o                         
  12  80   0       4066.59       5387.86      2832.42 o                         
  14  80   0      61458.77      60821.35     12705.25 o                         
  16  80   0      63350.05      65254.31     13919.70 o                         
  18  80   0      28768.09      17458.64      7919.18 o                         
  20  80   0      97155.80      88631.76     17497.19 o                         
   2  82   0      20129.05      28514.33      7051.49 o                         
   4  82   0      15051.16      18462.31      5895.37 o                         
   6  82   0       4773.21      12256.63      4512.44 o                         
   8  82   0      81034.13      91075.13     15259.29 o                         
  10  82   0       1864.35        388.68      1260.85 o                         
  12  82   0       8327.50       2268.24      4813.86 o                         
  14  82   0       4215.39       7158.54      4685.49 o                         
  16  82   0       4624.04       8479.21      3543.35 o                         
  18  82   0      66476.69      69740.55     15035.06 o                         
   0  84   0     356933.44     374506.41     37624.11 o                         
   2  84   0     184892.28     176936.42     18216.08 o                         
   4  84   0      69339.67      67451.29     11015.43 o                         
   6  84   0      38707.37      40645.18      8786.60 o                         
   8  84   0     740212.00     770166.00     45108.79 o                         
  10  84   0     113500.47     102061.17     14762.07 o                         
  12  84   0      50138.88      31943.08      8114.02 o                         
  14  84   0      80335.71      82800.17     15507.30 o                         
  16  84   0      70089.39      70201.97     15431.74 o                         
  18  84   0     181220.88     170837.48     23882.33 o                         
   2  86   0       1081.57       1286.90      1757.88 o                         
   4  86   0       1698.70       5264.89      3463.65 o                         
   6  86   0     153532.12     167977.53     21213.36 o                         
   8  86   0     101020.70     123807.56     18023.68 o                         
  10  86   0       8351.85      19445.68      6790.98 o                         
  12  86   0       4367.37       1132.58      2380.83 o                         
  14  86   0       7162.51       8199.11      4833.86 o                         
  16  86   0      71348.41      74134.53     15613.88 o                         
   0  88   0       5361.53       2500.10      3870.50 o                         
   2  88   0       4088.86       4302.83      1388.52 o                         
   4  88   0        329.35       9202.98      4657.71 o                         
   6  88   0       2869.37      23216.36      8694.97 o                         
   8  88   0      76966.95      63978.14     12987.88 o                         
  10  88   0      48806.09      51101.29     11735.87 o                         
  12  88   0      20763.51      19144.16      6686.64 o                         
  14  88   0       7520.16       2286.11      3299.74 o                         
   2  90   0      21359.78      26253.58      7437.82 o                         
   4  90   0     388909.44     400233.78     33311.99 o                         
   6  90   0     280217.44     270860.69     27530.10 o                         
   8  90   0       6653.39       5722.25      3768.73 o                         
  10  90   0     128567.47     127592.70     19180.15 o                         
  12  90   0      18341.76      17970.05      6405.62 o                         
   0  92   0      35682.05      31126.91     10798.64 o                         
   2  92   0       3916.62      14389.79      6576.01 o                         
   4  92   0       9155.43       6248.62      4955.82 o                         
   6  92   0       1661.17        717.67      2532.10 o                         
   8  92   0      35475.66      34778.23     10156.15 o                         
  10  92   0      44725.36      35787.59     10179.71 o                         
   2  94   0       2349.99       7358.38      5315.59 o                         
   4  94   0      11884.26      18377.37      7067.73 o                         
   6  94   0         72.54       2563.40      5739.17 o                         
   8  94   0       3974.56       2568.10      4285.37 o                         
   0  96   0     804346.38     872056.31     88334.23 o                         
   2  96   0      29964.40      24730.74      8514.82 o                         
   4  96   0      35357.94      34496.55     10113.73 o                         
   1   1   1     367013.03     308092.00      7362.77 o                         
   3   1   1    1223986.00    1109343.38     13407.80 o                         
   5   1   1     318960.31     351989.06      7433.79 o                         
   7   1   1     695998.94     605244.94     10753.28 o                         
   9   1   1    1782527.50    1749618.88     32600.40 o                         
  11   1   1     915713.75    1007759.62     19590.14 o                         
  13   1   1      18753.43      24417.60      2954.63 o                         
  15   1   1      79609.66      81599.55      5982.39 o                         
  17   1   1      34482.84      38079.50      6207.02 o                         
  19   1   1     246006.45     275212.62     23775.28 o                         
  21   1   1     768357.00     925776.81     61170.68 o                         
  23   1   1      83525.78      81266.95     13526.67 o                         
  25   1   1      13397.07      19249.95      9267.65 o                         
  27   1   1     174743.84     160562.55     50821.59 o                         
  29   1   1       8202.64      14197.59      6513.81 o                         
  31   1   1        611.62          0.00      2745.24 o                         
  33   1   1      49093.17      23077.68     11787.43 o                         
  35   1   1      18148.98          0.00      7813.35 o                         
   1   3   1     125739.18     119971.88      4388.57 o                         
   3   3   1     378293.56     333969.97      7005.07 o                         
   5   3   1    1018155.69     977816.62     13056.70 o                         
   7   3   1     503669.12     441775.81      8473.38 o                         
   9   3   1     253935.97     233198.00      7434.48 o                         
  11   3   1      66552.41      55571.95      4042.65 o                         
  13   3   1     333148.56     321452.53     10747.50 o                         
  15   3   1       6549.08       4701.63      1515.06 o                         
  17   3   1     510830.97     545373.75     23511.00 o                         
  19   3   1      75436.97      91632.79     13505.03 o                         
  21   3   1      42787.03      66990.62     13142.94 o                         
  23   3   1      30003.30      30840.45      8433.40 o                         
  25   3   1     133804.89     138466.03     32182.91 o                         
  27   3   1      30951.89      37281.27     13307.13 o                         
  29   3   1     114636.52      68129.58     20435.24 o                         
  31   3   1      86068.72      45165.18     16510.46 o                         
  33   3   1      28933.39      11247.68      6090.61 o                         
  35   3   1      15272.90          0.00      6952.88 o                         
   1   5   1      20312.65      18945.60      1742.41 o                         
   3   5   1     996006.88     990573.19     12412.95 o                         
   5   5   1      43656.53      45289.89      2770.21 o                         
   7   5   1     356286.97     365165.88      8469.50 o                         
   9   5   1       6510.73       8228.07      1465.18 o                         
  11   5   1      91943.86      99984.05      4838.39 o                         
  13   5   1      33848.75      28645.43      3356.85 o                         
  15   5   1      52998.63      49652.54      5149.27 o                         
  17   5   1      16395.04      20570.45      4275.85 o                         
  19   5   1     639673.94     742336.69     39407.98 o                         
  21   5   1     102225.23      95376.66     14924.21 o                         
  23   5   1      40024.66      38729.38      9366.18 o                         
  25   5   1     125719.41     166459.62     26499.46 o                         
  27   5   1      51051.88      56884.76     14380.25 o                         
  29   5   1      24468.41      26278.86      9750.52 o                         
  31   5   1      39496.42      39300.07     30203.06 o                         
  33   5   1      37924.83      21187.56     12583.06 o                         
  35   5   1      27631.71      32839.80     13636.04 o                         
   1   7   1     295559.69     275770.31      5924.28 o                         
   3   7   1     471605.53     435856.88      9619.65 o                         
   5   7   1      55505.08      60579.23      3154.33 o                         
   7   7   1     210217.59     191011.92      5815.00 o                         
   9   7   1       5885.02       4757.34      1023.27 o                         
  11   7   1     106522.87     102674.34      5328.09 o                         
  13   7   1      77590.73      67184.87      4593.72 o                         
  15   7   1     429353.88     468699.94     16118.26 o                         
  17   7   1      76662.12      85319.81      8098.94 o                         
  19   7   1     131568.80     164314.66     15290.15 o                         
  21   7   1     232372.81     255197.98     21715.68 o                         
  23   7   1      57635.48      69146.48     12915.45 o                         
  25   7   1      68594.53      95467.73     18472.76 o                         
  27   7   1      74228.45      97939.30     17446.20 o                         
  29   7   1     113036.06     111133.08     43280.49 o                         
  31   7   1      20514.64      15910.85     10536.95 o                         
  33   7   1      35790.03      13659.68     10353.83 o                         
  35   7   1      65232.69      54793.25     34724.49 o                         
   1   9   1     495415.56     418330.72      6996.14 o                         
   3   9   1     564093.94     516621.78     10308.74 o                         
   5   9   1     168149.92     153781.28      5232.70 o                         
   7   9   1     237175.39     193376.25      6337.63 o                         
   9   9   1      70677.80      69710.84      4624.08 o                         
  11   9   1      26389.89      25266.41      3049.43 o                         
  13   9   1     155784.72     143301.62      9296.60 o                         
  15   9   1      84265.02      65105.61      5840.73 o                         
  17   9   1     272796.62     285258.94     15217.52 o                         
  19   9   1      85555.64      81031.32     10832.38 o                         
  21   9   1      63764.43      68159.68     10751.45 o                         
  23   9   1      88322.77      94713.52     17568.24 o                         
  25   9   1     129651.17     158699.53     29232.22 o                         
  27   9   1      36410.31      36514.62     10756.59 o                         
  29   9   1      69244.87      81539.15     22628.29 o                         
  31   9   1      26136.95      18954.46      8478.93 o                         
  33   9   1        818.92        543.32      5925.64 o                         
  35   9   1       5889.35       2179.82      3169.46 o                         
   1  11   1    2394091.50    2273095.25     34807.74 o                         
   3  11   1     213416.78     226760.94      7595.55 o                         
   5  11   1      19196.73      26559.16      2333.84 o                         
   7  11   1     287132.03     271872.56      8253.11 o                         
   9  11   1     922908.56     957298.81     21748.28 o                         
  11  11   1     140870.66     130174.40      6963.88 o                         
  13  11   1     439572.09     491820.47     22037.12 o                         
  15  11   1     123631.19     137622.61     10004.35 o                         
  17  11   1     457940.94     547869.00     20768.44 o                         
  19  11   1     440913.34     514181.94     26022.55 o                         
  21  11   1     246832.77     258500.94     20979.13 o                         
  23  11   1       6154.57       2624.59      3213.83 o                         
  25  11   1      45363.65      41136.27     12737.25 o                         
  27  11   1      11565.86      12762.99      6161.67 o                         
  29  11   1     188289.31     166030.58     27985.13 o                         
  31  11   1      72019.91      76139.41     22043.52 o                         
  33  11   1       4255.88       3074.55      5993.88 o                         
  35  11   1      66629.67      42820.31     57117.01 o                         
   1  13   1    1852471.25    1747930.12     19951.55 o                         
   3  13   1     782831.00     807790.38     12894.43 o                         
   5  13   1     263135.78     274738.12      8083.21 o                         
   7  13   1     359494.41     369292.44     10690.34 o                         
   9  13   1     212160.88     219782.12      8978.89 o                         
  11  13   1     741612.12     793786.50     23308.51 o                         
  13  13   1     965431.50    1058304.75     27329.05 o                         
  15  13   1     107493.70     110750.38      8436.81 o                         
  17  13   1     259918.53     292399.75     14868.22 o                         
  19  13   1     123537.88     141258.03     13540.96 o                         
  21  13   1      24699.94      28886.20      6590.73 o                         
  23  13   1      15479.75       4091.34      2819.47 o                         
  25  13   1     179087.44     213397.28     25100.55 o                         
  27  13   1      96376.02     121003.34     25180.45 o                         
  29  13   1      47552.18      44260.23     11213.07 o                         
  31  13   1     104060.41      99895.81     32054.65 o                         
  33  13   1      11192.59       5387.03      5669.40 o                         
  35  13   1      16791.46       8630.17     11130.05 o                         
   1  15   1     278485.44     255849.34      5875.07 o                         
   3  15   1     594694.31     563975.94     10556.33 o                         
   5  15   1     469181.78     457671.25     14473.52 o                         
   7  15   1     272898.47     237686.03      7790.37 o                         
   9  15   1     786070.50     774222.19     17386.54 o                         
  11  15   1     206345.41     193423.00      8867.65 o                         
  13  15   1     358094.31     335432.69     13709.50 o                         
  15  15   1      41767.58      33384.61      4496.94 o                         
  17  15   1     199377.19     197110.19     12904.62 o                         
  19  15   1     225760.72     229576.98     17489.46 o                         
  21  15   1     157168.94     149023.80     14706.79 o                         
  23  15   1       1055.52          0.00      4615.14 o                         
  25  15   1     162665.53     209999.92     26017.55 o                         
  27  15   1      93770.67     122827.22     23990.38 o                         
  29  15   1      31561.86      25861.88     10450.02 o                         
  31  15   1      26067.52      21928.63     24467.87 o                         
  33  15   1      68943.88      76325.53     38486.36 o                         
   1  17   1      48597.77      49235.80      2637.20 o                         
   3  17   1     689700.94     677442.06     11793.73 o                         
   5  17   1     450680.56     437938.06     16296.62 o                         
   7  17   1     323361.38     326374.38     12090.82 o                         
   9  17   1      57421.68      54757.02      5050.41 o                         
  11  17   1     972333.62    1076702.38     23883.79 o                         
  13  17   1     307197.06     336791.22     14923.24 o                         
  15  17   1     146014.06     153088.84      9890.60 o                         
  17  17   1      98634.81     103019.16      9491.79 o                         
  19  17   1       2516.73          0.00      2924.07 o                         
  21  17   1      14079.08      11911.68      3699.37 o                         
  23  17   1     308592.06     274887.84     41123.98 o                         
  25  17   1       5570.32       1149.73      4781.28 o                         
  27  17   1     183862.06     213600.45     29666.34 o                         
  29  17   1     123667.80     160464.05     38218.52 o                         
  31  17   1      32144.32      40995.46     15030.65 o                         
  33  17   1      27801.94      30028.99     22132.29 o                         
   1  19   1     278591.41     279048.56      6012.99 o                         
   3  19   1     607852.12     591268.06     10325.31 o                         
   5  19   1     209736.75     205391.70      8505.71 o                         
   7  19   1     361414.28     364435.28     11669.56 o                         
   9  19   1      63181.73      58116.82      5121.37 o                         
  11  19   1      60257.50      70677.98      6545.57 o                         
  13  19   1     101833.90     104168.32      7545.75 o                         
  15  19   1    1084591.38    1159594.12     33006.57 o                         
  17  19   1      42153.59      35909.62      5571.71 o                         
  19  19   1      37208.66      28029.27      5997.66 o                         
  21  19   1      47016.19      42367.80      8859.46 o                         
  23  19   1     164683.97     129897.38     21700.07 o                         
  25  19   1      24039.98      12846.32     11602.77 o                         
  27  19   1     257676.47     278966.53     41403.72 o                         
  29  19   1      32109.20      21473.32      8661.42 o                         
  31  19   1      44924.75      26319.22     10525.92 o                         
  33  19   1      15737.58      21940.67      9729.25 o                         
   1  21   1     570603.88     511847.50      9233.01 o                         
   3  21   1     180596.97     163579.16      5511.05 o                         
   5  21   1      38282.91      36553.35      3420.62 o                         
   7  21   1      27771.61      21565.55      2888.23 o                         
   9  21   1     110201.30     103901.76      6836.44 o                         
  11  21   1     297903.38     289010.72     15185.06 o                         
  13  21   1     240830.66     228558.77     11750.84 o                         
  15  21   1     125238.30     114584.15      8694.20 o                         
  17  21   1      20122.50      17203.60      2918.92 o                         
  19  21   1       3256.59       3159.26      4432.50 o                         
  21  21   1     193237.30     182899.12     17713.83 o                         
  23  21   1      80585.41      65762.16     11373.29 o                         
  25  21   1         97.94       7393.74      7834.31 o                         
  27  21   1      28756.13      41651.61     14702.64 o                         
  29  21   1      86179.13     100243.02     25476.73 o                         
  31  21   1      16217.30       4314.53      5926.42 o                         
  33  21   1       1498.17       6267.76      8003.63 o                         
   1  23   1     586834.12     564653.19     11123.02 o                         
   3  23   1      27175.86      31427.35      2572.90 o                         
   5  23   1      67572.07      68836.57      4803.51 o                         
   7  23   1      44899.65      38519.45      4053.65 o                         
   9  23   1     329260.69     341265.88     12715.21 o                         
  11  23   1     179892.62     182124.41      9918.28 o                         
  13  23   1     852814.06     925578.06     27019.46 o                         
  15  23   1      15486.36      15515.44      3452.15 o                         
  17  23   1     299585.69     332497.69     16489.24 o                         
  19  23   1        879.39        457.12      2171.15 o                         
  21  23   1     176660.16     188252.81     24649.72 o                         
  23  23   1     246863.97     266396.12     34710.37 o                         
  25  23   1       2664.63       2373.59      9296.64 o                         
  27  23   1     146285.94     121899.11     36458.16 o                         
  29  23   1     121110.25     156161.45     29498.39 o                         
  31  23   1      27688.36      35690.54     12620.05 o                         
  33  23   1     100766.89     119907.84     65387.42 o                         
   1  25   1     265991.47     273237.84      6362.72 o                         
   3  25   1      94167.94      92508.59      4178.23 o                         
   5  25   1     317452.94     347652.03     10802.60 o                         
   7  25   1      65106.22      61625.44      5068.14 o                         
   9  25   1     228364.00     238295.31     10872.46 o                         
  11  25   1      18251.86      22316.83      3395.51 o                         
  13  25   1       5847.21       9775.16      3089.67 o                         
  15  25   1       8771.64       7589.47      3316.12 o                         
  17  25   1     300601.00     332401.06     16568.94 o                         
  19  25   1     102891.62      95158.22     10675.75 o                         
  21  25   1     224489.91     243602.80     25681.55 o                         
  23  25   1     204220.94     218514.98     31325.82 o                         
  25  25   1      46159.80      36575.96     18528.29 o                         
  27  25   1      25168.44      23097.27      8678.79 o                         
  29  25   1      47776.34      57803.09     15506.29 o                         
  31  25   1      11057.64      13489.89      8541.73 o                         
  33  25   1      47984.88      54684.52     19015.16 o                         
   1  27   1     260075.70     255301.36      6222.69 o                         
   3  27   1     231351.91     207882.45      5885.65 o                         
   5  27   1     292645.12     298070.56     10075.17 o                         
   7  27   1      67713.68      64215.18      4820.46 o                         
   9  27   1      40184.47      43051.91      5116.19 o                         
  11  27   1     496112.94     493715.91     18247.67 o                         
  13  27   1      36952.16      33306.03      5239.25 o                         
  15  27   1     256415.09     241576.98     14253.32 o                         
  17  27   1     242372.02     247318.00     16815.45 o                         
  19  27   1     117049.62     133555.66     11969.43 o                         
  21  27   1     168552.56     153580.00     17466.98 o                         
  23  27   1      30060.88      28978.33     11239.35 o                         
  25  27   1      98246.44      89445.61     20652.40 o                         
  27  27   1     120172.55     133501.53     30074.31 o                         
  29  27   1      16800.43      10555.99      7873.62 o                         
  31  27   1      18038.05      16026.73      9113.35 o                         
  33  27   1     117262.95     124668.07     46991.68 o                         
   1  29   1      33101.12      36723.54      2488.83 o                         
   3  29   1     689872.69     686990.12     10917.09 o                         
   5  29   1    1243505.00    1314260.00     17913.51 o                         
   7  29   1     273342.59     305193.50     10988.25 o                         
   9  29   1     185904.62     191939.72     10670.59 o                         
  11  29   1     164539.08     148283.84     12182.95 o                         
  13  29   1     654692.75     676041.00     20873.06 o                         
  15  29   1      63532.38      66481.53      9118.44 o                         
  17  29   1     115623.12     108214.37     11106.87 o                         
  19  29   1     291559.12     293949.72     19544.84 o                         
  21  29   1      12816.12       8901.57      5997.16 o                         
  23  29   1     106017.28     127212.43     23539.43 o                         
  25  29   1     175959.03     175294.11     29001.19 o                         
  27  29   1      12028.98       5838.31      3739.52 o                         
  29  29   1      56478.43      47765.48     19682.15 o                         
  31  29   1      80898.97      48754.57     15552.16 o                         
  33  29   1       1205.87       7774.41      8917.66 o                         
   1  31   1      43251.78      43051.41      2801.89 o                         
   3  31   1     222147.94     223005.91      6362.39 o                         
   5  31   1     843726.00     858839.62     16430.71 o                         
   7  31   1    2267419.50    2313230.25     44784.99 o                         
   9  31   1      75927.81      77213.19      6788.47 o                         
  11  31   1     814873.12     821432.75     31879.89 o                         
  13  31   1     109898.52     102749.60      7856.52 o                         
  15  31   1     170489.12     168533.08     15724.91 o                         
  17  31   1      26699.14      24443.05      5836.60 o                         
  19  31   1     178971.56     169834.89     14438.22 o                         
  21  31   1      10095.36       8246.11      3931.21 o                         
  23  31   1     530809.19     610063.75     42398.91 o                         
  25  31   1      48649.07      27096.63     12443.33 o                         
  27  31   1        871.46       9366.87     10206.33 o                         
  29  31   1      29996.84      29168.35     12641.07 o                         
  31  31   1       6889.37          0.00     15361.43 o                         
  33  31   1       6953.88       7741.43     10452.66 o                         
   1  33   1       9190.37       9288.22      1164.60 o                         
   3  33   1     308744.12     300373.00      7483.88 o                         
   5  33   1     688228.88     651112.06     12682.22 o                         
   7  33   1     454267.12     403232.31     11250.87 o                         
   9  33   1     420278.56     393847.47     15382.12 o                         
  11  33   1      53085.28      43053.54      4576.47 o                         
  13  33   1     103408.53      93945.68      7410.10 o                         
  15  33   1     237397.97     233230.23     18340.93 o                         
  17  33   1      13004.43       6659.98      2415.77 o                         
  19  33   1      62526.33      65992.22     10062.81 o                         
  21  33   1     100413.33     117357.64     15428.42 o                         
  23  33   1     141173.45     140089.20     22910.22 o                         
  25  33   1      10127.64       4173.22      7662.56 o                         
  27  33   1       4205.75       7670.25      9054.27 o                         
  29  33   1      33316.21      27959.76     12042.58 o                         
  31  33   1      97449.52      78474.16     20449.51 o                         
  33  33   1      25903.23      13475.16     11611.75 o                         
   1  35   1      33101.81      31949.03      2546.56 o                         
   3  35   1      64130.57      64785.99      3675.17 o                         
   5  35   1     384646.12     419557.50     10784.68 o                         
   7  35   1      36865.52      33270.04      3195.76 o                         
   9  35   1     405522.88     437001.62     14263.81 o                         
  11  35   1        614.93       3009.68      2121.26 o                         
  13  35   1      28344.60      27450.94      4036.94 o                         
  15  35   1      96253.48     100628.73     10388.97 o                         
  17  35   1      94658.61      94278.07     11216.96 o                         
  19  35   1      34836.52      35306.78      9694.13 o                         
  21  35   1     362672.81     410413.47     28995.77 o                         
  23  35   1      23781.64      16502.82      7601.17 o                         
  25  35   1      15918.92      17106.20      8751.64 o                         
  27  35   1      28943.20      25032.99     12567.06 o                         
  29  35   1      46602.40      53050.56     24260.12 o                         
  31  35   1      25513.42      21888.43     11429.50 o                         
   1  37   1       5406.87       7433.21      1368.41 o                         
   3  37   1      24770.44      29923.86      2533.32 o                         
   5  37   1     110459.42     109707.99      5629.33 o                         
   7  37   1      16966.25      17906.22      2304.75 o                         
   9  37   1       7946.64       8298.91      1695.33 o                         
  11  37   1      30233.53      26774.61      4755.09 o                         
  13  37   1     252503.58     251113.70     17752.01 o                         
  15  37   1      17930.49      19019.36      4469.71 o                         
  17  37   1      86167.83      78806.80      9707.13 o                         
  19  37   1     200321.66     199565.98     18374.30 o                         
  21  37   1     107280.14      97019.20     13897.93 o                         
  23  37   1       9721.26      21899.82      7948.90 o                         
  25  37   1      66238.33      70627.92     15215.48 o                         
  27  37   1      43838.11      46736.30     18194.34 o                         
  29  37   1      10344.59       8536.02      5712.63 o                         
  31  37   1     137546.05     147641.75     47400.97 o                         
   1  39   1     166067.81     174324.25      8089.85 o                         
   3  39   1     175516.41     166047.25      6133.61 o                         
   5  39   1      96372.98      78206.41      4171.58 o                         
   7  39   1      38685.62      43172.39      3702.06 o                         
   9  39   1       7409.71       6448.37      1838.89 o                         
  11  39   1     112650.56     104920.92      8054.93 o                         
  13  39   1     174707.38     165917.61     12894.11 o                         
  15  39   1     102961.34      88698.05      9895.44 o                         
  17  39   1      20682.90      25364.57      6300.31 o                         
  19  39   1      99016.97     113162.34     14358.71 o                         
  21  39   1       1120.84       2909.81      2938.07 o                         
  23  39   1     156155.75     151750.81     17937.87 o                         
  25  39   1     121654.03     108313.18     19017.09 o                         
  27  39   1       7732.61      11402.50      9562.78 o                         
  29  39   1      11046.91      16876.46     11463.68 o                         
  31  39   1       2487.59       1984.54      2779.30 o                         
   1  41   1      75948.15      89833.52      5936.38 o                         
   3  41   1     586679.00     616277.12     12762.68 o                         
   5  41   1     717566.88     727683.44     15326.20 o                         
   7  41   1     360627.53     370843.12     11213.75 o                         
   9  41   1     172235.19     169208.28      8321.26 o                         
  11  41   1      93476.42      69559.84      6696.34 o                         
  13  41   1     195588.44     206673.73     14526.06 o                         
  15  41   1      76775.79      87590.87     10024.88 o                         
  17  41   1     746144.50     796477.69     43952.36 o                         
  19  41   1      21333.39      30891.86      7374.15 o                         
  21  41   1     177929.47     185359.05     19126.34 o                         
  23  41   1      39271.87      29941.61      8397.25 o                         
  25  41   1      63304.98      53152.54     13342.07 o                         
  27  41   1      98191.91      83885.03     16715.74 o                         
  29  41   1      47466.05      35418.93     25994.54 o                         
  31  41   1      13059.27       6056.07     11958.45 o                         
   1  43   1     353727.09     407677.41     12779.81 o                         
   3  43   1    1188972.75    1214335.00     18589.04 o                         
   5  43   1     350683.69     335066.25      8939.85 o                         
   7  43   1      65654.19      62361.63      4653.48 o                         
   9  43   1      39245.58      35631.74      3624.99 o                         
  11  43   1      43585.87      52381.09      5909.87 o                         
  13  43   1     302682.88     309687.81     20109.92 o                         
  15  43   1    1050538.75    1134640.12     40246.88 o                         
  17  43   1      25526.34      38430.40      7879.88 o                         
  19  43   1      64525.85      79667.05     11882.78 o                         
  21  43   1      31529.82      29945.11      7777.78 o                         
  23  43   1       7566.47      18762.36      7000.04 o                         
  25  43   1      27513.89      10947.61      8628.96 o                         
  27  43   1     115968.56      88118.27     16919.99 o                         
  29  43   1     143312.27     106036.88     43726.71 o                         
  31  43   1       9798.18       3289.44      8066.56 o                         
   1  45   1     401469.69     401286.16     12919.95 o                         
   3  45   1      92147.42      85254.92      5697.27 o                         
   5  45   1     138948.83     129625.42      6795.20 o                         
   7  45   1     190398.39     176042.48      7932.28 o                         
   9  45   1       2958.84       1037.09      1732.67 o                         
  11  45   1     576693.75     569650.88     21314.07 o                         
  13  45   1     239365.00     227538.11     18476.53 o                         
  15  45   1      49543.36      49922.32      8840.83 o                         
  17  45   1      84329.16      85049.21     11619.88 o                         
  19  45   1      67644.36      61489.39     10434.28 o                         
  21  45   1       6713.37       5820.18      3280.46 o                         
  23  45   1     230276.84     227067.38     31033.74 o                         
  25  45   1      20665.24      25469.47      8681.46 o                         
  27  45   1      16366.90       6152.06      9899.22 o                         
  29  45   1      37988.45      56003.74     18556.15 o                         
  31  45   1      78910.95      79212.16     27608.83 o                         
   1  47   1      52633.33      61584.27      5261.21 o                         
   3  47   1      50428.04      55254.06      4689.50 o                         
   5  47   1     149554.11     154468.70      9454.11 o                         
   7  47   1     103054.33     107374.33      7395.62 o                         
   9  47   1     391147.38     410867.97     14747.84 o                         
  11  47   1      58978.06      60134.48      5986.95 o                         
  13  47   1     330055.44     360605.66     23369.07 o                         
  15  47   1       1493.66          0.00      2777.45 o                         
  17  47   1       5491.52       5805.11      4313.81 o                         
  19  47   1      25390.68      31415.48      7427.52 o                         
  21  47   1      16451.72      11112.11      4562.10 o                         
  23  47   1       7530.75      13182.61      6364.86 o                         
  25  47   1     174766.34     170073.53     19182.79 o                         
  27  47   1      60310.30      33063.57     12481.75 o                         
  29  47   1      95071.91      75606.20     18035.08 o                         
   1  49   1     254994.16     262679.47     10888.36 o                         
   3  49   1     147181.30     153341.48      8736.55 o                         
   5  49   1      36137.62      39995.23      4798.11 o                         
   7  49   1     148917.31     140800.94      9143.48 o                         
   9  49   1      33213.58      31064.73      4735.70 o                         
  11  49   1     214333.59     217266.67     11441.28 o                         
  13  49   1     503472.25     517161.78     24548.70 o                         
  15  49   1      13724.46      15231.49      5489.45 o                         
  17  49   1      88047.17      85087.91     11668.52 o                         
  19  49   1      19935.03      30063.79      7389.16 o                         
  21  49   1      27892.62      26283.16      6902.55 o                         
  23  49   1      32537.08      33339.17      8572.69 o                         
  25  49   1      71851.75      61257.14     13466.54 o                         
  27  49   1      49515.98      38761.67     14242.17 o                         
  29  49   1      70441.57      44186.42     13731.09 o                         
   1  51   1     342986.94     333341.22     12362.81 o                         
   3  51   1     141175.97     126445.84      9293.29 o                         
   5  51   1      57819.10      55291.65      5866.84 o                         
   7  51   1       3575.00       2665.46      1628.35 o                         
   9  51   1     173972.38     172425.58     11245.45 o                         
  11  51   1     210811.95     194534.77     12211.92 o                         
  13  51   1     107015.55      97707.11     10862.29 o                         
  15  51   1      28588.06      27888.96      7038.93 o                         
  17  51   1      36133.97      38709.64      9261.23 o                         
  19  51   1      57719.52      47014.87     10835.71 o                         
  21  51   1      23990.38      21223.17      7199.70 o                         
  23  51   1      56548.80      44192.08     11187.15 o                         
  25  51   1      16458.03      32914.87      9766.67 o                         
  27  51   1      26534.07      16032.97      8817.26 o                         
  29  51   1      21593.22      17255.30      8046.80 o                         
   1  53   1     271136.94     291333.81     11774.31 o                         
   3  53   1     387039.06     421030.47     19178.96 o                         
   5  53   1     285016.62     327431.19     15567.72 o                         
   7  53   1     121562.04     125696.28     11300.61 o                         
   9  53   1     238383.61     254178.80     16712.99 o                         
  11  53   1       6392.57       9589.44      2956.47 o                         
  13  53   1     175647.59     168333.30     14374.95 o                         
  15  53   1     632462.75     622659.75     40066.59 o                         
  17  53   1      84379.51      75730.93     13366.31 o                         
  19  53   1      28765.37      34447.77      9634.07 o                         
  21  53   1       4157.33      21878.02      7889.82 o                         
  23  53   1      19516.51       9464.61      4295.41 o                         
  25  53   1     282811.62     242556.78     26658.98 o                         
  27  53   1      36719.81      27940.05     10903.41 o                         
  29  53   1      20342.38       9869.02     14896.44 o                         
   1  55   1      60174.05      61233.57      5978.28 o                         
   3  55   1     273237.19     300581.00     16486.62 o                         
   5  55   1     271814.12     270918.59     16605.81 o                         
   7  55   1     277037.03     279466.28     19561.87 o                         
   9  55   1      17545.12      18826.95      4382.68 o                         
  11  55   1      99456.22     103634.51     12323.66 o                         
  13  55   1      95449.30     103324.91     12993.90 o                         
  15  55   1      21924.68      32076.57      9274.62 o                         
  17  55   1      26272.88      15047.60      5440.49 o                         
  19  55   1     128504.59     145864.84     18992.56 o                         
  21  55   1     150115.72     152110.91     19723.67 o                         
  23  55   1      20707.90      20371.21      7959.31 o                         
  25  55   1      74913.23      45572.87     11372.44 o                         
  27  55   1       5287.10       7862.10      7330.44 o                         
   1  57   1       4344.60       5922.54      1644.68 o                         
   3  57   1     262896.94     268242.06     15706.79 o                         
   5  57   1      18853.88      28965.80      5476.47 o                         
   7  57   1      49256.88      49418.62      7281.24 o                         
   9  57   1      88825.33      88083.30     10141.90 o                         
  11  57   1      49632.10      50386.30      8829.80 o                         
  13  57   1      85963.47      80940.98     11768.61 o                         
  15  57   1     171147.72     163739.70     17220.95 o                         
  17  57   1       2718.41       9780.32      6104.76 o                         
  19  57   1     324621.00     274563.66     26208.98 o                         
  21  57   1      22847.16      24658.51     10967.62 o                         
  23  57   1      67745.97      51940.39     11968.57 o                         
  25  57   1      48085.21      46882.53     12104.02 o                         
  27  57   1      55971.57      39480.62     10859.69 o                         
   1  59   1     202841.25     197534.83     12152.33 o                         
   3  59   1     178952.84     191488.23     13616.36 o                         
   5  59   1      61250.35      69283.02      8634.27 o                         
   7  59   1      49147.51      64747.90      9203.59 o                         
   9  59   1      96842.59     107864.71     13131.93 o                         
  11  59   1     300608.41     306791.75     22301.93 o                         
  13  59   1      48393.13      45244.61      8864.79 o                         
  15  59   1       1283.08       1480.05      3592.12 o                         
  17  59   1     171059.06     174176.97     22205.48 o                         
  19  59   1       3560.62      15273.12      6284.11 o                         
  21  59   1     141355.42     127592.75     18288.01 o                         
  23  59   1      73585.17      62618.89     13211.19 o                         
  25  59   1      29927.04      39320.33     10991.42 o                         
  27  59   1      44612.01      31976.66      9648.16 o                         
   1  61   1     166362.64     165515.06     12715.29 o                         
   3  61   1      68490.52      81731.08     10266.71 o                         
   5  61   1     362798.81     393213.34     23623.05 o                         
   7  61   1     198529.53     225284.62     18227.92 o                         
   9  61   1     873862.62     910599.88     37409.50 o                         
  11  61   1      30913.52      29021.27      6144.69 o                         
  13  61   1      10580.68       6759.34      5452.28 o                         
  15  61   1      14246.85      10794.92      5853.64 o                         
  17  61   1       4897.75       3997.11      2542.68 o                         
  19  61   1      14086.65      14767.24      6125.81 o                         
  21  61   1     369166.53     315236.41     37900.68 o                         
  23  61   1      46196.33      32011.65     10132.80 o                         
  25  61   1      54565.75      38650.60     10271.75 o                         
  27  61   1      29877.74      16146.04      8593.94 o                         
   1  63   1       1892.68       2107.45      2012.63 o                         
   3  63   1     151796.66     149515.14     16841.43 o                         
   5  63   1     284034.06     263797.00     19802.23 o                         
   7  63   1     396665.56     391274.31     24154.44 o                         
   9  63   1      95909.31      87790.20     11561.11 o                         
  11  63   1       5032.70       1986.97      1043.41 o                         
  13  63   1      45795.37      40454.87      8306.05 o                         
  15  63   1      73217.98      61301.75     10754.22 o                         
  17  63   1      31638.48      31417.90      7770.04 o                         
  19  63   1      68038.87      65804.34     10951.97 o                         
  21  63   1       8079.30       3584.47      4928.73 o                         
  23  63   1      32386.20      29237.72      9395.11 o                         
  25  63   1       1015.71          0.00      2778.77 o                         
   1  65   1       2427.48       4303.88      1583.62 o                         
   3  65   1      25734.51      31173.43      7778.75 o                         
   5  65   1     185230.97     185423.86     19571.78 o                         
   7  65   1     328639.50     340265.59     22956.02 o                         
   9  65   1      21269.48      14552.50      5227.33 o                         
  11  65   1     113220.91     110356.49     12371.40 o                         
  13  65   1      13534.81      13987.89      5289.23 o                         
  15  65   1       8086.57       4887.24      3161.99 o                         
  17  65   1     132283.64     144338.48     17327.00 o                         
  19  65   1     168108.31     181585.95     21188.96 o                         
  21  65   1      17392.43       6499.26      3124.43 o                         
  23  65   1     114613.86      99515.24     16802.38 o                         
  25  65   1      31308.87      20846.05      8154.49 o                         
   1  67   1       3394.31       4327.35      4811.00 o                         
   3  67   1       3331.56      11232.63      3853.02 o                         
   5  67   1      43739.59      47819.77     10153.70 o                         
   7  67   1      37697.33      46063.10      9946.08 o                         
   9  67   1      34675.03      33443.20      6974.25 o                         
  11  67   1       6832.00      16040.12      5213.13 o                         
  13  67   1      10366.27      10673.96      3662.31 o                         
  15  67   1      14518.94      24747.01      7121.45 o                         
  17  67   1      75168.67      61082.89     14181.25 o                         
  19  67   1     150163.03     112612.46     20393.65 o                         
  21  67   1        735.04        502.25      4961.56 o                         
  23  67   1      14527.14       6756.41      7917.49 o                         
  25  67   1       1715.82          0.00      2761.88 o                         
   1  69   1      16391.82      26133.59      9054.22 o                         
   3  69   1     151346.28     149469.56     17604.17 o                         
   5  69   1      57220.96      63684.27     11748.80 o                         
   7  69   1        873.34          0.00      3934.09 o                         
   9  69   1       4145.81       8915.42      3478.04 o                         
  11  69   1     122848.84     136576.92     15483.05 o                         
  13  69   1      14506.38       7936.83      5736.15 o                         
  15  69   1      72896.92      62254.48     13162.50 o                         
  17  69   1      30129.93       6139.51      7044.83 o                         
  19  69   1      24757.95      20691.65      8675.82 o                         
  21  69   1      48584.91      18279.55     12391.38 o                         
  23  69   1      30601.40      24597.12      8249.58 o                         
   1  71   1     159795.55     221639.05     27596.51 o                         
   3  71   1     317442.09     326380.06     26431.14 o                         
   5  71   1      93697.59     103607.74     15193.74 o                         
   7  71   1      78173.59      79559.99     13663.69 o                         
   9  71   1      76353.51      60785.40      9896.19 o                         
  11  71   1     243590.28     237554.58     20677.35 o                         
  13  71   1      55665.67      58816.13     11112.94 o                         
  15  71   1      15163.03      18466.31      6962.43 o                         
  17  71   1      20764.00      25446.72     16510.88 o                         
  19  71   1     396152.12     351411.78     40918.32 o                         
  21  71   1       1600.67        560.34      3141.21 o                         
  23  71   1      12159.45       5320.13      4875.73 o                         
   1  73   1     635900.38     687042.69     48562.13 o                         
   3  73   1       4767.24      10909.75      5778.75 o                         
   5  73   1      67961.47      77411.91     13448.90 o                         
   7  73   1      32343.93      32369.52      9014.29 o                         
   9  73   1     154884.88     159426.42     19726.48 o                         
  11  73   1      36939.68      31472.18      9130.48 o                         
  13  73   1     228963.39     236982.67     25502.58 o                         
  15  73   1      41600.38      56750.59     13636.64 o                         
  17  73   1     384025.88     361286.31     34342.86 o                         
  19  73   1      39821.36      33373.14     10945.35 o                         
  21  73   1       7929.53       3224.13     12574.78 o                         
   1  75   1     160196.66     173586.67     24646.50 o                         
   3  75   1     100087.05      91246.51     18046.39 o                         
   5  75   1      31684.19      28967.26      8371.65 o                         
   7  75   1      71574.63      60698.07     12241.50 o                         
   9  75   1     110373.36     103887.42     16158.18 o                         
  11  75   1      61824.97      72579.30     13875.92 o                         
  13  75   1      23074.21      20279.28      7419.70 o                         
  15  75   1     242542.77     228823.34     22757.34 o                         
  17  75   1      27163.85      23075.56     10452.27 o                         
  19  75   1       3352.30       3361.05      3385.55 o                         
  21  75   1      49356.13      28253.93     11023.48 o                         
   1  77   1      12458.28      19033.14      8358.29 o                         
   3  77   1      27257.35      21159.64      9182.43 o                         
   5  77   1      11869.37      15530.56      7621.76 o                         
   7  77   1      65764.31      71753.91     13351.24 o                         
   9  77   1      17961.63      15319.66      6890.93 o                         
  11  77   1      51537.62      68630.44     14948.60 o                         
  13  77   1       8081.85       5000.42      6102.62 o                         
  15  77   1      79246.50      73307.35     13299.14 o                         
  17  77   1      40129.43      39287.25     11623.79 o                         
  19  77   1        439.94       4775.78      1138.11 o                         
   1  79   1      34121.52      46761.31     13184.72 o                         
   3  79   1      45984.01      47528.37     13095.69 o                         
   5  79   1      57970.45      70968.44     16668.45 o                         
   7  79   1        932.81       8324.64      4285.02 o                         
   9  79   1      20253.18      21667.49      7109.13 o                         
  11  79   1     226656.06     226395.28     25182.63 o                         
  13  79   1      19880.88      18662.64      6880.25 o                         
  15  79   1      97669.19      94661.79     17147.04 o                         
  17  79   1      55278.23      48600.58     11370.51 o                         
  19  79   1       5925.89      13707.10      7122.21 o                         
   1  81   1      46162.31      48740.71     13452.92 o                         
   3  81   1      74489.61      98682.63     19538.49 o                         
   5  81   1      98113.74      99102.23     19528.00 o                         
   7  81   1      80770.30      73005.05     16981.99 o                         
   9  81   1      43733.80      35891.53      9183.29 o                         
  11  81   1      25236.99      27757.63      8819.47 o                         
  13  81   1       8780.17      16365.30      6974.75 o                         
  15  81   1      10420.02       9653.12      5580.51 o                         
  17  81   1      13496.83       6298.92      4514.83 o                         
   1  83   1     184065.83     200652.58     28091.77 o                         
   3  83   1     204906.03     244535.44     31348.93 o                         
   5  83   1      46708.35      49499.29     13760.92 o                         
   7  83   1       8343.06      22525.46      9551.45 o                         
   9  83   1      44176.84      47328.51     11483.27 o                         
  11  83   1     370749.59     343117.91     31598.13 o                         
  13  83   1      60584.90      63351.23     13741.01 o                         
  15  83   1       5774.07       3087.22      7627.85 o                         
  17  83   1      32413.55      24566.63      9018.92 o                         
   1  85   1     130600.83     147678.16     24440.09 o                         
   3  85   1     105808.33     122701.09     22662.20 o                         
   5  85   1      33778.89      30429.72     11466.81 o                         
   7  85   1      62249.30      79275.27     18351.40 o                         
   9  85   1     162449.38     146854.89     24863.37 o                         
  11  85   1      12526.91       7804.11      9005.67 o                         
  13  85   1       9444.31      10516.51      4613.53 o                         
  15  85   1       8828.95       9184.30      9601.17 o                         
   1  87   1      48096.75      49052.53     14239.33 o                         
   3  87   1       4621.37      12298.79     10200.76 o                         
   5  87   1      34516.37      31056.22     11911.17 o                         
   7  87   1      71924.88      71862.73     17364.41 o                         
   9  87   1      31801.96      29242.82     10064.31 o                         
  11  87   1       9558.43      12945.38      6898.65 o                         
  13  87   1       7698.32       7391.30      4703.54 o                         
   1  89   1      38753.29      39292.48     12668.70 o                         
   3  89   1      37787.18      40418.17     13825.77 o                         
   5  89   1      22681.49      43296.56     14068.71 o                         
   7  89   1      18917.82      22895.62      9694.34 o                         
   9  89   1      14955.25      21256.56      9473.77 o                         
  11  89   1      12963.46       4929.28      4721.72 o                         
   1  91   1        642.57          0.00      3291.73 o                         
   3  91   1      81732.77      83214.15     19278.04 o                         
   5  91   1     160013.25     147797.17     25522.75 o                         
   7  91   1     195508.53     229869.58     32043.23 o                         
   9  91   1      32289.17      49955.69     14650.14 o                         
   1  93   1      27395.75      29577.04     11872.25 o                         
   3  93   1      53908.70      53973.91     15471.64 o                         
   5  93   1      89716.81      84450.37     19861.13 o                         
   7  93   1      50509.31      51115.43     19280.16 o                         
   2   0   2     137688.36     103946.92      6288.42 o                         
   6   0   2     194821.53     183684.53     11184.14 o                         
  10   0   2     393748.16     409164.75     18297.72 o                         
  14   0   2     646157.00     711280.75     28701.80 o                         
  18   0   2     474396.06     555733.75     42130.95 o                         
  22   0   2     113578.42     148785.47     31072.52 o                         
  26   0   2      60792.48      94904.73     32246.40 o                         
  30   0   2     312540.81     404648.34     78570.94 o                         
   0   2   2     100816.48      85794.10      6242.70 o                         
   2   2   2     471212.62     444891.12     12864.45 o                         
   4   2   2     369961.12     350647.28     10949.95 o                         
   6   2   2     345732.12     382456.03     11621.63 o                         
   8   2   2     540685.38     485417.16     18534.60 o                         
  10   2   2      90165.94      95028.83      5931.31 o                         
  12   2   2      10786.77      11393.86      1982.99 o                         
  14   2   2     110685.88      95437.61      6852.72 o                         
  16   2   2     329804.72     372154.50     17143.96 o                         
  18   2   2     222324.56     252532.84     19531.49 o                         
  20   2   2     290394.59     340250.94     24220.17 o                         
  22   2   2      45128.19      84916.00     16958.14 o                         
  24   2   2      41067.77      51222.84     13820.45 o                         
  26   2   2       6608.04      18847.76     10827.60 o                         
  28   2   2      54375.97      65271.49     19369.72 o                         
  30   2   2      51378.98      81276.27     25308.97 o                         
  32   2   2      85634.10     121056.82     30478.15 o                         
   2   4   2     389619.16     353142.88     10100.26 o                         
   4   4   2     302457.56     272070.81      8985.27 o                         
   6   4   2     118846.38     112003.80      6010.15 o                         
   8   4   2      82471.57      99130.66      5677.27 o                         
  10   4   2     336493.19     347261.12     11084.39 o                         
  12   4   2     113448.70     126637.64      7783.50 o                         
  14   4   2     205809.66     212151.17     10315.70 o                         
  16   4   2      54562.31      48008.26      6234.21 o                         
  18   4   2     203089.53     238826.09     18989.51 o                         
  20   4   2      14229.74       9101.52      3947.74 o                         
  22   4   2      95846.55      98388.15     17089.16 o                         
  24   4   2       8379.92       9930.98     10128.95 o                         
  26   4   2      76666.58     101336.51     23554.40 o                         
  28   4   2      16087.04      40533.40     15037.10 o                         
  30   4   2      10779.46      12597.14      6861.00 o                         
  32   4   2       6718.72      21853.20     12583.84 o                         
   0   6   2      55320.08      51718.10      5330.89 o                         
   2   6   2      51809.86      49358.65      3734.40 o                         
   4   6   2      11921.67      13683.16      2169.59 o                         
   6   6   2     101383.89     106593.79      5873.80 o                         
   8   6   2      55260.35      53093.80      3869.43 o                         
  10   6   2      42197.78      44166.26      3516.05 o                         
  12   6   2      55387.48      56626.80      5156.23 o                         
  14   6   2      43443.91      49670.87      5226.24 o                         
  16   6   2     224484.86     252828.61     14212.23 o                         
  18   6   2     113519.95     126400.31     15110.60 o                         
  20   6   2      88636.20     106031.03     14865.94 o                         
  22   6   2      10419.04      12789.05      6761.31 o                         
  24   6   2      30777.80      47877.50     14215.25 o                         
  26   6   2       5275.00      42300.90     16023.08 o                         
  28   6   2     200703.83     291114.81     43532.05 o                         
  30   6   2      39614.87      49043.62     17803.50 o                         
  32   6   2       1125.09          0.00     10295.74 o                         
   2   8   2     147746.91     143398.39      7074.06 o                         
   4   8   2     472289.81     470430.81     12876.23 o                         
   6   8   2    1115803.38    1099705.12     21040.53 o                         
   8   8   2      38836.38      38283.57      2700.59 o                         
  10   8   2      38976.40      54741.29      4236.68 o                         
  12   8   2      83300.89      78921.31      5974.42 o                         
  14   8   2     351295.12     363292.59     14793.83 o                         
  16   8   2     165165.48     189088.03     10841.65 o                         
  18   8   2     134346.61     142165.41     15539.67 o                         
  20   8   2       8703.23      12782.99      4542.75 o                         
  22   8   2      33417.21      48716.57     12460.96 o                         
  24   8   2       2557.63       2445.39      6453.29 o                         
  26   8   2     170950.30     209546.88     32638.96 o                         
  28   8   2       1896.68      17859.14     12456.47 o                         
  30   8   2      24849.06       8237.83     11580.62 o                         
  32   8   2      23953.52      17667.90     13058.73 o                         
   0  10   2     566089.75     564159.44     20690.40 o                         
   2  10   2     669931.12     688432.88     15564.62 o                         
   4  10   2      94192.45      96203.76      6368.26 o                         
   6  10   2      40681.89      46846.52      3357.33 o                         
   8  10   2     350924.50     347932.50      8953.01 o                         
  10  10   2    1128802.75    1103419.38     18957.32 o                         
  12  10   2     380953.19     376942.81     13158.86 o                         
  14  10   2      51604.63      71379.15      6640.77 o                         
  16  10   2      32693.12      41006.22      5323.13 o                         
  18  10   2      36772.71      44788.30      8077.63 o                         
  20  10   2       7340.11      12646.24      7741.81 o                         
  22  10   2     105813.86     111601.02     17376.53 o                         
  24  10   2     152634.08     205624.66     26439.34 o                         
  26  10   2      25213.28      44999.22     13331.52 o                         
  28  10   2     154917.31     183791.28     36271.54 o                         
  30  10   2       4338.26       1409.04      6739.24 o                         
  32  10   2      18995.05       5415.96     16640.47 o                         
   2  12   2     206019.09     189996.27      8372.52 o                         
   4  12   2      35585.87      30589.25      3458.26 o                         
   6  12   2      64609.98      55214.91      3930.72 o                         
   8  12   2      94080.47      93413.29      5429.51 o                         
  10  12   2     331612.69     315318.28     10470.20 o                         
  12  12   2      86580.31     107725.77      6865.02 o                         
  14  12   2     143623.00     143683.95     11177.92 o                         
  16  12   2      90367.98     102982.88      8711.72 o                         
  18  12   2      32893.18      34712.11      6555.55 o                         
  20  12   2      28744.94      26135.43      6465.13 o                         
  22  12   2     605249.88     742901.75     61430.55 o                         
  24  12   2      43601.98      38906.50     11963.70 o                         
  26  12   2      81370.14      83217.96     22374.53 o                         
  28  12   2        776.53          0.00      4582.97 o                         
  30  12   2      33779.68      49867.74     25065.56 o                         
  32  12   2       1254.47      18667.43     10353.54 o                         
   0  14   2    1433425.50    1356209.75     40308.57 o                         
   2  14   2      62673.27      73182.56      4787.59 o                         
   4  14   2     256590.94     272587.47      9319.39 o                         
   6  14   2      60585.93      67032.05      4376.60 o                         
   8  14   2       7732.87       8601.21      1706.04 o                         
  10  14   2     102573.63      85881.53      6434.42 o                         
  12  14   2     284180.38     291120.12     11814.40 o                         
  14  14   2      97564.51     131251.73     10716.53 o                         
  16  14   2     214458.11     237354.14     15162.37 o                         
  18  14   2      46926.42      52634.24      7666.50 o                         
  20  14   2       3982.08       5122.00      3539.16 o                         
  22  14   2      16311.47      15466.35      4588.29 o                         
  24  14   2     174872.09     206367.72     26179.91 o                         
  26  14   2       3847.15      15505.67      9121.43 o                         
  28  14   2      10835.00       8850.85      7002.09 o                         
  30  14   2      51749.68      16297.25     13673.69 o                         
  32  14   2       3867.60       7849.17      8468.64 o                         
   2  16   2     717174.56     677475.94     13974.96 o                         
   4  16   2     183634.72     182111.14      7151.35 o                         
   6  16   2      84604.36      92765.44      5491.33 o                         
   8  16   2     166527.84     146291.41      7442.59 o                         
  10  16   2      79228.59      84332.03      6165.93 o                         
  12  16   2      25535.00      28027.80      3610.73 o                         
  14  16   2     249458.00     263718.03     14235.69 o                         
  16  16   2     200350.09     225087.92     13011.75 o                         
  18  16   2     178064.00     215843.14     15892.11 o                         
  20  16   2      34092.23      31650.62      7789.62 o                         
  22  16   2      68231.04      83233.68     15977.06 o                         
  24  16   2      20956.30      29558.12     12981.00 o                         
  26  16   2     127142.99     151734.84     26671.33 o                         
  28  16   2      12559.58       6071.41      8353.81 o                         
  30  16   2       9830.65      11204.44     12903.94 o                         
  32  16   2      14044.56      31827.81     15654.14 o                         
   0  18   2     177477.91     179397.52     11051.61 o                         
   2  18   2     206247.23     243207.16      8128.15 o                         
   4  18   2      15105.52      15450.62      2197.08 o                         
   6  18   2      95513.70     106625.42      6123.14 o                         
   8  18   2     188228.84     187828.08      8442.26 o                         
  10  18   2     145530.22     159078.50      9056.30 o                         
  12  18   2      22479.36      25571.06      3408.21 o                         
  14  18   2     162840.05     173406.11     11415.20 o                         
  16  18   2     100681.33     114878.44      9460.82 o                         
  18  18   2      22538.24      21403.47      5190.55 o                         
  20  18   2     231948.44     274666.94     20915.82 o                         
  22  18   2      69686.97      81607.77     18006.70 o                         
  24  18   2     299347.69     395364.50     37491.64 o                         
  26  18   2      28679.15      23334.59     10724.34 o                         
  28  18   2      18897.26      10072.99     12280.05 o                         
  30  18   2      11016.89       6906.13     14232.74 o                         
  32  18   2      32297.55      49163.41     33105.55 o                         
   2  20   2     550412.19     567887.06     13261.96 o                         
   4  20   2     281083.44     275304.19      9342.10 o                         
   6  20   2     736708.69     756638.31     16472.97 o                         
   8  20   2     469833.00     460406.81     16224.52 o                         
  10  20   2     438958.56     463463.47     14655.55 o                         
  12  20   2     307024.81     307285.88     12906.89 o                         
  14  20   2     211870.42     200802.67     12250.89 o                         
  16  20   2      22032.36      22358.32      4079.36 o                         
  18  20   2      53970.01      65580.09      8638.61 o                         
  20  20   2      24602.96      20843.33      5737.84 o                         
  22  20   2     127905.73     157813.05     25458.13 o                         
  24  20   2     138254.86     164502.70     24457.15 o                         
  26  20   2      99854.27      79614.79     17373.77 o                         
  28  20   2       7084.21       6165.84      9648.61 o                         
  30  20   2      33518.93      24773.84     12561.99 o                         
  32  20   2      26602.89      27599.53     11744.67 o                         
   0  22   2     196370.58     194221.58     12101.16 o                         
   2  22   2     764314.75     776833.12     15147.44 o                         
   4  22   2     204555.28     200239.41      8161.86 o                         
   6  22   2      27568.65      44570.66      3811.53 o                         
   8  22   2     445714.31     486984.75     16884.87 o                         
  10  22   2     386369.94     379856.59     16406.37 o                         
  12  22   2      26399.58      26008.09      4261.29 o                         
  14  22   2      81458.33      73644.43      7728.15 o                         
  16  22   2      69987.20      85056.54      8356.84 o                         
  18  22   2     252829.31     286708.56     21265.02 o                         
  20  22   2      34524.04      49153.45     10758.05 o                         
  22  22   2      85744.17      80712.20     17882.61 o                         
  24  22   2      52890.95      47349.73     14284.95 o                         
  26  22   2      20999.58      14638.40     11175.84 o                         
  28  22   2      34919.36      47965.41     16942.69 o                         
  30  22   2      65821.67      44662.67     27943.37 o                         
   2  24   2      68329.84      68975.50      4323.15 o                         
   4  24   2     140775.03     141679.09      7007.39 o                         
   6  24   2      76786.50      75571.98      5545.58 o                         
   8  24   2      98628.64     114130.74      6815.35 o                         
  10  24   2     129061.58     133229.47      8293.57 o                         
  12  24   2      13618.53      24368.76      4432.11 o                         
  14  24   2     105482.38     102829.75      9829.24 o                         
  16  24   2     142931.58     145016.39     11310.63 o                         
  18  24   2      43927.39      47599.36      7944.91 o                         
  20  24   2      52499.97      58685.78     11600.65 o                         
  22  24   2     160906.81     213889.77     24777.13 o                         
  24  24   2      23933.23      10610.73     10933.00 o                         
  26  24   2      24684.05      19440.01     12175.38 o                         
  28  24   2      48712.50      57657.18     17853.29 o                         
  30  24   2      65235.67      61151.05     20007.29 o                         
   0  26   2     518242.69     502247.25     20205.08 o                         
   2  26   2      53962.20      55511.99      4075.22 o                         
   4  26   2     110520.07     107074.36      6177.16 o                         
   6  26   2      11646.45      24616.19      3383.44 o                         
   8  26   2     254475.81     248550.52     10604.94 o                         
  10  26   2      60405.69      92102.05      8350.07 o                         
  12  26   2     260034.03     274749.16     16004.56 o                         
  14  26   2      14912.13       9645.63      2811.60 o                         
  16  26   2      47562.50      50546.16      8010.63 o                         
  18  26   2      98277.48     103403.84     11661.02 o                         
  20  26   2      61072.68      74731.34     13991.84 o                         
  22  26   2      43772.20      60010.57     13543.54 o                         
  24  26   2       2323.13       2779.81      5503.05 o                         
  26  26   2       5656.69       1247.36     11225.38 o                         
  28  26   2       2713.30          0.00     15015.91 o                         
  30  26   2      58953.39      36996.80     34010.30 o                         
   2  28   2     159599.19     159592.02      6645.59 o                         
   4  28   2     289329.19     299432.97     10387.71 o                         
   6  28   2     646802.38     628085.69     17279.75 o                         
   8  28   2      79030.02      92915.31      6689.51 o                         
  10  28   2     224529.12     235067.03     12492.83 o                         
  12  28   2      19938.60      19978.25      4853.65 o                         
  14  28   2      86908.73      96398.91     10918.34 o                         
  16  28   2      99958.67     115449.56     11601.38 o                         
  18  28   2     316401.31     384729.75     22624.17 o                         
  20  28   2      82009.38     101450.94     15910.16 o                         
  22  28   2     120291.64     144242.80     32423.91 o                         
  24  28   2     109734.58     129504.10     23566.13 o                         
  26  28   2      26842.23      11870.99      7173.80 o                         
  28  28   2       4691.27          0.00      6349.99 o                         
  30  28   2      65764.55      69154.16     19171.64 o                         
   0  30   2     163370.80     159927.56     12957.97 o                         
   2  30   2      47023.96      57175.18      4580.95 o                         
   4  30   2       9443.16      19975.65      2860.64 o                         
   6  30   2      46014.08      59309.40      5324.08 o                         
   8  30   2     332634.94     317424.72     14514.04 o                         
  10  30   2     113273.73     120169.95      8806.90 o                         
  12  30   2      24194.20      22851.15      4688.96 o                         
  14  30   2     152043.38     167649.31     14521.90 o                         
  16  30   2     603454.88     718449.94     29205.52 o                         
  18  30   2      73982.48      83612.19     10765.42 o                         
  20  30   2      52279.30      59668.07     10807.27 o                         
  22  30   2      70599.09      74496.72     13965.43 o                         
  24  30   2      12368.51      40655.96     12349.83 o                         
  26  30   2      49092.37      32671.87     12502.42 o                         
  28  30   2     243771.14     308705.97     56659.47 o                         
  30  30   2      22035.90      13531.31     14567.66 o                         
   2  32   2     429246.81     461274.34     13150.66 o                         
   4  32   2     720718.75     723465.75     16059.93 o                         
   6  32   2     241363.62     228090.06     11319.63 o                         
   8  32   2       6908.45       9675.14      2063.05 o                         
  10  32   2      44421.45      49293.46      6041.21 o                         
  12  32   2      44543.98      55238.12      7214.96 o                         
  14  32   2     155377.59     177338.56     14923.95 o                         
  16  32   2     252500.31     240870.92     17153.96 o                         
  18  32   2     235961.80     273891.53     19534.55 o                         
  20  32   2     113298.17     139413.53     17121.14 o                         
  22  32   2      56496.21      51462.30     13011.08 o                         
  24  32   2       6804.78       2510.91      6021.29 o                         
  26  32   2       5337.94      10004.56      6938.06 o                         
  28  32   2      37726.65      28596.71     18174.09 o                         
  30  32   2      41496.77      26244.85     27369.05 o                         
   0  34   2     670558.06     685115.62     22257.69 o                         
   2  34   2     252172.42     253109.58     10218.43 o                         
   4  34   2      50907.27      50323.30      4573.54 o                         
   6  34   2      51135.60      49700.87      5545.53 o                         
   8  34   2      17344.46      17858.32      3170.92 o                         
  10  34   2     206595.27     222088.89     13596.69 o                         
  12  34   2     428299.41     446451.06     21559.58 o                         
  14  34   2     209822.50     216095.47     15383.75 o                         
  16  34   2      43510.40      53155.21      8224.72 o                         
  18  34   2      96838.41     102280.86     12120.57 o                         
  20  34   2     152812.84     186772.31     18715.63 o                         
  22  34   2      35419.77      26070.00      8106.06 o                         
  24  34   2      13627.27      24585.84     10189.55 o                         
  26  34   2      10446.91          0.00      5009.15 o                         
  28  34   2      39992.64      24033.65     17253.20 o                         
  30  34   2      13356.76      20054.85      7514.94 o                         
   2  36   2      42013.51      36621.17      4055.47 o                         
   4  36   2      12937.12      19699.32      2978.47 o                         
   6  36   2      17289.63      17775.12      3247.60 o                         
   8  36   2      97732.81     115871.88      8327.61 o                         
  10  36   2      63315.86      75031.02      7469.40 o                         
  12  36   2       7384.35      10739.65      3384.08 o                         
  14  36   2     121578.52     122610.81     12254.18 o                         
  16  36   2      44157.55      44406.59      6714.89 o                         
  18  36   2      75740.52      92436.95     11700.91 o                         
  20  36   2      61239.26      67022.70     11631.66 o                         
  22  36   2      32924.67      31044.61      8121.84 o                         
  24  36   2      43080.55      48185.59     12847.94 o                         
  26  36   2     129146.56     144589.38     25821.13 o                         
  28  36   2        382.69          0.00      7124.18 o                         
  30  36   2      72404.79      84664.59     22058.63 o                         
   0  38   2      56237.23      58458.15      7035.98 o                         
   2  38   2     131708.95     146673.81      8807.60 o                         
   4  38   2     260773.53     270176.28     11996.42 o                         
   6  38   2      42180.75      49324.07      5554.36 o                         
   8  38   2     389445.00     412256.88     15844.72 o                         
  10  38   2     255369.41     262421.62     13357.46 o                         
  12  38   2     168092.84     171240.92     12236.15 o                         
  14  38   2      82110.32      79219.82      9710.57 o                         
  16  38   2      43796.78      43934.34      6926.89 o                         
  18  38   2      11451.22      19219.02      3871.12 o                         
  20  38   2      82737.00      76457.64     12239.55 o                         
  22  38   2      27171.39      28131.35      7368.47 o                         
  24  38   2      33547.80      56845.07     14849.12 o                         
  26  38   2      11699.78       5886.90      8328.45 o                         
  28  38   2      87197.48      92949.96     42309.58 o                         
   2  40   2      97652.56      94847.23      7501.20 o                         
   4  40   2     394820.81     430505.81     15259.39 o                         
   6  40   2     252168.00     262182.25     13058.01 o                         
   8  40   2     142577.14     159605.45      9885.98 o                         
  10  40   2     279835.19     287919.16     14068.45 o                         
  12  40   2     256151.91     269806.84     15494.10 o                         
  14  40   2     243622.73     245228.66     17108.44 o                         
  16  40   2      22250.77      18598.41      4969.46 o                         
  18  40   2       2411.76       4530.32      3418.02 o                         
  20  40   2      26280.66      27231.22      6117.05 o                         
  22  40   2      31987.50      34535.20      8536.10 o                         
  24  40   2      12465.31       9144.28      4177.22 o                         
  26  40   2     212557.03     234541.66     28612.38 o                         
  28  40   2       2105.43       1846.61      5805.87 o                         
   0  42   2     235983.28     246022.70     16540.49 o                         
   2  42   2      32039.96      43932.88      5175.95 o                         
   4  42   2      22247.11      36290.59      4783.81 o                         
   6  42   2      94269.25     103840.76      8161.52 o                         
   8  42   2     347365.34     319071.72     13983.03 o                         
  10  42   2      27620.53      38359.82      5175.81 o                         
  12  42   2      38418.38      46537.48      6746.10 o                         
  14  42   2       9317.03      10908.18      3787.81 o                         
  16  42   2     237572.81     232070.92     18047.48 o                         
  18  42   2     120163.91     122174.41     12225.46 o                         
  20  42   2      75347.59      76536.12     12502.77 o                         
  22  42   2      11050.75      16177.26      5437.39 o                         
  24  42   2     229381.30     232360.75     24950.35 o                         
  26  42   2      26344.15      11742.13     11934.85 o                         
  28  42   2      69845.04      64954.96     18764.67 o                         
   2  44   2     244157.83     237543.77     14051.55 o                         
   4  44   2     347612.31     383503.88     17979.74 o                         
   6  44   2     132303.34     122826.88     10232.94 o                         
   8  44   2      28281.50      27996.16      4406.35 o                         
  10  44   2      58550.78      63670.67      6647.57 o                         
  12  44   2     170204.52     197885.52     12369.66 o                         
  14  44   2     128819.47     127494.06     12261.26 o                         
  16  44   2       3389.28      11306.32      3189.23 o                         
  18  44   2      14943.92      14591.12      4580.29 o                         
  20  44   2      16535.19      34055.90      8587.17 o                         
  22  44   2      94994.22      93021.27     14355.82 o                         
  24  44   2      11608.71      11019.96      4921.62 o                         
  26  44   2      17501.97       7373.69      6808.30 o                         
  28  44   2      12348.55      21254.95     12008.55 o                         
   0  46   2     222929.66     214231.67     18346.79 o                         
   2  46   2     185535.81     193827.25     12785.99 o                         
   4  46   2     233083.34     235091.80     15783.58 o                         
   6  46   2      89217.19      81590.70      9147.42 o                         
   8  46   2     168057.81     156422.52     11920.69 o                         
  10  46   2     218276.45     230748.33     14909.88 o                         
  12  46   2      72334.25      81471.67      7862.46 o                         
  14  46   2      12091.15       8427.56      4077.02 o                         
  16  46   2     102489.69      99081.09     11940.78 o                         
  18  46   2      51917.55      59320.67     10432.00 o                         
  20  46   2     290735.56     348721.72     27760.30 o                         
  22  46   2      30367.10      32722.12      8889.51 o                         
  24  46   2      83225.37      72437.84     12936.19 o                         
  26  46   2       7137.18      13107.62      5718.56 o                         
  28  46   2      63730.30      46665.13     13553.22 o                         
   2  48   2      18329.41      14557.91      3608.79 o                         
   4  48   2     132218.36     136518.47     12217.17 o                         
   6  48   2      11096.69      13174.94      5678.26 o                         
   8  48   2       6657.31      17715.63      4346.94 o                         
  10  48   2      30298.86      28906.28      4709.03 o                         
  12  48   2     107646.65     119643.01     11295.59 o                         
  14  48   2      13118.99      10386.23      2717.32 o                         
  16  48   2       2435.26       4252.01      3394.66 o                         
  18  48   2      78283.87      83530.49     13706.55 o                         
  20  48   2      67682.35      76387.06     12106.49 o                         
  22  48   2     229900.41     251180.08     31292.41 o                         
  24  48   2      39057.12      34120.47      9242.78 o                         
  26  48   2      15079.05      19887.88      7499.51 o                         
   0  50   2     734432.50     751457.81     40437.82 o                         
   2  50   2      60237.77      63421.48      8226.91 o                         
   4  50   2     146380.81     150521.83     13092.57 o                         
   6  50   2     158140.66     160464.50     13673.08 o                         
   8  50   2     400532.19     403680.34     19754.57 o                         
  10  50   2      91699.62      87466.91      9373.47 o                         
  12  50   2     278809.78     270511.66     17039.27 o                         
  14  50   2      25688.83      20705.73      4448.76 o                         
  16  50   2      44081.49      47331.51      9973.24 o                         
  18  50   2      29767.07      22743.44      8880.05 o                         
  20  50   2     128375.65     108353.49     21394.71 o                         
  22  50   2      36032.84      29175.86     10661.61 o                         
  24  50   2      61104.85      46641.73     15063.98 o                         
  26  50   2      17543.70      12237.75      4064.70 o                         
   2  52   2     177254.75     175773.95     15131.06 o                         
   4  52   2     517360.09     533839.88     24861.60 o                         
   6  52   2       7977.38       5941.51      3454.63 o                         
   8  52   2     221135.44     221970.59     15374.16 o                         
  10  52   2      44305.14      43667.66      6703.79 o                         
  12  52   2     113851.72     117883.61     11330.38 o                         
  14  52   2      39693.26      45606.90      7205.45 o                         
  16  52   2     168579.56     141102.27     20237.92 o                         
  18  52   2      50357.52      10095.87     13772.24 o                         
  20  52   2       1724.67       7896.19      3755.80 o                         
  22  52   2      54992.53      51724.52     12229.37 o                         
  24  52   2      45106.71      40190.96     11626.81 o                         
  26  52   2      20928.69      17497.53      8213.30 o                         
   0  54   2     115400.11     128413.80     26333.88 o                         
   2  54   2      16985.65      15331.40      4914.37 o                         
   4  54   2      35641.33      42832.96      7088.97 o                         
   6  54   2      59044.76      77093.03      9860.81 o                         
   8  54   2     103441.69      95638.90     11388.61 o                         
  10  54   2      36944.84      49109.52      7146.27 o                         
  12  54   2       6012.45       8984.06      3250.77 o                         
  14  54   2     120801.20     115686.07     11851.79 o                         
  16  54   2     120778.11     126271.61     13904.25 o                         
  18  54   2       1029.05          0.00      3812.22 o                         
  20  54   2      73196.31      56282.98     12263.92 o                         
  22  54   2      19158.04       2557.33      5095.80 o                         
  24  54   2      82614.38      55766.96     15057.45 o                         
  26  54   2      44501.15      17842.46     16039.25 o                         
   2  56   2     110491.71     113803.55     14066.15 o                         
   4  56   2      12507.37      17798.45      4841.34 o                         
   6  56   2     171698.80     172377.91     15002.65 o                         
   8  56   2        471.82       2556.12      3658.29 o                         
  10  56   2     137601.61     149667.72     13233.25 o                         
  12  56   2      53891.56      60476.12      7748.87 o                         
  14  56   2      60129.72      62563.04      9162.55 o                         
  16  56   2      70304.38      74785.50     11900.74 o                         
  18  56   2      29282.87      22460.35      8169.25 o                         
  20  56   2        574.67      18031.01     12380.87 o                         
  22  56   2       7485.98        418.48      6970.90 o                         
  24  56   2      25967.53      11246.19     10096.59 o                         
   0  58   2     151424.98     151347.42     30240.54 o                         
   2  58   2      91450.75      85938.14     12065.94 o                         
   4  58   2     107228.18     115972.55     13023.69 o                         
   6  58   2      42684.59      45941.15      7693.74 o                         
   8  58   2     226130.11     225082.55     17688.45 o                         
  10  58   2      74043.69      70463.40     10253.62 o                         
  12  58   2      82360.76     100050.59     11876.47 o                         
  14  58   2      45875.70      53437.02      9922.73 o                         
  16  58   2      81460.11      80041.65     12582.06 o                         
  18  58   2       7258.52      15784.39      6834.08 o                         
  20  58   2      53498.62      55035.20     20225.93 o                         
  22  58   2      95676.42      90536.87     39066.73 o                         
  24  58   2      85732.11      64894.65     18524.49 o                         
   2  60   2      17701.44      14772.14      6392.07 o                         
   4  60   2     119323.61      99746.00     12296.25 o                         
   6  60   2      27228.66      28412.10      6537.80 o                         
   8  60   2       8452.52      10081.05      3732.78 o                         
  10  60   2      42075.01      45847.14      8091.10 o                         
  12  60   2     285399.16     324354.59     23345.80 o                         
  14  60   2     126933.80     103470.27     14236.52 o                         
  16  60   2      26878.85      36303.81      8627.67 o                         
  18  60   2      39186.67      31805.26      6671.84 o                         
  20  60   2      98649.58      90384.58     16714.54 o                         
  22  60   2       7663.76      14748.78     23548.56 o                         
  24  60   2      58442.81      50728.35     17976.17 o                         
   0  62   2     949878.25     984698.75     77771.73 o                         
   2  62   2      34666.62      49269.47     12167.12 o                         
   4  62   2      63032.47      68919.18     11418.14 o                         
   6  62   2      49254.52      41944.52      8305.19 o                         
   8  62   2     106092.69     108355.48     11943.92 o                         
  10  62   2      19538.64      23776.93      6285.18 o                         
  12  62   2     177713.69     155640.67     18223.44 o                         
  14  62   2      21498.39      27341.98      6639.92 o                         
  16  62   2     137094.62     155262.59     17629.99 o                         
  18  62   2      75069.38      52593.32     10694.04 o                         
  20  62   2      54289.44      33196.54     10119.34 o                         
  22  62   2       4984.16      10367.41      5692.63 o                         
   2  64   2     152796.11     167355.67     23247.08 o                         
   4  64   2     316692.41     320946.38     32710.28 o                         
   6  64   2      10760.23      14730.53      5544.74 o                         
   8  64   2      74671.92      72831.59     11384.02 o                         
  10  64   2      24541.49      23605.79      5615.13 o                         
  12  64   2       6822.11       6950.66      5127.13 o                         
  14  64   2      83740.09      97629.72     14871.60 o                         
  16  64   2     404093.69     419309.81     29559.78 o                         
  18  64   2      31156.47      31627.99      8269.86 o                         
  20  64   2       1325.56       1601.20     11476.00 o                         
  22  64   2      12844.93       6478.51      4321.46 o                         
   0  66   2      96823.78     106131.30     26189.18 o                         
   2  66   2       1470.12       1409.28      5281.24 o                         
   4  66   2      15716.89      18258.47      8117.21 o                         
   6  66   2      13269.64      28383.97      6990.73 o                         
   8  66   2      28331.59      31453.82      7770.99 o                         
  10  66   2      12238.76       8429.15      4782.29 o                         
  12  66   2        592.40       2850.19      3717.43 o                         
  14  66   2      23951.69      30603.64      9071.56 o                         
  16  66   2     176028.02     161216.52     18264.71 o                         
  18  66   2      34236.37      31336.24      8112.64 o                         
  20  66   2         57.41       1224.02      4272.56 o                         
   2  68   2       7889.59      18205.02      7738.67 o                         
   4  68   2      29626.46      33913.48     10705.03 o                         
   6  68   2     290912.94     292942.78     32273.61 o                         
   8  68   2      71752.09      63997.67     11050.16 o                         
  10  68   2      53892.21      43954.57      8904.14 o                         
  12  68   2     100218.45      86581.31     13685.49 o                         
  14  68   2        898.11       2580.69      3348.37 o                         
  16  68   2      20133.67      11860.36      6454.55 o                         
  18  68   2      65776.41      38703.03      8520.88 o                         
  20  68   2      12688.58      14002.82      9661.39 o                         
   0  70   2      62379.24      80810.27     24380.54 o                         
   2  70   2      38948.02      42391.00     12092.86 o                         
   4  70   2      55979.25      75584.61     16356.16 o                         
   6  70   2       6713.44      12352.26      7668.65 o                         
   8  70   2     259397.66     236188.97     21230.03 o                         
  10  70   2      66592.47      67821.05     11753.26 o                         
  12  70   2      78347.82      76522.86     13215.40 o                         
  14  70   2      82541.14      66393.31     12444.93 o                         
  16  70   2      37932.58      39976.62     10233.11 o                         
  18  70   2      13360.73       5413.72      3079.01 o                         
  20  70   2       2620.81       8904.62      4125.00 o                         
   2  72   2      37876.37      34748.66     11010.66 o                         
   4  72   2     133424.05     152453.88     23756.85 o                         
   6  72   2      67502.18      68954.65     15653.55 o                         
   8  72   2      35552.40      47535.09     14006.29 o                         
  10  72   2     109108.83     127068.49     16362.00 o                         
  12  72   2      39903.15      37529.45      9558.12 o                         
  14  72   2      38912.46      32201.75      8771.99 o                         
  16  72   2      77613.57      56581.05     12792.15 o                         
  18  72   2       7042.01       5636.63      5292.37 o                         
   0  74   2      12544.26      24597.57     14541.51 o                         
   2  74   2     110064.06     118551.09     20810.87 o                         
   4  74   2      96262.67     119441.98     21251.11 o                         
   6  74   2      74504.85      85673.11     18236.67 o                         
   8  74   2     172034.53     189897.38     26980.89 o                         
  10  74   2      67333.98      54954.85     10631.43 o                         
  12  74   2      39404.47      44885.57     10187.68 o                         
  14  74   2      12425.06      10958.90      5435.87 o                         
  16  74   2        527.36          0.00      4249.98 o                         
  18  74   2      29836.02      32006.00      9438.83 o                         
   2  76   2      41443.55      33176.14     11241.81 o                         
   4  76   2     109746.70     109094.04     20813.79 o                         
   6  76   2     190370.20     197778.06     28027.40 o                         
   8  76   2     188820.70     204919.14     28324.84 o                         
  10  76   2      42114.48      49681.84     12033.75 o                         
  12  76   2      47593.30      41246.21      9591.17 o                         
  14  76   2      25756.57      12240.57      8437.31 o                         
  16  76   2      21560.70      18117.19      6746.53 o                         
   0  78   2      21368.12      31687.46     16928.92 o                         
   2  78   2      24243.75      23501.56      9700.93 o                         
   4  78   2       1299.07          0.00      4529.86 o                         
   6  78   2      15319.43      18227.36      8934.71 o                         
   8  78   2      11463.66       3658.98     10309.28 o                         
  10  78   2      15518.03      10653.54      5068.75 o                         
  12  78   2       6337.74       4449.05      3623.45 o                         
  14  78   2      38857.01      35866.23      9543.33 o                         
   2  80   2     115482.28     121154.05     21990.75 o                         
   4  80   2     173769.48     172012.38     26626.47 o                         
   6  80   2      90628.81      90794.73     19704.44 o                         
   8  80   2       1088.84       2789.19      4296.21 o                         
  10  80   2      44929.35      52331.13     15460.49 o                         
  12  80   2      12568.60       4738.44      5379.98 o                         
  14  80   2      58876.02      54584.98     12088.83 o                         
   0  82   2     251128.00     224271.98     43045.75 o                         
   2  82   2      88819.08      97743.88     20179.91 o                         
   4  82   2       4554.14       9143.64      5003.49 o                         
   6  82   2       5447.13       8026.77      6132.99 o                         
   8  82   2      21621.92      15979.62      8029.14 o                         
  10  82   2      64785.38      61317.90     16646.57 o                         
  12  82   2      97540.28     104070.42     18026.69 o                         
   2  84   2      80093.94      74759.34     18115.35 o                         
   4  84   2      48032.84      43183.47     13357.54 o                         
   6  84   2      17243.27      32383.06     11685.08 o                         
   8  84   2       3149.84       2927.36      2507.18 o                         
  10  84   2      55892.90      55479.20     15854.46 o                         
   0  86   2      94265.27     109531.55     30602.28 o                         
   2  86   2      24949.14      35473.97     11989.85 o                         
   4  86   2       8312.43      17120.38      9151.23 o                         
   6  86   2      17280.32      13331.06      8377.80 o                         
   2  88   2      82612.28      84986.65     19004.07 o                         
   1   1   3      68756.31      81090.26      6807.21 o                         
   3   1   3     159619.66     173125.17     12279.48 o                         
   5   1   3       2504.76       3971.80      1380.36 o                         
   7   1   3     183585.12     180436.55     11572.30 o                         
   9   1   3     181985.19     184602.84     12054.07 o                         
  11   1   3      74160.98      74119.42      8458.72 o                         
  13   1   3     206132.14     201703.95     13747.44 o                         
  15   1   3       2344.82       2676.79      2771.66 o                         
  17   1   3      27187.77      28830.32      7817.99 o                         
  19   1   3      46547.89      46178.55     14702.64 o                         
  21   1   3      46602.20      42511.46     10325.06 o                         
  23   1   3      30272.87      38276.01     11799.76 o                         
  25   1   3      68334.94      93580.92     20472.26 o                         
  27   1   3      18829.26      12597.70      6155.04 o                         
   1   3   3      81626.20      80387.19      6834.59 o                         
   3   3   3      21767.56      35492.80      5587.15 o                         
   5   3   3      60935.73      71826.97      7082.50 o                         
   7   3   3       9141.96      14399.49      3048.08 o                         
   9   3   3      49270.37      41234.86      5899.35 o                         
  11   3   3     144454.94     144271.47     11604.63 o                         
  13   3   3      98454.20     108788.48     11273.71 o                         
  15   3   3      34194.97      39668.24      8353.62 o                         
  17   3   3      16025.82      10084.79      4991.38 o                         
  19   3   3      43056.52      41741.20      9070.18 o                         
  21   3   3      59099.42      67033.97     13313.77 o                         
  23   3   3     100972.52     177594.02     28115.73 o                         
  25   3   3     158908.25     214087.70     30583.93 o                         
  27   3   3      24253.73      32388.54     12726.48 o                         
   1   5   3      45973.32      54914.03      5631.99 o                         
   3   5   3      83970.12      91680.98      8303.44 o                         
   5   5   3     119100.16     119732.64      8978.14 o                         
   7   5   3     241240.69     237841.02     13465.05 o                         
   9   5   3      87146.80      86981.07      8268.87 o                         
  11   5   3      82433.78      80453.64      8714.11 o                         
  13   5   3     209342.84     223326.81     16371.93 o                         
  15   5   3     108234.40     125436.34     14604.62 o                         
  17   5   3      20950.34      27674.84      9061.06 o                         
  19   5   3      68448.58      63188.80     11187.04 o                         
  21   5   3        472.30      21658.43     11593.50 o                         
  23   5   3      35907.35      46577.63     19016.14 o                         
  25   5   3      22549.18      19074.70      5121.42 o                         
  27   5   3      22141.52      10938.89     11340.25 o                         
   1   7   3     229144.06     239198.08     12631.35 o                         
   3   7   3     388812.53     365520.62     18499.75 o                         
   5   7   3     432078.44     435232.00     16552.73 o                         
   7   7   3     133898.19     144756.31     10461.32 o                         
   9   7   3      47576.25      54392.76      6473.87 o                         
  11   7   3      10108.64      16244.91      4284.89 o                         
  13   7   3     168419.42     197148.62     15079.91 o                         
  15   7   3     195985.86     207627.30     18641.55 o                         
  17   7   3      31912.84      34814.62      8643.69 o                         
  19   7   3      23747.46      23867.99      9189.15 o                         
  21   7   3     177391.67     216021.78     30762.77 o                         
  23   7   3       5538.00       1161.85      3255.93 o                         
  25   7   3      10423.17      10220.83      9987.78 o                         
  27   7   3      52828.52      64434.74     21440.62 o                         
   1   9   3       7696.09       8179.57      2961.06 o                         
   3   9   3      13761.93      31343.58      4521.93 o                         
   5   9   3      14936.79      30342.09      4387.53 o                         
   7   9   3      51539.04      38647.52      5175.06 o                         
   9   9   3       4368.87       5955.83      3166.33 o                         
  11   9   3      47660.41      40726.82      6175.19 o                         
  13   9   3      90211.52      99169.91     10624.78 o                         
  15   9   3      94537.11      94440.19     11177.38 o                         
  17   9   3     103591.47     107217.89     15434.82 o                         
  19   9   3      63890.51      66834.33     13669.36 o                         
  21   9   3      12902.91      21767.86      7985.30 o                         
  23   9   3      20669.86      23535.79     15580.08 o                         
  25   9   3      34614.21      44155.07     13502.00 o                         
  27   9   3       6055.95       9999.39     10489.56 o                         
   1  11   3     474964.47     499942.88     16974.55 o                         
   3  11   3      71825.81      68143.20      6741.60 o                         
   5  11   3     294502.19     275767.31     13460.35 o                         
   7  11   3     115911.48     108165.09      8892.44 o                         
   9  11   3     161127.62     159773.34     13118.94 o                         
  11  11   3     225777.92     250060.42     15304.08 o                         
  13  11   3      23848.12      27236.71      5792.45 o                         
  15  11   3      24908.44      26434.55      5889.27 o                         
  17  11   3     156379.03     151219.48     19005.59 o                         
  19  11   3      28012.43      19779.82      7886.21 o                         
  21  11   3      49971.07      55495.03     13497.17 o                         
  23  11   3      40019.94      66729.10     17562.07 o                         
  25  11   3      54490.90      95825.05     23035.45 o                         
  27  11   3       4824.10      20805.17     18457.51 o                         
   1  13   3      15136.80      14107.78      2823.40 o                         
   3  13   3      27871.28      32034.15      4699.88 o                         
   5  13   3      30728.60      26928.21      4078.82 o                         
   7  13   3       1845.98       5783.28      2502.11 o                         
   9  13   3      28850.73      25423.69      4266.29 o                         
  11  13   3     133560.98     148740.50     11614.31 o                         
  13  13   3      97478.48      85077.43     10838.84 o                         
  15  13   3     150392.16     167740.06     16113.35 o                         
  17  13   3      14258.75       7634.24      9063.34 o                         
  19  13   3      77634.99      78017.63     14373.40 o                         
  21  13   3      83585.56      83201.34     24057.81 o                         
  23  13   3       3608.12       1908.68      6932.78 o                         
  25  13   3      13580.98      35541.36     15184.08 o                         
  27  13   3      39172.11      50612.45     24868.90 o                         
   1  15   3       3139.60       7449.13      1622.06 o                         
   3  15   3      16693.95      19408.72      3529.03 o                         
   5  15   3      65413.71      70727.42      6427.22 o                         
   7  15   3     108820.06     113124.98      8589.92 o                         
   9  15   3      83434.62      77894.17      8007.38 o                         
  11  15   3      27444.88      28727.19      4899.06 o                         
  13  15   3      49379.64      54165.30      9312.14 o                         
  15  15   3      73880.45      92018.67     13434.10 o                         
  17  15   3     103029.20     104452.99     15880.05 o                         
  19  15   3      61755.15      56629.42     13011.80 o                         
  21  15   3      32639.88      43139.61     11123.73 o                         
  23  15   3      38975.73      63456.88     17174.48 o                         
  25  15   3      49234.31      78853.06     21266.63 o                         
  27  15   3     122579.16     190087.98     37471.69 o                         
   1  17   3       5624.50       9580.76      2113.43 o                         
   3  17   3       8322.69      11620.87      3172.74 o                         
   5  17   3      28388.62      39755.52      4968.02 o                         
   7  17   3     108763.28     115067.15      8265.58 o                         
   9  17   3       6578.90      13902.25      3201.25 o                         
  11  17   3      74186.77      64955.09      8585.29 o                         
  13  17   3     116434.59     128623.59     15109.78 o                         
  15  17   3      83355.72      93606.68     12992.91 o                         
  17  17   3      87880.98      77965.02     13759.26 o                         
  19  17   3      20208.30      13964.62      6668.18 o                         
  21  17   3      34416.12      35634.49     12163.97 o                         
  23  17   3      31126.56      39102.09     14237.62 o                         
  25  17   3        846.51          0.00     18509.96 o                         
  27  17   3       7336.05      25064.98     14385.73 o                         
   1  19   3     163900.62     160779.25      9858.84 o                         
   3  19   3     296260.59     267482.00     16048.50 o                         
   5  19   3     490875.00     524560.25     19181.41 o                         
   7  19   3     383172.66     378719.53     15175.08 o                         
   9  19   3      67364.80      80182.66      8450.18 o                         
  11  19   3      10175.19      10074.84      4231.87 o                         
  13  19   3     189626.94     183799.14     16236.85 o                         
  15  19   3     122312.60     120734.20     14636.73 o                         
  17  19   3       3988.68        125.56      7774.53 o                         
  19  19   3      96693.24      98809.66     16626.67 o                         
  21  19   3      84669.97      90963.14     16920.42 o                         
  23  19   3       3644.00       1332.12      5248.79 o                         
  25  19   3       2298.53       4921.32      6019.81 o                         
  27  19   3      45877.64      61965.14     20374.54 o                         
   1  21   3       4902.63       8070.07      3385.78 o                         
   3  21   3      28564.86      29398.70      4928.78 o                         
   5  21   3      96093.05      81676.53      7833.65 o                         
   7  21   3       1249.07      30719.98      4566.99 o                         
   9  21   3      42739.12      46410.91      6004.37 o                         
  11  21   3      38824.57      40991.82      7451.57 o                         
  13  21   3      24265.03      24556.51      6252.29 o                         
  15  21   3      27832.93      32211.08      7691.46 o                         
  17  21   3     102821.78     119788.20     17918.84 o                         
  19  21   3     215177.97     250552.45     25900.27 o                         
  21  21   3      51437.59      55584.96     12352.82 o                         
  23  21   3       1706.48       1315.34      5078.42 o                         
  25  21   3       7847.86       7477.61      5700.10 o                         
  27  21   3      12044.36      19840.61     11876.04 o                         
   1  23   3     444690.25     421176.41     19896.87 o                         
   3  23   3     286919.25     282615.78     18195.77 o                         
   5  23   3      14252.47      15022.88      2918.02 o                         
   7  23   3     525391.25     535691.38     23626.52 o                         
   9  23   3     143969.09     162322.33     12121.29 o                         
  11  23   3      82626.80      70875.73      9049.71 o                         
  13  23   3     142618.72     134613.97     13736.37 o                         
  15  23   3      55455.43      71107.27     10105.45 o                         
  17  23   3      44930.05      35435.46      7895.49 o                         
  19  23   3     162055.66     180579.25     22089.55 o                         
  21  23   3       9753.69       6238.05      3205.62 o                         
  23  23   3      92980.55     123428.57     23759.30 o                         
  25  23   3      40332.34      36591.54     14717.11 o                         
  27  23   3       7435.03       7569.85     11328.81 o                         
   1  25   3       8410.30      11377.89      2686.15 o                         
   3  25   3      84126.92      85817.48      9172.99 o                         
   5  25   3      35718.23      28528.91      4535.88 o                         
   7  25   3      96951.52     116610.92      9227.55 o                         
   9  25   3     240986.00     243440.41     14089.25 o                         
  11  25   3      35860.27      40692.29      6825.85 o                         
  13  25   3      16686.49      16943.85      4277.87 o                         
  15  25   3      26381.23      31790.87      6592.36 o                         
  17  25   3      65437.41      74842.87     12448.32 o                         
  19  25   3      59535.71      64542.12     13698.07 o                         
  21  25   3      58879.89      67897.18     16596.50 o                         
  23  25   3      17228.97      35539.57     12211.06 o                         
  25  25   3       1368.10       7788.81      7312.86 o                         
   1  27   3     124381.79     132272.56     10576.82 o                         
   3  27   3      36349.20      36432.84      6020.73 o                         
   5  27   3       2349.52       3655.13      2293.33 o                         
   7  27   3      76446.15      69944.40      6956.59 o                         
   9  27   3      21135.22      25575.95      4941.83 o                         
  11  27   3      39991.98      31441.81      6041.01 o                         
  13  27   3      51029.64      37348.05      6319.30 o                         
  15  27   3       6625.79       3674.73      2963.12 o                         
  17  27   3      29557.71      36383.95      7508.12 o                         
  19  27   3      52988.99      47462.24     11255.73 o                         
  21  27   3      88937.53     123323.76     23204.21 o                         
  23  27   3      72460.45      83885.66     19668.71 o                         
  25  27   3      25870.28      26920.00     15276.92 o                         
   1  29   3      61022.77      52986.97      7109.95 o                         
   3  29   3      36089.41      31991.67      5708.56 o                         
   5  29   3     248261.83     279524.31     15490.33 o                         
   7  29   3      18984.71      20269.49      4235.50 o                         
   9  29   3      51628.70      50734.11      6997.93 o                         
  11  29   3      75434.69      78610.89      8953.31 o                         
  13  29   3      21411.46      33966.95      6427.89 o                         
  15  29   3      83719.59      76820.93     10079.53 o                         
  17  29   3      46333.80      48800.14      9134.98 o                         
  19  29   3      26359.89      24184.28      8882.29 o                         
  21  29   3      50503.08      63212.90     16392.97 o                         
  23  29   3       2378.57      15925.08      8086.17 o                         
  25  29   3      37836.58      48728.10     16516.29 o                         
   1  31   3     194276.02     207900.14     13787.51 o                         
   3  31   3      65409.89      74414.33      8740.56 o                         
   5  31   3      79027.73      62198.90      7202.55 o                         
   7  31   3     214723.41     217363.81     12988.95 o                         
   9  31   3       1226.04      11522.49      4075.66 o                         
  11  31   3     136488.88     137389.95     11778.31 o                         
  13  31   3     168097.11     161303.17     14482.60 o                         
  15  31   3      80894.20      76941.20     10368.86 o                         
  17  31   3      33538.26      41599.23      7130.58 o                         
  19  31   3      82914.77      85328.38     15316.66 o                         
  21  31   3        160.71          0.00      9188.24 o                         
  23  31   3      37947.27      57612.81     15996.51 o                         
  25  31   3      25878.16      24542.50     19384.13 o                         
   1  33   3      35724.24      35188.48      6307.62 o                         
   3  33   3      34841.27      37073.29      6314.90 o                         
   5  33   3       7348.15      11333.97      3053.84 o                         
   7  33   3       8952.12      16738.80      3458.79 o                         
   9  33   3      96837.62      83232.16      9111.55 o                         
  11  33   3     146527.06     196047.59     14377.33 o                         
  13  33   3      88498.42      77696.64     10038.23 o                         
  15  33   3      28018.06      38183.34      7230.32 o                         
  17  33   3       3195.81       8399.12      3014.75 o                         
  19  33   3        639.51      11959.84      4619.49 o                         
  21  33   3      47596.97      63044.44     15007.28 o                         
  23  33   3     174540.41     238136.62     34599.37 o                         
  25  33   3      64445.05      61928.31     19098.25 o                         
   1  35   3     244400.38     284902.31     19435.29 o                         
   3  35   3      13885.33          0.00      4561.69 o                         
   5  35   3      21360.21      31147.24      5310.85 o                         
   7  35   3      78664.36      79042.97      8052.93 o                         
   9  35   3     142317.27     152016.72     11029.84 o                         
  11  35   3     368808.94     412273.22     20917.07 o                         
  13  35   3      30238.31      32145.44      5179.31 o                         
  15  35   3     120141.27     137792.83     13474.40 o                         
  17  35   3      18650.39      29132.79      6227.08 o                         
  19  35   3      27350.81      18470.47      8433.62 o                         
  21  35   3      76209.79      70395.55     14487.25 o                         
  23  35   3      21044.68      27784.05     10701.50 o                         
  25  35   3      22168.84      23860.97     11581.70 o                         
   1  37   3     439295.50     473128.88     23044.13 o                         
   3  37   3      21187.79      20790.39      4362.01 o                         
   5  37   3     107230.91     108249.88      9915.61 o                         
   7  37   3      24531.28      27462.05      4769.64 o                         
   9  37   3      99817.23     101311.34      9328.25 o                         
  11  37   3      83082.91      91699.84      9833.64 o                         
  13  37   3      55476.82      50915.96      7417.54 o                         
  15  37   3        738.69       6550.01      3790.56 o                         
  17  37   3     122230.73     122393.88     13588.27 o                         
  19  37   3       5711.28       6347.27      5616.28 o                         
  21  37   3      27084.36      48588.85     12985.94 o                         
  23  37   3      54351.89      53696.36     14620.45 o                         
   1  39   3      46273.72      56875.20      8528.70 o                         
   3  39   3      37855.84      44582.61      8408.34 o                         
   5  39   3      31300.61      25892.14      5718.54 o                         
   7  39   3      25383.75      24740.96      5044.86 o                         
   9  39   3        824.24       3470.26      2295.43 o                         
  11  39   3      23359.23      32979.28      5770.85 o                         
  13  39   3      31291.05      27946.56      6997.54 o                         
  15  39   3     102177.89      97432.77     11779.20 o                         
  17  39   3      58778.83      58876.29      9630.53 o                         
  19  39   3      20097.40      12979.22      4530.87 o                         
  21  39   3      24190.43      37711.12      9964.77 o                         
  23  39   3      12815.48       2834.64     10139.39 o                         
   1  41   3     131796.77     137581.05     13773.55 o                         
   3  41   3     426414.75     424734.50     23488.96 o                         
   5  41   3      13217.80      16614.43      4413.96 o                         
   7  41   3      47138.41      45621.04      7438.39 o                         
   9  41   3      67015.34      65380.84      7889.90 o                         
  11  41   3      49048.21      51453.96      7034.96 o                         
  13  41   3     144123.72     169545.48     14203.26 o                         
  15  41   3      19356.07      13341.42      3534.83 o                         
  17  41   3       1478.88       9760.81      2746.28 o                         
  19  41   3     110326.62     113014.04     14522.88 o                         
  21  41   3      28434.30      38785.57      8896.39 o                         
  23  41   3       2712.45          0.00      4528.19 o                         
   1  43   3       6736.97       4434.99      4277.83 o                         
   3  43   3      23680.99      13477.94      5636.49 o                         
   5  43   3      58930.38      59150.73      9369.54 o                         
   7  43   3      60661.59      71874.56      9737.71 o                         
   9  43   3      43151.72      43295.07      7161.29 o                         
  11  43   3      59131.14      56663.19      8230.69 o                         
  13  43   3      89853.19      98434.60     12689.75 o                         
  15  43   3     100823.33     103235.56     11738.66 o                         
  17  43   3      21782.92      24851.61      5715.37 o                         
  19  43   3     109888.89     118983.60     15028.65 o                         
  21  43   3       5937.60       4407.34      3638.89 o                         
  23  43   3      15222.06      12026.40      8686.80 o                         
   1  45   3      12643.62      19132.92      4800.54 o                         
   3  45   3      13048.14      18771.79      5105.99 o                         
   5  45   3      38921.19      32379.48      7606.20 o                         
   7  45   3     100340.69     111140.57     12062.27 o                         
   9  45   3      16185.51      24146.91      5575.35 o                         
  11  45   3      14986.54      17001.90      4499.27 o                         
  13  45   3      13917.72      17205.60      4586.31 o                         
  15  45   3      51415.01      57743.98     10024.43 o                         
  17  45   3      61485.79      49792.16      9174.75 o                         
  19  45   3      65821.86      75467.13     13629.66 o                         
  21  45   3      38446.18      49921.47     14516.61 o                         
   1  47   3      36533.58      37051.45      7936.65 o                         
   3  47   3      46171.02      53490.88      8882.07 o                         
   5  47   3      30816.62      31836.66      6306.56 o                         
   7  47   3     134583.36     143220.38     13626.33 o                         
   9  47   3     119580.22     137549.02     13899.11 o                         
  11  47   3      42719.62      27452.36      8230.23 o                         
  13  47   3      38256.76      38357.01      7286.42 o                         
  15  47   3       9057.11       9605.16      3979.54 o                         
  17  47   3      11324.34      11113.98      5814.27 o                         
  19  47   3     104469.56      96118.76     14966.74 o                         
  21  47   3      20766.05      33095.36     12050.68 o                         
   1  49   3     129101.92     113631.40     14776.63 o                         
   3  49   3     182224.66     196289.41     18874.64 o                         
   5  49   3      10862.09      15085.33      3642.96 o                         
   7  49   3     169845.66     194684.56     18310.92 o                         
   9  49   3     249762.83     241550.30     18661.75 o                         
  11  49   3       7804.64       9192.13      3505.99 o                         
  13  49   3      46095.48      41366.82      6983.12 o                         
  15  49   3      29312.33      20218.38      6358.24 o                         
  17  49   3       7831.88       5296.56      2949.90 o                         
  19  49   3      32476.78      25300.72      7889.65 o                         
  21  49   3      58904.82      56697.51     16177.32 o                         
   1  51   3       3005.99        121.04      2123.39 o                         
   3  51   3       9157.53      15713.27      4523.27 o                         
   5  51   3      25213.25      35617.31      7411.09 o                         
   7  51   3      63385.75      63979.60      9609.62 o                         
   9  51   3       6828.78       7720.16      3588.44 o                         
  11  51   3       9845.46      21257.92      7811.97 o                         
  13  51   3       2580.66          0.00      3381.46 o                         
  15  51   3      32707.24      23299.56      5777.77 o                         
  17  51   3     129461.44     154246.06     17643.55 o                         
  19  51   3      75275.11      82699.62     14470.55 o                         
  21  51   3      54954.58      50498.37     12965.58 o                         
   1  53   3      13610.84       7659.95      4367.36 o                         
   3  53   3      88488.39      94162.66     13248.89 o                         
   5  53   3     399171.34     399791.69     24182.10 o                         
   7  53   3      42902.95      42058.21      7909.58 o                         
   9  53   3       4598.74      12999.74      4607.57 o                         
  11  53   3     133632.58     128939.61     14134.30 o                         
  13  53   3       9032.60       6074.79      3273.63 o                         
  15  53   3      28631.72      33789.29      6923.95 o                         
  17  53   3     150337.91     172109.53     18541.82 o                         
  19  53   3      61279.09      62771.66     12524.36 o                         
   1  55   3        597.90       1138.36      6416.10 o                         
   3  55   3      20138.96      10946.22      7327.20 o                         
   5  55   3      61186.33      73338.48     10323.83 o                         
   7  55   3     121871.45     110525.86     12981.92 o                         
   9  55   3      38616.60      36550.86      7668.33 o                         
  11  55   3       3356.32       5517.28      3998.82 o                         
  13  55   3      26272.57      29161.08      6535.77 o                         
  15  55   3      25810.08      24945.29      6769.47 o                         
  17  55   3      38764.15      43123.01      9495.40 o                         
  19  55   3      11295.59      13280.89      6303.70 o                         
   1  57   3      28524.07      32689.38      8585.91 o                         
   3  57   3      46244.65      40728.83      9376.72 o                         
   5  57   3      21340.19      20204.76      5529.75 o                         
   7  57   3         76.94       8808.50      2252.78 o                         
   9  57   3      41017.56      30320.83     10581.81 o                         
  11  57   3       5981.28       7027.35      2796.84 o                         
  13  57   3       6622.39      14304.58      4172.08 o                         
  15  57   3      10773.08      10244.90      4149.74 o                         
  17  57   3      12165.97      31873.95      9251.06 o                         
   1  59   3      52639.67      59466.45     14361.52 o                         
   3  59   3      91473.45      95240.16     15744.07 o                         
   5  59   3      32924.84      33499.70      6900.07 o                         
   7  59   3      82933.01      88256.05     11737.88 o                         
   9  59   3       8361.85       5373.58      3076.70 o                         
  11  59   3       6427.15       2970.21      3247.92 o                         
  13  59   3      71060.91      53954.61      9576.71 o                         
  15  59   3      20266.69      33208.67      6634.62 o                         
  17  59   3      28475.89      32616.26      8205.88 o                         
   1  61   3     209949.31     236695.30     29074.71 o                         
   3  61   3      14016.18      11540.80      7323.48 o                         
   5  61   3      10436.37       8595.66      6517.07 o                         
   7  61   3      60629.43      54284.17      9560.08 o                         
   9  61   3     145001.97     127640.97     14734.68 o                         
  11  61   3      85923.86      88287.97     12957.58 o                         
  13  61   3      51644.09      56930.80     10754.81 o                         
  15  61   3     163328.89     167775.78     19555.58 o                         
  17  61   3       1641.21          0.00      3157.38 o                         
   1  63   3       7149.56       6785.27      9585.82 o                         
   3  63   3      13541.17      11054.61      6438.78 o                         
   5  63   3       5792.72       6770.88      5359.72 o                         
   7  63   3       8254.80       8509.55      4213.25 o                         
   9  63   3      67177.41      58037.00     10044.38 o                         
  11  63   3      88232.48      96304.56     13260.76 o                         
  13  63   3      97322.77      93989.04     14168.23 o                         
  15  63   3      21294.89      24799.32      7047.88 o                         
   1  65   3      48961.42      49214.52     13662.81 o                         
   3  65   3     105621.83     123912.41     21163.16 o                         
   5  65   3     137213.61     125681.46     21912.87 o                         
   7  65   3      37861.70      31925.63      7857.31 o                         
   9  65   3      72779.53      74015.12     11227.70 o                         
  11  65   3      62430.45      61087.21     10997.25 o                         
  13  65   3     177430.17     172572.48     20828.82 o                         
   1  67   3      65164.87      56655.65     14472.13 o                         
   3  67   3     153175.75     163260.08     24862.86 o                         
   5  67   3      18554.60      29020.16     10882.28 o                         
   7  67   3      18901.27      15320.55      6292.60 o                         
   9  67   3      17159.11      12550.58      3557.63 o                         
  11  67   3       2201.22       2220.22      2505.41 o                         
  13  67   3      24452.88      22555.89      8547.56 o                         
   1  69   3      33451.83      30877.12     11186.24 o                         
   3  69   3       7321.45      18386.44      9151.75 o                         
   5  69   3       3320.88      11590.15      5779.13 o                         
   7  69   3       6810.48      18839.45     11683.85 o                         
   9  69   3       1796.57          0.00      3723.27 o                         
  11  69   3       1252.68       9546.67      4736.55 o                         
   1  71   3     116413.75     128447.97     22753.48 o                         
   3  71   3      13927.62      16059.19      8096.33 o                         
   5  71   3      62980.16      57343.38     15254.75 o                         
   7  71   3      19921.51      19654.93      9301.36 o                         
   9  71   3       2725.09          0.00      4575.30 o                         
   1  73   3      62093.44      52130.78     14688.53 o                         
   3  73   3       4074.31       1668.15      5293.00 o                         
   5  73   3      20529.09      24393.47     11864.71 o                         
   7  73   3      89916.96      96832.88     20194.27 o                         
   1  75   3       3244.03          0.00      5292.97 o                         
   3  75   3      26625.69      36434.67     11985.65 o                         
   5  75   3      26304.87      37416.64     12135.96 o                         
   0   0   4      97805.92     102016.14     18895.71 o                         
   4   0   4      59897.03      69795.87     10849.38 o                         
   8   0   4     196940.83     233202.12     20701.29 o                         
  12   0   4      19846.18      10486.61      4867.51 o                         
  16   0   4      27170.36       7750.29     22608.06 o                         
  20   0   4     201566.05     261197.62     50099.48 o                         
   2   2   4      82085.44      80621.12      8878.62 o                         
   4   2   4       1371.58       5773.52      2934.52 o                         
   6   2   4      12576.52       6749.03      3243.12 o                         
   8   2   4      10292.03       9958.80      2824.16 o                         
  10   2   4      15314.04      12979.61      3864.88 o                         
  12   2   4      54243.66      60742.96      8717.56 o                         
  14   2   4      28714.84      34080.10      8786.41 o                         
  16   2   4      30244.40      28176.91      8624.38 o                         
  18   2   4       7789.23       4053.83      3629.40 o                         
  20   2   4      12104.85      29907.89     11553.44 o                         
   0   4   4      28445.98      32283.68      6930.14 o                         
   2   4   4      12932.32      27954.73      5117.42 o                         
   4   4   4      91561.36      89137.52      9214.07 o                         
   6   4   4      19133.37      16208.67      5356.56 o                         
   8   4   4      96797.12     116395.66     10314.31 o                         
  10   4   4      20467.33      17108.58      3787.03 o                         
  12   4   4      10152.21       3508.16      4027.35 o                         
  14   4   4      43355.25      56525.93     10917.84 o                         
  16   4   4       5874.48       7235.68      4595.38 o                         
  18   4   4       1901.56          0.00      5722.00 o                         
  20   4   4      20824.10      37080.27     12057.81 o                         
   2   6   4     127994.16     126296.02     10910.08 o                         
   4   6   4      18931.09      15679.11      4076.23 o                         
   6   6   4     274384.00     262751.38     16634.71 o                         
   8   6   4      34765.05      30880.48      4956.02 o                         
  10   6   4      14214.45      10922.18      3499.10 o                         
  12   6   4      54502.89      30505.98      7677.66 o                         
  14   6   4      79045.61      36413.30     13980.76 o                         
  16   6   4       6699.60      15861.98      6498.36 o                         
  18   6   4      19416.79      14709.43      7362.05 o                         
  20   6   4       3686.79          0.00      5540.50 o                         
   0   8   4     138012.22     138897.62     18758.63 o                         
   2   8   4       4558.63       8709.89      3496.79 o                         
   4   8   4      51323.13      41176.91      6490.62 o                         
   6   8   4      33476.74      52325.09      7366.89 o                         
   8   8   4      33923.32      31009.65      4601.71 o                         
  10   8   4      31353.19      30850.57      5608.46 o                         
  12   8   4      24510.07      22649.13      5588.00 o                         
  14   8   4     142553.56     151685.80     18452.27 o                         
  16   8   4      17234.78       9416.94      4768.63 o                         
  18   8   4       2453.42       9776.04     10467.77 o                         
  20   8   4      32415.91      30168.92     12788.88 o                         
   2  10   4      43296.20      47240.48      7371.95 o                         
   4  10   4      45779.91      53183.32      8367.64 o                         
   6  10   4      40475.22      41627.49      7911.03 o                         
   8  10   4      14561.11       5503.78      3542.17 o                         
  10  10   4      81842.75      71858.59      8969.26 o                         
  12  10   4      36232.39      45893.11      7747.17 o                         
  14  10   4      32382.96      22612.17      6971.19 o                         
  16  10   4      51417.96      54582.79     14585.37 o                         
  18  10   4      11479.60       9607.53      5035.25 o                         
  20  10   4      71547.09      68388.77     17477.75 o                         
   0  12   4     231994.38     249660.41     21913.22 o                         
   2  12   4      81535.78      61192.03      9123.65 o                         
   4  12   4       1122.23       4418.95      3177.65 o                         
   6  12   4      37036.53      30171.25      6276.34 o                         
   8  12   4      57067.99      53703.42      7232.97 o                         
  10  12   4      36779.82      27095.94      5848.74 o                         
  12  12   4     127266.38     131875.75     13679.66 o                         
  14  12   4      11211.62      10656.38      6014.29 o                         
  16  12   4     102668.32     102963.43     19990.41 o                         
  18  12   4      36482.20      31367.41     10143.18 o                         
   2  14   4      31193.31      28091.16      6190.15 o                         
   4  14   4       8003.66       9669.50      4484.44 o                         
   6  14   4      83428.09      89665.20     10643.71 o                         
   8  14   4      24962.66      29108.59      5810.52 o                         
  10  14   4      23617.54      15562.81      4574.37 o                         
  12  14   4      11250.55      14222.79      4114.72 o                         
  14  14   4       3148.01         79.31      4202.91 o                         
  16  14   4       4364.68      14631.07      9043.23 o                         
  18  14   4      46392.07      52556.30     19465.63 o                         
   0  16   4      66672.42      67330.40     11615.25 o                         
   2  16   4      30518.71      39732.34      7435.75 o                         
   4  16   4      35132.33      37951.40      7193.19 o                         
   6  16   4       3805.52       8611.42      5835.15 o                         
   8  16   4       7071.13       6306.72      2513.69 o                         
  10  16   4      60589.55      64343.52      9045.55 o                         
  12  16   4      14123.82      10651.41      3905.92 o                         
  14  16   4      45234.04      47572.59     10080.87 o                         
  16  16   4      41364.03      15255.01     24489.12 o                         
  18  16   4      13266.10      16194.33     12723.47 o                         
   2  18   4      98737.67      98002.53     11806.29 o                         
   4  18   4     108671.79     104092.59     11688.67 o                         
   6  18   4      81998.89      78952.42     10665.93 o                         
   8  18   4       3683.59       5316.00      3537.59 o                         
  10  18   4      13120.14      26634.80      6176.75 o                         
  12  18   4      24310.95      18860.79      5673.91 o                         
  14  18   4     143123.52     163763.73     17428.33 o                         
  16  18   4      40169.75      36824.49     11580.98 o                         
  18  18   4      22675.75      37866.00     11850.74 o                         
   0  20   4       9339.45       6904.75     10068.24 o                         
   2  20   4      12139.84      18166.52      5246.74 o                         
   4  20   4      19043.75      14597.61      4881.14 o                         
   6  20   4      56648.54      69256.56     10423.15 o                         
   8  20   4      26302.38      27728.06      6930.77 o                         
  10  20   4       1551.83      18100.43      4768.28 o                         
  12  20   4      70607.49      65586.75     11208.06 o                         
  14  20   4      49824.80      54515.23     10084.31 o                         
  16  20   4      10490.30      11009.81      5660.85 o                         
  18  20   4      83247.73     113348.56     30629.60 o                         
   2  22   4      53888.92      68484.70     10502.58 o                         
   4  22   4      48874.16      60111.54      9591.63 o                         
   6  22   4      50469.75      37817.35      9599.34 o                         
   8  22   4       6709.27      21305.35      6357.57 o                         
  10  22   4      18862.62      27930.60      6468.02 o                         
  12  22   4     110779.74     133368.95     15470.87 o                         
  14  22   4       4325.24       1427.80      4481.03 o                         
  16  22   4       3986.64          0.00      7381.80 o                         
  18  22   4      26580.54      19605.25      9009.09 o                         
   0  24   4     190546.00     190840.52     34454.40 o                         
   2  24   4      79060.36      80038.83     11613.99 o                         
   4  24   4      18439.15      35701.44      7284.11 o                         
   6  24   4      46960.83      33031.62      8243.15 o                         
   8  24   4     100977.58      84418.77     12040.46 o                         
  10  24   4     173457.30     158021.31     15008.00 o                         
  12  24   4      32015.80      39294.02      8313.38 o                         
  14  24   4      15067.03      12520.42      4350.30 o                         
  16  24   4       2637.47       1898.48      1694.64 o                         
  18  24   4      10016.89       2500.64      6557.30 o                         
   2  26   4      68303.02      75910.27     10992.57 o                         
   4  26   4       4277.82          0.00      4224.47 o                         
   6  26   4      65699.97      67415.25     12509.90 o                         
   8  26   4      27582.51      28393.77      8106.54 o                         
  10  26   4     109370.68     119993.29     14460.37 o                         
  12  26   4       1848.79       2603.57      3408.87 o                         
  14  26   4       4063.18          0.00      2062.09 o                         
  16  26   4      13583.74       4806.56      3279.20 o                         
  18  26   4      28823.64      18328.05     19300.57 o                         
   0  28   4      66316.53      69611.84     21136.30 o                         
   2  28   4      19439.08      18272.75      5858.94 o                         
   4  28   4      29458.23      13977.38      9410.73 o                         
   6  28   4      21157.86      19471.94     12375.09 o                         
   8  28   4       3417.98       4563.92      4947.84 o                         
  10  28   4       5902.23      14887.98      5309.53 o                         
  12  28   4      39866.57      47348.81      9421.79 o                         
  14  28   4      36326.03      31784.37      7967.10 o                         
  16  28   4      18844.59      12454.56      4614.19 o                         
   2  30   4      25182.21      27844.51      6656.38 o                         
   4  30   4     120046.38     112570.41     16007.09 o                         
   6  30   4     178759.28     203691.69     21930.42 o                         
   8  30   4       5132.10          0.00      5410.67 o                         
  10  30   4      55852.41      62585.16     12087.04 o                         
  12  30   4      19685.82      11210.96      4637.41 o                         
  14  30   4       7291.43       8412.54      4138.27 o                         
  16  30   4      23389.86      18703.29      6212.28 o                         
   0  32   4     120685.70     105064.84     27408.02 o                         
   2  32   4       4198.42      17139.15      5312.22 o                         
   4  32   4      15174.28      20755.09      7162.88 o                         
   6  32   4       5768.72       2111.63      6611.05 o                         
   8  32   4       7549.12      12486.53      5885.58 o                         
  10  32   4      43192.87      49570.77     10372.52 o                         
  12  32   4       3466.52       1331.61      4394.00 o                         
  14  32   4      32776.64      28446.59      6955.84 o                         
  16  32   4       3401.40      12796.71      5364.18 o                         
   2  34   4      17023.37      22749.72      8996.50 o                         
   4  34   4      34084.87      26895.68      7697.55 o                         
   6  34   4      88375.62      94664.11     14824.93 o                         
   8  34   4      48291.74      52113.06     11301.34 o                         
  10  34   4      11148.03          0.00      3219.07 o                         
  12  34   4      60907.59      53908.52     10463.21 o                         
  14  34   4       5017.02          0.00      2595.54 o                         
  16  34   4      15474.66      19870.93      6183.84 o                         
   0  36   4     274931.06     250126.55     43131.40 o                         
   2  36   4      74840.11      64501.84     13379.79 o                         
   4  36   4      30440.95      26023.41      7422.42 o                         
   6  36   4      18935.47      15051.91     10663.37 o                         
   8  36   4     138155.42      92389.30     21697.86 o                         
  10  36   4      39529.02      32519.13      8606.70 o                         
  12  36   4      12109.03        756.42      4700.39 o                         
  14  36   4       3806.81          0.00      5375.75 o                         
   2  38   4      74484.84      60644.57     12628.65 o                         
   4  38   4      10970.68      16811.29      6662.16 o                         
   6  38   4       6960.24       6519.38      4855.23 o                         
   8  38   4      32537.01      43949.67     12593.66 o                         
  10  38   4      31324.33      27827.57      8770.26 o                         
  12  38   4      22065.95      12809.24      6322.62 o                         
  14  38   4      34405.50      28250.01      7546.26 o                         
   0  40   4     102969.41      61078.45     24742.26 o                         
   2  40   4       3451.72       5110.16      4785.41 o                         
   4  40   4      38763.05      36210.63      8953.02 o                         
   6  40   4      21418.44      22455.97      7200.53 o                         
   8  40   4      40993.54      31131.14     10444.56 o                         
  10  40   4       1393.62       4010.56      6589.04 o                         
  12  40   4      11615.06      18344.89      6291.63 o                         
  14  40   4        415.94      10551.00      6995.57 o                         
   2  42   4      54322.17      49145.70     21159.76 o                         
   4  42   4      19317.70      11827.70      4557.44 o                         
   6  42   4      40239.18      43400.49     11471.52 o                         
   8  42   4      19465.61      33907.88     11600.62 o                         
  10  42   4      22194.92       8470.06      5787.10 o                         
  12  42   4      36214.57      40497.93     10246.62 o                         
   0  44   4      20815.77      18297.70     12044.61 o                         
   2  44   4      10814.10      12637.76      4724.69 o                         
   4  44   4      66774.90      62130.45     13781.68 o                         
   6  44   4       1012.80       2245.07     10639.94 o                         
   8  44   4      53587.97      50809.64     11391.74 o                         
  10  44   4       7175.15       7817.09      5699.55 o                         
  12  44   4       3211.06       3590.98      3317.96 o                         
   2  46   4      54712.20      28927.13     11702.25 o                         
   4  46   4       8763.25      19980.73      7879.50 o                         
   6  46   4       3299.08       6330.49      7900.62 o                         
   8  46   4      28872.96      42872.18     11349.29 o                         
  10  46   4       4747.30       5422.72      8802.79 o                         
   0  48   4     181898.55     156166.75     37395.73 o                         
   2  48   4      28728.77      47312.35     13655.63 o                         
   4  48   4        814.94      10526.90      5206.98 o                         
   6  48   4      10892.60      19348.63      8251.64 o                         
   8  48   4      78130.28      66355.94     13174.07 o                         
   2  50   4       6063.77      13460.43     11065.83 o                         
   4  50   4       7586.36      10419.30      9054.30 o                         
   6  50   4      11796.94       6913.85      5321.52 o                         
   8  50   4      37265.07      40980.82     10408.26 o                         
   0  52   4      27820.80      17005.95     10896.40 o                         
   2  52   4      11082.25      10837.56      2008.77 o                         
   4  52   4      27401.58      27640.63     22780.50 o                         
   6  52   4      16961.47      23038.91      7076.61 o                         
   2  54   4      21607.37      11696.53     11771.46 o                         
                                                                                
