# Supplementary material for: Properties and interactions – melting point of tri­bromo­benzene isomers
Source: Acta Crystallogr B Struct Sci Cryst Eng Mater. 2021 Jul 24;77(Pt 4):632–7. doi: 10.1107/S2052520621006399 (PMC8500239; doi:10.1107/S2052520621006399)
Supplement: Supplementary file 8 [file b-77-00632-135TBB_270Ksup8.hkl]

data_135TBB_270K                                                                
_shelx_title ' 135TBB_270K in P2(1)2(1)2(1)'                                    
_shelx_refln_list_code          4                                               
_shelx_F_calc_maximum      259.18                                               
_exptl_crystal_F_000       576.00                                               
_reflns_d_resolution_high  0.8109                                               
                                                                                
loop_                                                                           
 _space_group_symop_operation_xyz                                               
 'x, y, z'                                                                      
 '-x+1/2, -y, z+1/2'                                                            
 '-x, y+1/2, -z+1/2'                                                            
 'x+1/2, -y+1/2, -z'                                                            
                                                                                
_cell_length_a     4.0641                                                       
_cell_length_b    13.5231                                                       
_cell_length_c    14.1996                                                       
_cell_angle_alpha  90.000                                                       
_cell_angle_beta   90.000                                                       
_cell_angle_gamma  90.000                                                       
                                                                                
_shelx_F_squared_multiplier     1.000                                           
                                                                                
loop_                                                                           
 _refln_index_h                                                                 
 _refln_index_k                                                                 
 _refln_index_l                                                                 
 _refln_F_squared_calc                                                          
 _refln_F_squared_meas                                                          
 _refln_F_squared_sigma                                                         
 _refln_observed_status                                                         
   2   0   0        460.27        473.74        19.53 o                         
   4   0   0        838.61        777.78        59.72 o                         
   1   1   0       1764.46       1788.49        27.54 o                         
   2   1   0       6034.19       5989.66        58.12 o                         
   3   1   0        171.46        157.23        17.03 o                         
   4   1   0        180.94        143.86        27.64 o                         
   5   1   0        115.30        130.94        43.40 o                         
   0   2   0         33.42         49.23         5.70 o                         
   1   2   0      27029.05      31846.35       187.31 o                         
   2   2   0        473.37        436.57        21.80 o                         
   3   2   0        538.48        484.32        31.81 o                         
   4   2   0         66.87         72.86        23.24 o                         
   1   3   0      28892.78      31874.36       314.71 o                         
   2   3   0        107.53        100.50         9.35 o                         
   3   3   0        298.73        281.22        22.31 o                         
   4   3   0       1208.79       1293.33        68.14 o                         
   0   4   0        126.09        120.08        14.97 o                         
   1   4   0       1133.14       1134.83        23.12 o                         
   2   4   0       3589.12       3594.67        91.12 o                         
   3   4   0        258.16        269.24        26.41 o                         
   4   4   0        258.12        285.72        44.82 o                         
   1   5   0         23.50         36.13         8.22 o                         
   2   5   0       5467.79       5406.38        88.96 o                         
   3   5   0       3177.59       3237.92        77.91 o                         
   4   5   0        124.44        135.66        37.72 o                         
   0   6   0       2474.71       2348.14        67.99 o                         
   1   6   0         21.34          8.65         9.07 o                         
   2   6   0       1705.41       1699.27        44.10 o                         
   3   6   0       3380.68       3544.40        92.89 o                         
   4   6   0        119.95        108.27        31.87 o                         
   1   7   0       2654.66       2593.07        53.97 o                         
   2   7   0       1417.17       1388.46        41.37 o                         
   3   7   0         19.06         35.56        24.24 o                         
   4   7   0        613.97        682.70        59.23 o                         
   0   8   0         44.92         31.13        19.13 o                         
   1   8   0        116.86        125.11        17.88 o                         
   2   8   0       1744.59       1642.64        56.31 o                         
   3   8   0        955.51        924.90        70.16 o                         
   4   8   0          1.15         12.82        39.63 o                         
   1   9   0          3.76          0.00        14.79 o                         
   2   9   0       5277.15       5181.64       117.33 o                         
   3   9   0        626.28        611.97        57.55 o                         
   4   9   0        406.32        528.15        72.53 o                         
   0  10   0       9115.87       9124.12       155.03 o                         
   1  10   0       1643.47       1583.59        56.70 o                         
   2  10   0        154.34        183.18        27.73 o                         
   3  10   0          8.92         14.21        32.37 o                         
   4  10   0         47.97         41.69        42.18 o                         
   1  11   0        518.34        467.52        31.79 o                         
   2  11   0          8.83          0.00        24.63 o                         
   3  11   0          0.42         51.21        49.92 o                         
   0  12   0        338.31        346.64        43.18 o                         
   1  12   0       5299.21       5238.36       120.08 o                         
   2  12   0         39.73         74.57        26.79 o                         
   3  12   0        498.41        444.84        55.69 o                         
   1  13   0         70.68         63.69        24.78 o                         
   2  13   0         45.58         12.05        28.79 o                         
   3  13   0        104.76         47.49        89.64 o                         
   0  14   0       4465.12       4537.37       244.98 o                         
   1  14   0         27.82          0.00        28.03 o                         
   2  14   0         11.78          0.00        29.62 o                         
   1  15   0        101.88         50.06        32.01 o                         
   2  15   0       1091.86       1185.09       105.90 o                         
   0  16   0        103.98         16.19        62.32 o                         
   1  16   0         77.17         69.03        35.26 o                         
   1   0   1       1976.98       1896.48        24.18 o                         
   2   0   1       3454.57       3273.84        54.25 o                         
   3   0   1         78.62         74.67        11.55 o                         
   4   0   1        793.21        757.53        47.79 o                         
   5   0   1         23.74          0.00        62.39 o                         
  -4   1   1        778.67        792.83        49.02 o                         
  -3   1   1       4014.89       3897.84        87.13 o                         
  -2   1   1       3634.37       3510.07        46.21 o                         
  -1   1   1        331.35        352.67        11.19 o                         
   1   1   1        352.73        394.04        12.58 o                         
   2   1   1       3637.92       3497.47        56.81 o                         
   3   1   1       3998.46       4006.21        75.77 o                         
   4   1   1        781.67        814.14        51.55 o                         
  -4   2   1        363.05        348.80        39.19 o                         
  -3   2   1       2730.94       2723.09        49.58 o                         
  -2   2   1       9973.24      10009.05        87.65 o                         
  -1   2   1       5733.94       6059.45       147.25 o                         
   0   2   1         18.07         17.75         3.55 o                         
   1   2   1       5705.45       5808.37        66.14 o                         
   2   2   1       9974.17       9915.51       124.70 o                         
   3   2   1       2723.17       2644.61        63.93 o                         
   4   2   1        363.53        370.64        29.86 o                         
  -4   3   1        287.33        285.42        42.97 o                         
  -3   3   1        535.33        525.36        27.01 o                         
  -2   3   1       1085.60       1084.51        31.79 o                         
  -1   3   1       1319.15       1279.11        26.04 o                         
   0   3   1       5553.13       5649.97        68.05 o                         
   1   3   1       1320.26       1316.89        37.03 o                         
   2   3   1       1089.73       1062.55        40.97 o                         
   3   3   1        533.52        521.04        28.67 o                         
   4   3   1        288.51        285.67        31.52 o                         
  -4   4   1        629.60        789.74        77.47 o                         
  -3   4   1        884.88        861.88        35.28 o                         
  -2   4   1        119.43        107.41        11.92 o                         
  -1   4   1      14158.90      13359.26       100.18 o                         
   0   4   1      12443.82      11938.73       126.90 o                         
   1   4   1      14147.38      13728.75       237.75 o                         
   2   4   1        124.26        129.74        15.01 o                         
   3   4   1        879.58        857.11        35.77 o                         
   4   4   1        628.24        676.84        70.46 o                         
  -4   5   1         45.13         48.34        28.79 o                         
  -3   5   1       1792.03       1722.90        59.27 o                         
  -2   5   1       8030.93       7923.34       137.75 o                         
  -1   5   1      16571.61      17134.13       157.32 o                         
   0   5   1       1957.95       1947.64        42.63 o                         
   1   5   1      16626.21      17289.41       377.51 o                         
   2   5   1       8029.11       7938.98        81.10 o                         
   3   5   1       1796.07       1735.65        49.56 o                         
   4   5   1         44.97         33.05        42.51 o                         
  -4   6   1         27.17         23.86        42.39 o                         
  -3   6   1        304.75        303.43        31.80 o                         
  -2   6   1       1055.95       1025.82        36.26 o                         
  -1   6   1        449.14        460.94        22.47 o                         
   0   6   1        576.61        528.88        20.55 o                         
   1   6   1        449.16        445.73        26.72 o                         
   2   6   1       1066.51        996.19        38.86 o                         
   3   6   1        301.16        297.26        27.11 o                         
   4   6   1         27.49          0.00        26.74 o                         
  -4   7   1         96.40         84.56        38.55 o                         
  -3   7   1        332.76        264.08        31.55 o                         
  -2   7   1        136.21        120.24        23.27 o                         
  -1   7   1       7915.99       8006.21       104.17 o                         
   0   7   1      31650.38      33372.06       239.20 o                         
   1   7   1       7911.72       8111.69       106.97 o                         
   2   7   1        137.03        138.37        18.24 o                         
   3   7   1        330.99        342.08        38.84 o                         
   4   7   1         95.42        120.83        31.62 o                         
  -4   8   1         54.08         26.13        35.42 o                         
  -3   8   1        186.59        209.94        28.84 o                         
  -2   8   1       3673.72       3490.28        98.06 o                         
  -1   8   1       3143.92       3056.48        72.51 o                         
   0   8   1         24.97         16.87         9.83 o                         
   1   8   1       3142.12       3113.22        67.45 o                         
   2   8   1       3672.15       3562.35        89.26 o                         
   3   8   1        189.26        195.74        35.56 o                         
   4   8   1         53.45         29.80        27.86 o                         
  -4   9   1         79.32         52.77        71.69 o                         
  -3   9   1        159.09        124.71        32.41 o                         
  -2   9   1        471.54        482.88        42.20 o                         
  -1   9   1       2064.40       1996.70        62.09 o                         
   0   9   1        465.30        451.01        24.25 o                         
   1   9   1       2075.61       2007.79        57.79 o                         
   2   9   1        469.39        484.96        38.08 o                         
   3   9   1        160.49        158.97        37.89 o                         
   4   9   1         78.84        141.40        39.63 o                         
  -4  10   1        305.12        369.92        64.75 o                         
  -3  10   1        236.76        321.17        55.95 o                         
  -2  10   1        110.09        105.13        25.55 o                         
  -1  10   1       4750.61       4627.78        93.21 o                         
   0  10   1       7620.21       7742.06       105.05 o                         
   1  10   1       4769.21       4715.23        93.18 o                         
   2  10   1        109.73         85.32        23.52 o                         
   3  10   1        236.83        225.40        43.01 o                         
   4  10   1        303.88        431.47        55.02 o                         
  -3  11   1        219.96        208.50        51.46 o                         
  -2  11   1        833.31        912.01        56.67 o                         
  -1  11   1        221.15        211.10        28.46 o                         
   0  11   1        198.10        184.97        24.21 o                         
   1  11   1        224.48        247.70        26.45 o                         
   2  11   1        839.29        839.41        62.79 o                         
   3  11   1        220.38        272.63        46.19 o                         
  -3  12   1        441.73        430.70        67.04 o                         
  -2  12   1        322.08        271.44        38.60 o                         
  -1  12   1        247.66        222.69        32.03 o                         
   0  12   1        186.53        213.74        24.70 o                         
   1  12   1        251.53        266.68        27.23 o                         
   2  12   1        320.61        302.32        39.20 o                         
   3  12   1        443.11        485.89        59.40 o                         
  -3  13   1        426.84        498.90        71.54 o                         
  -2  13   1        162.92        172.08        36.19 o                         
  -1  13   1        109.35        101.59        33.11 o                         
   0  13   1        367.95        388.09        37.00 o                         
   1  13   1        109.89        124.59        27.06 o                         
   2  13   1        162.36        116.32        50.40 o                         
   3  13   1        428.09        435.50        58.28 o                         
  -2  14   1        273.36        289.08        46.42 o                         
  -1  14   1        872.44        882.80        65.23 o                         
   0  14   1        500.36        487.07        42.71 o                         
   1  14   1        870.03        940.34        61.18 o                         
   2  14   1        272.35        234.59        47.58 o                         
  -2  15   1        136.19         99.21        64.86 o                         
  -1  15   1         61.43         43.94        37.32 o                         
   0  15   1        414.68        419.23        44.31 o                         
   1  15   1         62.22        137.08        36.59 o                         
   2  15   1        136.55        144.35        42.23 o                         
  -1  16   1         51.15         15.73        38.31 o                         
   0  16   1         37.38         34.75        37.55 o                         
   1  16   1         50.91         44.08        33.55 o                         
   0   0   2       1262.61       1473.27        46.63 o                         
   1   0   2      66393.25      55923.67       421.22 o                         
   2   0   2        323.95        332.98        15.01 o                         
   3   0   2       1599.93       1521.76        41.33 o                         
   4   0   2         48.01         33.48        22.91 o                         
  -4   1   2        148.99        177.81        28.35 o                         
  -3   1   2        911.86        893.14        34.59 o                         
  -2   1   2       4466.56       4485.31        64.81 o                         
  -1   1   2      14490.85      15854.32       120.24 o                         
   0   1   2         21.73         28.48         3.95 o                         
   1   1   2      14448.62      15368.38       237.81 o                         
   2   1   2       4487.39       4481.17        57.71 o                         
   3   1   2        915.15        879.92        34.75 o                         
   4   1   2        151.78        197.07        33.62 o                         
  -4   2   2         11.27         49.83        24.97 o                         
  -3   2   2        917.60        916.07        34.90 o                         
  -2   2   2       9956.60      10113.30       112.93 o                         
  -1   2   2        402.00        388.08        16.51 o                         
   0   2   2       1170.20       1144.57        19.55 o                         
   1   2   2        400.22        362.39        17.56 o                         
   2   2   2       9954.28       9980.63       124.20 o                         
   3   2   2        920.51        918.49        39.31 o                         
   4   2   2         11.17         23.93        26.20 o                         
  -4   3   2        340.00        344.52        40.30 o                         
  -3   3   2       2218.38       2212.08        51.90 o                         
  -2   3   2        732.28        719.02        26.45 o                         
  -1   3   2       4171.65       4085.86        69.09 o                         
   1   3   2       4184.64       4262.96        67.74 o                         
   2   3   2        732.06        676.06        27.54 o                         
   3   3   2       2222.67       2173.19        60.52 o                         
   4   3   2        342.86        414.68        71.40 o                         
  -4   4   2        569.88        641.33        48.48 o                         
  -3   4   2        655.76        643.12        29.61 o                         
  -2   4   2        233.73        240.65        18.16 o                         
  -1   4   2        542.92        542.59        25.35 o                         
   0   4   2         41.95         31.73        11.71 o                         
   1   4   2        543.11        520.36        24.94 o                         
   2   4   2        238.39        235.50        11.94 o                         
   3   4   2        661.60        675.63        30.29 o                         
   4   4   2        571.58        581.33        67.77 o                         
  -4   5   2        161.89        202.11        34.92 o                         
  -3   5   2        969.41        998.24        54.11 o                         
  -2   5   2       4714.74       4709.45        80.05 o                         
  -1   5   2       5212.36       5274.59        66.58 o                         
   0   5   2       4726.88       4799.43        88.23 o                         
   1   5   2       5165.36       5270.44        85.11 o                         
   2   5   2       4701.81       4733.92        60.45 o                         
   3   5   2        971.10        975.98        57.09 o                         
   4   5   2        160.11        165.94        33.89 o                         
  -4   6   2       1407.37       1444.48        92.11 o                         
  -3   6   2        684.78        703.14        47.83 o                         
  -2   6   2       1659.33       1595.40        54.52 o                         
  -1   6   2       2679.38       2588.82        40.71 o                         
   0   6   2       2405.52       2516.56        61.90 o                         
   1   6   2       2676.96       2567.42        69.98 o                         
   2   6   2       1646.84       1645.15        40.83 o                         
   3   6   2        675.98        647.73        56.04 o                         
   4   6   2       1414.05       1687.11        94.66 o                         
  -4   7   2        174.15        111.73        40.82 o                         
  -3   7   2        169.45        195.18        34.31 o                         
  -2   7   2        395.50        363.75        25.89 o                         
  -1   7   2       4461.48       4388.82        69.75 o                         
   0   7   2       3076.30       3035.03        70.14 o                         
   1   7   2       4466.92       4358.38        82.77 o                         
   2   7   2        393.24        405.96        28.42 o                         
   3   7   2        168.52        213.02        35.14 o                         
   4   7   2        174.01        216.26        36.10 o                         
  -4   8   2        357.61        393.36        61.41 o                         
  -3   8   2        722.08        761.33        58.52 o                         
  -2   8   2        429.24        438.50        45.95 o                         
  -1   8   2        239.08        234.62        24.34 o                         
   0   8   2         12.64         45.61        16.21 o                         
   1   8   2        239.79        248.30        27.69 o                         
   2   8   2        433.85        404.99        29.85 o                         
   3   8   2        722.43        726.92        59.94 o                         
   4   8   2        354.93        366.64        48.37 o                         
  -4   9   2         30.72          0.00        48.50 o                         
  -3   9   2       1976.56       2053.81       134.68 o                         
  -2   9   2       2034.48       2098.29        94.83 o                         
  -1   9   2       3566.45       3513.78        87.95 o                         
   0   9   2       1054.52        992.13        47.38 o                         
   1   9   2       3560.72       3602.38        78.89 o                         
   2   9   2       2024.49       2040.76        66.51 o                         
   3   9   2       1976.79       1947.16        95.52 o                         
   4   9   2         31.20         51.14        30.20 o                         
  -3  10   2        403.50        385.32        63.49 o                         
  -2  10   2       1194.49       1252.35        83.64 o                         
  -1  10   2       2234.67       2069.58        75.40 o                         
   0  10   2        240.28        231.54        30.06 o                         
   1  10   2       2224.89       2254.21        65.62 o                         
   2  10   2       1193.06       1165.35        52.86 o                         
   3  10   2        403.99        430.74        52.56 o                         
  -3  11   2        426.65        528.56        69.77 o                         
  -2  11   2         30.74          6.81        31.51 o                         
  -1  11   2        813.88        782.24        49.11 o                         
   0  11   2       1600.58       1602.31        66.45 o                         
   1  11   2        805.36        797.70        42.56 o                         
   2  11   2         30.05         33.54        24.60 o                         
   3  11   2        423.01        389.43        50.96 o                         
  -3  12   2        130.59         51.58        43.20 o                         
  -2  12   2       3068.40       3211.98       132.23 o                         
  -1  12   2        167.65        186.84        29.76 o                         
   0  12   2         66.71         40.10        20.33 o                         
   1  12   2        166.15        229.13        26.87 o                         
   2  12   2       3066.38       3158.42       112.98 o                         
   3  12   2        131.26        166.87        44.30 o                         
  -3  13   2         80.49         55.81        41.71 o                         
  -2  13   2        257.63        193.26        41.74 o                         
  -1  13   2        122.50        132.06        30.44 o                         
   0  13   2        984.22       1018.33        57.50 o                         
   1  13   2        121.69         86.13        26.36 o                         
   2  13   2        255.34        233.39        44.18 o                         
   3  13   2         81.51        100.11        39.17 o                         
  -2  14   2        143.93        166.45        39.47 o                         
  -1  14   2       1289.22       1379.56        81.18 o                         
   0  14   2        151.34        167.10        28.80 o                         
   1  14   2       1290.73       1371.39        76.86 o                         
   2  14   2        144.72        187.12        46.12 o                         
  -2  15   2        278.77        268.18        49.47 o                         
  -1  15   2       1171.74       1301.48        85.44 o                         
   0  15   2         20.02          6.13        28.78 o                         
   1  15   2       1171.58       1179.30        75.28 o                         
   2  15   2        277.60        301.00        52.69 o                         
  -1  16   2         53.14          8.76        40.59 o                         
   0  16   2         20.41         20.58        33.46 o                         
   1  16   2         53.14         44.53        32.62 o                         
   1   0   3      20263.55      17679.95       160.23 o                         
   2   0   3       2219.86       2281.59        42.59 o                         
   3   0   3        274.85        275.89        18.24 o                         
   4   0   3        124.08        148.47        28.79 o                         
  -4   1   3       1095.71       1203.16        68.89 o                         
  -3   1   3        813.24        820.63        35.70 o                         
  -2   1   3       3427.06       3336.90        42.36 o                         
  -1   1   3       7300.90       7535.31        72.31 o                         
   0   1   3       1252.54       1305.77        25.38 o                         
   1   1   3       7281.08       7561.10        68.96 o                         
   2   1   3       3473.59       3382.88        61.97 o                         
   3   1   3        807.39        854.55        35.23 o                         
   4   1   3       1095.31       1220.20        65.65 o                         
  -4   2   3          4.67         11.10        36.86 o                         
  -3   2   3       4039.05       4064.28        77.86 o                         
  -2   2   3       5749.94       5762.49        77.06 o                         
  -1   2   3       6978.41       7091.84        73.27 o                         
   0   2   3       3257.71       3417.16        47.24 o                         
   1   2   3       7019.24       7250.46       113.51 o                         
   2   2   3       5713.26       5707.49        86.70 o                         
   3   2   3       4054.05       4029.22        83.43 o                         
   4   2   3          4.85         22.03        37.46 o                         
  -4   3   3        357.03        418.53        37.68 o                         
  -3   3   3        501.90        506.23        27.49 o                         
  -2   3   3        616.55        638.03        24.82 o                         
  -1   3   3       1185.98       1171.28        35.04 o                         
   0   3   3       1484.90       1499.88        38.99 o                         
   1   3   3       1175.48       1177.99        35.18 o                         
   2   3   3        611.07        605.57        26.38 o                         
   3   3   3        501.25        496.34        28.77 o                         
   4   3   3        353.90        367.75        55.16 o                         
  -4   4   3        629.46        684.87        51.50 o                         
  -3   4   3       1792.39       1767.36        49.28 o                         
  -2   4   3       1459.24       1428.71        49.36 o                         
  -1   4   3       1357.51       1316.76        39.31 o                         
   0   4   3      43117.18      40985.18       373.10 o                         
   1   4   3       1346.49       1347.18        49.94 o                         
   2   4   3       1454.65       1477.41        44.06 o                         
   3   4   3       1799.25       1738.14        45.33 o                         
   4   4   3        626.76        704.43        59.68 o                         
  -4   5   3         72.36         62.17        26.59 o                         
  -3   5   3        360.57        374.45        37.07 o                         
  -2   5   3      13223.36      12995.38       210.12 o                         
  -1   5   3       4157.15       4249.61        71.94 o                         
   0   5   3        152.83        139.28        15.77 o                         
   1   5   3       4166.32       4212.91        73.87 o                         
   2   5   3      13240.05      13262.73       180.10 o                         
   3   5   3        358.04        353.27        42.05 o                         
   4   5   3         73.55         49.30        26.15 o                         
  -4   6   3          0.84          0.00        34.59 o                         
  -3   6   3        137.49        160.44        30.41 o                         
  -2   6   3        462.92        460.17        30.99 o                         
  -1   6   3        836.09        843.14        25.54 o                         
   0   6   3       4029.29       4130.52        91.94 o                         
   1   6   3        846.59        778.18        30.39 o                         
   2   6   3        461.95        433.32        21.84 o                         
   3   6   3        136.71         85.50        29.25 o                         
   4   6   3          0.95          4.96        26.68 o                         
  -4   7   3          2.13          0.00        43.23 o                         
  -3   7   3        534.86        521.30        49.27 o                         
  -2   7   3         90.24         74.77        17.57 o                         
  -1   7   3      12539.45      12351.46       119.83 o                         
   0   7   3       6800.22       6920.28       113.17 o                         
   1   7   3      12540.07      12605.71       159.14 o                         
   2   7   3         88.86         96.40        17.38 o                         
   3   7   3        538.19        455.61        52.51 o                         
   4   7   3          1.94         19.74        42.65 o                         
  -4   8   3         61.68         79.92        58.45 o                         
  -3   8   3        780.00        776.33        61.19 o                         
  -2   8   3       1248.41       1236.15        64.03 o                         
  -1   8   3       4555.42       4341.58        73.74 o                         
   0   8   3        252.19        237.36        23.98 o                         
   1   8   3       4552.46       4309.65        72.38 o                         
   2   8   3       1253.93       1223.59        50.39 o                         
   3   8   3        778.71        784.88        60.48 o                         
   4   8   3         62.75         81.71        30.19 o                         
  -4   9   3         50.30         95.01        42.83 o                         
  -3   9   3        105.40        123.27        34.96 o                         
  -2   9   3        935.46        877.54        54.00 o                         
  -1   9   3        847.25        813.51        37.10 o                         
   0   9   3        305.76        274.53        28.18 o                         
   1   9   3        848.28        808.74        33.67 o                         
   2   9   3        941.53        974.48        50.66 o                         
   3   9   3        104.64        150.27        45.03 o                         
   4   9   3         50.85         29.83        27.01 o                         
  -3  10   3        290.89        428.39        77.61 o                         
  -2  10   3        212.61        177.15        38.57 o                         
  -1  10   3       1583.83       1452.70        51.61 o                         
   0  10   3      10256.70      10442.14       168.85 o                         
   1  10   3       1581.63       1594.84        60.80 o                         
   2  10   3        212.67        170.09        25.54 o                         
   3  10   3        293.15        231.60        40.51 o                         
  -3  11   3         83.95        110.58        43.89 o                         
  -2  11   3        470.25        434.02        58.36 o                         
  -1  11   3        878.81        832.51        48.87 o                         
   0  11   3         35.44         21.93        21.36 o                         
   1  11   3        871.50        929.43        46.85 o                         
   2  11   3        477.40        454.90        39.23 o                         
   3  11   3         82.74         39.91        31.45 o                         
  -3  12   3        203.38        287.81        61.44 o                         
  -2  12   3        502.31        575.68        65.40 o                         
  -1  12   3        149.43        149.33        33.43 o                         
   0  12   3       2367.27       2375.29        86.11 o                         
   1  12   3        144.86        113.27        24.75 o                         
   2  12   3        503.97        493.72        42.89 o                         
   3  12   3        203.24         89.02        41.48 o                         
  -3  13   3         83.33         28.13        49.28 o                         
  -2  13   3        140.57        109.45        51.10 o                         
  -1  13   3        546.65        534.33        52.40 o                         
   0  13   3          3.46          2.52        20.80 o                         
   1  13   3        550.99        531.13        41.74 o                         
   2  13   3        137.61        169.14        51.90 o                         
   3  13   3         84.70         40.54        34.61 o                         
  -2  14   3        269.34        312.47        49.05 o                         
  -1  14   3        685.43        688.85        54.14 o                         
   0  14   3        987.21       1071.52        59.16 o                         
   1  14   3        684.40        698.65        54.85 o                         
   2  14   3        270.85        340.08        54.51 o                         
  -2  15   3         44.77         15.80        32.64 o                         
  -1  15   3        118.22        147.95        36.60 o                         
   0  15   3         54.70         33.22        29.65 o                         
   1  15   3        118.41        142.68        36.98 o                         
   2  15   3         44.74          0.13        50.58 o                         
  -1  16   3        143.30        124.42        43.32 o                         
   0  16   3          6.53          4.53        29.97 o                         
   1  16   3        142.88        123.57        34.95 o                         
   0   0   4      67174.95      69329.32      1049.53 o                         
   1   0   4      12227.96      11343.20       106.27 o                         
   2   0   4        266.96        289.15        19.53 o                         
   3   0   4        690.81        604.81        26.42 o                         
   4   0   4        199.40        184.80        34.32 o                         
  -4   1   4         42.56         50.58        32.00 o                         
  -3   1   4        917.19        889.18        38.80 o                         
  -2   1   4       6781.27       6915.17        76.47 o                         
  -1   1   4       1521.67       1527.16        30.65 o                         
   0   1   4          0.76         29.50        14.18 o                         
   1   1   4       1510.92       1477.97        31.24 o                         
   2   1   4       6747.32       6792.27        94.60 o                         
   3   1   4        911.08        838.98        33.67 o                         
   4   1   4         42.71         37.43        30.26 o                         
  -4   2   4         91.84        100.15        30.07 o                         
  -3   2   4        263.22        272.85        24.12 o                         
  -2   2   4       3523.87       3455.68        46.14 o                         
  -1   2   4       8728.96       9088.20       104.89 o                         
   0   2   4       2155.78       2163.38        46.61 o                         
   1   2   4       8713.59       8865.92       100.26 o                         
   2   2   4       3518.21       3366.99        76.54 o                         
   3   2   4        260.76        251.36        24.82 o                         
   4   2   4         91.33        130.05        35.53 o                         
  -4   3   4       1033.88       1069.77        58.36 o                         
  -3   3   4        861.86        869.09        37.24 o                         
  -2   3   4       1098.66       1034.83        24.11 o                         
  -1   3   4      11040.36      11474.95       117.24 o                         
   0   3   4      16387.46      17810.76       153.99 o                         
   1   3   4      11061.99      11249.86       130.90 o                         
   2   3   4       1104.61       1112.25        34.37 o                         
   3   3   4        861.58        905.95        42.49 o                         
   4   3   4       1033.46       1079.63        82.85 o                         
  -4   4   4        216.54        290.01        35.03 o                         
  -3   4   4        345.96        325.21        31.05 o                         
  -2   4   4       1757.20       1790.58        54.31 o                         
  -1   4   4       1014.49        993.18        32.57 o                         
   0   4   4        530.68        523.06        31.35 o                         
   1   4   4       1015.94       1036.08        35.40 o                         
   2   4   4       1757.89       1707.25        58.58 o                         
   3   4   4        345.23        315.93        33.48 o                         
   4   4   4        218.64        183.34        45.04 o                         
  -4   5   4         29.65         17.46        27.27 o                         
  -3   5   4       3038.09       3084.09        99.65 o                         
  -2   5   4       2681.74       2651.09        76.45 o                         
  -1   5   4       1723.97       1734.63        48.21 o                         
   0   5   4       1703.41       1849.23        40.60 o                         
   1   5   4       1732.98       1697.08        42.46 o                         
   2   5   4       2678.91       2758.44        94.86 o                         
   3   5   4       3035.32       3065.71       115.76 o                         
   4   5   4         28.56          0.00        28.40 o                         
  -4   6   4        517.77        498.37        51.23 o                         
  -3   6   4       2399.36       2508.37        91.94 o                         
  -2   6   4       2080.47       2058.77        63.12 o                         
  -1   6   4       3608.31       3680.88        47.68 o                         
   0   6   4       1564.51       1539.80        51.17 o                         
   1   6   4       3615.14       3654.54        63.06 o                         
   2   6   4       2077.63       1988.32        67.06 o                         
   3   6   4       2396.74       2427.24        97.61 o                         
   4   6   4        507.65        528.87        58.58 o                         
  -4   7   4        405.19        435.57        54.76 o                         
  -3   7   4        197.39        151.07        35.99 o                         
  -2   7   4       1864.23       1856.76        63.48 o                         
  -1   7   4       1439.28       1398.19        37.30 o                         
   0   7   4       1034.87        962.13        43.18 o                         
   1   7   4       1432.36       1399.02        45.07 o                         
   2   7   4       1865.88       1938.54        78.23 o                         
   3   7   4        196.36        187.71        37.10 o                         
   4   7   4        404.79        431.58        54.92 o                         
  -4   8   4        120.18        113.39        37.08 o                         
  -3   8   4        594.75        665.14        60.58 o                         
  -2   8   4       1622.70       1653.80        63.73 o                         
  -1   8   4        511.33        508.83        25.29 o                         
   0   8   4        186.03        177.79        23.33 o                         
   1   8   4        509.27        508.30        25.57 o                         
   2   8   4       1624.98       1611.51        75.85 o                         
   3   8   4        595.27        564.21        53.50 o                         
   4   8   4        122.58        190.84        36.90 o                         
  -4   9   4         91.35        108.86        47.92 o                         
  -3   9   4       1443.87       1420.40        84.54 o                         
  -2   9   4       3653.75       3623.53       106.44 o                         
  -1   9   4        838.82        811.02        35.51 o                         
   0   9   4          0.35          1.85        16.48 o                         
   1   9   4        838.13        841.35        49.54 o                         
   2   9   4       3652.07       3717.31       108.30 o                         
   3   9   4       1443.24       1486.04        84.39 o                         
   4   9   4         92.16         87.27        30.91 o                         
  -3  10   4        150.48        123.75        38.19 o                         
  -2  10   4        217.72        204.92        32.43 o                         
  -1  10   4       2321.78       2248.40        63.27 o                         
   0  10   4       3294.13       3391.27        84.57 o                         
   1  10   4       2335.73       2401.12        76.07 o                         
   2  10   4        219.02        186.62        27.85 o                         
   3  10   4        148.04        113.96        35.76 o                         
  -3  11   4        140.89         95.90        55.68 o                         
  -2  11   4        323.52        316.11        50.84 o                         
  -1  11   4        815.87        805.59        56.49 o                         
   0  11   4        830.21        818.21        44.94 o                         
   1  11   4        815.64        874.46        49.72 o                         
   2  11   4        324.53        328.95        34.08 o                         
   3  11   4        143.86        155.64        39.31 o                         
  -3  12   4        125.42        129.85        61.90 o                         
  -2  12   4       1317.47       1311.21        76.98 o                         
  -1  12   4       1867.68       1935.02        88.32 o                         
   0  12   4        333.31        339.71        32.16 o                         
   1  12   4       1873.65       1899.87        79.16 o                         
   2  12   4       1321.34       1275.27        74.74 o                         
   3  12   4        125.68        142.14        35.80 o                         
  -2  13   4          1.10         53.84        35.62 o                         
  -1  13   4        118.22        127.76        34.35 o                         
   0  13   4        452.20        426.75        37.07 o                         
   1  13   4        117.54        105.10        27.88 o                         
   2  13   4          1.24         17.41        30.92 o                         
  -2  14   4          7.42          0.00        37.55 o                         
  -1  14   4        334.10        268.73        40.57 o                         
   0  14   4       2406.78       2528.36        82.08 o                         
   1  14   4        332.30        373.08        43.56 o                         
   2  14   4          7.16          0.00        39.73 o                         
  -1  15   4        307.26        227.88        43.75 o                         
   0  15   4         32.02         13.57        39.29 o                         
   1  15   4        306.04        299.80        57.04 o                         
   0  16   4         22.36         37.14        45.25 o                         
   1   0   5       3992.03       4204.79        64.00 o                         
   2   0   5       2252.62       2267.93        51.30 o                         
   3   0   5        178.16        167.21        20.81 o                         
   4   0   5        859.99        899.20        71.79 o                         
  -4   1   5         44.01          0.00        27.97 o                         
  -3   1   5       3744.73       3789.91        82.16 o                         
  -2   1   5       5841.78       5739.74        89.85 o                         
  -1   1   5        773.06        785.79        27.83 o                         
   0   1   5       1039.32       1064.56        42.97 o                         
   1   1   5        775.19        798.14        29.02 o                         
   2   1   5       5815.45       5814.02        88.32 o                         
   3   1   5       3773.94       3846.08        74.51 o                         
   4   1   5         43.29         14.18        41.97 o                         
  -4   2   5        370.68        415.79        42.61 o                         
  -3   2   5       1601.87       1647.54        54.01 o                         
  -2   2   5       9969.99      10123.83        92.76 o                         
  -1   2   5        194.17        226.67        17.48 o                         
   0   2   5       1694.44       1819.07        49.08 o                         
   1   2   5        192.90        224.99        16.48 o                         
   2   2   5      10012.26      10045.85       132.52 o                         
   3   2   5       1585.72       1657.57        75.14 o                         
   4   2   5        373.04        348.21        46.29 o                         
  -4   3   5          6.22         40.39        26.55 o                         
  -3   3   5        452.10        462.70        43.50 o                         
  -2   3   5        904.46        926.50        33.72 o                         
  -1   3   5       1844.53       1880.82        38.00 o                         
   0   3   5       4415.44       4395.78        74.61 o                         
   1   3   5       1846.67       1858.66        42.60 o                         
   2   3   5        905.23        873.70        34.40 o                         
   3   3   5        447.21        393.43        43.88 o                         
   4   3   5          6.34          0.00        33.74 o                         
  -4   4   5        559.85        600.20        48.41 o                         
  -3   4   5        234.07        231.73        36.83 o                         
  -2   4   5        335.30        337.19        27.43 o                         
  -1   4   5      16518.51      15810.79       204.21 o                         
   0   4   5          7.24          9.95        16.74 o                         
   1   4   5      16503.96      15732.34       179.32 o                         
   2   4   5        337.86        346.73        32.33 o                         
   3   4   5        235.64        220.81        28.22 o                         
   4   4   5        569.37        562.07        53.75 o                         
  -4   5   5        156.28        159.55        35.27 o                         
  -3   5   5       2178.15       2075.61        84.51 o                         
  -2   5   5        260.23        251.76        28.31 o                         
  -1   5   5      13959.49      14422.74       180.36 o                         
   0   5   5       3211.71       3458.77        86.53 o                         
   1   5   5      13959.75      14065.73       149.90 o                         
   2   5   5        255.35        246.39        19.85 o                         
   3   5   5       2186.24       2170.97        96.56 o                         
   4   5   5        155.73        115.10        39.23 o                         
  -4   6   5         14.66          9.01        29.25 o                         
  -3   6   5        246.67        245.00        36.13 o                         
  -2   6   5        478.86        524.53        36.70 o                         
  -1   6   5        791.67        865.02        32.81 o                         
   0   6   5         10.73         31.08         9.49 o                         
   1   6   5        790.04        797.94        33.81 o                         
   2   6   5        482.75        411.32        35.77 o                         
   3   6   5        250.29        242.34        34.70 o                         
   4   6   5         13.97          0.00        37.54 o                         
  -4   7   5        195.50        261.40        43.29 o                         
  -3   7   5         13.90         49.67        26.51 o                         
  -2   7   5         97.62         81.57        21.56 o                         
  -1   7   5         19.80         20.37        21.19 o                         
   0   7   5      25220.52      25320.64       286.29 o                         
   1   7   5         19.58          6.44        22.87 o                         
   2   7   5         96.89        123.85        25.32 o                         
   3   7   5         12.83          0.21        29.61 o                         
   4   7   5        198.07        166.74        44.46 o                         
  -4   8   5          5.43         24.97        36.12 o                         
  -3   8   5        175.65        202.13        41.47 o                         
  -2   8   5       3623.76       3580.52        98.22 o                         
  -1   8   5        503.24        503.44        26.10 o                         
   0   8   5        219.33        240.13        29.79 o                         
   1   8   5        503.61        465.20        27.07 o                         
   2   8   5       3613.90       3521.61       106.31 o                         
   3   8   5        174.37        197.01        31.91 o                         
   4   8   5          5.08          0.00        42.37 o                         
  -3   9   5          3.68          0.00        35.49 o                         
  -2   9   5        212.82        247.29        33.48 o                         
  -1   9   5       1719.95       1716.01        52.63 o                         
   0   9   5        526.18        502.75        38.45 o                         
   1   9   5       1723.66       1728.41        85.16 o                         
   2   9   5        212.69        189.75        30.52 o                         
   3   9   5          3.55          0.00        30.18 o                         
  -3  10   5        236.77        241.30        42.72 o                         
  -2  10   5         91.50         57.31        26.99 o                         
  -1  10   5       4399.72       4302.90        91.25 o                         
   0  10   5          1.93         17.12        17.77 o                         
   1  10   5       4386.63       4486.08       106.71 o                         
   2  10   5         89.42        104.57        28.79 o                         
   3  10   5        237.47        199.10        33.08 o                         
  -3  11   5        173.69        122.03        38.03 o                         
  -2  11   5        987.02       1041.01        65.75 o                         
  -1  11   5         54.24         51.44        28.05 o                         
   0  11   5        184.41        188.09        25.99 o                         
   1  11   5         54.67         31.67        24.39 o                         
   2  11   5        970.21       1029.79        56.28 o                         
   3  11   5        175.07        155.93        31.64 o                         
  -3  12   5        320.69        288.87        54.24 o                         
  -2  12   5        191.37        153.29        41.66 o                         
  -1  12   5        269.77        324.03        42.34 o                         
   0  12   5        196.94        183.47        27.82 o                         
   1  12   5        268.39        278.39        32.13 o                         
   2  12   5        188.28        171.13        32.63 o                         
   3  12   5        321.19        325.64        47.40 o                         
  -2  13   5        258.65        254.08        69.86 o                         
  -1  13   5        171.03        133.55        33.86 o                         
   0  13   5        429.13        392.61        36.28 o                         
   1  13   5        171.84        184.16        29.00 o                         
   2  13   5        263.33        255.41        40.26 o                         
  -2  14   5        241.84        199.08        48.68 o                         
  -1  14   5        761.73        743.75        64.20 o                         
   0  14   5         22.89          0.00        28.78 o                         
   1  14   5        763.90        780.41        52.87 o                         
   2  14   5        241.38        245.79        40.57 o                         
  -1  15   5         37.89         85.57        33.81 o                         
   0  15   5        638.48        713.08        75.01 o                         
   1  15   5         37.57         52.24        32.76 o                         
   0   0   6      48784.24      46783.04       683.10 o                         
   1   0   6       9637.12       9511.84       120.63 o                         
   2   0   6        200.21        194.97        19.67 o                         
   3   0   6       1336.48       1335.11        52.39 o                         
   4   0   6        741.99        709.96        69.77 o                         
  -4   1   6        115.44        115.71        27.11 o                         
  -3   1   6        109.76         86.89        19.33 o                         
  -2   1   6       2253.81       2194.26        58.17 o                         
  -1   1   6       1721.60       1750.29        42.74 o                         
   0   1   6        158.06        126.73        21.30 o                         
   1   1   6       1720.07       1658.83        44.17 o                         
   2   1   6       2240.45       2149.71        56.45 o                         
   3   1   6        106.72         93.04        21.92 o                         
   4   1   6        116.10        222.32        48.39 o                         
  -4   2   6        103.98         45.91        28.60 o                         
  -3   2   6        823.79        784.36        46.44 o                         
  -2   2   6       2536.13       2546.64        58.74 o                         
  -1   2   6       6117.02       6234.96        93.99 o                         
   0   2   6        152.20        133.82        17.23 o                         
   1   2   6       6095.76       6237.25       106.11 o                         
   2   2   6       2534.15       2540.66        64.20 o                         
   3   2   6        829.64        834.25        42.61 o                         
   4   2   6        105.67         84.27        29.45 o                         
  -4   3   6        300.94        343.46        40.15 o                         
  -3   3   6        625.44        652.86        45.59 o                         
  -2   3   6        148.45        171.26        22.52 o                         
  -1   3   6      13554.38      14123.75       149.67 o                         
   0   3   6       6821.48       6908.71       105.74 o                         
   1   3   6      13544.27      13862.30       139.98 o                         
   2   3   6        150.45        154.17        20.50 o                         
   3   3   6        623.43        633.27        39.66 o                         
   4   3   6        299.94        353.51        41.07 o                         
  -4   4   6        114.56         71.96        26.25 o                         
  -3   4   6        425.35        447.25        43.56 o                         
  -2   4   6       1189.84       1127.92        44.60 o                         
  -1   4   6         76.48         70.05        17.96 o                         
   0   4   6        102.95         96.41        20.32 o                         
   1   4   6         75.82         72.85        27.37 o                         
   2   4   6       1191.72       1161.47        66.14 o                         
   3   4   6        422.63        423.49        44.83 o                         
   4   4   6        113.61         69.95        29.89 o                         
  -4   5   6        167.06        217.13        38.52 o                         
  -3   5   6        465.28        513.01        47.63 o                         
  -2   5   6       4102.64       4078.71       132.49 o                         
  -1   5   6       1018.75       1052.02        39.76 o                         
   0   5   6       5471.40       5689.54       106.76 o                         
   1   5   6       1012.28       1017.60        58.05 o                         
   2   5   6       4105.40       4092.29       108.06 o                         
   3   5   6        456.82        460.31        46.64 o                         
   4   5   6        166.70        196.65        42.62 o                         
  -4   6   6        254.17        195.91        37.90 o                         
  -3   6   6       1266.25       1267.63        71.30 o                         
  -2   6   6       1692.89       1645.87        67.26 o                         
  -1   6   6        393.67        442.66        29.49 o                         
   0   6   6       3888.61       3928.01        85.22 o                         
   1   6   6        400.70        394.64        23.26 o                         
   2   6   6       1689.48       1615.78        73.09 o                         
   3   6   6       1260.08       1305.32        79.74 o                         
   4   6   6        249.53        285.18        46.30 o                         
  -4   7   6        264.82        247.89        42.90 o                         
  -3   7   6        108.51         96.88        33.55 o                         
  -2   7   6         60.61         70.38        22.40 o                         
  -1   7   6       4181.59       4269.68        85.61 o                         
   0   7   6        183.76        163.34        14.74 o                         
   1   7   6       4187.74       4207.20        91.98 o                         
   2   7   6         63.09         44.24        25.83 o                         
   3   7   6        109.35         85.13        27.05 o                         
   4   7   6        264.63        246.13        57.38 o                         
  -4   8   6        112.41         93.00        35.71 o                         
  -3   8   6        597.65        523.31        48.64 o                         
  -2   8   6        950.10        985.44        55.73 o                         
  -1   8   6         41.12         45.25        15.15 o                         
   0   8   6         76.51         96.00        24.10 o                         
   1   8   6         40.52         19.52        16.48 o                         
   2   8   6        950.77        892.67        55.97 o                         
   3   8   6        604.23        595.35        53.27 o                         
   4   8   6        113.13         50.63        49.80 o                         
  -3   9   6        541.09        548.19        59.27 o                         
  -2   9   6       2780.66       2884.19       101.56 o                         
  -1   9   6        722.87        672.06        31.99 o                         
   0   9   6       1228.53       1189.30        58.42 o                         
   1   9   6        723.64        744.81        43.33 o                         
   2   9   6       2786.10       2896.26       121.08 o                         
   3   9   6        543.67        554.32        53.08 o                         
  -3  10   6        241.25        144.20        37.86 o                         
  -2  10   6        400.13        424.36        44.76 o                         
  -1  10   6        615.82        605.94        47.85 o                         
   0  10   6       2483.82       2450.55        85.21 o                         
   1  10   6        621.02        632.74        48.38 o                         
   2  10   6        403.54        382.75        43.20 o                         
   3  10   6        238.13        219.90        40.65 o                         
  -3  11   6        218.04        239.23        47.60 o                         
  -2  11   6         31.72         29.20        28.97 o                         
  -1  11   6        918.44        896.74        61.71 o                         
   0  11   6        442.92        468.48        40.82 o                         
   1  11   6        917.24        971.66        60.09 o                         
   2  11   6         31.72         63.45        51.15 o                         
   3  11   6        223.43        235.39        38.70 o                         
  -3  12   6        596.06        591.32        70.82 o                         
  -2  12   6        805.88        775.73        70.88 o                         
  -1  12   6       1857.75       1839.33        89.70 o                         
   0  12   6        176.28        158.25        27.21 o                         
   1  12   6       1862.40       1885.60        75.94 o                         
   2  12   6        809.01        761.39        65.21 o                         
   3  12   6        595.60        666.59        58.10 o                         
  -2  13   6        148.61        210.25        56.13 o                         
  -1  13   6        189.46        151.00        36.93 o                         
   0  13   6        140.26        145.63        25.08 o                         
   1  13   6        189.61        221.46        32.79 o                         
   2  13   6        150.17        159.08        35.76 o                         
  -2  14   6         33.16        115.82        47.72 o                         
  -1  14   6        427.42        391.73        47.82 o                         
   0  14   6       1064.22       1123.04        89.85 o                         
   1  14   6        426.58        431.01        42.03 o                         
   2  14   6         32.66         25.14        27.99 o                         
  -1  15   6        306.58        376.41        50.84 o                         
   0  15   6          4.81          0.00        46.75 o                         
   1  15   6        306.44        301.32        39.01 o                         
   1   0   7       4226.53       4142.33        75.84 o                         
   2   0   7        332.27        346.74        27.37 o                         
   3   0   7        476.14        483.29        34.73 o                         
   4   0   7        116.51         46.91        43.39 o                         
  -4   1   7        799.14        828.31        62.39 o                         
  -3   1   7       1259.52       1259.65        52.08 o                         
  -2   1   7        999.16       1004.38        38.10 o                         
  -1   1   7       2200.59       2246.99        54.32 o                         
   0   1   7       5794.91       6095.05       127.38 o                         
   1   1   7       2208.81       2195.79        56.85 o                         
   2   1   7       1000.50        957.02        40.76 o                         
   3   1   7       1247.93       1241.44        50.74 o                         
   4   1   7        802.16        973.59        95.44 o                         
  -4   2   7        297.52        301.12        40.18 o                         
  -3   2   7       2132.92       2238.16        79.62 o                         
  -2   2   7       3358.07       3325.27        72.00 o                         
  -1   2   7       4848.62       4832.40        95.76 o                         
   0   2   7       1649.77       1631.85        45.40 o                         
   1   2   7       4867.70       4802.55        98.05 o                         
   2   2   7       3350.90       3312.51        77.16 o                         
   3   2   7       2133.14       2128.58        68.62 o                         
   4   2   7        293.83        294.83        46.60 o                         
  -4   3   7        340.53        345.62        41.30 o                         
  -3   3   7        529.01        582.87        43.86 o                         
  -2   3   7        175.54        190.83        26.33 o                         
  -1   3   7        523.37        497.21        27.31 o                         
   0   3   7         56.85         81.94        20.72 o                         
   1   3   7        527.84        544.60        35.15 o                         
   2   3   7        176.22        141.59        16.41 o                         
   3   3   7        534.09        524.14        39.76 o                         
   4   3   7        339.01        348.23        43.67 o                         
  -4   4   7         98.37        113.81        35.97 o                         
  -3   4   7        752.35        761.97        56.34 o                         
  -2   4   7        937.09        939.48        47.84 o                         
  -1   4   7       2540.46       2432.04        56.95 o                         
   0   4   7      15926.14      15712.92       181.19 o                         
   1   4   7       2542.69       2542.51        65.08 o                         
   2   4   7        932.86        991.28        66.17 o                         
   3   4   7        762.07        814.18        55.26 o                         
   4   4   7         98.90         87.49        29.64 o                         
  -4   5   7          6.85          0.00        29.49 o                         
  -3   5   7        729.31        736.93        57.59 o                         
  -2   5   7       9814.47      10018.46       295.01 o                         
  -1   5   7       1032.50       1039.80        45.09 o                         
   0   5   7          3.33         13.44        20.79 o                         
   1   5   7       1034.91       1085.01        48.72 o                         
   2   5   7       9829.22       9847.11       183.37 o                         
   3   5   7        726.57        750.86        59.13 o                         
   4   5   7          6.91          0.00        32.69 o                         
  -4   6   7         80.42         81.20        35.48 o                         
  -3   6   7         39.34         17.89        28.66 o                         
  -2   6   7        253.78        241.77        31.98 o                         
  -1   6   7        277.11        258.46        22.93 o                         
   0   6   7       1636.29       1629.50        62.34 o                         
   1   6   7        283.46        304.13        26.47 o                         
   2   6   7        255.69        215.22        32.17 o                         
   3   6   7         39.63         44.78        30.88 o                         
   4   6   7         79.89         91.50        45.74 o                         
  -4   7   7         49.56         52.53        52.26 o                         
  -3   7   7        827.26        810.21        60.91 o                         
  -2   7   7        185.07        192.27        29.36 o                         
  -1   7   7       6644.76       6410.03       164.16 o                         
   0   7   7       1718.66       1697.13        49.09 o                         
   1   7   7       6637.15       6525.80       117.47 o                         
   2   7   7        187.02        193.66        32.79 o                         
   3   7   7        827.62        817.12        68.75 o                         
   4   7   7         48.97          8.40        35.56 o                         
  -3   8   7        149.12        180.97        38.09 o                         
  -2   8   7        911.83        887.66        51.69 o                         
  -1   8   7       2532.26       2603.17        71.21 o                         
   0   8   7         28.51         18.29        23.51 o                         
   1   8   7       2534.53       2440.83        77.85 o                         
   2   8   7        913.47        960.75        61.05 o                         
   3   8   7        147.00        206.21        45.08 o                         
  -3   9   7        203.68        192.00        46.57 o                         
  -2   9   7        553.97        522.75        42.45 o                         
  -1   9   7        130.67        156.67        27.11 o                         
   0   9   7        300.08        284.92        35.32 o                         
   1   9   7        129.69         96.54        28.07 o                         
   2   9   7        552.78        506.48        50.01 o                         
   3   9   7        201.50        247.46        38.73 o                         
  -3  10   7        180.31        202.32        46.46 o                         
  -2  10   7         57.94         54.54        29.87 o                         
  -1  10   7        767.89        748.52        53.12 o                         
   0  10   7       6579.44       6626.88       146.34 o                         
   1  10   7        764.81        796.56        55.52 o                         
   2  10   7         57.37        101.19        43.66 o                         
   3  10   7        179.80        130.44        34.04 o                         
  -3  11   7        108.76        106.72        40.57 o                         
  -2  11   7         27.78         36.40        33.66 o                         
  -1  11   7        452.63        417.02        45.46 o                         
   0  11   7        463.24        539.64        40.10 o                         
   1  11   7        453.88        470.31        46.07 o                         
   2  11   7         29.04         20.00        33.69 o                         
   3  11   7        106.06        140.10        36.03 o                         
  -2  12   7        202.50        170.75        44.78 o                         
  -1  12   7        180.41        174.66        37.95 o                         
   0  12   7       1081.23       1160.86        57.97 o                         
   1  12   7        176.94        134.44        29.04 o                         
   2  12   7        202.96        221.50        48.05 o                         
  -2  13   7         22.17        133.69        49.64 o                         
  -1  13   7        261.18        269.13        41.19 o                         
   0  13   7        441.44        415.26        49.81 o                         
   1  13   7        260.05        303.58        37.48 o                         
   2  13   7         21.57          7.03        30.23 o                         
  -1  14   7        552.39        548.20        68.62 o                         
   0  14   7        479.31        539.28        68.99 o                         
   1  14   7        553.82        631.32        49.05 o                         
   0  15   7          0.51          0.00        71.16 o                         
   0   0   8       6081.25       6322.38       184.06 o                         
   1   0   8      13330.64      12535.57       181.51 o                         
   2   0   8        592.56        605.72        33.51 o                         
   3   0   8        596.26        614.64        40.33 o                         
   4   0   8        119.00        113.81        37.01 o                         
  -4   1   8        161.16         84.40        39.66 o                         
  -3   1   8        378.90        373.83        34.93 o                         
  -2   1   8        283.12        293.41        27.41 o                         
  -1   1   8       3324.21       3213.26        67.54 o                         
   0   1   8        169.16        193.14        30.36 o                         
   1   1   8       3315.28       3439.58        74.65 o                         
   2   1   8        285.90        295.30        27.17 o                         
   3   1   8        381.07        415.08        32.82 o                         
   4   1   8        162.10        151.20        58.33 o                         
  -4   2   8         40.80         16.18        41.06 o                         
  -3   2   8        299.39        286.73        33.82 o                         
  -2   2   8       3934.44       3979.32        83.18 o                         
  -1   2   8       1672.13       1688.97        49.32 o                         
   0   2   8        603.18        614.60        22.65 o                         
   1   2   8       1664.51       1678.17        52.52 o                         
   2   2   8       3927.80       4025.07        89.69 o                         
   3   2   8        300.09        293.33        29.50 o                         
   4   2   8         42.43          0.00        35.05 o                         
  -4   3   8        172.22        204.26        38.25 o                         
  -3   3   8        727.16        781.29        51.41 o                         
  -2   3   8        744.16        782.30        43.30 o                         
  -1   3   8        146.76        164.27        22.86 o                         
   0   3   8      21184.50      21280.67       198.70 o                         
   1   3   8        147.07        128.07        23.18 o                         
   2   3   8        742.64        797.95        47.71 o                         
   3   3   8        726.92        767.31        50.47 o                         
   4   3   8        173.30        129.76        35.49 o                         
  -4   4   8        273.45        273.00        44.75 o                         
  -3   4   8        179.19         99.35        31.87 o                         
  -2   4   8        353.25        367.52        34.54 o                         
  -1   4   8       1588.28       1628.38        57.09 o                         
   0   4   8        908.40        895.24        39.39 o                         
   1   4   8       1598.97       1539.29        60.74 o                         
   2   4   8        348.17        350.02        37.40 o                         
   3   4   8        181.28        218.00        35.35 o                         
   4   4   8        273.51        223.94        41.23 o                         
  -4   5   8          5.47          9.71        40.70 o                         
  -3   5   8        806.95        746.04        58.85 o                         
  -2   5   8        958.31        909.25        49.77 o                         
  -1   5   8       2206.62       2279.65        73.77 o                         
   0   5   8        719.47        729.14        41.24 o                         
   1   5   8       2201.89       2184.20        77.29 o                         
   2   5   8        940.74        975.50        56.15 o                         
   3   5   8        814.19        811.34        57.18 o                         
   4   5   8          5.36         25.92        32.53 o                         
  -4   6   8        510.38        669.98        63.28 o                         
  -3   6   8        189.57        212.44        39.44 o                         
  -2   6   8        835.83        823.58        54.08 o                         
  -1   6   8       3604.05       3473.14        84.40 o                         
   0   6   8        518.89        525.48        41.01 o                         
   1   6   8       3592.98       3710.03       103.66 o                         
   2   6   8        845.06        850.03        57.16 o                         
   3   6   8        185.12        159.91        35.51 o                         
   4   6   8        512.11        585.22        60.90 o                         
  -3   7   8        130.46        126.05        37.33 o                         
  -2   7   8        439.86        486.06        43.90 o                         
  -1   7   8        520.07        474.78        31.83 o                         
   0   7   8       1276.63       1216.78        51.37 o                         
   1   7   8        520.19        507.18        44.76 o                         
   2   7   8        434.99        405.38        44.34 o                         
   3   7   8        130.41        117.04        35.25 o                         
  -3   8   8        471.19        457.65        51.10 o                         
  -2   8   8        374.96        359.09        37.64 o                         
  -1   8   8        529.30        597.76        44.77 o                         
   0   8   8        407.06        415.49        26.56 o                         
   1   8   8        528.88        484.26        37.06 o                         
   2   8   8        373.78        388.54        43.16 o                         
   3   8   8        470.57        377.43        56.36 o                         
  -3   9   8       1142.52       1257.58        87.51 o                         
  -2   9   8        510.86        539.83        44.09 o                         
  -1   9   8       1533.40       1498.26        66.98 o                         
   0   9   8          5.88          0.00        21.40 o                         
   1   9   8       1532.10       1588.79        76.37 o                         
   2   9   8        513.51        529.76        50.66 o                         
   3   9   8       1143.43       1219.23        90.78 o                         
  -3  10   8        165.98        185.62        43.20 o                         
  -2  10   8        422.40        382.62        43.29 o                         
  -1  10   8        900.30        936.75        62.42 o                         
   0  10   8        384.43        358.15        36.60 o                         
   1  10   8        901.14        880.44        60.69 o                         
   2  10   8        421.79        476.67        64.02 o                         
   3  10   8        167.23        220.73        49.58 o                         
  -2  11   8        214.27        179.70        43.95 o                         
  -1  11   8         87.50         60.51        30.54 o                         
   0  11   8       1463.18       1440.13        72.03 o                         
   1  11   8         85.47         89.71        29.23 o                         
   2  11   8        213.45        153.63        46.59 o                         
  -2  12   8       1536.16       1715.61       107.21 o                         
  -1  12   8        495.68        549.12        55.20 o                         
   0  12   8         66.44         75.90        23.66 o                         
   1  12   8        496.83        525.51        50.11 o                         
   2  12   8       1535.76       1623.11       110.79 o                         
  -2  13   8         37.23         78.03        53.48 o                         
  -1  13   8         18.31          5.32        31.86 o                         
   0  13   8        785.23        843.06        77.65 o                         
   1  13   8         17.84          0.00        22.88 o                         
   2  13   8         37.27         29.17        33.59 o                         
  -1  14   8        435.56        480.18        55.75 o                         
   0  14   8        464.36        497.27        57.94 o                         
   1  14   8        434.65        494.25        47.36 o                         
   1   0   9          0.20          3.08        14.78 o                         
   2   0   9       1622.01       1677.24        60.26 o                         
   3   0   9         84.91         98.92        29.04 o                         
   4   0   9        557.99        661.49        74.61 o                         
  -4   1   9        136.68        122.76        52.25 o                         
  -3   1   9        844.08        958.88        57.52 o                         
  -2   1   9       2334.36       2305.61        67.57 o                         
  -1   1   9       3185.02       3278.26        65.81 o                         
   0   1   9        199.96        212.30        32.07 o                         
   1   1   9       3175.24       3295.39        73.24 o                         
   2   1   9       2334.71       2315.80        63.18 o                         
   3   1   9        840.55        922.11        52.51 o                         
   4   1   9        133.03         91.76        38.03 o                         
  -4   2   9        109.38        170.77        54.66 o                         
  -3   2   9       1554.85       1588.65        67.79 o                         
  -2   2   9       2088.00       1990.83        64.73 o                         
  -1   2   9       1362.63       1322.34        45.67 o                         
   0   2   9        418.24        368.59        42.35 o                         
   1   2   9       1362.88       1389.71        50.01 o                         
   2   2   9       2090.81       2034.22        70.49 o                         
   3   2   9       1554.06       1649.94        70.54 o                         
   4   2   9        108.23        115.72        45.32 o                         
  -4   3   9         86.40         92.86        33.78 o                         
  -3   3   9         60.29         69.86        28.51 o                         
  -2   3   9        606.81        590.64        41.50 o                         
  -1   3   9        655.59        634.54        35.20 o                         
   0   3   9       2004.94       1999.99        53.46 o                         
   1   3   9        652.79        606.28        39.88 o                         
   2   3   9        611.69        578.33        43.22 o                         
   3   3   9         60.72         84.07        28.01 o                         
   4   3   9         86.81        102.66        40.43 o                         
  -4   4   9        202.16        199.38        53.22 o                         
  -3   4   9        187.55        198.43        37.14 o                         
  -2   4   9        631.26        674.83        42.47 o                         
  -1   4   9       3663.59       3681.60        80.01 o                         
   0   4   9       6302.05       6314.10       112.73 o                         
   1   4   9       3661.15       3750.91        92.98 o                         
   2   4   9        633.52        680.15        47.13 o                         
   3   4   9        184.91        164.81        35.50 o                         
   4   4   9        201.28        176.69        65.73 o                         
  -4   5   9        248.84        226.78        39.39 o                         
  -3   5   9        296.27        351.39        44.10 o                         
  -2   5   9       1340.73       1252.57        60.37 o                         
  -1   5   9       5542.43       5869.01       155.21 o                         
   0   5   9       1131.01       1073.21        46.41 o                         
   1   5   9       5553.04       5586.40       124.93 o                         
   2   5   9       1334.40       1390.48        65.05 o                         
   3   5   9        295.63        327.59        43.05 o                         
   4   5   9        248.99        251.18        43.93 o                         
  -3   6   9        114.04         76.36        31.16 o                         
  -2   6   9         38.63         51.57        24.70 o                         
  -1   6   9        264.94        308.91        32.03 o                         
   0   6   9        665.69        669.60        43.69 o                         
   1   6   9        266.71        225.67        37.45 o                         
   2   6   9         39.26         37.35        26.01 o                         
   3   6   9        112.14        138.23        33.74 o                         
  -3   7   9          8.73          4.91        34.08 o                         
  -2   7   9        175.49        122.99        30.92 o                         
  -1   7   9       1874.26       1910.59        72.11 o                         
   0   7   9       8027.72       8413.30       142.12 o                         
   1   7   9       1879.71       1802.04        64.83 o                         
   2   7   9        174.65        192.76        32.78 o                         
   3   7   9          9.22          9.02        33.24 o                         
  -3   8   9        461.05        492.56        58.03 o                         
  -2   8   9        606.79        591.04        48.23 o                         
  -1   8   9        967.09        895.06        59.54 o                         
   0   8   9        339.66        346.58        32.78 o                         
   1   8   9        969.19       1015.29        57.87 o                         
   2   8   9        610.35        593.19        54.36 o                         
   3   8   9        462.78        540.90        56.07 o                         
  -3   9   9         11.32          3.05        39.33 o                         
  -2   9   9         16.89          7.97        25.63 o                         
  -1   9   9       1111.88       1088.74        65.56 o                         
   0   9   9        247.01        278.54        32.58 o                         
   1   9   9       1114.13       1126.31        61.36 o                         
   2   9   9         17.02         62.20        37.41 o                         
   3   9   9         11.41         62.05        67.96 o                         
  -3  10   9        139.88        108.57        42.52 o                         
  -2  10   9        182.48        137.27        40.73 o                         
  -1  10   9        868.68        907.47        61.88 o                         
   0  10   9       1371.01       1377.22        63.65 o                         
   1  10   9        870.06        876.07        62.02 o                         
   2  10   9        180.46        192.89        41.75 o                         
   3  10   9        138.87         88.10        47.76 o                         
  -2  11   9        578.43        577.22        63.09 o                         
  -1  11   9        341.88        387.75        45.66 o                         
   0  11   9          4.59          0.00        24.24 o                         
   1  11   9        339.58        331.60        41.20 o                         
   2  11   9        581.17        611.67        72.19 o                         
  -2  12   9         58.31         48.15        37.65 o                         
  -1  12   9        224.86        152.48        36.99 o                         
   0  12   9         26.33          4.53        27.08 o                         
   1  12   9        225.24        126.08        35.47 o                         
   2  12   9         57.50         47.04        39.97 o                         
  -1  13   9        309.84        305.12        52.04 o                         
   0  13   9         70.53         79.64        35.59 o                         
   1  13   9        312.54        299.00        41.48 o                         
   0  14   9        263.84        296.63        52.94 o                         
   0   0  10      18810.47      18373.68       408.47 o                         
   1   0  10        420.10        431.33        28.41 o                         
   2   0  10         35.95         53.51        23.12 o                         
   3   0  10        302.82        277.30        36.32 o                         
   4   0  10        123.79        169.52        48.38 o                         
  -4   1  10         59.41        112.87        40.51 o                         
  -3   1  10        321.52        338.43        38.20 o                         
  -2   1  10       2042.49       1985.62        69.76 o                         
  -1   1  10         59.37         48.36        20.38 o                         
   0   1  10        231.64        200.07        37.03 o                         
   1   1  10         58.16         97.90        25.05 o                         
   2   1  10       2045.28       2070.46        73.50 o                         
   3   1  10        322.39        318.95        35.00 o                         
   4   1  10         60.27         23.02        40.37 o                         
  -4   2  10        170.41        268.66        51.52 o                         
  -3   2  10        262.39        217.41        30.96 o                         
  -2   2  10         50.59         21.97        24.67 o                         
  -1   2  10       3586.18       3723.48        76.59 o                         
   0   2  10        214.16        186.09        32.37 o                         
   1   2  10       3591.19       3862.36        87.55 o                         
   2   2  10         51.97         47.25        22.71 o                         
   3   2  10        261.86        217.20        32.74 o                         
   4   2  10        169.16        114.87        38.28 o                         
  -4   3  10        345.90        352.82        49.74 o                         
  -3   3  10         55.17          0.00        27.61 o                         
  -2   3  10        475.55        463.19        37.91 o                         
  -1   3  10       5857.19       5925.56       102.81 o                         
   0   3  10        357.98        362.27        22.69 o                         
   1   3  10       5860.90       6236.10       111.76 o                         
   2   3  10        473.74        509.71        48.90 o                         
   3   3  10         55.80          9.09        32.59 o                         
   4   3  10        348.29        390.46        59.41 o                         
  -3   4  10        212.89        110.72        31.34 o                         
  -2   4  10       1273.62       1257.57        58.07 o                         
  -1   4  10        203.74        189.21        24.13 o                         
   0   4  10         18.37         27.52        18.94 o                         
   1   4  10        199.61        174.28        29.21 o                         
   2   4  10       1282.12       1276.79        63.04 o                         
   3   4  10        211.46        229.19        34.91 o                         
  -3   5  10        701.18        726.65        60.25 o                         
  -2   5  10        965.26        951.60        55.71 o                         
  -1   5  10        173.17        160.48        28.26 o                         
   0   5  10       1981.05       2026.74        63.86 o                         
   1   5  10        171.54        220.63        33.18 o                         
   2   5  10        974.86        991.56        62.24 o                         
   3   5  10        697.14        750.32        60.05 o                         
  -3   6  10        959.83       1004.45        71.87 o                         
  -2   6  10       1049.34        981.88        56.79 o                         
  -1   6  10        263.58        240.60        29.68 o                         
   0   6  10       2638.77       2839.35        87.45 o                         
   1   6  10        268.77        262.69        36.89 o                         
   2   6  10       1044.07        944.91        59.75 o                         
   3   6  10        964.31       1048.56        69.56 o                         
  -3   7  10          3.73          0.00        36.58 o                         
  -2   7  10        423.00        450.32        46.71 o                         
  -1   7  10        772.28        779.70        50.59 o                         
   0   7  10        179.12        134.04        23.04 o                         
   1   7  10        769.36        793.96        59.93 o                         
   2   7  10        422.63        421.18        44.56 o                         
   3   7  10          3.95          0.00        30.25 o                         
  -3   8  10        206.09        229.27        44.93 o                         
  -2   8  10        613.47        543.30        50.09 o                         
  -1   8  10         66.70         90.59        28.19 o                         
   0   8  10         64.98         45.91        24.00 o                         
   1   8  10         65.88         59.28        26.90 o                         
   2   8  10        613.96        588.89        59.41 o                         
   3   8  10        205.30        114.66        37.01 o                         
  -3   9  10        171.28        211.32        46.55 o                         
  -2   9  10       1402.46       1379.29        71.85 o                         
  -1   9  10         25.80         35.56        31.25 o                         
   0   9  10        596.80        605.85        41.78 o                         
   1   9  10         26.45          5.19        24.46 o                         
   2   9  10       1400.76       1536.61        89.86 o                         
   3   9  10        171.96        239.33        48.02 o                         
  -2  10  10         80.73         62.08        38.93 o                         
  -1  10  10        418.83        424.48        46.11 o                         
   0  10  10       1164.02       1194.36        63.75 o                         
   1  10  10        419.11        411.31        42.81 o                         
   2  10  10         81.05         47.59        31.77 o                         
  -2  11  10         19.96         34.62        37.34 o                         
  -1  11  10        790.71        740.26        72.28 o                         
   0  11  10         27.94          0.00        28.60 o                         
   1  11  10        788.81        848.83        57.90 o                         
   2  11  10         20.27          0.00        61.54 o                         
  -1  12  10        909.56        917.49        72.69 o                         
   0  12  10        175.41        150.33        39.13 o                         
   1  12  10        909.17        957.33        62.06 o                         
  -1  13  10        165.35        131.59        35.16 o                         
   0  13  10          0.23          0.00        35.95 o                         
   1  13  10        165.59        146.68        33.82 o                         
   1   0  11       2463.20       2430.05        99.60 o                         
   2   0  11         20.91         18.50        21.92 o                         
   3   0  11          5.59          0.00        28.24 o                         
  -3   1  11        840.99        900.33        59.37 o                         
  -2   1  11        764.50        807.91        51.74 o                         
  -1   1  11        333.82        262.61        36.23 o                         
   0   1  11       1996.74       2092.05        88.83 o                         
   1   1  11        327.16        223.59        41.03 o                         
   2   1  11        760.13        791.20        52.50 o                         
   3   1  11        836.49        868.27        66.55 o                         
  -3   2  11        118.91        108.10        39.58 o                         
  -2   2  11       2400.57       2387.25        97.98 o                         
  -1   2  11        780.49        740.28        51.67 o                         
   0   2  11       1707.28       1697.22        80.23 o                         
   1   2  11        782.86        769.88        62.38 o                         
   2   2  11       2392.18       2558.22        88.89 o                         
   3   2  11        117.08        159.90        36.80 o                         
  -3   3  11        231.69        238.51        35.84 o                         
  -2   3  11        235.97        223.92        29.61 o                         
  -1   3  11         53.93         58.70        22.41 o                         
   0   3  11        224.53        199.27        32.33 o                         
   1   3  11         53.10         52.90        17.16 o                         
   2   3  11        235.90        238.79        33.73 o                         
   3   3  11        230.93        273.67        51.09 o                         
  -3   4  11        128.64        129.16        34.95 o                         
  -2   4  11         87.39         63.41        22.39 o                         
  -1   4  11       3279.55       3288.62        80.46 o                         
   0   4  11       2989.44       2993.70        94.68 o                         
   1   4  11       3283.26       3300.87        99.23 o                         
   2   4  11         87.09         82.46        23.84 o                         
   3   4  11        127.81        118.28        35.12 o                         
  -3   5  11        829.10        871.09        65.85 o                         
  -2   5  11        688.55        667.27        44.82 o                         
  -1   5  11       1526.39       1599.74        56.78 o                         
   0   5  11         23.47         15.90        22.81 o                         
   1   5  11       1508.88       1573.29        70.73 o                         
   2   5  11        686.36        711.17        50.50 o                         
   3   5  11        831.58        918.64        65.19 o                         
  -3   6  11         42.76         53.02        37.26 o                         
  -2   6  11        260.52        259.43        33.07 o                         
  -1   6  11        427.21        426.62        38.43 o                         
   0   6  11        820.61        877.07        46.50 o                         
   1   6  11        423.95        459.15        42.33 o                         
   2   6  11        257.76        223.84        37.07 o                         
   3   6  11         42.47         88.43        32.79 o                         
  -3   7  11        161.15        144.80        42.46 o                         
  -2   7  11        367.83        421.02        44.71 o                         
  -1   7  11        242.72        281.49        34.97 o                         
   0   7  11       4233.87       4386.73       104.32 o                         
   1   7  11        242.99        194.48        35.35 o                         
   2   7  11        368.35        356.29        43.87 o                         
   3   7  11        160.76        151.76        39.09 o                         
  -3   8  11         34.64         36.15        48.70 o                         
  -2   8  11       1191.55       1196.71        72.40 o                         
  -1   8  11        594.14        599.78        55.24 o                         
   0   8  11         88.08         72.36        28.23 o                         
   1   8  11        591.97        543.79        55.13 o                         
   2   8  11       1190.71       1096.89        78.10 o                         
   3   8  11         34.66         68.65        40.82 o                         
  -2   9  11        241.53        307.00        48.38 o                         
  -1   9  11        137.68         76.40        31.94 o                         
   0   9  11         65.78         39.41        19.77 o                         
   1   9  11        138.48        146.01        35.80 o                         
   2   9  11        242.11        266.47        43.34 o                         
  -2  10  11         75.22         45.28        58.47 o                         
  -1  10  11       1270.34       1311.22        88.16 o                         
   0  10  11        595.74        611.91        51.81 o                         
   1  10  11       1267.87       1270.18        73.55 o                         
   2  10  11         74.30         89.14        56.55 o                         
  -2  11  11        115.98        209.10        66.41 o                         
  -1  11  11         81.78         56.20        32.41 o                         
   0  11  11        271.34        274.51        42.87 o                         
   1  11  11         81.32         73.80        44.93 o                         
   2  11  11        113.64        122.41        39.86 o                         
  -1  12  11         61.18         53.28        38.83 o                         
   0  12  11        746.54        800.42        75.60 o                         
   1  12  11         61.42         35.00        29.57 o                         
   0   0  12       2022.69       2069.08       136.65 o                         
   1   0  12       3807.83       3852.14       137.37 o                         
   2   0  12       1321.39       1281.30        70.98 o                         
   3   0  12        353.94        285.69        50.73 o                         
  -3   1  12        109.81        105.85        37.52 o                         
  -2   1  12        283.85        274.93        49.63 o                         
  -1   1  12        812.02        776.11        67.45 o                         
   0   1  12        127.01        135.90        36.92 o                         
   1   1  12        814.77        798.19        62.40 o                         
   2   1  12        282.28        275.26        45.08 o                         
   3   1  12        110.54        105.25        59.12 o                         
  -3   2  12        472.18        359.21        48.33 o                         
  -2   2  12       1273.26       1344.44        90.13 o                         
  -1   2  12         14.22          0.00        24.99 o                         
   0   2  12        333.14        353.72        42.08 o                         
   1   2  12         13.92         66.89        34.05 o                         
   2   2  12       1283.48       1400.04        89.06 o                         
   3   2  12        475.68        460.42        70.32 o                         
  -3   3  12        221.50        187.81        39.65 o                         
  -2   3  12        359.45        368.45        45.28 o                         
  -1   3  12       1767.11       1677.70        68.75 o                         
   0   3  12       4846.31       4889.91       129.98 o                         
   1   3  12       1768.41       1788.69        93.89 o                         
   2   3  12        358.80        326.77        63.22 o                         
   3   3  12        223.82        236.49        58.08 o                         
  -3   4  12        293.49        213.24        43.44 o                         
  -2   4  12          3.82         39.95        31.64 o                         
  -1   4  12        233.27        224.31        30.07 o                         
   0   4  12        602.99        540.54        47.08 o                         
   1   4  12        231.47        253.81        40.91 o                         
   2   4  12          3.63         59.38        37.54 o                         
   3   4  12        295.28        306.58        46.98 o                         
  -3   5  12        168.90        159.43        59.24 o                         
  -2   5  12        531.14        516.07        52.83 o                         
  -1   5  12       1466.96       1514.54        71.44 o                         
   0   5  12        825.78        851.75        53.85 o                         
   1   5  12       1480.45       1414.69        81.84 o                         
   2   5  12        532.31        445.82        53.95 o                         
   3   5  12        167.18        143.02        72.33 o                         
  -3   6  12        176.80        246.37        58.77 o                         
  -2   6  12        144.88        109.21        30.75 o                         
  -1   6  12        707.01        702.75        56.54 o                         
   0   6  12        410.26        461.56        43.78 o                         
   1   6  12        713.59        669.44        56.60 o                         
   2   6  12        145.60        101.67        37.66 o                         
   3   6  12        176.16        129.12        45.55 o                         
  -2   7  12        283.04        203.82        43.34 o                         
  -1   7  12        904.15        952.18        71.53 o                         
   0   7  12        180.42        160.18        40.07 o                         
   1   7  12        899.23        823.61        65.54 o                         
   2   7  12        283.25        339.52        56.25 o                         
  -2   8  12         55.73         94.41        47.86 o                         
  -1   8  12        130.78        150.03        43.66 o                         
   0   8  12        109.02        121.70        35.81 o                         
   1   8  12        129.44         90.10        36.09 o                         
   2   8  12         55.81         19.29        36.57 o                         
  -2   9  12        283.03        346.44        56.80 o                         
  -1   9  12        462.31        500.82        55.97 o                         
   0   9  12        156.72        190.31        38.19 o                         
   1   9  12        463.87        429.67        50.85 o                         
   2   9  12        284.55        230.68        49.00 o                         
  -2  10  12        239.01        260.62        71.48 o                         
  -1  10  12        159.79        171.65        42.24 o                         
   0  10  12         84.31         89.67        41.02 o                         
   1  10  12        160.37        222.57        40.74 o                         
   2  10  12        238.21        268.11        54.58 o                         
  -1  11  12         51.53          7.96        35.38 o                         
   0  11  12        392.60        355.19        62.86 o                         
   1  11  12         53.71         43.46        37.35 o                         
   0  12  12          3.22         51.87        43.70 o                         
   1   0  13         71.34         72.61        32.89 o                         
   2   0  13        788.39        709.45        79.02 o                         
   3   0  13        215.12        202.28        52.88 o                         
  -3   1  13         56.71         72.82        37.37 o                         
  -2   1  13        394.57        345.19        55.62 o                         
  -1   1  13        828.74        803.97        58.18 o                         
   0   1  13        612.72        623.37        56.96 o                         
   1   1  13        831.07        797.56        60.30 o                         
   2   1  13        390.87        416.58        53.01 o                         
   3   1  13         55.95        172.20        58.96 o                         
  -3   2  13        796.51        760.20        69.33 o                         
  -2   2  13        377.53        401.61        52.99 o                         
  -1   2  13        939.50        907.73        60.30 o                         
   0   2  13         34.98         37.02        28.98 o                         
   1   2  13        937.32        957.25        69.79 o                         
   2   2  13        377.11        381.80        52.78 o                         
   3   2  13        792.67        835.16        90.16 o                         
  -3   3  13         40.73         89.58        38.01 o                         
  -2   3  13        182.96        141.20        36.02 o                         
  -1   3  13        301.73        290.49        33.48 o                         
   0   3  13        143.89        172.75        35.32 o                         
   1   3  13        301.66        240.54        41.60 o                         
   2   3  13        182.34        171.49        44.93 o                         
   3   3  13         41.58          5.51        54.78 o                         
  -3   4  13        141.99        121.09        42.79 o                         
  -2   4  13        471.85        477.68        53.79 o                         
  -1   4  13         28.21         45.31        28.04 o                         
   0   4  13       1915.15       1949.78        85.41 o                         
   1   4  13         28.41         45.46        39.30 o                         
   2   4  13        473.53        513.24        62.50 o                         
   3   4  13        141.96        162.89        54.15 o                         
  -3   5  13         66.25         12.76        51.56 o                         
  -2   5  13       1699.01       1637.19        88.23 o                         
  -1   5  13        374.52        393.08        46.88 o                         
   0   5  13        299.64        259.74        36.63 o                         
   1   5  13        369.49        299.39        45.28 o                         
   2   5  13       1693.14       1864.78       105.54 o                         
   3   5  13         66.28        102.81        62.22 o                         
  -2   6  13          2.15          7.63        49.55 o                         
  -1   6  13          3.01          3.24        31.08 o                         
   0   6  13         60.52         43.42        27.53 o                         
   1   6  13          2.52         20.21        32.48 o                         
   2   6  13          1.96         36.03        65.94 o                         
  -2   7  13        259.40        285.16        53.10 o                         
  -1   7  13       2114.73       2153.47       105.10 o                         
   0   7  13        180.36        288.93        44.75 o                         
   1   7  13       2117.73       2195.13       111.32 o                         
   2   7  13        259.97        260.71        55.60 o                         
  -2   8  13         22.81          0.00        46.62 o                         
  -1   8  13        410.28        410.51        57.53 o                         
   0   8  13         84.84         86.08        41.82 o                         
   1   8  13        412.21        407.74        53.40 o                         
   2   8  13         23.80         68.61        47.04 o                         
  -1   9  13        248.12        156.90        45.59 o                         
   0   9  13        220.52        126.86        56.24 o                         
   1   9  13        248.26        240.50        46.40 o                         
  -1  10  13          2.07          0.00        32.33 o                         
   0  10  13       1449.20       1447.89       109.42 o                         
   1  10  13          2.10          0.00        55.76 o                         
   0  11  13        147.24        197.03        53.56 o                         
   0   0  14       3709.95       3587.67       187.61 o                         
   1   0  14       2097.44       1984.03        95.48 o                         
   2   0  14          0.96         61.37        50.59 o                         
   3   0  14         50.71          0.00        51.93 o                         
  -2   1  14        137.47        131.00        44.62 o                         
  -1   1  14        101.18         83.91        31.51 o                         
   0   1  14         29.16          0.00        34.81 o                         
   1   1  14        100.58         99.03        30.97 o                         
   2   1  14        137.91        112.69        53.02 o                         
  -2   2  14        410.68        455.72        53.85 o                         
  -1   2  14        804.11        699.84        49.98 o                         
   0   2  14        108.67        119.26        32.65 o                         
   1   2  14        806.47        761.64        64.39 o                         
   2   2  14        408.13        423.45        58.78 o                         
  -2   3  14        407.59        330.16        45.91 o                         
  -1   3  14        711.56        623.55        54.94 o                         
   0   3  14       2121.27       2230.98        92.83 o                         
   1   3  14        710.79        701.21        63.70 o                         
   2   3  14        409.47        438.89        58.63 o                         
  -2   4  14        540.82        565.67        56.78 o                         
  -1   4  14        343.30        290.08        42.30 o                         
   0   4  14         96.11         92.78        29.33 o                         
   1   4  14        346.33        268.84        47.13 o                         
   2   4  14        540.91        566.60        71.01 o                         
  -2   5  14        344.95        307.62        47.76 o                         
  -1   5  14         47.37         22.95        32.90 o                         
   0   5  14        811.22        688.45        55.61 o                         
   1   5  14         46.74          7.44        32.17 o                         
   2   5  14        347.26        324.90        54.52 o                         
  -2   6  14        452.92        480.89        60.93 o                         
  -1   6  14        451.33        401.41        50.85 o                         
   0   6  14         10.18          0.00        28.74 o                         
   1   6  14        442.65        445.21        49.60 o                         
   2   6  14        453.80        416.16       102.18 o                         
  -2   7  14        137.63        167.25        48.92 o                         
  -1   7  14         80.26         64.74        40.33 o                         
   0   7  14        263.09        289.37        54.96 o                         
   1   7  14         78.57        123.12        41.84 o                         
   2   7  14        134.85        168.35        66.99 o                         
  -1   8  14        123.92         41.80        40.10 o                         
   0   8  14        112.85        124.83        51.06 o                         
   1   8  14        125.08         77.28        39.60 o                         
  -1   9  14         68.18         93.72        44.95 o                         
   0   9  14        189.75        164.57        48.91 o                         
   1   9  14         66.66         87.52        38.62 o                         
   0  10  14        202.18        197.07        73.58 o                         
   1   0  15        589.08        507.31        50.90 o                         
   2   0  15         17.89          0.00        43.82 o                         
  -2   1  15        314.49        368.42        62.81 o                         
  -1   1  15        477.85        429.28        47.79 o                         
   0   1  15        138.79         99.72        39.71 o                         
   1   1  15        480.20        447.96        48.95 o                         
   2   1  15        316.07        310.84        65.40 o                         
  -2   2  15        466.00        357.19        54.08 o                         
  -1   2  15         84.40        112.34        34.90 o                         
   0   2  15        866.74        832.64        63.19 o                         
   1   2  15         83.94         21.17        35.82 o                         
   2   2  15        466.17        370.10        66.21 o                         
  -2   3  15        103.90        115.27        38.53 o                         
  -1   3  15         64.96         46.22        49.21 o                         
   0   3  15        153.27        210.01        36.01 o                         
   1   3  15         64.78         64.23        35.82 o                         
   2   3  15        105.33        186.12        58.76 o                         
  -2   4  15         89.87        138.43        40.17 o                         
  -1   4  15        767.58        801.26        66.42 o                         
   0   4  15        169.65        149.39        33.67 o                         
   1   4  15        770.31        804.05        74.66 o                         
   2   4  15         87.97         56.27        43.83 o                         
  -2   5  15         53.48         63.71        39.58 o                         
  -1   5  15        532.91        625.61        70.88 o                         
   0   5  15         14.89         54.14        33.15 o                         
   1   5  15        532.89        575.18        61.48 o                         
   2   5  15         56.07         99.48        44.74 o                         
  -1   6  15         13.95         67.88        38.13 o                         
   0   6  15         19.72          0.00        33.25 o                         
   1   6  15         15.43          9.49        30.63 o                         
  -1   7  15         48.86          7.82        42.97 o                         
   0   7  15       1780.92       1745.96       116.43 o                         
   1   7  15         48.44         69.74        38.97 o                         
   0   8  15        124.42         79.68        41.63 o                         
   0   0  16       1707.22       1773.78       137.64 o                         
   1   0  16        210.30        169.39        42.61 o                         
   2   0  16        310.23        299.95        63.17 o                         
  -2   1  16        331.54        343.03        63.80 o                         
  -1   1  16         41.87          0.00        36.06 o                         
   0   1  16         12.60         61.63        34.12 o                         
   1   1  16         41.85        105.15        34.74 o                         
   2   1  16        332.73        380.24        66.88 o                         
  -1   2  16        148.57        226.04        46.17 o                         
   0   2  16         82.33         77.79        31.56 o                         
   1   2  16        146.28        150.69        39.21 o                         
  -1   3  16       1009.64       1025.83        74.60 o                         
   0   3  16         78.02         57.47        37.12 o                         
   1   3  16       1012.06       1087.99        77.93 o                         
  -1   4  16        207.75        158.42        45.76 o                         
   0   4  16         70.70         63.72        31.96 o                         
   1   4  16        206.29        227.31        85.95 o                         
  -1   5  16        178.52        171.02        45.93 o                         
   0   5  16        413.27        390.78        49.38 o                         
   1   5  16        179.66        240.44        48.24 o                         
   0   6  16        571.67        555.77        98.42 o                         
   1   0  17        165.63        151.13        43.40 o                         
  -1   1  17        179.59        142.85        52.14 o                         
   0   1  17        979.82        861.47        65.24 o                         
   1   1  17        180.97        209.10        42.60 o                         
  -1   2  17        249.01        283.26        50.68 o                         
   0   2  17         24.94          9.01        33.71 o                         
   1   2  17        249.46        220.37        39.15 o                         
   0   3  17          1.30          0.00        37.69 o                         
   0   4  17        439.17        393.11        55.26 o                         
                                                                                
