# Supplementary material for: Properties and interactions – melting point of tri­bromo­benzene isomers
Source: Acta Crystallogr B Struct Sci Cryst Eng Mater. 2021 Jul 24;77(Pt 4):632–7. doi: 10.1107/S2052520621006399 (PMC8500239; doi:10.1107/S2052520621006399)
Supplement: Supplementary file 9 [file b-77-00632-135TBB_200Ksup9.hkl]

data_135TBB_200K                                                                
_shelx_title ' 135TBB_200K in P2(1)2(1)2(1)'                                    
_shelx_refln_list_code          4                                               
_shelx_F_calc_maximum      262.83                                               
_exptl_crystal_F_000       576.00                                               
_reflns_d_resolution_high  0.8121                                               
                                                                                
loop_                                                                           
 _space_group_symop_operation_xyz                                               
 'x, y, z'                                                                      
 '-x+1/2, -y, z+1/2'                                                            
 '-x, y+1/2, -z+1/2'                                                            
 'x+1/2, -y+1/2, -z'                                                            
                                                                                
_cell_length_a     4.0367                                                       
_cell_length_b    13.4739                                                       
_cell_length_c    14.1499                                                       
_cell_angle_alpha  90.000                                                       
_cell_angle_beta   90.000                                                       
_cell_angle_gamma  90.000                                                       
                                                                                
_shelx_F_squared_multiplier     1.000                                           
                                                                                
loop_                                                                           
 _refln_index_h                                                                 
 _refln_index_k                                                                 
 _refln_index_l                                                                 
 _refln_F_squared_calc                                                          
 _refln_F_squared_meas                                                          
 _refln_F_squared_sigma                                                         
 _refln_observed_status                                                         
   2   0   0        501.26        496.66        18.03 o                         
   4   0   0       1177.25       1111.08        60.65 o                         
   1   1   0       1731.21       1738.36        26.72 o                         
   2   1   0       6354.62       6349.13        62.88 o                         
   3   1   0        137.41        163.86        15.67 o                         
   4   1   0        346.54        332.42        26.33 o                         
   0   2   0         47.03         64.49         5.91 o                         
   1   2   0      27855.31      27770.25       292.17 o                         
   2   2   0        949.42        903.00        36.21 o                         
   3   2   0        625.35        616.91        29.68 o                         
   4   2   0        286.32        276.65        26.04 o                         
   1   3   0      30673.27      29889.67       350.26 o                         
   2   3   0        147.23        164.22        10.77 o                         
   3   3   0        335.36        339.00        22.53 o                         
   4   3   0       2483.77       2490.47        80.11 o                         
   0   4   0         79.59         75.31        12.70 o                         
   1   4   0       1893.25       1945.10        27.18 o                         
   2   4   0       4385.60       4386.87        81.66 o                         
   3   4   0        469.14        475.75        26.65 o                         
   4   4   0        603.78        576.48        59.31 o                         
   1   5   0         97.26        132.34        11.29 o                         
   2   5   0       6492.86       6425.13        73.23 o                         
   3   5   0       5592.22       5588.42       131.87 o                         
   4   5   0        236.92        203.21        38.96 o                         
   0   6   0       2215.15       2121.37        56.59 o                         
   1   6   0          0.91          0.14        10.65 o                         
   2   6   0       2784.86       2718.26        49.13 o                         
   3   6   0       5644.56       5872.43       111.40 o                         
   4   6   0        255.32        232.87        42.18 o                         
   1   7   0       3597.11       3624.12        56.52 o                         
   2   7   0       2194.91       2094.48        55.83 o                         
   3   7   0         32.60         17.10        20.90 o                         
   4   7   0       1393.52       1669.21       100.24 o                         
   0   8   0         11.12          7.74        22.23 o                         
   1   8   0        214.56        225.23        20.59 o                         
   2   8   0       2540.47       2481.43        60.02 o                         
   3   8   0       1866.10       1929.33        79.83 o                         
   4   8   0          0.75          0.00        56.78 o                         
   1   9   0          5.16         19.36        17.36 o                         
   2   9   0       8403.14       8384.38       166.90 o                         
   3   9   0       1162.45       1146.66        66.71 o                         
   4   9   0        859.89       1072.28        85.63 o                         
   0  10   0      13314.45      13662.08       180.87 o                         
   1  10   0       1874.71       1794.27        65.57 o                         
   2  10   0        205.89        196.77        28.46 o                         
   3  10   0         37.84         25.24        36.40 o                         
   1  11   0       1052.73       1055.67        40.70 o                         
   2  11   0         24.46         18.10        24.61 o                         
   3  11   0          2.77         10.83        38.93 o                         
   0  12   0        461.79        434.50        52.26 o                         
   1  12   0       8570.64       8630.75       137.50 o                         
   2  12   0         14.38         63.29        28.56 o                         
   3  12   0        955.11        904.49        70.12 o                         
   1  13   0        147.24        175.39        33.56 o                         
   2  13   0         61.84         35.35        30.46 o                         
   3  13   0         97.24         88.51        47.82 o                         
   0  14   0       7951.36       8232.41       249.65 o                         
   1  14   0        129.40        176.12        47.80 o                         
   2  14   0         33.68         60.22        51.97 o                         
   1  15   0        254.52        214.90        44.64 o                         
   2  15   0       2149.67       2178.40       122.69 o                         
   0  16   0        320.94        341.01        77.99 o                         
   1  16   0        163.41        175.18        41.32 o                         
   1   0   1       2324.91       2348.37        23.29 o                         
   2   0   1       4593.18       4554.08        50.20 o                         
   3   0   1         88.39         90.01        17.30 o                         
   4   0   1       1580.93       1544.31        57.71 o                         
  -4   1   1       1401.28       1492.42        56.44 o                         
  -3   1   1       6011.04       5962.54        79.72 o                         
  -2   1   1       4771.37       4708.93        49.64 o                         
  -1   1   1        278.77        304.91         9.75 o                         
   1   1   1        283.47        326.26        10.46 o                         
   2   1   1       4772.08       4653.74        62.83 o                         
   3   1   1       6006.15       5922.27        79.39 o                         
   4   1   1       1402.18       1370.30        52.31 o                         
  -4   2   1        649.75        681.39        40.40 o                         
  -3   2   1       4227.23       4161.93        57.04 o                         
  -2   2   1      12061.57      11914.77        94.96 o                         
  -1   2   1       6160.49       6243.65        61.51 o                         
   0   2   1         23.67         27.47         4.93 o                         
   1   2   1       6153.87       6183.54        60.72 o                         
   2   2   1      12061.87      11761.71       143.88 o                         
   3   2   1       4224.54       4123.64        70.12 o                         
   4   2   1        650.21        609.98        33.11 o                         
  -4   3   1        541.82        547.13        49.77 o                         
  -3   3   1        621.27        600.39        28.59 o                         
  -2   3   1       1297.26       1327.47        30.80 o                         
  -1   3   1       1533.56       1506.13        25.76 o                         
   0   3   1       5944.13       5996.24        59.37 o                         
   1   3   1       1533.76       1587.32        25.59 o                         
   2   3   1       1298.33       1293.56        31.37 o                         
   3   3   1        620.85        634.83        28.88 o                         
   4   3   1        542.08        547.46        42.26 o                         
  -4   4   1       1129.32       1232.29        85.46 o                         
  -3   4   1       1305.42       1342.77        38.22 o                         
  -2   4   1        180.06        177.23        15.59 o                         
  -1   4   1      15965.02      16015.03       148.57 o                         
   0   4   1      13546.88      13496.79       127.78 o                         
   1   4   1      15962.26      16171.82       281.32 o                         
   2   4   1        181.48        175.99        15.48 o                         
   3   4   1       1303.79       1288.81        38.06 o                         
   4   4   1       1128.69       1081.15        76.16 o                         
  -4   5   1        144.77        197.81        40.90 o                         
  -3   5   1       2472.42       2517.03        62.68 o                         
  -2   5   1       9600.34       9529.32       105.12 o                         
  -1   5   1      18461.25      18419.33       229.15 o                         
   0   5   1       1912.71       1915.76        37.46 o                         
   1   5   1      18474.20      18576.96       289.97 o                         
   2   5   1       9599.77       9567.06        88.48 o                         
   3   5   1       2473.79       2450.99        51.92 o                         
   4   5   1        144.55        166.79        50.11 o                         
  -4   6   1        117.34        160.47        39.00 o                         
  -3   6   1        252.88        254.62        29.14 o                         
  -2   6   1       1129.92       1107.87        33.30 o                         
  -1   6   1        640.35        625.77        22.99 o                         
   0   6   1        558.18        563.42        19.49 o                         
   1   6   1        640.25        661.94        25.40 o                         
   2   6   1       1132.74       1122.10        32.31 o                         
   3   6   1        252.36        217.45        23.32 o                         
   4   6   1        117.62        146.38        33.37 o                         
  -4   7   1        181.88        157.09        42.95 o                         
  -3   7   1        487.84        518.40        37.23 o                         
  -2   7   1        183.89        162.53        31.56 o                         
  -1   7   1       9373.29       9596.57       165.10 o                         
   0   7   1      37268.36      37450.86       274.71 o                         
   1   7   1       9371.71       9460.47       155.94 o                         
   2   7   1        184.18        182.50        15.80 o                         
   3   7   1        487.28        572.88        45.60 o                         
   4   7   1        181.52        117.46        33.73 o                         
  -4   8   1        184.40        197.88        46.56 o                         
  -3   8   1        335.08        355.05        37.14 o                         
  -2   8   1       4774.40       4759.14       101.49 o                         
  -1   8   1       3589.39       3464.17        67.96 o                         
   0   8   1         15.71         10.55        12.00 o                         
   1   8   1       3588.74       3630.59        67.27 o                         
   2   8   1       4774.02       4630.98       101.08 o                         
   3   8   1        336.01        329.06        40.90 o                         
   4   8   1        183.96        137.81        35.19 o                         
  -4   9   1        254.60        332.23        59.29 o                         
  -3   9   1        467.15        498.22        67.00 o                         
  -2   9   1        777.69        848.71        48.15 o                         
  -1   9   1       2670.24       2677.05        69.71 o                         
   0   9   1        716.77        733.65        27.11 o                         
   1   9   1       2673.76       2621.27        57.54 o                         
   2   9   1        776.95        801.11        41.94 o                         
   3   9   1        467.85        568.42        82.01 o                         
   4   9   1        254.27        331.58        46.13 o                         
  -3  10   1        459.41        444.41        57.55 o                         
  -2  10   1        169.06        170.47        29.47 o                         
  -1  10   1       6418.62       6289.51        97.33 o                         
   0  10   1       9345.60       9371.08       108.98 o                         
   1  10   1       6424.31       6400.02        96.48 o                         
   2  10   1        169.10        151.45        35.57 o                         
   3  10   1        459.49        430.44        46.77 o                         
  -3  11   1        514.12        595.12        67.79 o                         
  -2  11   1       1391.87       1463.55        61.01 o                         
  -1  11   1        309.59        251.91        29.47 o                         
   0  11   1        412.04        463.04        30.99 o                         
   1  11   1        310.52        330.76        28.28 o                         
   2  11   1       1393.94       1383.17        63.50 o                         
   3  11   1        514.21        491.58        54.04 o                         
  -3  12   1       1161.94       1121.64        86.65 o                         
  -2  12   1        706.15        741.77        52.76 o                         
  -1  12   1        226.60        205.27        31.84 o                         
   0  12   1        230.56        222.41        26.13 o                         
   1  12   1        227.67        238.11        27.80 o                         
   2  12   1        705.71        729.70        49.94 o                         
   3  12   1       1162.51       1174.53        76.84 o                         
  -3  13   1       1081.24       1135.50        90.99 o                         
  -2  13   1        443.65        498.50        47.14 o                         
  -1  13   1        140.53        164.75        35.84 o                         
   0  13   1        408.67        381.27        34.49 o                         
   1  13   1        140.30        166.50        30.24 o                         
   2  13   1        443.57        516.67        46.37 o                         
   3  13   1       1081.56       1153.65        79.88 o                         
  -2  14   1        545.12        600.39        74.59 o                         
  -1  14   1       1831.05       1877.83        81.55 o                         
   0  14   1       1171.15       1199.72        56.70 o                         
   1  14   1       1830.07       1891.06        74.07 o                         
   2  14   1        544.84        646.72        65.69 o                         
  -2  15   1        305.16        439.30        73.46 o                         
  -1  15   1        141.72        146.98        34.76 o                         
   0  15   1        451.10        470.87        44.47 o                         
   1  15   1        142.18         96.28        33.98 o                         
   2  15   1        305.38        341.95        54.20 o                         
  -1  16   1        183.23        108.97        40.10 o                         
   0  16   1         81.52         29.09        35.35 o                         
   1  16   1        183.16         94.13        40.03 o                         
   0   0   2       1500.45       1690.57        38.34 o                         
   1   0   2      69032.88      65383.23       493.98 o                         
   2   0   2        421.18        433.77        14.52 o                         
   3   0   2       2103.29       2081.50        42.49 o                         
   4   0   2         82.16         86.12        25.01 o                         
  -4   1   2        471.68        456.96        35.53 o                         
  -3   1   2       1089.52       1087.51        33.80 o                         
  -2   1   2       4898.30       4901.05        77.29 o                         
  -1   1   2      14241.49      14510.33        93.52 o                         
   0   1   2         26.55         35.82         5.19 o                         
   1   1   2      14232.44      14296.11       151.08 o                         
   2   1   2       4903.55       4919.75        54.51 o                         
   3   1   2       1090.46       1071.08        33.34 o                         
   4   1   2        473.20        511.55        35.37 o                         
  -4   2   2         52.72         55.33        27.56 o                         
  -3   2   2       1769.81       1727.41        40.00 o                         
  -2   2   2      11389.75      11298.56       112.52 o                         
  -1   2   2        425.05        403.59        13.17 o                         
   0   2   2       1222.61       1216.27        19.54 o                         
   1   2   2        424.22        413.75        18.12 o                         
   2   2   2      11389.46      11154.79       123.83 o                         
   3   2   2       1770.99       1722.00        46.07 o                         
   4   2   2         52.66         29.47        27.51 o                         
  -4   3   2        618.01        580.55        46.60 o                         
  -3   3   2       3531.61       3534.90        58.12 o                         
  -2   3   2       1070.18       1063.32        28.07 o                         
  -1   3   2       4621.54       4402.96        77.85 o                         
   0   3   2      57001.43      60857.16       437.39 o                         
   1   3   2       4624.52       4607.22        65.63 o                         
   2   3   2       1070.08       1041.22        29.61 o                         
   3   3   2       3532.77       3513.57        60.55 o                         
   4   3   2        619.02        688.45        67.35 o                         
  -4   4   2       1322.58       1443.16        61.45 o                         
  -3   4   2        875.56        879.09        31.47 o                         
  -2   4   2        417.30        414.26        20.56 o                         
  -1   4   2        686.07        665.76        24.75 o                         
   0   4   2         57.21         49.84        13.58 o                         
   1   4   2        686.19        655.97        24.49 o                         
   2   4   2        418.61        416.94        15.53 o                         
   3   4   2        877.18        872.85        34.68 o                         
   4   4   2       1323.39       1162.86        78.18 o                         
  -4   5   2        391.20        376.62        38.57 o                         
  -3   5   2       1652.73       1627.69        59.89 o                         
  -2   5   2       6988.02       6783.65       146.02 o                         
  -1   5   2       5244.33       5301.33        84.99 o                         
   0   5   2       4820.02       4791.32        79.28 o                         
   1   5   2       5233.02       5266.70        76.29 o                         
   2   5   2       6984.40       7110.80       120.74 o                         
   3   5   2       1653.59       1589.86        61.65 o                         
   4   5   2        390.52        400.77        40.83 o                         
  -4   6   2       2954.02       3029.43       115.30 o                         
  -3   6   2       1227.70       1186.14        53.38 o                         
  -2   6   2       2509.84       2438.80        56.90 o                         
  -1   6   2       3055.47       3072.77        40.78 o                         
   0   6   2       2438.32       2552.40        52.40 o                         
   1   6   2       3054.71       2976.99        60.34 o                         
   2   6   2       2506.29       2498.46        44.94 o                         
   3   6   2       1224.52       1262.82        68.02 o                         
   4   6   2       2956.44       2935.33        97.76 o                         
  -4   7   2        323.52        351.73        68.15 o                         
  -3   7   2        278.92        233.88        34.41 o                         
  -2   7   2        515.63        484.05        24.14 o                         
  -1   7   2       5890.82       5746.63        78.80 o                         
   0   7   2       4468.66       4441.25        76.50 o                         
   1   7   2       5892.69       5681.17        84.48 o                         
   2   7   2        515.09        524.89        28.51 o                         
   3   7   2        278.63        232.57        36.28 o                         
   4   7   2        323.39        365.69        41.66 o                         
  -4   8   2        794.23        814.81        74.72 o                         
  -3   8   2       1301.22       1317.82        64.79 o                         
  -2   8   2        686.36        715.24        49.62 o                         
  -1   8   2        503.38        517.57        30.80 o                         
   0   8   2         42.20         38.72        17.11 o                         
   1   8   2        503.60        542.22        30.08 o                         
   2   8   2        687.85        656.08        33.29 o                         
   3   8   2       1301.29       1286.63        66.14 o                         
   4   8   2        793.10        721.05        55.76 o                         
  -4   9   2         73.00         45.42        45.38 o                         
  -3   9   2       3359.65       3363.67       114.78 o                         
  -2   9   2       3222.33       3260.72        99.27 o                         
  -1   9   2       5609.13       5448.46       147.24 o                         
   0   9   2       1380.62       1388.95        48.82 o                         
   1   9   2       5607.17       5564.22        76.61 o                         
   2   9   2       3219.04       3240.72        72.95 o                         
   3   9   2       3359.91       3305.09       108.18 o                         
   4   9   2         73.17         72.17        44.12 o                         
  -3  10   2        603.17        665.46        67.33 o                         
  -2  10   2       1721.23       1693.06        85.63 o                         
  -1  10   2       3388.93       3291.79        79.03 o                         
   0  10   2        347.54        379.57        32.65 o                         
   1  10   2       3385.64       3434.60        70.84 o                         
   2  10   2       1720.71       1729.54        56.19 o                         
   3  10   2        603.23        618.08        55.56 o                         
  -3  11   2        765.72        836.02        77.17 o                         
  -2  11   2         18.81         41.06        38.09 o                         
  -1  11   2       1238.24       1152.16        51.47 o                         
   0  11   2       3247.53       3364.21        77.63 o                         
   1  11   2       1235.94       1289.22        46.33 o                         
   2  11   2         18.72          5.55        27.65 o                         
   3  11   2        764.24        772.66        63.40 o                         
  -3  12   2        265.13        296.37        59.56 o                         
  -2  12   2       5433.52       5701.29       136.12 o                         
  -1  12   2        329.57        326.38        34.94 o                         
   0  12   2         86.23         99.77        23.50 o                         
   1  12   2        328.85        341.91        38.68 o                         
   2  12   2       5432.69       5519.78       128.37 o                         
   3  12   2        265.40        267.91        47.05 o                         
  -3  13   2        249.24        263.62        56.63 o                         
  -2  13   2        278.91        300.54        42.69 o                         
  -1  13   2        248.31        272.31        35.18 o                         
   0  13   2       1446.35       1394.82        56.42 o                         
   1  13   2        248.35        261.01        34.52 o                         
   2  13   2        278.25        263.05        55.20 o                         
   3  13   2        249.70        249.46        67.72 o                         
  -2  14   2        312.23        317.72        44.96 o                         
  -1  14   2       2365.38       2355.31        91.83 o                         
   0  14   2        377.47        440.77        39.24 o                         
   1  14   2       2365.89       2253.82        95.26 o                         
   2  14   2        312.58        371.09        58.66 o                         
  -2  15   2        730.36        743.99        78.10 o                         
  -1  15   2       1936.67       1989.01        91.50 o                         
   0  15   2         31.07         25.17        26.66 o                         
   1  15   2       1936.54       1898.13        82.81 o                         
   2  15   2        729.72        852.06        73.26 o                         
  -1  16   2         89.39        118.92        40.47 o                         
   0  16   2         34.68         12.44        39.02 o                         
   1  16   2         89.41         76.90        41.86 o                         
   1   0   3      23660.84      23503.80       206.34 o                         
   2   0   3       2584.18       2666.82        40.53 o                         
   3   0   3        399.96        400.75        32.29 o                         
   4   0   3        203.05        257.65        32.24 o                         
  -4   1   3       2163.33       2137.08        77.77 o                         
  -3   1   3       1433.28       1438.53        41.14 o                         
  -2   1   3       4154.68       4070.09        43.13 o                         
  -1   1   3       8001.07       8150.76        70.39 o                         
   0   1   3       1270.28       1308.57        22.47 o                         
   1   1   3       7996.42       8162.07        85.57 o                         
   2   1   3       4166.88       4128.30        60.46 o                         
   3   1   3       1431.43       1424.27        39.12 o                         
   4   1   3       2163.35       2181.02        73.90 o                         
  -4   2   3          3.10          0.00        28.16 o                         
  -3   2   3       5779.79       5914.45        84.03 o                         
  -2   2   3       7637.59       7618.66        83.02 o                         
  -1   2   3       7829.16       7768.52        82.13 o                         
   0   2   3       3494.73       3560.67        50.16 o                         
   1   2   3       7838.95       7787.23        75.63 o                         
   2   2   3       7627.50       7596.63        91.56 o                         
   3   2   3       5784.42       5842.14        89.63 o                         
   4   2   3          3.11         13.34        49.00 o                         
  -4   3   3        745.49        820.00        45.08 o                         
  -3   3   3        571.17        574.63        26.72 o                         
  -2   3   3        912.28        889.04        24.63 o                         
  -1   3   3       1295.99       1213.51        31.33 o                         
   0   3   3       1628.09       1593.77        35.59 o                         
   1   3   3       1293.53       1323.80        33.10 o                         
   2   3   3        910.88        916.24        29.08 o                         
   3   3   3        570.85        567.20        28.20 o                         
   4   3   3        744.22        696.30        61.96 o                         
  -4   4   3        988.05        959.12        53.76 o                         
  -3   4   3       2794.49       2919.09        55.90 o                         
  -2   4   3       1711.78       1720.63        39.16 o                         
  -1   4   3       1373.85       1346.33        34.52 o                         
   0   4   3      48983.13      47755.61       693.99 o                         
   1   4   3       1371.16       1331.02        43.11 o                         
   2   4   3       1710.61       1652.17        40.05 o                         
   3   4   3       2796.68       2789.80        61.78 o                         
   4   4   3        987.00       1000.77        72.35 o                         
  -4   5   3        146.22        130.46        33.27 o                         
  -3   5   3        630.33        682.03        44.77 o                         
  -2   5   3      16344.54      15884.67       278.88 o                         
  -1   5   3       4529.83       4705.35        67.10 o                         
   0   5   3        121.93        123.88        16.10 o                         
   1   5   3       4531.93       4553.86        69.57 o                         
   2   5   3      16349.08      16027.45       226.04 o                         
   3   5   3        629.23        646.99        44.93 o                         
   4   5   3        146.67        172.54        40.61 o                         
  -4   6   3         34.88         16.61        29.30 o                         
  -3   6   3        145.22        121.38        29.66 o                         
  -2   6   3        376.10        373.35        25.99 o                         
  -1   6   3       1180.73       1149.82        26.44 o                         
   0   6   3       4317.99       4413.46        84.42 o                         
   1   6   3       1183.83       1159.30        38.88 o                         
   2   6   3        375.97        365.59        22.50 o                         
   3   6   3        144.86        148.10        37.03 o                         
   4   6   3         34.66         43.76        31.55 o                         
  -4   7   3          7.33         51.39        39.24 o                         
  -3   7   3        885.91        857.35        55.86 o                         
  -2   7   3        164.41        134.23        21.73 o                         
  -1   7   3      15785.87      15639.22       158.77 o                         
   0   7   3       7567.11       7893.87       109.92 o                         
   1   7   3      15786.02      15548.85       155.03 o                         
   2   7   3        163.90        179.66        19.06 o                         
   3   7   3        887.26        878.78        69.08 o                         
   4   7   3          7.58          6.00        33.31 o                         
  -4   8   3        248.83        240.40        50.11 o                         
  -3   8   3       1374.26       1363.78        68.04 o                         
  -2   8   3       2003.59       1963.12        63.88 o                         
  -1   8   3       4939.45       4757.06        69.61 o                         
   0   8   3        283.32        315.31        25.49 o                         
   1   8   3       4938.65       4929.22        69.66 o                         
   2   8   3       2005.36       2055.68        56.21 o                         
   3   8   3       1373.83       1368.43        69.76 o                         
   4   8   3        249.55        240.50        38.94 o                         
  -4   9   3        141.10         73.91        65.98 o                         
  -3   9   3        485.56        506.83        49.49 o                         
  -2   9   3       1373.50       1382.97        70.26 o                         
  -1   9   3        996.87        989.84        36.57 o                         
   0   9   3        441.86        397.99        31.32 o                         
   1   9   3        997.06       1012.02        40.67 o                         
   2   9   3       1375.62       1321.71        51.09 o                         
   3   9   3        485.06        632.62        54.42 o                         
   4   9   3        141.35        132.60        34.24 o                         
  -3  10   3        764.65        816.23        67.48 o                         
  -2  10   3        445.52        484.91        48.31 o                         
  -1  10   3       2236.36       2169.58        56.30 o                         
   0  10   3      12938.16      13046.92       199.35 o                         
   1  10   3       2235.67       2246.49        62.50 o                         
   2  10   3        445.40        427.10        33.83 o                         
   3  10   3        765.77        766.94        59.11 o                         
  -3  11   3        159.90        155.74        49.41 o                         
  -2  11   3        581.74        556.54        57.13 o                         
  -1  11   3       1566.32       1534.21        57.81 o                         
   0  11   3         41.79         31.05        26.23 o                         
   1  11   3       1563.67       1548.69        59.86 o                         
   2  11   3        584.27        552.63        38.44 o                         
   3  11   3        159.31        135.84        57.92 o                         
  -3  12   3        430.68        401.13        82.85 o                         
  -2  12   3       1296.28       1252.62        78.52 o                         
  -1  12   3        157.72        166.62        33.92 o                         
   0  12   3       3328.05       3350.63        88.39 o                         
   1  12   3        156.34        179.01        26.81 o                         
   2  12   3       1296.62       1370.78        58.06 o                         
   3  12   3        430.63        496.77        58.21 o                         
  -2  13   3        450.43        471.53        48.99 o                         
  -1  13   3        822.75        915.18        58.42 o                         
   0  13   3         12.97         53.94        26.20 o                         
   1  13   3        824.37        825.22        44.71 o                         
   2  13   3        448.86        376.70        43.25 o                         
  -2  14   3        458.64        427.25        48.28 o                         
  -1  14   3       1384.35       1433.52        70.64 o                         
   0  14   3       2421.66       2457.83        77.86 o                         
   1  14   3       1384.12       1403.40        65.83 o                         
   2  14   3        459.13        383.00        53.61 o                         
  -1  15   3        156.00        126.85        44.96 o                         
   0  15   3         59.38        104.84        57.06 o                         
   1  15   3        156.21        115.28        37.55 o                         
  -1  16   3        571.94        603.79        57.42 o                         
   0  16   3         30.73          0.00        36.54 o                         
   1  16   3        571.66        636.68        56.24 o                         
   0   0   4      69078.94      66451.49      2067.78 o                         
   1   0   4      13801.63      13618.22       109.94 o                         
   2   0   4        319.79        367.59        20.17 o                         
   3   0   4        905.40        866.14        27.73 o                         
   4   0   4        301.99        314.64        46.45 o                         
  -4   1   4        166.62        123.35        34.98 o                         
  -3   1   4       1104.85       1080.28        37.95 o                         
  -2   1   4       7411.96       7500.22        72.64 o                         
  -1   1   4       1537.40       1540.55        26.94 o                         
   0   1   4          0.23         16.57        15.14 o                         
   1   1   4       1534.75       1535.27        27.75 o                         
   2   1   4       7403.62       7588.73        89.82 o                         
   3   1   4       1103.05       1090.53        33.65 o                         
   4   1   4        166.77        225.41        38.26 o                         
  -4   2   4        262.23        279.31        35.25 o                         
  -3   2   4        457.87        458.45        27.06 o                         
  -2   2   4       4401.82       4378.53        48.62 o                         
  -1   2   4       9365.02       9462.40        98.11 o                         
   0   2   4       2392.63       2340.91        42.90 o                         
   1   2   4       9361.82       9029.03        79.99 o                         
   2   2   4       4400.10       4430.29        70.71 o                         
   3   2   4        457.27        427.01        27.45 o                         
   4   2   4        261.93        328.97        43.96 o                         
  -4   3   4       2039.69       2096.03        69.92 o                         
  -3   3   4       1307.75       1313.54        40.66 o                         
  -2   3   4       1466.52       1411.55        25.63 o                         
  -1   3   4      11930.15      12018.46       110.29 o                         
   0   3   4      17583.69      18056.23       148.93 o                         
   1   3   4      11935.37      11947.22       126.61 o                         
   2   3   4       1468.18       1528.17        35.39 o                         
   3   3   4       1307.80       1297.16        44.53 o                         
   4   3   4       2039.55       1997.40        95.64 o                         
  -4   4   4        545.08        585.53        45.43 o                         
  -3   4   4        538.02        564.20        35.11 o                         
  -2   4   4       2188.73       2129.37        52.46 o                         
  -1   4   4       1468.83       1458.78        37.84 o                         
   0   4   4        457.53        444.35        26.54 o                         
   1   4   4       1468.98       1471.46        37.02 o                         
   2   4   4       2188.58       2116.70        57.16 o                         
   3   4   4        537.80        544.45        38.29 o                         
   4   4   4        546.11        498.58        47.68 o                         
  -4   5   4         68.36         59.43        32.40 o                         
  -3   5   4       5231.58       5254.28       113.60 o                         
  -2   5   4       3677.84       3532.11        77.13 o                         
  -1   5   4       1856.84       1860.31        41.82 o                         
   0   5   4       1929.07       2228.41        40.71 o                         
   1   5   4       1859.08       1814.54        34.10 o                         
   2   5   4       3677.36       3826.32        80.09 o                         
   3   5   4       5230.56       5298.27       120.91 o                         
   4   5   4         67.96        113.52        36.33 o                         
  -4   6   4       1054.42       1147.91        64.39 o                         
  -3   6   4       4036.72       4022.83       101.27 o                         
  -2   6   4       3258.39       3276.36        78.53 o                         
  -1   6   4       4160.96       4206.59        47.40 o                         
   0   6   4       1359.16       1386.03        43.94 o                         
   1   6   4       4162.71       4233.54        60.94 o                         
   2   6   4       3257.56       3332.75        81.85 o                         
   3   6   4       4036.01       4094.68       110.25 o                         
   4   6   4       1050.07        965.09        68.10 o                         
  -4   7   4        912.60        887.11        63.99 o                         
  -3   7   4        316.49        368.63        38.99 o                         
  -2   7   4       2714.23       2597.32        64.67 o                         
  -1   7   4       2195.15       2190.16        41.10 o                         
   0   7   4       1460.15       1400.16        52.20 o                         
   1   7   4       2192.98       2139.06        48.76 o                         
   2   7   4       2714.69       2719.85        78.27 o                         
   3   7   4        316.05        322.73        40.83 o                         
   4   7   4        912.35        989.43        71.49 o                         
  -4   8   4        264.75        223.07        53.00 o                         
  -3   8   4       1237.42       1234.12        67.65 o                         
  -2   8   4       2331.37       2298.80        65.57 o                         
  -1   8   4        937.31        924.88        29.61 o                         
   0   8   4         96.77        100.31        24.39 o                         
   1   8   4        936.64        905.18        39.42 o                         
   2   8   4       2332.05       2262.25        77.66 o                         
   3   8   4       1237.75       1153.71        66.44 o                         
   4   8   4        265.86        285.85        44.82 o                         
  -4   9   4        187.47        145.56        51.38 o                         
  -3   9   4       2639.48       2747.18        99.85 o                         
  -2   9   4       5895.85       5705.97       118.34 o                         
  -1   9   4       1433.47       1382.09        40.17 o                         
   0   9   4          8.18         14.67        19.37 o                         
   1   9   4       1433.38       1482.31        55.32 o                         
   2   9   4       5895.54       5833.56       120.94 o                         
   3   9   4       2639.07       2689.88        90.84 o                         
   4   9   4        187.79        242.91        39.34 o                         
  -3  10   4        231.58        236.39        44.07 o                         
  -2  10   4        347.56        324.07        35.09 o                         
  -1  10   4       3036.90       2910.93        63.81 o                         
   0  10   4       5043.52       5067.30        91.32 o                         
   1  10   4       3041.56       3019.55        73.63 o                         
   2  10   4        348.15        324.42        32.68 o                         
   3  10   4        230.88        157.73        40.45 o                         
  -3  11   4        342.83        361.22        54.69 o                         
  -2  11   4        507.20        475.24        42.41 o                         
  -1  11   4       1348.61       1340.16        63.66 o                         
   0  11   4       1754.97       1681.09        54.97 o                         
   1  11   4       1348.79       1389.40        52.93 o                         
   2  11   4        507.86        486.66        40.22 o                         
   3  11   4        344.15        417.00        48.75 o                         
  -3  12   4        246.20        262.28        57.28 o                         
  -2  12   4       2487.74       2554.82       110.62 o                         
  -1  12   4       3163.60       3297.37       100.82 o                         
   0  12   4        392.50        401.32        33.03 o                         
   1  12   4       3165.55       3245.37       100.82 o                         
   2  12   4       2489.25       2373.03        88.56 o                         
   3  12   4        246.36        310.24        46.99 o                         
  -2  13   4         11.44          0.00        43.53 o                         
  -1  13   4        187.40        208.83        37.90 o                         
   0  13   4        719.26        691.75        41.25 o                         
   1  13   4        187.19        136.24        28.49 o                         
   2  13   4         11.33          0.00        41.42 o                         
  -2  14   4         25.99          2.46        77.62 o                         
  -1  14   4        795.97        750.54        58.01 o                         
   0  14   4       4441.47       4722.13        98.17 o                         
   1  14   4        795.22        797.05        52.68 o                         
   2  14   4         25.92         18.54        42.06 o                         
  -1  15   4        590.04        563.61        49.63 o                         
   0  15   4         77.18         16.19        33.65 o                         
   1  15   4        589.63        653.28        48.69 o                         
   0  16   4         81.01         89.25        38.88 o                         
   1   0   5       3988.98       4336.06        56.66 o                         
   2   0   5       3519.89       3516.10        56.08 o                         
   3   0   5        223.05        217.39        21.98 o                         
   4   0   5       1892.65       1986.53        89.78 o                         
  -4   1   5         48.40        112.96        33.87 o                         
  -3   1   5       5960.98       6062.82        92.32 o                         
  -2   1   5       7708.51       7816.25        94.37 o                         
  -1   1   5        939.12        943.35        27.22 o                         
   0   1   5       1065.76       1049.37        37.47 o                         
   1   1   5        939.55        949.67        25.64 o                         
   2   1   5       7701.36       7733.35        91.09 o                         
   3   1   5       5970.77       6055.42        83.70 o                         
   4   1   5         48.20         63.14        33.75 o                         
  -4   2   5        715.03        770.88        49.03 o                         
  -3   2   5       2906.81       2904.20        68.69 o                         
  -2   2   5      12467.14      12504.92       100.39 o                         
  -1   2   5        241.68        257.06        17.13 o                         
   0   2   5       1697.08       1769.66        53.07 o                         
   1   2   5        241.39        271.13        16.21 o                         
   2   2   5      12478.87      12674.52       136.73 o                         
   3   2   5       2901.12       2916.61        63.18 o                         
   4   2   5        715.86        746.84        57.57 o                         
  -4   3   5         59.55         71.63        28.18 o                         
  -3   3   5        547.19        538.51        36.75 o                         
  -2   3   5       1123.44       1064.25        31.74 o                         
  -1   3   5       2283.88       2301.63        54.50 o                         
   0   3   5       4967.14       4969.77        69.84 o                         
   1   3   5       2284.48       2345.01        42.24 o                         
   2   3   5       1123.46       1114.91        34.87 o                         
   3   3   5        545.66        528.45        32.24 o                         
   4   3   5         59.73         48.75        43.57 o                         
  -4   4   5       1107.92       1165.29        57.77 o                         
  -3   4   5        331.51        310.96        39.87 o                         
  -2   4   5        550.41        510.71        28.01 o                         
  -1   4   5      19587.96      19099.60       288.46 o                         
   0   4   5         34.68         14.39        13.90 o                         
   1   4   5      19584.53      19541.55       198.75 o                         
   2   4   5        551.28        537.63        43.49 o                         
   3   4   5        332.03        326.89        31.43 o                         
   4   4   5       1111.77       1114.01        66.31 o                         
  -4   5   5        388.40        393.51        45.12 o                         
  -3   5   5       3133.45       3224.74        87.63 o                         
  -2   5   5        370.82        332.51        29.06 o                         
  -1   5   5      16631.89      16738.88       154.88 o                         
   0   5   5       3439.11       3592.21        76.71 o                         
   1   5   5      16632.29      16435.02       135.15 o                         
   2   5   5        369.34        327.65        19.65 o                         
   3   5   5       3136.17       3235.23        89.01 o                         
   4   5   5        388.01        422.30        51.22 o                         
  -4   6   5         56.96         36.98        33.38 o                         
  -3   6   5        180.27        159.17        32.79 o                         
  -2   6   5        686.08        616.94        35.96 o                         
  -1   6   5        988.16        989.62        30.63 o                         
   0   6   5         12.39         14.64        10.52 o                         
   1   6   5        987.70       1030.88        30.35 o                         
   2   6   5        687.29        707.25        41.38 o                         
   3   6   5        181.14        171.39        32.42 o                         
   4   6   5         56.54         48.38        42.37 o                         
  -4   7   5        384.15        455.11        54.36 o                         
  -3   7   5          8.88         32.55        32.88 o                         
  -2   7   5        131.13        121.31        29.20 o                         
  -1   7   5        100.42         85.83        14.63 o                         
   0   7   5      31909.21      31790.89       325.86 o                         
   1   7   5        100.24        129.49        20.48 o                         
   2   7   5        130.90         94.07        31.96 o                         
   3   7   5          8.85          0.00        29.69 o                         
   4   7   5        385.29        317.07        51.09 o                         
  -4   8   5         33.43         11.67        42.00 o                         
  -3   8   5        298.34        319.45        44.81 o                         
  -2   8   5       4832.20       4858.04        99.93 o                         
  -1   8   5        746.77        716.60        27.89 o                         
   0   8   5        303.93        278.58        28.72 o                         
   1   8   5        747.00        722.34        29.29 o                         
   2   8   5       4829.32       4821.47       109.79 o                         
   3   8   5        297.84        342.62        41.13 o                         
   4   8   5         33.24         58.73        42.27 o                         
  -3   9   5         18.52         10.77        36.57 o                         
  -2   9   5        545.92        543.74        42.59 o                         
  -1   9   5       2467.03       2467.48        55.89 o                         
   0   9   5        908.50        887.04        44.27 o                         
   1   9   5       2468.24       2565.07        66.92 o                         
   2   9   5        545.34        519.34        40.34 o                         
   3   9   5         18.29         34.24        35.03 o                         
  -3  10   5        380.17        446.78        52.97 o                         
  -2  10   5        107.15         73.41        31.55 o                         
  -1  10   5       6310.37       6283.17       126.11 o                         
   0  10   5         28.43          2.28        21.21 o                         
   1  10   5       6305.59       6364.15       132.27 o                         
   2  10   5        106.48         68.49        27.41 o                         
   3  10   5        380.54        362.45        40.20 o                         
  -3  11   5        445.60        480.32        73.20 o                         
  -2  11   5       1770.32       1682.76        72.14 o                         
  -1  11   5        132.44        161.14        34.28 o                         
   0  11   5        434.36        478.64        32.97 o                         
   1  11   5        132.57        134.88        27.07 o                         
   2  11   5       1763.89       1854.94        74.22 o                         
   3  11   5        446.32        441.77        43.42 o                         
  -3  12   5        967.00       1011.38        83.02 o                         
  -2  12   5        273.03        240.03        51.60 o                         
  -1  12   5        303.20        312.16        43.46 o                         
   0  12   5        289.23        281.96        29.43 o                         
   1  12   5        302.94        295.36        32.32 o                         
   2  12   5        271.85        260.94        39.13 o                         
   3  12   5        966.65        901.98        63.87 o                         
  -2  13   5        650.65        658.17        68.89 o                         
  -1  13   5        190.05        160.38        37.00 o                         
   0  13   5        485.11        529.30        38.18 o                         
   1  13   5        190.16        233.06        33.06 o                         
   2  13   5        653.03        611.45        53.48 o                         
  -2  14   5        564.54        560.09        65.10 o                         
  -1  14   5       1633.11       1560.17        78.53 o                         
   0  14   5         33.82         34.16        35.34 o                         
   1  14   5       1633.77       1568.94        64.64 o                         
   2  14   5        564.37        606.24        55.82 o                         
  -1  15   5        126.34         94.96        57.64 o                         
   0  15   5        844.57        947.00        68.37 o                         
   1  15   5        126.17        135.03        32.19 o                         
   0   0   6      55504.65      57100.23      1137.00 o                         
   1   0   6      10441.04      10839.82       105.09 o                         
   2   0   6        242.40        261.86        21.26 o                         
   3   0   6       1905.59       1942.22        54.23 o                         
   4   0   6       1206.58       1110.73        77.52 o                         
  -4   1   6        267.13        289.65        47.97 o                         
  -3   1   6        132.13         95.42        22.10 o                         
  -2   1   6       2674.35       2677.51        55.63 o                         
  -1   1   6       1895.14       1841.20        38.18 o                         
   0   1   6        185.59        123.19        21.95 o                         
   1   1   6       1894.71       1795.16        39.61 o                         
   2   1   6       2670.45       2658.95        54.18 o                         
   3   1   6        131.67         95.87        24.98 o                         
   4   1   6        267.48        287.45        55.91 o                         
  -4   2   6        309.82        293.51        38.33 o                         
  -3   2   6       1190.18       1200.86        50.15 o                         
  -2   2   6       3178.29       3197.20        61.38 o                         
  -1   2   6       7134.52       7056.48        87.96 o                         
   0   2   6        264.55        254.61        19.77 o                         
   1   2   6       7128.85       7069.16        98.43 o                         
   2   2   6       3178.04       3066.76        54.51 o                         
   3   2   6       1191.72       1193.83        45.18 o                         
   4   2   6        310.79        330.03        52.84 o                         
  -4   3   6        713.15        764.10        49.12 o                         
  -3   3   6       1008.87        996.11        47.88 o                         
  -2   3   6        229.02        228.64        24.14 o                         
  -1   3   6      16055.17      16134.58       158.45 o                         
   0   3   6       7032.55       7081.89        94.20 o                         
   1   3   6      16052.57      16068.07       157.18 o                         
   2   3   6        229.63        220.50        22.72 o                         
   3   3   6       1008.36       1007.05        49.64 o                         
   4   3   6        712.64        790.81        52.87 o                         
  -4   4   6        329.55        363.50        40.82 o                         
  -3   4   6        656.10        586.47        45.71 o                         
  -2   4   6       1691.59       1584.44        42.60 o                         
  -1   4   6        307.63        333.48        24.52 o                         
   0   4   6        155.37        130.42        18.50 o                         
   1   4   6        307.20        278.49        23.38 o                         
   2   4   6       1691.94       1671.46        69.32 o                         
   3   4   6        655.09        607.03        47.66 o                         
   4   4   6        329.08        371.74        43.03 o                         
  -4   5   6        338.51        344.35        43.62 o                         
  -3   5   6       1064.75       1127.23        56.54 o                         
  -2   5   6       5719.21       5546.88       105.94 o                         
  -1   5   6        998.59        993.48        35.40 o                         
   0   5   6       6434.68       6682.82       103.28 o                         
   1   5   6        997.02        932.04        30.55 o                         
   2   5   6       5719.75       5539.33       110.78 o                         
   3   5   6       1061.60       1121.69        61.66 o                         
   4   5   6        338.38        303.98        48.89 o                         
  -4   6   6        557.60        604.31        53.01 o                         
  -3   6   6       2373.57       2332.95        84.77 o                         
  -2   6   6       2722.20       2650.03        74.25 o                         
  -1   6   6        463.15        500.66        28.77 o                         
   0   6   6       4194.23       4377.39        80.11 o                         
   1   6   6        465.18        456.19        26.63 o                         
   2   6   6       2721.19       2754.14        79.06 o                         
   3   6   6       2371.47       2537.44        84.68 o                         
   4   6   6        555.55        570.92        58.80 o                         
  -4   7   6        677.13        693.56        67.77 o                         
  -3   7   6        184.74        148.88        35.99 o                         
  -2   7   6        175.15        176.93        28.20 o                         
  -1   7   6       5727.97       5735.15        83.76 o                         
   0   7   6        376.79        367.50        19.49 o                         
   1   7   6       5729.89       5714.50        93.56 o                         
   2   7   6        175.90        193.65        32.19 o                         
   3   7   6        184.96        201.77        35.83 o                         
   4   7   6        677.09        740.26        64.64 o                         
  -4   8   6        314.79        378.70        53.19 o                         
  -3   8   6       1213.88       1235.64        72.25 o                         
  -2   8   6       1625.49       1597.46        58.32 o                         
  -1   8   6         53.91         57.31        16.36 o                         
   0   8   6        246.09        303.78        34.77 o                         
   1   8   6         53.80         30.87        29.68 o                         
   2   8   6       1625.58       1628.47        65.04 o                         
   3   8   6       1216.54       1265.73        66.66 o                         
   4   8   6        315.21        295.83        52.94 o                         
  -3   9   6        971.27       1016.19        69.07 o                         
  -2   9   6       4876.15       4961.26       116.65 o                         
  -1   9   6       1183.69       1118.31        40.31 o                         
   0   9   6       1594.57       1636.73        66.77 o                         
   1   9   6       1184.09       1199.17        48.62 o                         
   2   9   6       4878.24       4994.81       121.04 o                         
   3   9   6        972.27        925.89        61.07 o                         
  -3  10   6        413.74        415.70        52.16 o                         
  -2  10   6        594.51        601.31        49.45 o                         
  -1  10   6        969.06        940.82        52.44 o                         
   0  10   6       3945.28       3947.33        93.98 o                         
   1  10   6        970.97        949.96        52.21 o                         
   2  10   6        595.75        525.41        45.05 o                         
   3  10   6        412.53        356.45        44.10 o                         
  -3  11   6        399.48        420.80        52.51 o                         
  -2  11   6         55.65         63.49        33.11 o                         
  -1  11   6       1758.76       1693.84        72.95 o                         
   0  11   6        839.89        835.84        41.86 o                         
   1  11   6       1758.41       1719.50        68.89 o                         
   2  11   6         55.60         77.52        40.53 o                         
   3  11   6        401.94        431.25        45.09 o                         
  -2  12   6       1446.51       1404.99        83.69 o                         
  -1  12   6       3476.62       3497.33       107.71 o                         
   0  12   6        275.32        294.86        30.89 o                         
   1  12   6       3478.01       3278.72        88.58 o                         
   2  12   6       1447.81       1448.18        70.18 o                         
  -2  13   6        204.08        200.88        53.96 o                         
  -1  13   6        418.38        391.74        47.51 o                         
   0  13   6        203.07        244.72        29.78 o                         
   1  13   6        418.49        433.22        38.26 o                         
   2  13   6        204.45        233.86        39.15 o                         
  -2  14   6         82.97        224.16        59.22 o                         
  -1  14   6        764.83        715.22        58.19 o                         
   0  14   6       2414.38       2498.65       115.34 o                         
   1  14   6        764.45        679.15        46.40 o                         
   2  14   6         82.74         81.11        45.70 o                         
  -1  15   6        579.11        523.51        54.20 o                         
   0  15   6         26.65         44.03        50.11 o                         
   1  15   6        579.19        616.16        46.28 o                         
   1   0   7       5804.64       5678.51        77.69 o                         
   2   0   7        265.55        265.69        24.31 o                         
   3   0   7        630.11        614.55        34.99 o                         
   4   0   7        267.92        249.73        49.93 o                         
  -4   1   7       1706.41       1846.14        89.85 o                         
  -3   1   7       2205.14       2220.34        59.24 o                         
  -2   1   7       1504.14       1473.61        39.73 o                         
  -1   1   7       2586.02       2588.91        47.49 o                         
   0   1   7       6513.58       6977.56       118.29 o                         
   1   1   7       2588.16       2558.84        52.84 o                         
   2   1   7       1504.65       1490.75        43.76 o                         
   3   1   7       2200.91       2235.96        58.04 o                         
   4   1   7       1707.85       1800.73       107.33 o                         
  -4   2   7        559.26        513.57        46.31 o                         
  -3   2   7       3252.58       3318.40        82.78 o                         
  -2   2   7       4913.53       4927.16        77.44 o                         
  -1   2   7       5907.04       5787.60        84.24 o                         
   0   2   7       2161.08       2145.97        45.06 o                         
   1   2   7       5911.78       5791.18        93.59 o                         
   2   2   7       4911.19       5017.83        82.73 o                         
   3   2   7       3253.09       3333.04        74.36 o                         
   4   2   7        557.73        542.79        54.32 o                         
  -4   3   7        638.88        624.96        49.97 o                         
  -3   3   7        750.88        764.55        45.22 o                         
  -2   3   7        351.15        374.23        29.35 o                         
  -1   3   7        529.05        510.53        25.58 o                         
   0   3   7         65.32         75.35        19.16 o                         
   1   3   7        530.22        494.70        30.53 o                         
   2   3   7        351.34        352.08        20.10 o                         
   3   3   7        752.42        746.96        45.52 o                         
   4   3   7        638.17        610.17        50.06 o                         
  -4   4   7        148.59         94.71        32.66 o                         
  -3   4   7       1387.93       1457.14        67.38 o                         
  -2   4   7       1195.72       1182.42        53.14 o                         
  -1   4   7       3441.20       3422.66        74.18 o                         
   0   4   7      19553.21      19749.87       189.49 o                         
   1   4   7       3441.55       3377.38        71.65 o                         
   2   4   7       1194.30       1147.68        53.49 o                         
   3   4   7       1391.45       1376.73        61.49 o                         
   4   4   7        148.71        120.49        33.83 o                         
  -4   5   7         11.73          6.07        35.44 o                         
  -3   5   7       1287.57       1230.60        64.86 o                         
  -2   5   7      13500.47      13614.11       211.51 o                         
  -1   5   7       1428.78       1465.15        46.88 o                         
   0   5   7          0.30          0.00        20.85 o                         
   1   5   7       1429.57       1384.28        47.57 o                         
   2   5   7      13505.34      13314.05       198.52 o                         
   3   5   7       1286.44       1242.04        66.73 o                         
   4   5   7         11.77         16.82        41.47 o                         
  -4   6   7        284.62        279.20        42.81 o                         
  -3   6   7        170.61        177.82        42.35 o                         
  -2   6   7        249.50        312.92        34.80 o                         
  -1   6   7        475.92        489.73        28.18 o                         
   0   6   7       1814.47       1787.69        56.88 o                         
   1   6   7        477.85        452.23        29.55 o                         
   2   6   7        250.12        264.63        35.02 o                         
   3   6   7        170.79        170.16        39.93 o                         
   4   6   7        284.32        281.66        48.42 o                         
  -4   7   7        133.60        124.23        35.60 o                         
  -3   7   7       1490.34       1438.69        71.45 o                         
  -2   7   7        293.54        289.77        32.18 o                         
  -1   7   7       8935.06       8786.60       120.07 o                         
   0   7   7       2735.52       2867.17        56.89 o                         
   1   7   7       8932.77       8777.93       124.06 o                         
   2   7   7        294.19        285.68        35.00 o                         
   3   7   7       1490.41       1522.44        90.68 o                         
   4   7   7        133.35         99.21        43.77 o                         
  -3   8   7        305.92        291.42        42.35 o                         
  -2   8   7       1588.19       1577.79        59.94 o                         
  -1   8   7       3166.30       3097.26        67.66 o                         
   0   8   7         18.93          4.00        24.12 o                         
   1   8   7       3166.96       3152.26        78.32 o                         
   2   8   7       1588.52       1597.61        67.21 o                         
   3   8   7        305.10        325.96        50.03 o                         
  -3   9   7        651.48        728.54        63.29 o                         
  -2   9   7        856.23        756.13        45.46 o                         
  -1   9   7        163.80        151.25        29.80 o                         
   0   9   7        372.50        331.90        35.94 o                         
   1   9   7        163.55        169.90        33.35 o                         
   2   9   7        855.90        881.78        54.07 o                         
   3   9   7        650.42        632.72        54.95 o                         
  -3  10   7        518.65        487.97        57.17 o                         
  -2  10   7        153.54         83.10        31.23 o                         
  -1  10   7       1355.42       1332.67        62.06 o                         
   0  10   7       9073.72       8983.11       152.52 o                         
   1  10   7       1354.48       1339.81        61.99 o                         
   2  10   7        153.15        135.50        44.21 o                         
   3  10   7        518.51        577.99        54.17 o                         
  -3  11   7        217.85        193.98        46.06 o                         
  -2  11   7         88.80        113.13        44.14 o                         
  -1  11   7        778.42        765.31        63.19 o                         
   0  11   7        868.55        850.69        43.88 o                         
   1  11   7        778.85        821.69        52.14 o                         
   2  11   7         89.36         69.42        43.49 o                         
   3  11   7        216.63        185.11        45.33 o                         
  -2  12   7        575.63        601.96        60.93 o                         
  -1  12   7        192.80        174.71        39.19 o                         
   0  12   7       1811.71       1825.92        63.22 o                         
   1  12   7        191.70        179.85        34.57 o                         
   2  12   7        575.69        565.59        62.31 o                         
  -2  13   7         74.48         67.63        48.95 o                         
  -1  13   7        465.60        440.36        48.04 o                         
   0  13   7        707.97        653.26        55.45 o                         
   1  13   7        465.24        471.25        41.66 o                         
   2  13   7         74.19          6.51        36.23 o                         
  -1  14   7       1279.29       1297.74        75.09 o                         
   0  14   7       1321.08       1401.60        99.48 o                         
   1  14   7       1280.23       1269.64        60.30 o                         
   0  15   7          4.96          8.87        41.76 o                         
   0   0   8       6626.94       7134.04       167.98 o                         
   1   0   8      16758.60      16384.08       160.17 o                         
   2   0   8        912.76        891.05        35.40 o                         
   3   0   8       1008.55        999.70        43.60 o                         
   4   0   8        191.22        167.30        50.90 o                         
  -4   1   8        505.74        505.93        54.44 o                         
  -3   1   8        520.77        564.31        37.18 o                         
  -2   1   8        396.41        394.93        28.42 o                         
  -1   1   8       3678.83       3631.04        62.48 o                         
   0   1   8        144.21        144.57        28.19 o                         
   1   1   8       3676.65       3814.94        67.95 o                         
   2   1   8        397.13        399.21        28.17 o                         
   3   1   8        521.18        560.48        34.38 o                         
   4   1   8        506.22        629.65        68.54 o                         
  -4   2   8         58.81          0.00        33.37 o                         
  -3   2   8        803.93        761.11        45.17 o                         
  -2   2   8       5317.42       5230.42        83.91 o                         
  -1   2   8       1980.46       1990.72        46.86 o                         
   0   2   8        714.56        729.40        21.86 o                         
   1   2   8       1978.60       2012.02        49.66 o                         
   2   2   8       5315.45       5265.24        88.18 o                         
   3   2   8        804.45        809.69        41.35 o                         
   4   2   8         59.40         61.38        39.42 o                         
  -4   3   8        341.91        408.33        46.16 o                         
  -3   3   8       1441.69       1512.12        61.01 o                         
  -2   3   8       1124.88       1123.20        45.13 o                         
  -1   3   8        178.32        157.06        24.12 o                         
   0   3   8      25197.89      25629.40       207.43 o                         
   1   3   8        178.48        163.25        24.60 o                         
   2   3   8       1124.47       1163.01        50.71 o                         
   3   3   8       1441.47       1499.11        61.02 o                         
   4   3   8        342.30        356.29        55.40 o                         
  -4   4   8        677.25        656.56        81.06 o                         
  -3   4   8        249.39        245.78        38.76 o                         
  -2   4   8        512.87        532.35        37.75 o                         
  -1   4   8       2136.72       2121.46        50.86 o                         
   0   4   8       1049.84       1043.96        39.92 o                         
   1   4   8       2139.95       2095.52        60.78 o                         
   2   4   8        511.17        472.42        45.61 o                         
   3   4   8        250.04        264.85        36.92 o                         
   4   4   8        677.47        697.22        56.65 o                         
  -4   5   8         48.45          0.00        36.74 o                         
  -3   5   8       1387.01       1367.55        69.97 o                         
  -2   5   8       1613.25       1528.98        56.35 o                         
  -1   5   8       2833.10       2777.73        68.07 o                         
   0   5   8       1115.74       1097.61        43.70 o                         
   1   5   8       2831.53       2781.91        76.05 o                         
   2   5   8       1607.79       1665.38        63.35 o                         
   3   5   8       1389.83       1334.50        64.33 o                         
   4   5   8         48.39         25.82        37.08 o                         
  -4   6   8       1227.92       1304.99        75.85 o                         
  -3   6   8        429.58        440.54        52.84 o                         
  -2   6   8       1457.61       1486.79        62.57 o                         
  -1   6   8       4685.57       4556.79        84.37 o                         
   0   6   8        803.67        821.30        45.26 o                         
   1   6   8       4682.19       4612.03       100.47 o                         
   2   6   8       1460.87       1503.99        66.39 o                         
   3   6   8        427.77        431.55        42.45 o                         
   4   6   8       1228.88       1229.79        74.62 o                         
  -3   7   8        235.81        239.33        42.85 o                         
  -2   7   8        658.60        681.44        46.67 o                         
  -1   7   8       1067.92       1057.31        45.37 o                         
   0   7   8       2125.78       2131.88        59.40 o                         
   1   7   8       1068.15       1000.52        47.15 o                         
   2   7   8        657.27        606.72        47.10 o                         
   3   7   8        235.83        276.94        49.72 o                         
  -3   8   8       1021.42        981.44        64.67 o                         
  -2   8   8        502.63        519.28        40.58 o                         
  -1   8   8        982.30        999.16        50.62 o                         
   0   8   8        551.11        577.71        28.60 o                         
   1   8   8        981.96       1009.93        59.31 o                         
   2   8   8        502.19        465.90        44.86 o                         
   3   8   8       1021.00       1055.71        78.77 o                         
  -3   9   8       2300.38       2369.41       117.01 o                         
  -2   9   8        917.91        889.79        49.97 o                         
  -1   9   8       2777.64       2784.39        79.00 o                         
   0   9   8         38.79         59.66        22.86 o                         
   1   9   8       2777.07       2769.75        95.73 o                         
   2   9   8        918.80        827.68        64.04 o                         
   3   9   8       2301.12       2323.74       106.57 o                         
  -3  10   8        280.69        280.49        50.03 o                         
  -2  10   8        809.23        806.54        53.40 o                         
  -1  10   8       1415.92       1478.42        67.40 o                         
   0  10   8        684.15        604.79        44.59 o                         
   1  10   8       1416.05       1419.71        66.50 o                         
   2  10   8        809.04        822.04        72.76 o                         
   3  10   8        281.15        249.02        45.80 o                         
  -2  11   8        343.05        380.29        55.59 o                         
  -1  11   8         95.20        119.06        34.50 o                         
   0  11   8       3152.81       2989.24        90.61 o                         
   1  11   8         94.62         94.66        33.95 o                         
   2  11   8        342.69        274.71        57.06 o                         
  -2  12   8       3348.79       3371.23       130.15 o                         
  -1  12   8        845.77        771.90        56.58 o                         
   0  12   8         61.12         60.89        23.53 o                         
   1  12   8        845.98        849.07        56.45 o                         
   2  12   8       3348.23       3440.51       139.74 o                         
  -2  13   8         44.18          0.00        45.37 o                         
  -1  13   8         21.10         52.62        34.36 o                         
   0  13   8       1398.54       1390.55        84.80 o                         
   1  13   8         20.99         34.77        32.54 o                         
   2  13   8         44.24         51.17        36.00 o                         
  -1  14   8       1063.48       1159.18        73.16 o                         
   0  14   8        759.27        768.31        77.43 o                         
   1  14   8       1062.82       1092.75        58.43 o                         
   1   0   9         56.99         38.73        14.73 o                         
   2   0   9       2604.89       2553.81        63.82 o                         
   3   0   9        126.83        160.40        30.79 o                         
   4   0   9       1170.90       1171.74        75.60 o                         
  -4   1   9        314.16        305.83        49.00 o                         
  -3   1   9       1595.80       1641.52        63.07 o                         
  -2   1   9       3469.51       3381.22        70.44 o                         
  -1   1   9       4134.31       4066.13        69.01 o                         
   0   1   9        142.39        175.89        32.87 o                         
   1   1   9       4131.46       4136.12        98.82 o                         
   2   1   9       3469.41       3434.49        65.91 o                         
   3   1   9       1594.46       1645.17        66.62 o                         
   4   1   9        312.38        401.77        59.08 o                         
  -4   2   9        197.21        118.65        42.26 o                         
  -3   2   9       2852.19       2953.35        78.70 o                         
  -2   2   9       3125.99       3074.48        69.73 o                         
  -1   2   9       1940.32       1863.63        46.58 o                         
   0   2   9        358.12        333.29        45.96 o                         
   1   2   9       1940.53       1930.79        58.23 o                         
   2   2   9       3126.64       3105.85        74.46 o                         
   3   2   9       2851.72       2881.67        79.32 o                         
   4   2   9        197.00        160.36        42.11 o                         
  -4   3   9        240.00        258.21        43.80 o                         
  -3   3   9         56.10         62.59        30.30 o                         
  -2   3   9        933.74        884.31        43.02 o                         
  -1   3   9        907.14        920.19        37.50 o                         
   0   3   9       2562.86       2582.45        53.11 o                         
   1   3   9        906.37        901.17        43.82 o                         
   2   3   9        935.19        936.03        48.09 o                         
   3   3   9         56.16         85.32        29.54 o                         
   4   3   9        240.19        199.39        69.12 o                         
  -4   4   9        495.86        539.38        52.81 o                         
  -3   4   9        391.63        385.72        43.45 o                         
  -2   4   9        986.06        975.36        45.32 o                         
  -1   4   9       4744.39       4790.40        93.68 o                         
   0   4   9       8964.38       9040.67       112.41 o                         
   1   4   9       4743.40       4799.11        91.38 o                         
   2   4   9        986.67       1026.28        50.24 o                         
   3   4   9        390.55        385.90        41.89 o                         
   4   4   9        495.44        612.37        64.25 o                         
  -3   5   9        489.19        440.94        45.63 o                         
  -2   5   9       2143.18       2080.67        67.17 o                         
  -1   5   9       7705.21       7875.12       164.12 o                         
   0   5   9       1358.30       1308.85        44.84 o                         
   1   5   9       7708.20       7651.94       127.96 o                         
   2   5   9       2140.80       2200.36        75.16 o                         
   3   5   9        489.07        501.31        46.58 o                         
  -3   6   9        128.91        142.84        36.36 o                         
  -2   6   9         78.91         94.47        29.58 o                         
  -1   6   9        342.68        359.68        32.82 o                         
   0   6   9        822.25        767.57        42.15 o                         
   1   6   9        343.08        332.78        41.41 o                         
   2   6   9         79.34         75.37        29.85 o                         
   3   6   9        128.38         52.77        32.23 o                         
  -3   7   9          6.93         28.53        36.03 o                         
  -2   7   9        344.91        391.07        48.22 o                         
  -1   7   9       3081.42       3207.88        80.93 o                         
   0   7   9      11321.47      11667.46       150.35 o                         
   1   7   9       3083.08       3089.00        74.14 o                         
   2   7   9        344.65        369.34        38.53 o                         
   3   7   9          7.05         18.22        36.09 o                         
  -3   8   9        887.70        897.14        63.07 o                         
  -2   8   9        947.91        990.35        53.02 o                         
  -1   8   9       1340.15       1287.88        56.64 o                         
   0   8   9        568.38        553.44        37.39 o                         
   1   8   9       1340.80       1359.99        58.63 o                         
   2   8   9        949.08       1004.12        60.59 o                         
   3   8   9        888.33        965.68        66.34 o                         
  -3   9   9         85.21         18.06        39.40 o                         
  -2   9   9         95.40         76.40        28.91 o                         
  -1   9   9       1763.33       1815.60        72.85 o                         
   0   9   9        536.35        578.79        38.81 o                         
   1   9   9       1764.21       1736.03        66.03 o                         
   2   9   9         95.51        154.96        44.55 o                         
   3   9   9         85.38        126.09        60.20 o                         
  -3  10   9        332.13        357.11        53.05 o                         
  -2  10   9        351.49        306.86        48.39 o                         
  -1  10   9       1349.63       1248.29        70.98 o                         
   0  10   9       2412.50       2449.94        71.40 o                         
   1  10   9       1350.04       1373.30        68.16 o                         
   2  10   9        350.89        327.71        54.11 o                         
   3  10   9        331.59        423.23        59.13 o                         
  -2  11   9       1034.40       1019.10        71.25 o                         
  -1  11   9        813.10        782.76        53.64 o                         
   0  11   9          0.05          0.00        30.57 o                         
   1  11   9        811.99        834.92        57.44 o                         
   2  11   9       1035.49       1039.79        78.56 o                         
  -2  12   9        112.18        120.87        44.00 o                         
  -1  12   9        389.02        404.58        47.76 o                         
   0  12   9         59.75         49.89        33.50 o                         
   1  12   9        389.27        328.30        43.00 o                         
   2  12   9        111.93         32.72        44.27 o                         
  -1  13   9        536.82        519.29        52.98 o                         
   0  13   9         54.56         48.05        42.49 o                         
   1  13   9        537.79        443.72        47.12 o                         
   0  14   9        712.76        742.84        73.27 o                         
   0   0  10      24978.34      25953.71       673.90 o                         
   1   0  10        650.52        623.01        29.66 o                         
   2   0  10         40.79         55.01        22.78 o                         
   3   0  10        597.76        564.53        43.79 o                         
   4   0  10        251.18        201.98        50.79 o                         
  -4   1  10         79.93         60.67        42.63 o                         
  -3   1  10        520.81        447.14        40.40 o                         
  -2   1  10       2680.46       2689.98        70.00 o                         
  -1   1  10         95.12        105.38        22.07 o                         
   0   1  10        344.10        373.63        41.16 o                         
   1   1  10         94.61        109.32        23.38 o                         
   2   1  10       2681.46       2646.55        71.11 o                         
   3   1  10        521.11        476.52        38.93 o                         
   4   1  10         80.32         70.05        38.61 o                         
  -4   2  10        519.42        561.15        62.99 o                         
  -3   2  10        352.01        340.96        35.08 o                         
  -2   2  10        142.93        162.51        29.79 o                         
  -1   2  10       4911.20       4889.81        87.79 o                         
   0   2  10        465.61        485.56        43.49 o                         
   1   2  10       4912.28       4843.43        86.05 o                         
   2   2  10        143.48        153.01        28.27 o                         
   3   2  10        352.10        393.64        39.70 o                         
   4   2  10        518.78        557.84        63.35 o                         
  -3   3  10         81.09        110.21        31.21 o                         
  -2   3  10        749.69        678.56        39.54 o                         
  -1   3  10       7918.55       8036.29       100.90 o                         
   0   3  10        616.55        637.34        24.45 o                         
   1   3  10       7919.68       8004.28       142.63 o                         
   2   3  10        749.15        780.42        45.62 o                         
   3   3  10         81.27         78.69        30.97 o                         
  -3   4  10        347.23        325.31        42.74 o                         
  -2   4  10       1880.81       1778.30        59.27 o                         
  -1   4  10        274.02        240.32        25.75 o                         
   0   4  10          6.63         21.48        22.02 o                         
   1   4  10        272.66        272.87        31.25 o                         
   2   4  10       1883.59       1973.32        67.51 o                         
   3   4  10        346.67        343.91        38.79 o                         
  -3   5  10       1701.30       1743.42        97.01 o                         
  -2   5  10       1559.62       1589.07        56.58 o                         
  -1   5  10        246.42        266.14        25.70 o                         
   0   5  10       2647.96       2643.56        62.47 o                         
   1   5  10        246.33        254.34        31.76 o                         
   2   5  10       1563.06       1545.26        67.38 o                         
   3   5  10       1699.84       1764.76        76.62 o                         
  -3   6  10       1976.35       2099.90        87.09 o                         
  -2   6  10       1967.24       1978.40        68.44 o                         
  -1   6  10        452.50        418.50        32.55 o                         
   0   6  10       3102.84       3207.54        78.65 o                         
   1   6  10        454.26        479.08        39.70 o                         
   2   6  10       1965.19       1898.13        74.02 o                         
   3   6  10       1978.54       2072.18        85.20 o                         
  -3   7  10          7.36          0.00        38.58 o                         
  -2   7  10        931.45        876.00        53.86 o                         
  -1   7  10       1164.14       1148.87        53.96 o                         
   0   7  10        237.70        250.68        29.40 o                         
   1   7  10       1162.98       1109.54        61.94 o                         
   2   7  10        931.18        966.06        56.13 o                         
   3   7  10          7.42         50.25        34.81 o                         
  -3   8  10        512.54        512.53        53.37 o                         
  -2   8  10       1162.02       1139.93        57.57 o                         
  -1   8  10        162.13        196.86        36.79 o                         
   0   8  10        131.90        104.19        27.79 o                         
   1   8  10        162.00        177.10        33.88 o                         
   2   8  10       1162.14       1188.37        69.63 o                         
   3   8  10        512.21        550.21        56.02 o                         
  -3   9  10        459.14        526.24        54.45 o                         
  -2   9  10       2903.22       2903.71       101.03 o                         
  -1   9  10         24.81         44.02        31.48 o                         
   0   9  10        828.58        873.42        44.45 o                         
   1   9  10         24.99         18.61        28.69 o                         
   2   9  10       2902.67       2855.92       104.66 o                         
   3   9  10        459.38        552.39        56.43 o                         
  -2  10  10        128.04        126.83        40.24 o                         
  -1  10  10        732.27        611.24        49.10 o                         
   0  10  10       2211.68       2239.80        75.22 o                         
   1  10  10        732.47        744.49        48.69 o                         
   2  10  10        128.15        140.35        38.54 o                         
  -2  11  10         80.29         72.16        41.13 o                         
  -1  11  10       1595.69       1496.87        72.17 o                         
   0  11  10         17.88         83.39        33.02 o                         
   1  11  10       1594.87       1574.66        68.63 o                         
   2  11  10         80.40         27.07        37.46 o                         
  -1  12  10       2043.41       1921.95        87.34 o                         
   0  12  10        269.66        243.42        43.74 o                         
   1  12  10       2043.19       2019.49        77.31 o                         
  -1  13  10        384.82        457.26        51.55 o                         
   0  13  10          2.81         40.09        45.34 o                         
   1  13  10        384.99        322.61        44.29 o                         
   1   0  11       3682.66       3705.49       122.16 o                         
   2   0  11          5.19          0.00        21.97 o                         
   3   0  11          5.15          0.00        29.43 o                         
  -3   1  11       1666.68       1633.16        66.61 o                         
  -2   1  11       1341.87       1365.51        65.88 o                         
  -1   1  11        430.12        486.33        59.93 o                         
   0   1  11       2574.21       2608.82        87.31 o                         
   1   1  11        428.25        406.68        47.04 o                         
   2   1  11       1340.36       1407.19        59.90 o                         
   3   1  11       1664.93       1695.01        77.87 o                         
  -3   2  11        340.69        300.82        39.76 o                         
  -2   2  11       3969.99       3781.41       111.09 o                         
  -1   2  11       1028.76       1014.62        54.63 o                         
   0   2  11       2553.41       2602.95        86.84 o                         
   1   2  11       1029.43        989.60        63.46 o                         
   2   2  11       3967.10       3939.39        93.24 o                         
   3   2  11        339.75        394.43        45.15 o                         
  -3   3  11        421.11        420.93        40.19 o                         
  -2   3  11        408.81        389.85        33.30 o                         
  -1   3  11        121.89        172.56        30.79 o                         
   0   3  11        330.70        362.26        40.65 o                         
   1   3  11        121.57        123.70        27.25 o                         
   2   3  11        408.86        409.31        36.24 o                         
   3   3  11        420.85        408.33        43.36 o                         
  -3   4  11        294.08        303.65        43.06 o                         
  -2   4  11        189.24        149.14        27.21 o                         
  -1   4  11       5118.98       5228.22       112.45 o                         
   0   4  11       4131.68       4036.07        94.72 o                         
   1   4  11       5120.07       5253.57       123.92 o                         
   2   4  11        189.17        196.92        28.38 o                         
   3   4  11        293.67        355.66        40.22 o                         
  -3   5  11       1600.13       1685.69        79.51 o                         
  -2   5  11       1165.70       1198.86        50.90 o                         
  -1   5  11       2426.55       2548.03        62.01 o                         
   0   5  11         96.75        116.10        22.65 o                         
   1   5  11       2421.08       2462.68        82.20 o                         
   2   5  11       1164.80       1091.57        54.33 o                         
   3   5  11       1601.09       1695.13        76.84 o                         
  -3   6  11        110.08         66.10        44.35 o                         
  -2   6  11        406.78        450.20        39.23 o                         
  -1   6  11        696.25        720.83        43.46 o                         
   0   6  11       1155.88       1196.05        50.75 o                         
   1   6  11        695.27        714.73        45.74 o                         
   2   6  11        405.97        350.30        41.53 o                         
   3   6  11        110.25         79.38        36.40 o                         
  -3   7  11        397.91        443.57        61.17 o                         
  -2   7  11        621.05        681.97        51.09 o                         
  -1   7  11        355.74        376.36        34.31 o                         
   0   7  11       7174.06       7390.19       117.78 o                         
   1   7  11        356.15        351.17        44.29 o                         
   2   7  11        621.27        672.68        59.13 o                         
   3   7  11        397.76        548.99        56.41 o                         
  -3   8  11         65.25         37.51        48.61 o                         
  -2   8  11       2051.07       2141.43        83.98 o                         
  -1   8  11        920.69        974.25        61.36 o                         
   0   8  11        184.03        166.98        28.89 o                         
   1   8  11        919.85        993.12        62.61 o                         
   2   8  11       2050.93       2098.79        91.90 o                         
   3   8  11         65.25         41.96        46.82 o                         
  -2   9  11        494.20        494.65        57.06 o                         
  -1   9  11        281.31        281.88        44.97 o                         
   0   9  11         44.89         49.59        23.99 o                         
   1   9  11        281.56        316.34        41.15 o                         
   2   9  11        494.31        538.12        54.94 o                         
  -2  10  11        116.26         71.68        47.50 o                         
  -1  10  11       2508.10       2381.55        95.58 o                         
   0  10  11        834.25        814.52        56.10 o                         
   1  10  11       2507.23       2476.46       110.08 o                         
   2  10  11        115.88        140.49        41.13 o                         
  -2  11  11        311.55        242.67        58.86 o                         
  -1  11  11         79.32        118.05        37.46 o                         
   0  11  11        671.86        704.25        57.60 o                         
   1  11  11         79.09         91.46        30.39 o                         
   2  11  11        310.37        346.89        62.66 o                         
  -1  12  11         68.85         60.72        36.58 o                         
   0  12  11       1545.22       1550.17        92.08 o                         
   1  12  11         68.89         94.76        33.75 o                         
   0   0  12       3127.57       3057.55       166.11 o                         
   1   0  12       5565.08       5467.41       140.94 o                         
   2   0  12       2134.47       2032.19        88.23 o                         
   3   0  12        723.73        744.76        87.94 o                         
  -3   1  12        164.03        144.57        41.15 o                         
  -2   1  12        454.28        485.09        57.05 o                         
  -1   1  12       1165.50       1243.22        61.84 o                         
   0   1  12        144.55        189.99        41.46 o                         
   1   1  12       1166.39       1202.03        73.40 o                         
   2   1  12        453.53        396.49        48.78 o                         
   3   1  12        164.30        191.01        61.00 o                         
  -3   2  12        994.24        948.29        66.83 o                         
  -2   2  12       2086.01       2106.35        97.56 o                         
  -1   2  12         53.78         75.49        28.97 o                         
   0   2  12        314.37        305.31        40.14 o                         
   1   2  12         53.62          0.00        35.63 o                         
   2   2  12       2089.34       2172.41        93.68 o                         
   3   2  12        995.54        872.92        76.71 o                         
  -3   3  12        528.81        456.15        54.97 o                         
  -2   3  12        600.92        561.22        50.06 o                         
  -1   3  12       2849.50       2808.41        87.94 o                         
   0   3  12       6841.63       7132.69       137.37 o                         
   1   3  12       2850.10       2866.25       101.32 o                         
   2   3  12        600.83        616.63        57.54 o                         
   3   3  12        529.88        588.44        70.60 o                         
  -3   4  12        529.74        500.86        59.63 o                         
  -2   4  12         60.54        137.45        37.27 o                         
  -1   4  12        277.68        266.98        34.58 o                         
   0   4  12        879.09        868.90        55.30 o                         
   1   4  12        276.95        282.91        40.85 o                         
   2   4  12         60.37         84.72        43.88 o                         
   3   4  12        530.37        544.77        56.73 o                         
  -3   5  12        320.52        351.56        61.57 o                         
  -2   5  12       1128.05        976.71        61.31 o                         
  -1   5  12       2194.35       2204.30        82.00 o                         
   0   5  12       1665.15       1614.18        63.86 o                         
   1   5  12       2198.74       2206.75        86.13 o                         
   2   5  12       1128.70       1098.89       100.61 o                         
   3   5  12        319.71        299.44        59.74 o                         
  -3   6  12        471.39        483.67        68.96 o                         
  -2   6  12        293.06        195.77        35.54 o                         
  -1   6  12       1109.29       1086.53        60.59 o                         
   0   6  12        736.00        744.65        54.96 o                         
   1   6  12       1111.65        980.98        69.42 o                         
   2   6  12        293.22        203.73        47.87 o                         
   3   6  12        470.91        522.97        73.60 o                         
  -2   7  12        367.40        412.57        53.66 o                         
  -1   7  12       1827.37       1874.61        83.20 o                         
   0   7  12        453.59        444.47        46.33 o                         
   1   7  12       1825.32       1671.20        81.01 o                         
   2   7  12        367.51        340.67        81.10 o                         
  -2   8  12        154.46        105.84        49.92 o                         
  -1   8  12        266.99        290.59        48.67 o                         
   0   8  12        244.94        326.43        43.15 o                         
   1   8  12        266.42        278.58        49.71 o                         
   2   8  12        154.47        192.55        46.84 o                         
  -2   9  12        695.91        770.94        68.08 o                         
  -1   9  12       1026.64       1085.99        71.76 o                         
   0   9  12        387.67        397.93        44.86 o                         
   1   9  12       1027.30        997.12        66.58 o                         
   2   9  12        696.57        624.64        63.94 o                         
  -2  10  12        566.95        620.00        70.23 o                         
  -1  10  12        314.99        312.08        47.17 o                         
   0  10  12        175.66        100.88        44.21 o                         
   1  10  12        315.32        333.11        46.31 o                         
   2  10  12        566.57        430.71        58.47 o                         
  -1  11  12        125.18         83.99        52.22 o                         
   0  11  12        992.20       1078.72        91.79 o                         
   1  11  12        126.07        165.40        39.99 o                         
   0  12  12          0.06         23.17        51.35 o                         
   1   0  13        302.79        269.90        43.30 o                         
   2   0  13       1319.57       1306.64        83.49 o                         
   3   0  13        316.68        267.33        61.70 o                         
  -3   1  13        183.26        185.73        44.33 o                         
  -2   1  13        704.85        549.23        58.01 o                         
  -1   1  13       1340.31       1342.58        64.93 o                         
   0   1  13       1053.63       1075.66        66.16 o                         
   1   1  13       1341.11       1368.86        67.42 o                         
   2   1  13        703.64        605.16        57.33 o                         
   3   1  13        182.94        210.48        54.44 o                         
  -3   2  13       1640.74       1634.35        88.26 o                         
  -2   2  13        758.66        769.24        59.94 o                         
  -1   2  13       1670.84       1649.47        70.96 o                         
   0   2  13          5.10          0.00        30.59 o                         
   1   2  13       1670.00       1710.18        79.49 o                         
   2   2  13        758.38        590.22        58.52 o                         
   3   2  13       1639.00       1556.88       102.80 o                         
  -3   3  13         65.05         77.98        44.03 o                         
  -2   3  13        406.66        352.58        46.79 o                         
  -1   3  13        433.22        442.17        37.12 o                         
   0   3  13        254.48        200.14        35.55 o                         
   1   3  13        432.99        441.33        49.64 o                         
   2   3  13        406.31        445.67        54.85 o                         
   3   3  13         65.41        119.75        49.56 o                         
  -3   4  13        394.59        383.96        57.30 o                         
  -2   4  13        828.03        849.04        61.50 o                         
  -1   4  13         22.62         32.56        31.24 o                         
   0   4  13       3414.58       3398.29        96.98 o                         
   1   4  13         22.68         32.51        32.22 o                         
   2   4  13        828.50        855.31        66.66 o                         
   3   4  13        394.67        380.06        64.64 o                         
  -2   5  13       3216.30       3134.97       104.83 o                         
  -1   5  13        654.12        717.65        54.22 o                         
   0   5  13        405.84        387.64        41.36 o                         
   1   5  13        652.44        670.70        53.81 o                         
   2   5  13       3214.60       3233.15       119.04 o                         
  -2   6  13          2.51          2.53        40.15 o                         
  -1   6  13          5.39         40.87        33.12 o                         
   0   6  13         68.95         81.77        32.16 o                         
   1   6  13          5.21          0.00        36.24 o                         
   2   6  13          2.48          0.00        45.05 o                         
  -2   7  13        576.25        611.67        71.39 o                         
  -1   7  13       3806.31       3921.05       130.03 o                         
   0   7  13        251.81        206.52        39.86 o                         
   1   7  13       3807.80       3767.67       123.81 o                         
   2   7  13        576.59        534.68        60.84 o                         
  -2   8  13         88.03         90.64        51.88 o                         
  -1   8  13        711.25        760.65        79.48 o                         
   0   8  13        173.01        157.54        42.63 o                         
   1   8  13        712.19        734.03        60.75 o                         
   2   8  13         88.61         91.54        45.63 o                         
  -1   9  13        445.33        475.24        76.52 o                         
   0   9  13        460.56        388.63        54.56 o                         
   1   9  13        445.27        534.72        53.68 o                         
  -1  10  13          7.76         26.52        40.06 o                         
   0  10  13       2920.59       2848.08       122.84 o                         
   1  10  13          7.78          0.00        43.67 o                         
   0  11  13        287.99        396.88        67.64 o                         
   0   0  14       6081.39       6654.60       299.67 o                         
   1   0  14       3575.14       3775.86       121.91 o                         
   2   0  14         25.43        109.69        51.49 o                         
  -2   1  14        211.57        238.42        45.67 o                         
  -1   1  14        120.41        136.85        36.49 o                         
   0   1  14        104.17        130.20        40.29 o                         
   1   1  14        120.16        169.00        35.68 o                         
   2   1  14        211.76        113.61        48.32 o                         
  -2   2  14        727.82        646.83        57.70 o                         
  -1   2  14       1365.24       1346.91        64.28 o                         
   0   2  14        301.77        370.41        44.37 o                         
   1   2  14       1365.63       1349.46        74.03 o                         
   2   2  14        726.92        714.19        76.62 o                         
  -2   3  14        770.99        672.30        58.11 o                         
  -1   3  14       1094.39       1049.56        66.30 o                         
   0   3  14       3604.93       3829.33       105.61 o                         
   1   3  14       1094.23       1112.42        66.89 o                         
   2   3  14        771.68        702.55        68.04 o                         
  -2   4  14        863.96        900.38        64.06 o                         
  -1   4  14        758.30        696.44        54.01 o                         
   0   4  14        161.62        130.10        33.40 o                         
   1   4  14        759.85        663.14        69.05 o                         
   2   4  14        864.27        884.36        76.04 o                         
  -2   5  14        711.95        716.85        57.75 o                         
  -1   5  14        162.33        156.59        36.45 o                         
   0   5  14       1127.01       1120.83        60.76 o                         
   1   5  14        162.11        185.41        38.02 o                         
   2   5  14        712.60        746.10        80.87 o                         
  -2   6  14       1065.02       1085.64        76.03 o                         
  -1   6  14        855.22        964.32        72.01 o                         
   0   6  14         42.27         26.88        31.50 o                         
   1   6  14        851.79        852.03        60.14 o                         
   2   6  14       1065.43       1187.89       132.85 o                         
  -2   7  14        369.78        349.08        62.40 o                         
  -1   7  14        116.31        118.14        44.21 o                         
   0   7  14        508.81        502.70        63.13 o                         
   1   7  14        115.79        158.88        43.88 o                         
   2   7  14        368.47        448.55        62.76 o                         
  -1   8  14        321.92        381.84        59.02 o                         
   0   8  14        200.32        140.78        44.09 o                         
   1   8  14        322.52        215.87        45.77 o                         
  -1   9  14        191.35        197.14        50.45 o                         
   0   9  14        323.17        265.84        54.77 o                         
   1   9  14        190.54        117.97        40.05 o                         
   1   0  15        897.53        803.18        76.32 o                         
   2   0  15        135.09        161.21        54.30 o                         
  -2   1  15        733.88        779.22        78.71 o                         
  -1   1  15        882.07        846.75        58.75 o                         
   0   1  15        176.50         95.70        39.81 o                         
   1   1  15        882.93        857.66        58.85 o                         
   2   1  15        734.44        591.13        72.40 o                         
  -2   2  15       1031.85       1047.60        70.49 o                         
  -1   2  15        107.83         41.27        34.64 o                         
   0   2  15       1460.40       1579.32        76.22 o                         
   1   2  15        107.78        149.26        41.91 o                         
   2   2  15       1031.74        984.32        92.47 o                         
  -2   3  15        165.42        123.20        43.44 o                         
  -1   3  15        183.52        172.63        43.25 o                         
   0   3  15        324.16        364.15        42.21 o                         
   1   3  15        183.28        136.01        42.60 o                         
   2   3  15        165.88        178.88        55.13 o                         
  -2   4  15        243.10        263.47        46.56 o                         
  -1   4  15       1525.19       1413.61        77.47 o                         
   0   4  15        305.70        299.13        40.55 o                         
   1   4  15       1526.20       1580.25        87.07 o                         
   2   4  15        242.30        238.52        48.97 o                         
  -2   5  15         78.59         48.63        42.27 o                         
  -1   5  15       1160.07       1164.91        66.45 o                         
   0   5  15         82.37         76.81        35.52 o                         
   1   5  15       1160.11       1137.65        74.98 o                         
   2   5  15         79.58         82.81        43.11 o                         
  -1   6  15         13.68          0.00        43.78 o                         
   0   6  15         16.29         82.12        46.70 o                         
   1   6  15         14.09          0.00        34.38 o                         
  -1   7  15        154.66         74.60        43.60 o                         
   0   7  15       3706.53       3897.27       168.06 o                         
   1   7  15        154.43        170.47        44.70 o                         
   0   8  15        328.99        290.71        56.74 o                         
   0   0  16       3297.33       3582.95       172.97 o                         
   1   0  16        338.38        369.21        42.88 o                         
  -1   1  16         94.77        118.40        43.28 o                         
   0   1  16         27.65         56.87        36.42 o                         
   1   1  16         94.82        107.45        46.95 o                         
  -1   2  16        323.34        277.77        48.76 o                         
   0   2  16         43.21         42.34        35.80 o                         
   1   2  16        322.53        280.86        42.53 o                         
  -1   3  16       2043.00       1985.50        90.76 o                         
   0   3  16        118.77         81.78        36.97 o                         
   1   3  16       2043.86       2071.30        92.56 o                         
  -1   4  16        258.34        212.32        43.29 o                         
   0   4  16        153.16        142.55        34.33 o                         
   1   4  16        257.93        146.57        41.97 o                         
  -1   5  16        301.13        251.91        51.15 o                         
   0   5  16       1041.49       1048.66        68.79 o                         
   1   5  16        301.44        215.93        45.16 o                         
   0   6  16       1084.67       1018.48        80.92 o                         
   1   0  17        523.49        526.51        59.12 o                         
  -1   1  17        391.05        414.71        56.04 o                         
   0   1  17       1815.12       1820.39        84.09 o                         
   1   1  17        391.47        318.25        45.64 o                         
   0   2  17        121.67        188.31        41.47 o                         
   0   3  17          0.48          0.00        40.37 o                         
                                                                                
