# Supplementary material for: Properties and interactions – melting point of tri­bromo­benzene isomers
Source: Acta Crystallogr B Struct Sci Cryst Eng Mater. 2021 Jul 24;77(Pt 4):632–7. doi: 10.1107/S2052520621006399 (PMC8500239; doi:10.1107/S2052520621006399)
Supplement: Supplementary file 10 [file b-77-00632-135TBB_100Ksup10.hkl]

data_135TBB_100K                                                                
_shelx_title ' 135TBB_100K in P2(1)2(1)2(1)'                                    
_shelx_refln_list_code          4                                               
_shelx_F_calc_maximum      267.75                                               
_exptl_crystal_F_000       576.00                                               
_reflns_d_resolution_high  0.8107                                               
                                                                                
loop_                                                                           
 _space_group_symop_operation_xyz                                               
 'x, y, z'                                                                      
 '-x+1/2, -y, z+1/2'                                                            
 '-x, y+1/2, -z+1/2'                                                            
 'x+1/2, -y+1/2, -z'                                                            
                                                                                
_cell_length_a     4.0034                                                       
_cell_length_b    13.4119                                                       
_cell_length_c    14.0916                                                       
_cell_angle_alpha  90.000                                                       
_cell_angle_beta   90.000                                                       
_cell_angle_gamma  90.000                                                       
                                                                                
_shelx_F_squared_multiplier     1.000                                           
                                                                                
loop_                                                                           
 _refln_index_h                                                                 
 _refln_index_k                                                                 
 _refln_index_l                                                                 
 _refln_F_squared_calc                                                          
 _refln_F_squared_meas                                                          
 _refln_F_squared_sigma                                                         
 _refln_observed_status                                                         
   2   0   0        513.20        512.38        20.08 o                         
   4   0   0       1755.32       1784.61        89.35 o                         
   1   1   0       1731.41       1741.45        25.46 o                         
   2   1   0       6620.16       6443.19        70.07 o                         
   3   1   0         75.00         62.84        23.18 o                         
   4   1   0        566.31        538.76        34.50 o                         
   0   2   0         70.07         82.76         7.59 o                         
   1   2   0      28872.95      28432.62       237.53 o                         
   2   2   0       1730.79       1647.91        38.13 o                         
   3   2   0        672.94        613.59        32.63 o                         
   4   2   0        996.59       1001.64        47.57 o                         
   1   3   0      32758.63      32260.18       239.11 o                         
   2   3   0        233.22        225.05        18.64 o                         
   3   3   0        339.28        353.94        25.41 o                         
   4   3   0       5185.25       5176.43       126.47 o                         
   0   4   0         31.02         41.06        13.02 o                         
   1   4   0       3096.85       3310.50        36.92 o                         
   2   4   0       5448.75       5378.17        63.22 o                         
   3   4   0        793.49        798.58        36.16 o                         
   4   4   0       1518.92       1341.29        94.20 o                         
   1   5   0        272.36        305.13        16.65 o                         
   2   5   0       7883.25       7737.20        76.05 o                         
   3   5   0      10056.88       9987.13       125.65 o                         
   4   5   0        524.94        376.76        63.28 o                         
   0   6   0       1834.49       1804.12        56.99 o                         
   1   6   0         21.66         34.54        18.32 o                         
   2   6   0       4772.07       4693.15        67.97 o                         
   3   6   0       9499.48       9600.57       154.67 o                         
   4   6   0        580.20        583.00        68.51 o                         
   1   7   0       4939.11       4987.03        83.32 o                         
   2   7   0       3263.95       3046.38        72.05 o                         
   3   7   0         48.64         38.97        27.94 o                         
   4   7   0       3458.48       3491.87       138.49 o                         
   0   8   0        358.99        366.20        34.26 o                         
   1   8   0        431.27        451.65        28.03 o                         
   2   8   0       3809.83       3718.81        86.86 o                         
   3   8   0       3828.70       3960.02       123.53 o                         
   4   8   0         26.08         52.12        49.42 o                         
   1   9   0          8.29         11.71        18.59 o                         
   2   9   0      13911.19      14442.95       179.45 o                         
   3   9   0       2224.67       2267.04       100.84 o                         
   4   9   0       1810.15       1768.54       114.74 o                         
   0  10   0      19760.39      19725.39       205.16 o                         
   1  10   0       2009.04       2016.56        57.52 o                         
   2  10   0        241.55        218.20        33.55 o                         
   3  10   0        134.59        147.16        42.07 o                         
   1  11   0       2321.17       2322.79        72.30 o                         
   2  11   0         66.66         58.37        29.68 o                         
   3  11   0         35.47         16.15        44.88 o                         
   0  12   0        594.87        592.36        64.57 o                         
   1  12   0      14082.27      14648.81       186.14 o                         
   2  12   0          5.94          0.00        33.71 o                         
   3  12   0       2047.20       2247.00       114.41 o                         
   1  13   0        420.09        373.59        42.83 o                         
   2  13   0         62.35        110.90        40.88 o                         
   3  13   0          8.95          0.00        54.97 o                         
   0  14   0      14667.21      15116.62       329.35 o                         
   1  14   0        456.10        397.86        50.89 o                         
   2  14   0         93.80        199.82        61.28 o                         
   1  15   0        726.93        767.93        69.32 o                         
   2  15   0       4388.51       4706.15       203.38 o                         
   0  16   0        774.89        685.86       106.52 o                         
   1  16   0        329.16        368.34        58.46 o                         
   1   0   1       2753.48       2722.59        26.89 o                         
   2   0   1       6090.90       6108.91        55.05 o                         
   3   0   1        121.09        152.55        16.54 o                         
   4   0   1       3365.53       3400.53        92.49 o                         
  -4   1   1       2615.36       2520.27        79.92 o                         
  -3   1   1       9368.21       9375.82        97.22 o                         
  -2   1   1       6360.59       6262.33        55.98 o                         
  -1   1   1        209.30        253.79        10.16 o                         
   1   1   1        215.26        269.50        12.13 o                         
   2   1   1       6361.48       6199.35        67.67 o                         
   3   1   1       9359.07       9389.29        99.62 o                         
   4   1   1       2617.48       2620.33        79.09 o                         
  -4   2   1       1218.60       1204.19        57.80 o                         
  -3   2   1       6682.79       6583.75        91.21 o                         
  -2   2   1      14799.97      14576.56       132.47 o                         
  -1   2   1       6679.71       6718.07        59.65 o                         
   0   2   1         29.47         38.99         4.89 o                         
   1   2   1       6670.51       6575.55        53.52 o                         
   2   2   1      14799.94      14613.30       143.99 o                         
   3   2   1       6677.61       6746.66        93.28 o                         
   4   2   1       1219.81       1183.35        52.20 o                         
  -4   3   1       1195.93       1141.42        74.30 o                         
  -3   3   1        697.64        664.79        32.92 o                         
  -2   3   1       1552.61       1566.76        35.67 o                         
  -1   3   1       1741.40       1689.45        27.89 o                         
   0   3   1       6422.80       6611.91        54.65 o                         
   1   3   1       1741.79       1777.85        27.84 o                         
   2   3   1       1554.54       1529.59        36.93 o                         
   3   3   1        696.91        652.88        31.98 o                         
   4   3   1       1196.20       1169.07        59.26 o                         
  -4   4   1       2116.45       2081.96       101.02 o                         
  -3   4   1       2022.24       1970.12        50.00 o                         
  -2   4   1        261.12        260.92        17.14 o                         
  -1   4   1      18255.23      18683.36        98.09 o                         
   0   4   1      15053.60      15604.42       166.35 o                         
   1   4   1      18251.07      18650.71       194.23 o                         
   2   4   1        263.76        282.79        20.19 o                         
   3   4   1       2018.85       2055.02        51.92 o                         
   4   4   1       2115.05       1992.15       110.69 o                         
  -4   5   1        502.99        465.94        55.39 o                         
  -3   5   1       3523.87       3528.98        79.71 o                         
  -2   5   1      11715.84      11739.83       112.94 o                         
  -1   5   1      20746.95      21016.57       188.76 o                         
   0   5   1       1817.15       1819.02        39.45 o                         
   1   5   1      20765.66      20812.03       439.74 o                         
   2   5   1      11714.90      11665.90        90.63 o                         
   3   5   1       3526.13       3466.08        71.47 o                         
   4   5   1        502.09        543.28        74.29 o                         
  -4   6   1        440.74        461.35        57.71 o                         
  -3   6   1        232.98        265.37        33.13 o                         
  -2   6   1       1146.10       1068.33        36.05 o                         
  -1   6   1        936.64        994.64        30.72 o                         
   0   6   1        555.46        547.96        20.77 o                         
   1   6   1        936.49        926.17        32.13 o                         
   2   6   1       1150.69       1106.53        32.09 o                         
   3   6   1        233.12        199.39        26.99 o                         
   4   6   1        441.71        431.25        55.26 o                         
  -4   7   1        374.79        309.02        69.61 o                         
  -3   7   1        789.43        791.01        48.52 o                         
  -2   7   1        250.66        297.96        33.82 o                         
  -1   7   1      11189.56      11828.01       134.44 o                         
   0   7   1      44175.88      45317.36       257.30 o                         
   1   7   1      11186.29      11506.49       114.00 o                         
   2   7   1        251.19        221.33        21.37 o                         
   3   7   1        788.73        786.26        58.46 o                         
   4   7   1        373.60        288.94        45.83 o                         
  -4   8   1        681.75        684.53        76.32 o                         
  -3   8   1        636.18        652.39        51.12 o                         
  -2   8   1       6211.57       6241.26       122.89 o                         
  -1   8   1       3990.87       4024.86        78.43 o                         
   0   8   1          8.45         40.83        16.70 o                         
   1   8   1       3989.56       4027.93        74.27 o                         
   2   8   1       6211.17       6150.44       108.02 o                         
   3   8   1        638.17        665.08        57.58 o                         
   4   8   1        680.20        687.34        63.48 o                         
  -4   9   1        894.45        931.94        90.75 o                         
  -3   9   1       1302.91       1288.13        91.66 o                         
  -2   9   1       1677.56       1697.88        73.40 o                         
  -1   9   1       3467.34       3603.32        79.21 o                         
   0   9   1       1074.34       1098.28        34.72 o                         
   1   9   1       3473.87       3475.19        71.70 o                         
   2   9   1       1675.81       1700.43        64.87 o                         
   3   9   1       1304.93       1291.61        78.89 o                         
   4   9   1        893.50        801.31        71.44 o                         
  -3  10   1        989.23       1099.10       114.23 o                         
  -2  10   1        298.77        238.88        33.29 o                         
  -1  10   1       8781.63       8910.48       124.55 o                         
   0  10   1      11258.91      11447.23       108.20 o                         
   1  10   1       8792.63       8794.66       116.57 o                         
   2  10   1        299.15        316.19        36.61 o                         
   3  10   1        989.57        994.61        81.09 o                         
  -3  11   1       1311.89       1397.16       108.96 o                         
  -2  11   1       2415.78       2426.92        84.90 o                         
  -1  11   1        650.44        677.70        47.50 o                         
   0  11   1        969.45       1021.11        44.78 o                         
   1  11   1        651.77        640.65        37.52 o                         
   2  11   1       2419.92       2504.74        84.96 o                         
   3  11   1       1311.91       1398.35        89.95 o                         
  -3  12   1       3096.39       3242.48       157.13 o                         
  -2  12   1       1524.57       1537.50        79.20 o                         
  -1  12   1        123.66        130.22        29.71 o                         
   0  12   1        253.84        251.72        31.79 o                         
   1  12   1        124.99        156.84        25.81 o                         
   2  12   1       1523.89       1628.45        76.70 o                         
   3  12   1       3097.74       2951.52       156.82 o                         
  -3  13   1       2868.12       3003.06       156.95 o                         
  -2  13   1       1322.41       1421.07        88.02 o                         
  -1  13   1        242.45        244.84        42.03 o                         
   0  13   1        372.28        384.76        38.47 o                         
   1  13   1        241.07        316.13        38.89 o                         
   2  13   1       1322.51       1426.77        77.31 o                         
   3  13   1       2869.30       3109.30       143.80 o                         
  -2  14   1       1117.55       1111.57        79.20 o                         
  -1  14   1       4064.25       4260.64       132.90 o                         
   0  14   1       2881.19       2853.76        90.29 o                         
   1  14   1       4061.74       4155.08       125.07 o                         
   2  14   1       1116.82       1110.31        92.96 o                         
  -2  15   1        700.84        766.09        93.05 o                         
  -1  15   1        405.63        434.43        55.13 o                         
   0  15   1        269.40        318.41        49.14 o                         
   1  15   1        407.13        348.24        48.36 o                         
   2  15   1        701.57        739.26        78.75 o                         
  -1  16   1        684.45        706.34        72.90 o                         
   0  16   1        189.36        259.38        51.07 o                         
   1  16   1        684.44        697.50        71.65 o                         
   0   0   2       1793.68       2060.13        56.11 o                         
   1   0   2      71690.52      70559.24       457.54 o                         
   2   0   2        515.76        539.46        17.77 o                         
   3   0   2       2962.23       2965.21        53.08 o                         
   4   0   2        139.02        159.06        31.26 o                         
  -4   1   2       1551.73       1585.44        65.47 o                         
  -3   1   2       1221.05       1210.79        39.17 o                         
  -2   1   2       5393.19       5494.69        64.89 o                         
  -1   1   2      13900.01      14080.33        99.65 o                         
   0   1   2         32.37         40.14         6.34 o                         
   1   1   2      13888.35      13988.14        99.54 o                         
   2   1   2       5401.15       5377.42        56.68 o                         
   3   1   2       1222.74       1202.47        38.91 o                         
   4   1   2       1556.00       1625.81        70.96 o                         
  -4   2   2        200.41        258.33        40.40 o                         
  -3   2   2       3371.57       3351.24        58.57 o                         
  -2   2   2      13116.52      12991.62       102.97 o                         
  -1   2   2        470.24        449.85        17.13 o                         
   0   2   2       1327.36       1376.19        19.99 o                         
   1   2   2        468.50        472.17        23.07 o                         
   2   2   2      13117.00      12981.37       138.64 o                         
   3   2   2       3374.62       3397.14        69.98 o                         
   4   2   2        200.25        169.65        37.73 o                         
  -4   3   2       1149.88       1160.45        67.39 o                         
  -3   3   2       5853.36       5979.06        77.98 o                         
  -2   3   2       1616.93       1598.38        36.83 o                         
  -1   3   2       5093.00       4878.20        96.48 o                         
   0   3   2      56776.00      59117.84       208.56 o                         
   1   3   2       5097.02       5276.53        65.31 o                         
   2   3   2       1616.87       1519.70        38.55 o                         
   3   3   2       5855.26       5953.77        96.25 o                         
   4   3   2       1152.66       1151.26        95.54 o                         
  -4   4   2       3087.27       3243.78       110.99 o                         
  -3   4   2       1202.79       1183.87        37.67 o                         
  -2   4   2        794.33        811.72        30.43 o                         
  -1   4   2        926.41        930.94        31.77 o                         
   0   4   2         74.14         54.13        15.91 o                         
   1   4   2        926.59        946.14        37.21 o                         
   2   4   2        796.71        745.08        19.84 o                         
   3   4   2       1205.73       1227.67        39.25 o                         
   4   4   2       3089.59       3162.23       136.39 o                         
  -4   5   2       1001.46       1023.22        63.22 o                         
  -3   5   2       3028.43       3098.94        87.49 o                         
  -2   5   2      10486.39      10195.83       107.90 o                         
  -1   5   2       5147.66       5226.11        57.66 o                         
   0   5   2       4843.38       4956.64        80.55 o                         
   1   5   2       5131.57       5171.99        78.37 o                         
   2   5   2      10479.91      10653.52        93.74 o                         
   3   5   2       3030.61       2815.81       137.39 o                         
   4   5   2        999.68       1034.60        79.95 o                         
  -4   6   2       6182.55       6289.79       190.96 o                         
  -3   6   2       2355.11       2267.26        77.26 o                         
  -2   6   2       3908.24       3618.23       100.94 o                         
  -1   6   2       3570.30       3520.00        42.75 o                         
   0   6   2       2429.93       2546.41        55.62 o                         
   1   6   2       3569.14       3538.36        68.24 o                         
   2   6   2       3901.97       3887.94        67.27 o                         
   3   6   2       2348.09       2447.13       106.94 o                         
   4   6   2       6188.76       6497.20       160.82 o                         
  -4   7   2        612.70        619.89        69.94 o                         
  -3   7   2        539.14        537.68        49.06 o                         
  -2   7   2        696.23        620.62        42.18 o                         
  -1   7   2       7767.14       7755.54        77.33 o                         
   0   7   2       6673.96       6849.39        97.53 o                         
   1   7   2       7770.49       7743.58       107.60 o                         
   2   7   2        695.41        715.47        35.62 o                         
   3   7   2        538.60        562.09        53.46 o                         
   4   7   2        612.04        542.77        53.88 o                         
  -4   8   2       1937.51       1860.14       111.09 o                         
  -3   8   2       2361.43       2349.56        92.83 o                         
  -2   8   2       1058.74       1035.33        63.50 o                         
  -1   8   2       1109.15       1092.12        47.86 o                         
   0   8   2        133.70        139.07        22.11 o                         
   1   8   2       1109.82       1089.13        46.70 o                         
   2   8   2       1061.46       1048.71        43.58 o                         
   3   8   2       2361.57       2319.53       102.86 o                         
   4   8   2       1934.39       1982.09        98.49 o                         
  -4   9   2        186.97        206.29        57.90 o                         
  -3   9   2       5864.75       6035.62       168.61 o                         
  -2   9   2       5244.83       5417.02       137.82 o                         
  -1   9   2       9095.08       9123.62       131.44 o                         
   0   9   2       1869.21       1907.56        62.37 o                         
   1   9   2       9090.90       9138.90       127.16 o                         
   2   9   2       5238.17       5267.44        98.32 o                         
   3   9   2       5865.11       6054.94       166.36 o                         
   4   9   2        187.53        275.98        53.64 o                         
  -3  10   2        828.51        798.85        90.19 o                         
  -2  10   2       2446.41       2585.50       116.39 o                         
  -1  10   2       5247.72       5260.78       136.41 o                         
   0  10   2        550.13        607.66        42.54 o                         
   1  10   2       5241.31       5183.11        92.27 o                         
   2  10   2       2445.26       2499.04        72.90 o                         
   3  10   2        828.74        789.64        67.61 o                         
  -3  11   2       1423.45       1605.47       111.39 o                         
  -2  11   2          6.57         69.92        41.72 o                         
  -1  11   2       1930.75       2008.05        73.05 o                         
   0  11   2       6880.80       7088.91       120.15 o                         
   1  11   2       1927.30       1961.81        61.10 o                         
   2  11   2          6.65         35.44        25.51 o                         
   3  11   2       1419.95       1406.32        88.92 o                         
  -3  12   2        560.60        473.36        72.77 o                         
  -2  12   2      10067.88      10408.54       229.92 o                         
  -1  12   2        666.17        623.14        49.68 o                         
   0  12   2        117.66        110.53        27.43 o                         
   1  12   2        664.18        711.48        41.67 o                         
   2  12   2      10066.36      10386.54       183.87 o                         
   3  12   2        560.94        549.55        66.27 o                         
  -3  13   2        837.60        766.57        95.59 o                         
  -2  13   2        139.78         82.27        36.16 o                         
  -1  13   2        597.93        613.68        55.54 o                         
   0  13   2       2249.44       2308.66        77.45 o                         
   1  13   2        598.72        636.55        47.80 o                         
   2  13   2        138.95        140.22        46.99 o                         
   3  13   2        839.05        969.54        85.14 o                         
  -2  14   2        642.24        612.37       100.40 o                         
  -1  14   2       4536.67       4640.98       137.94 o                         
   0  14   2        933.42        998.52        57.92 o                         
   1  14   2       4538.03       4659.90       132.35 o                         
   2  14   2        643.32        576.81        67.05 o                         
  -2  15   2       2081.24       1992.48       133.10 o                         
  -1  15   2       3102.43       3201.84       120.96 o                         
   0  15   2         73.12         65.13        32.16 o                         
   1  15   2       3101.77       3237.87       116.56 o                         
   2  15   2       2079.09       1837.94       109.51 o                         
  -1  16   2         85.46        127.11        54.67 o                         
   0  16   2         55.16         56.27        44.03 o                         
   1  16   2         85.57        162.74        43.20 o                         
   1   0   3      27698.63      27559.79       171.22 o                         
   2   0   3       2953.99       3007.81        45.54 o                         
   3   0   3        591.30        628.18        25.71 o                         
   4   0   3        405.37        399.19        39.59 o                         
  -4   1   3       4478.10       4592.08       123.02 o                         
  -3   1   3       2594.37       2684.02        59.39 o                         
  -2   1   3       5154.36       4972.49        59.89 o                         
  -1   1   3       8904.98       8921.94        65.43 o                         
   0   1   3       1285.15       1306.42        24.12 o                         
   1   1   3       8898.44       8910.73        63.04 o                         
   2   1   3       5173.41       5165.13        70.40 o                         
   3   1   3       2591.12       2603.21        56.64 o                         
   4   1   3       4477.47       4582.23       116.65 o                         
  -4   2   3         23.77         76.75        34.50 o                         
  -3   2   3       8376.86       8730.49       104.07 o                         
  -2   2   3      10396.01      10600.71       124.22 o                         
  -1   2   3       8920.24       8719.85        80.44 o                         
   0   2   3       3857.94       3931.54        42.98 o                         
   1   2   3       8934.56       8714.15        68.86 o                         
   2   2   3      10379.54      10530.22       110.35 o                         
   3   2   3       8384.55       8684.52       111.97 o                         
   4   2   3         23.68         31.48        46.56 o                         
  -4   3   3       1583.20       1610.39        72.49 o                         
  -3   3   3        606.52        593.80        29.82 o                         
  -2   3   3       1342.52       1329.65        36.38 o                         
  -1   3   3       1398.57       1343.68        36.17 o                         
   0   3   3       1786.86       1845.39        56.62 o                         
   1   3   3       1395.12       1398.95        36.36 o                         
   2   3   3       1340.38       1361.49        38.40 o                         
   3   3   3        605.94        611.03        42.88 o                         
   4   3   3       1579.88       1597.56       102.49 o                         
  -4   4   3       1616.22       1616.73        74.33 o                         
  -3   4   3       4592.26       4761.17        89.00 o                         
  -2   4   3       2001.34       1972.35        49.90 o                         
  -1   4   3       1401.91       1450.70        39.32 o                         
   0   4   3      56376.70      56072.58       239.65 o                         
   1   4   3       1398.08       1428.36        49.04 o                         
   2   4   3       1999.54       1983.67        68.60 o                         
   3   4   3       4597.17       4602.00        89.74 o                         
   4   4   3       1613.14       1596.96       100.39 o                         
  -4   5   3        310.30        256.41        41.20 o                         
  -3   5   3       1166.68       1105.80        58.58 o                         
  -2   5   3      20592.66      20121.25       200.47 o                         
  -1   5   3       4968.99       5154.86        78.01 o                         
   0   5   3         87.71         94.77        18.88 o                         
   1   5   3       4971.89       5084.46        95.21 o                         
   2   5   3      20599.83      20586.87       180.17 o                         
   3   5   3       1164.31       1142.21        63.68 o                         
   4   5   3        311.26        344.30        57.07 o                         
  -4   6   3        387.51        395.75        50.13 o                         
  -3   6   3        179.09        152.16        38.73 o                         
  -2   6   3        235.52        218.11        24.40 o                         
  -1   6   3       1750.39       1719.28        35.82 o                         
   0   6   3       4551.67       4745.60        89.93 o                         
   1   6   3       1755.92       1717.61        48.91 o                         
   2   6   3        235.50        210.08        18.03 o                         
   3   6   3        178.07        177.17        40.75 o                         
   4   6   3        386.59        404.90        60.28 o                         
  -4   7   3         90.18         39.62        45.70 o                         
  -3   7   3       1463.51       1383.78        73.46 o                         
  -2   7   3        271.07        290.46        29.59 o                         
  -1   7   3      20149.17      19517.18       148.52 o                         
   0   7   3       8210.73       8547.55       111.87 o                         
   1   7   3      20149.29      19784.83       148.73 o                         
   2   7   3        270.15        249.06        22.70 o                         
   3   7   3       1466.34       1526.80        87.24 o                         
   4   7   3         91.74         27.90        39.66 o                         
  -4   8   3        986.95        862.92        80.22 o                         
  -3   8   3       2524.81       2535.58        99.46 o                         
  -2   8   3       3402.37       3280.32        88.70 o                         
  -1   8   3       5108.20       4971.53        71.39 o                         
   0   8   3        301.91        307.00        28.77 o                         
   1   8   3       5107.46       4976.34        78.24 o                         
   2   8   3       3405.89       3390.09        76.93 o                         
   3   8   3       2523.79       2446.44       101.55 o                         
   4   8   3        989.23       1065.81        68.92 o                         
  -4   9   3        391.09        377.49        65.21 o                         
  -3   9   3       1934.08       1890.54        90.04 o                         
  -2   9   3       2054.56       1923.61        87.79 o                         
  -1   9   3       1153.18       1060.40        40.83 o                         
   0   9   3        619.86        616.59        40.10 o                         
   1   9   3       1153.28       1109.19        38.03 o                         
   2   9   3       2059.03       1932.45        67.10 o                         
   3   9   3       1932.20       2089.43        98.85 o                         
   4   9   3        391.95        305.94        49.79 o                         
  -3  10   3       2164.12       2104.97       109.06 o                         
  -2  10   3        971.94        895.51        64.90 o                         
  -1  10   3       3152.44       3162.94        71.87 o                         
   0  10   3      16282.66      16297.61       186.57 o                         
   1  10   3       3151.01       3207.36        81.07 o                         
   2  10   3        971.40        951.02        51.77 o                         
   3  10   3       2166.96       2147.09       104.74 o                         
  -3  11   3        338.00        352.69        65.22 o                         
  -2  11   3        669.20        776.77        73.54 o                         
  -1  11   3       2978.32       2963.70        91.83 o                         
   0  11   3         27.91         52.62        28.44 o                         
   1  11   3       2972.52       2953.58        77.24 o                         
   2  11   3        674.37        557.69        43.24 o                         
   3  11   3        336.48        305.74        53.16 o                         
  -3  12   3        907.68        960.75        94.16 o                         
  -2  12   3       3394.82       3259.23       136.56 o                         
  -1  12   3        125.05        146.02        40.64 o                         
   0  12   3       4346.19       4360.35       108.45 o                         
   1  12   3        123.08         88.28        25.25 o                         
   2  12   3       3395.27       3396.02       112.42 o                         
   3  12   3        907.16        952.30        82.64 o                         
  -2  13   3       1512.45       1596.27        85.61 o                         
  -1  13   3       1245.99       1169.10        78.25 o                         
   0  13   3         46.41          0.00        28.28 o                         
   1  13   3       1249.53       1179.70        63.93 o                         
   2  13   3       1507.96       1560.95        95.67 o                         
  -2  14   3        845.07        885.25        69.99 o                         
  -1  14   3       2868.79       2823.33       105.35 o                         
   0  14   3       6350.25       6486.53       135.19 o                         
   1  14   3       2868.36       2924.84       125.47 o                         
   2  14   3        845.98        902.10        81.79 o                         
  -1  15   3        210.82        122.93        45.58 o                         
   0  15   3         47.53         56.96        36.11 o                         
   1  15   3        211.92        238.35        47.72 o                         
   0  16   3        130.41        177.50        50.58 o                         
   0   0   4      70807.88      67826.12       659.17 o                         
   1   0   4      15570.42      15579.22       139.35 o                         
   2   0   4        343.17        418.00        23.04 o                         
   3   0   4       1213.77       1191.44        35.37 o                         
   4   0   4        504.19        491.32        55.20 o                         
  -4   1   4        623.01        638.70        77.66 o                         
  -3   1   4       1314.10       1340.73        46.59 o                         
  -2   1   4       7999.17       8211.53        73.63 o                         
  -1   1   4       1557.84       1498.29        29.96 o                         
   0   1   4          0.03          0.00        15.22 o                         
   1   1   4       1553.95       1517.13        30.26 o                         
   2   1   4       7986.85       8171.02        93.08 o                         
   3   1   4       1311.29       1256.60        40.00 o                         
   4   1   4        623.48        550.05        53.92 o                         
  -4   2   4        709.95        756.63        54.01 o                         
  -3   2   4        968.28        962.94        39.33 o                         
  -2   2   4       5616.49       5570.59        51.95 o                         
  -1   2   4      10020.92      10102.91        90.80 o                         
   0   2   4       2736.11       2691.51        48.94 o                         
   1   2   4      10016.67       9683.29        74.36 o                         
   2   2   4       5613.40       5537.13        82.61 o                         
   3   2   4        967.57       1000.16        42.96 o                         
   4   2   4        709.19        655.67        58.92 o                         
  -4   3   4       4232.50       4358.74       109.11 o                         
  -3   3   4       2164.72       2117.41        54.79 o                         
  -2   3   4       1967.30       1879.19        43.57 o                         
  -1   3   4      12865.25      12875.16       102.94 o                         
   0   3   4      18978.64      19314.71       135.03 o                         
   1   3   4      12873.09      12667.99       116.31 o                         
   2   3   4       1970.03       1952.05        43.08 o                         
   3   3   4       2165.51       2250.92        62.53 o                         
   4   3   4       4232.40       4506.69       183.47 o                         
  -4   4   4       1492.22       1447.88        72.21 o                         
  -3   4   4        853.20        838.29        44.51 o                         
  -2   4   4       2827.31       2737.98        61.97 o                         
  -1   4   4       2272.06       2207.99        46.09 o                         
   0   4   4        368.04        387.48        27.14 o                         
   1   4   4       2272.26       2211.47        48.29 o                         
   2   4   4       2826.35       2703.77        69.40 o                         
   3   4   4        852.89        877.45        50.90 o                         
   4   4   4       1494.88       1754.95       104.80 o                         
  -4   5   4        222.14        185.81        40.13 o                         
  -3   5   4       9240.78       9213.98       159.50 o                         
  -2   5   4       5261.33       5074.48       108.10 o                         
  -1   5   4       1993.36       1887.69        45.58 o                         
   0   5   4       2190.72       2519.14        45.41 o                         
   1   5   4       1996.65       2013.06        36.77 o                         
   2   5   4       5260.94       5157.88        96.35 o                         
   3   5   4       9238.02       9418.74       170.06 o                         
   4   5   4        221.22        224.91        50.31 o                         
  -4   6   4       2428.86       2284.58        97.91 o                         
  -3   6   4       6832.30       6829.76       141.91 o                         
  -2   6   4       5389.31       5190.91        91.93 o                         
  -1   6   4       4807.94       4950.14        72.47 o                         
   0   6   4       1093.99       1073.56        41.41 o                         
   1   6   4       4809.95       4949.16        65.95 o                         
   2   6   4       5388.11       5366.31       101.18 o                         
   3   6   4       6831.12       6989.96       153.17 o                         
   4   6   4       2417.22       2505.99       145.26 o                         
  -4   7   4       2259.87       2152.40       104.17 o                         
  -3   7   4        529.84        551.63        53.30 o                         
  -2   7   4       3922.50       3815.61        84.83 o                         
  -1   7   4       3450.28       3353.52        53.61 o                         
   0   7   4       2129.09       2060.09        58.65 o                         
   1   7   4       3446.42       3425.30        81.16 o                         
   2   7   4       3923.21       3955.49        98.88 o                         
   3   7   4        528.81        556.31        54.14 o                         
   4   7   4       2259.27       2310.79       115.85 o                         
  -4   8   4        615.72        689.95        74.86 o                         
  -3   8   4       2640.39       2755.50       106.92 o                         
  -2   8   4       3346.87       3223.50        90.35 o                         
  -1   8   4       1742.27       1750.32        42.86 o                         
   0   8   4          6.01          0.00        23.42 o                         
   1   8   4       1740.94       1706.76        48.69 o                         
   2   8   4       3348.27       3393.44       101.26 o                         
   3   8   4       2641.29       2645.76       106.07 o                         
   4   8   4        619.09        650.74        63.91 o                         
  -3   9   4       5096.28       5177.58       148.56 o                         
  -2   9   4       9838.73       9718.15       161.38 o                         
  -1   9   4       2625.98       2621.59        58.46 o                         
   0   9   4         29.22         21.10        20.63 o                         
   1   9   4       2625.80       2693.40        78.91 o                         
   2   9   4       9838.43      10017.37       214.53 o                         
   3   9   4       5095.30       5147.86       150.40 o                         
  -3  10   4        388.80        322.07        64.46 o                         
  -2  10   4        533.08        527.11        45.65 o                         
  -1  10   4       3925.80       3783.25        76.35 o                         
   0  10   4       7852.14       7848.56       118.42 o                         
   1  10   4       3934.67       3887.42        90.72 o                         
   2  10   4        534.58        601.15        44.71 o                         
   3  10   4        387.88        394.84        53.06 o                         
  -3  11   4        772.29        680.70        75.35 o                         
  -2  11   4        749.12        690.61        52.63 o                         
  -1  11   4       2383.08       2326.44        89.70 o                         
   0  11   4       3902.60       3964.55        89.85 o                         
   1  11   4       2383.77       2497.41        77.90 o                         
   2  11   4        750.80        776.55        50.55 o                         
   3  11   4        775.53        729.60        64.32 o                         
  -3  12   4        590.19        542.52        77.71 o                         
  -2  12   4       4844.72       4812.99       174.83 o                         
  -1  12   4       5483.46       5612.25       142.43 o                         
   0  12   4        413.41        440.12        38.26 o                         
   1  12   4       5487.70       5727.76       126.75 o                         
   2  12   4       4847.94       4776.61       135.86 o                         
   3  12   4        590.27        613.74        63.17 o                         
  -2  13   4        117.10         90.57        52.20 o                         
  -1  13   4        382.11        443.12        52.65 o                         
   0  13   4       1138.91       1062.60        67.32 o                         
   1  13   4        381.81        349.63        36.39 o                         
   2  13   4        116.47         94.97        37.89 o                         
  -2  14   4         75.78          0.00        51.47 o                         
  -1  14   4       2027.65       2028.84        96.35 o                         
   0  14   4       8300.59       8387.15       154.47 o                         
   1  14   4       2025.76       1927.59        83.27 o                         
   2  14   4         75.65          0.00        46.42 o                         
  -1  15   4       1136.30       1148.94        69.32 o                         
   0  15   4        219.82        221.59        40.47 o                         
   1  15   4       1135.50       1240.67        69.12 o                         
   0  16   4        243.97        223.07        48.26 o                         
   1   0   5       3802.36       4000.60        56.23 o                         
   2   0   5       5536.07       5542.69        74.25 o                         
   3   0   5        259.91        267.64        22.65 o                         
   4   0   5       4241.85       4586.29       176.22 o                         
  -4   1   5         51.19         50.35        33.99 o                         
  -3   1   5       9942.38      10328.94       124.92 o                         
  -2   1   5      10389.85      10447.56       104.26 o                         
  -1   1   5       1133.23       1184.18        32.78 o                         
   0   1   5       1124.54       1149.66        42.66 o                         
   1   1   5       1133.69       1204.27        34.04 o                         
   2   1   5      10377.99      10466.93       106.95 o                         
   3   1   5       9961.23      10203.90       112.22 o                         
   4   1   5         50.80         74.76        36.36 o                         
  -4   2   5       1379.16       1472.56        79.52 o                         
  -3   2   5       5371.28       5535.11        91.04 o                         
  -2   2   5      15847.28      15831.05        96.00 o                         
  -1   2   5        319.82        356.97        20.38 o                         
   0   2   5       1639.41       1614.66        44.11 o                         
   1   2   5        319.44        324.48        19.10 o                         
   2   2   5      15866.84      15998.86       146.69 o                         
   3   2   5       5359.84       5455.22        96.57 o                         
   4   2   5       1380.59       1435.65        82.70 o                         
  -4   3   5        367.75        415.96        43.15 o                         
  -3   3   5        645.28        636.72        41.90 o                         
  -2   3   5       1428.35       1364.16        38.97 o                         
  -1   3   5       2791.37       2799.28        50.63 o                         
   0   3   5       5700.33       5583.79        75.62 o                         
   1   3   5       2792.46       2701.89        47.15 o                         
   2   3   5       1428.31       1423.46        42.35 o                         
   3   3   5        642.32        688.70        39.82 o                         
   4   3   5        368.66        362.68        51.38 o                         
  -4   4   5       2371.61       2457.26        89.21 o                         
  -3   4   5        499.28        490.57        44.18 o                         
  -2   4   5        849.66        824.74        32.72 o                         
  -1   4   5      23478.72      22740.90       276.94 o                         
   0   4   5        127.43        100.91        18.05 o                         
   1   4   5      23473.88      23274.47       230.50 o                         
   2   4   5        851.38        803.84        44.48 o                         
   3   4   5        500.40        461.21        41.02 o                         
   4   4   5       2381.72       2473.79       104.04 o                         
  -4   5   5       1059.55       1019.18        67.97 o                         
  -3   5   5       4563.19       4505.57       111.74 o                         
  -2   5   5        483.67        507.33        35.81 o                         
  -1   5   5      20186.75      20215.79       197.86 o                         
   0   5   5       3625.81       3790.09        83.07 o                         
   1   5   5      20187.22      19548.55       189.14 o                         
   2   5   5        481.35        461.40        24.95 o                         
   3   5   5       4568.59       4599.95       114.92 o                         
   4   5   5       1058.49       1136.16        82.39 o                         
  -4   6   5        225.47        189.95        41.72 o                         
  -3   6   5         59.62        133.94        56.15 o                         
  -2   6   5        962.56        944.56        45.49 o                         
  -1   6   5       1214.72       1212.94        37.33 o                         
   0   6   5         11.38         16.53        11.63 o                         
   1   6   5       1214.00       1183.81        34.49 o                         
   2   6   5        964.89        913.61        49.45 o                         
   3   6   5         60.41         47.24        32.05 o                         
   4   6   5        223.90        249.87        49.62 o                         
  -4   7   5        727.57        621.33        60.59 o                         
  -3   7   5         26.15         34.36        34.65 o                         
  -2   7   5        171.85        188.28        29.24 o                         
  -1   7   5        332.10        358.60        23.72 o                         
   0   7   5      41078.03      39839.82       277.80 o                         
   1   7   5        331.62        344.54        27.99 o                         
   2   7   5        171.48        170.43        31.58 o                         
   3   7   5         27.04         24.20        33.64 o                         
   4   7   5        730.31        756.59        74.18 o                         
  -4   8   5        219.00        183.29        61.77 o                         
  -3   8   5        538.81        607.90        57.75 o                         
  -2   8   5       6317.90       6229.90       115.02 o                         
  -1   8   5       1189.76       1075.13        35.49 o                         
   0   8   5        474.70        491.28        37.44 o                         
   1   8   5       1190.35       1220.95        40.19 o                         
   2   8   5       6312.82       6268.12       130.11 o                         
   3   8   5        537.85        579.61        54.11 o                         
   4   8   5        218.26        243.47        68.23 o                         
  -3   9   5         94.29         66.86        39.60 o                         
  -2   9   5       1638.36       1629.68        71.30 o                         
  -1   9   5       3568.30       3421.47        68.93 o                         
   0   9   5       1576.64       1620.72        62.16 o                         
   1   9   5       3570.35       3707.51        85.32 o                         
   2   9   5       1635.72       1713.88        74.09 o                         
   3   9   5         93.37        126.24        41.88 o                         
  -3  10   5        565.42        591.47        62.50 o                         
  -2  10   5        111.73        106.95        50.05 o                         
  -1  10   5       9161.41       8921.28       119.11 o                         
   0  10   5        114.62        148.54        35.86 o                         
   1  10   5       9151.81       9171.90       178.79 o                         
   2  10   5        110.62        132.53        31.58 o                         
   3  10   5        565.96        598.82        63.41 o                         
  -3  11   5       1319.13       1182.94        91.22 o                         
  -2  11   5       3360.86       3416.24       109.70 o                         
  -1  11   5        484.58        556.20        50.97 o                         
   0  11   5       1092.49       1092.77        51.06 o                         
   1  11   5        484.75        473.93        40.42 o                         
   2  11   5       3346.14       3305.83       106.18 o                         
   3  11   5       1321.75       1290.75        79.57 o                         
  -3  12   5       2998.82       3157.77       150.55 o                         
  -2  12   5        335.52        274.35        58.87 o                         
  -1  12   5        250.72        254.31        44.68 o                         
   0  12   5        474.06        471.82        38.56 o                         
   1  12   5        250.40        280.23        46.50 o                         
   2  12   5        333.10        314.22        42.85 o                         
   3  12   5       2997.72       3106.83       122.98 o                         
  -2  13   5       1723.13       1664.11       153.40 o                         
  -1  13   5        191.50        195.21        42.76 o                         
   0  13   5        437.11        428.95        39.51 o                         
   1  13   5        191.16        176.18        33.12 o                         
   2  13   5       1729.87       1627.83        80.25 o                         
  -2  14   5       1357.06       1267.83       102.89 o                         
  -1  14   5       3898.74       3711.74       129.94 o                         
   0  14   5         67.88         59.87        38.74 o                         
   1  14   5       3900.51       4134.75       109.85 o                         
   2  14   5       1356.89       1256.51        82.12 o                         
  -1  15   5        436.24        471.93        59.47 o                         
   0  15   5        786.12        882.31        72.60 o                         
   1  15   5        435.61        401.40        47.74 o                         
   0   0   6      63710.05      64332.09       610.36 o                         
   1   0   6      11173.39      11497.97       102.21 o                         
   2   0   6        272.79        289.56        23.76 o                         
   3   0   6       2821.28       2921.59        71.77 o                         
   4   0   6       1979.14       2020.67       110.37 o                         
  -4   1   6        703.69        813.06        71.82 o                         
  -3   1   6        203.64        165.12        25.60 o                         
  -2   1   6       3206.84       3119.07        64.58 o                         
  -1   1   6       2034.37       1937.30        42.67 o                         
   0   1   6        218.20        189.53        25.38 o                         
   1   1   6       2033.77       1957.36        44.73 o                         
   2   1   6       3200.21       3100.45        63.19 o                         
   3   1   6        203.89        167.65        27.12 o                         
   4   1   6        704.59        753.04        77.97 o                         
  -4   2   6       1012.36       1053.46        68.86 o                         
  -3   2   6       1701.71       1697.92        64.62 o                         
  -2   2   6       4078.17       3998.94        63.01 o                         
  -1   2   6       8636.79       8498.19        96.32 o                         
   0   2   6        485.28        417.81        25.26 o                         
   1   2   6       8628.06       8677.70       111.28 o                         
   2   2   6       4078.56       4086.20        76.10 o                         
   3   2   6       1703.95       1675.46        68.56 o                         
   4   2   6       1015.22       1092.89        73.82 o                         
  -4   3   6       1796.43       1877.41        79.23 o                         
  -3   3   6       1727.17       1796.62        68.50 o                         
  -2   3   6        379.29        359.63        29.24 o                         
  -1   3   6      19193.40      19207.64       141.10 o                         
   0   3   6       7111.36       7072.43        95.21 o                         
   1   3   6      19188.81      18698.37       272.52 o                         
   2   3   6        380.46        388.00        28.09 o                         
   3   3   6       1726.26       1785.52        68.73 o                         
   4   3   6       1795.54       1739.29       108.61 o                         
  -4   4   6       1026.77        954.40        63.15 o                         
  -3   4   6       1056.83       1041.88        63.10 o                         
  -2   4   6       2586.25       2426.78        73.92 o                         
  -1   4   6        828.92        753.45        35.83 o                         
   0   4   6        245.94        260.65        23.84 o                         
   1   4   6        827.81        802.90        40.16 o                         
   2   4   6       2586.98       2557.65        91.93 o                         
   3   4   6       1054.55        973.21        62.42 o                         
   4   4   6       1025.49        996.44        69.57 o                         
  -4   5   6        751.61        659.08        60.25 o                         
  -3   5   6       2601.12       2596.29        89.24 o                         
  -2   5   6       8148.03       8041.22       156.61 o                         
  -1   5   6        951.20        946.91        38.42 o                         
   0   5   6       7546.74       7728.57       111.57 o                         
   1   5   6        948.83        829.08        31.58 o                         
   2   5   6       8148.51       8224.97       140.31 o                         
   3   5   6       2594.06       2604.99        97.16 o                         
   4   5   6        751.20        658.98        88.46 o                         
  -4   6   6       1323.80       1225.65       102.05 o                         
  -3   6   6       4819.81       4693.28       129.00 o                         
  -2   6   6       4542.77       4534.07       104.71 o                         
  -1   6   6        586.97        583.33        34.20 o                         
   0   6   6       4325.39       4435.01        98.46 o                         
   1   6   6        590.39        572.75        30.56 o                         
   2   6   6       4540.50       4404.38       105.98 o                         
   3   6   6       4815.22       4795.91       125.21 o                         
   4   6   6       1318.57       1377.50        92.61 o                         
  -4   7   6       1809.60       1734.94        92.95 o                         
  -3   7   6        337.04        340.59        51.51 o                         
  -2   7   6        498.34        512.02        40.03 o                         
  -1   7   6       7804.74       7723.17        98.54 o                         
   0   7   6        773.05        749.73        28.52 o                         
   1   7   6       7808.70       7715.66       109.84 o                         
   2   7   6        499.70        502.42        44.25 o                         
   3   7   6        337.48        351.01        44.76 o                         
   4   7   6       1809.67       1968.48       112.37 o                         
  -3   8   6       2670.00       2549.77       109.69 o                         
  -2   8   6       2782.11       2762.99        81.60 o                         
  -1   8   6         73.59         84.20        20.74 o                         
   0   8   6        731.18        713.51        44.16 o                         
   1   8   6         73.58         81.23        31.08 o                         
   2   8   6       2782.21       2793.48        90.10 o                         
   3   8   6       2676.71       2695.34       102.69 o                         
  -3   9   6       1796.23       1614.43        90.85 o                         
  -2   9   6       9059.66       9150.32       167.54 o                         
  -1   9   6       2014.76       1991.66        57.62 o                         
   0   9   6       2065.34       1969.80        75.39 o                         
   1   9   6       2015.43       2057.08        67.17 o                         
   2   9   6       9064.07       9142.34       170.30 o                         
   3   9   6       1799.08       1882.80        89.31 o                         
  -3  10   6        746.63        653.25        65.90 o                         
  -2  10   6        906.83        874.94        58.88 o                         
  -1  10   6       1508.49       1455.77        68.42 o                         
   0  10   6       6676.79       6625.01       128.32 o                         
   1  10   6       1512.44       1535.36        69.59 o                         
   2  10   6        909.57        996.76        78.40 o                         
   3  10   6        743.67        755.14        63.62 o                         
  -3  11   6        690.84        666.34        70.83 o                         
  -2  11   6        141.58        183.11        40.72 o                         
  -1  11   6       3521.25       3577.80       113.10 o                         
   0  11   6       1646.57       1713.53        63.18 o                         
   1  11   6       3520.17       3546.47       110.34 o                         
   2  11   6        141.13        163.43        45.10 o                         
   3  11   6        696.96        772.32        65.03 o                         
  -2  12   6       2736.04       2732.97       137.78 o                         
  -1  12   6       6659.81       6383.90       193.60 o                         
   0  12   6        453.20        417.20        38.07 o                         
   1  12   6       6662.46       6501.25       147.09 o                         
   2  12   6       2738.75       2778.74       117.15 o                         
  -2  13   6        233.79        171.38        56.92 o                         
  -1  13   6       1012.35       1018.92        71.47 o                         
   0  13   6        303.39        311.36        36.28 o                         
   1  13   6       1012.44        999.39        56.63 o                         
   2  13   6        234.48        199.00        42.68 o                         
  -2  14   6        209.10        109.44        55.13 o                         
  -1  14   6       1450.05       1348.56        83.08 o                         
   0  14   6       5797.15       5764.04       186.17 o                         
   1  14   6       1449.01       1420.94        69.10 o                         
   2  14   6        208.51        199.15        49.49 o                         
  -1  15   6       1213.82       1197.33        83.23 o                         
   0  15   6         96.95        150.81        52.50 o                         
   1  15   6       1214.27       1251.34        78.92 o                         
   1   0   7       8109.92       7849.16        96.30 o                         
   2   0   7        137.56        129.73        23.18 o                         
   3   0   7        819.74        795.24        42.46 o                         
   4   0   7        586.27        583.20        69.60 o                         
  -4   1   7       3907.73       4146.17       164.53 o                         
  -3   1   7       3985.05       4029.66        86.04 o                         
  -2   1   7       2299.51       2291.42        53.23 o                         
  -1   1   7       3090.07       3073.97        58.78 o                         
   0   1   7       7335.94       7589.65       184.18 o                         
   1   1   7       3093.34       3165.21        63.05 o                         
   2   1   7       2300.25       2334.13        58.46 o                         
   3   1   7       3975.66       3925.66        82.84 o                         
   4   1   7       3911.65       4023.89       173.68 o                         
  -4   2   7       1071.78       1054.08        67.47 o                         
  -3   2   7       5084.06       5095.19       112.14 o                         
  -2   2   7       7398.00       7546.56        97.27 o                         
  -1   2   7       7428.86       7207.43        96.96 o                         
   0   2   7       2909.56       2818.98        54.35 o                         
   1   2   7       7436.17       7377.05       109.45 o                         
   2   2   7       7393.49       7509.82       107.35 o                         
   3   2   7       5085.63       5272.79       100.13 o                         
   4   2   7       1067.76       1018.72        85.82 o                         
  -4   3   7       1264.95       1210.22        78.45 o                         
  -3   3   7       1070.81       1085.17        57.74 o                         
  -2   3   7        684.58        636.27        47.43 o                         
  -1   3   7        534.38        523.72        28.11 o                         
   0   3   7         75.51         81.66        20.49 o                         
   1   3   7        536.10        521.41        35.79 o                         
   2   3   7        685.25        682.76        31.29 o                         
   3   3   7       1073.76       1027.81        56.27 o                         
   4   3   7       1263.15       1215.19        70.91 o                         
  -4   4   7        240.93        260.83        56.82 o                         
  -3   4   7       2624.51       2582.43        96.13 o                         
  -2   4   7       1480.56       1463.52        58.28 o                         
  -1   4   7       4810.24       4745.58        83.94 o                         
   0   4   7      24803.47      25117.83       192.84 o                         
   1   4   7       4810.45       4691.72        81.20 o                         
   2   4   7       1477.90       1473.05        64.68 o                         
   3   4   7       2632.26       2715.94        92.04 o                         
   4   4   7        241.19        268.65        46.29 o                         
  -4   5   7         52.95         42.66        40.43 o                         
  -3   5   7       2243.89       2221.92        92.10 o                         
  -2   5   7      18757.56      18928.05       260.77 o                         
  -1   5   7       2035.83       2043.46        59.91 o                         
   0   5   7         15.21          8.84        24.57 o                         
   1   5   7       2037.28       1923.40        60.67 o                         
   2   5   7      18766.68      18544.21       223.29 o                         
   3   5   7       2242.01       2216.89        93.63 o                         
   4   5   7         53.10         67.39        35.80 o                         
  -4   6   7        983.14        947.81        73.12 o                         
  -3   6   7        662.82        714.69        60.36 o                         
  -2   6   7        208.12        225.39        35.69 o                         
  -1   6   7        843.71        799.49        36.47 o                         
   0   6   7       2031.09       2092.91        67.04 o                         
   1   6   7        847.29        825.59        40.90 o                         
   2   6   7        208.92        237.60        40.86 o                         
   3   6   7        663.27        675.43        64.76 o                         
   4   6   7        982.27        980.19       103.28 o                         
  -4   7   7        391.25        338.80        52.95 o                         
  -3   7   7       2708.98       2738.46       105.67 o                         
  -2   7   7        477.26        504.61        41.04 o                         
  -1   7   7      12231.98      11748.91       161.05 o                         
   0   7   7       4587.10       4687.40        75.78 o                         
   1   7   7      12227.57      11941.51       179.73 o                         
   2   7   7        478.31        533.52        49.70 o                         
   3   7   7       2708.89       2671.75       114.72 o                         
   4   7   7        390.68        390.74        60.50 o                         
  -3   8   7        707.19        789.55        62.66 o                         
  -2   8   7       2949.15       2835.73        85.91 o                         
  -1   8   7       3865.94       3670.21        97.52 o                         
   0   8   7         13.65         32.02        29.29 o                         
   1   8   7       3867.64       3832.25        86.24 o                         
   2   8   7       2949.67       3014.34        98.79 o                         
   3   8   7        705.10        761.82        69.71 o                         
  -3   9   7       2155.79       2047.53       104.93 o                         
  -2   9   7       1400.83       1332.87        67.61 o                         
  -1   9   7        208.49        121.70        30.11 o                         
   0   9   7        413.01        374.03        40.14 o                         
   1   9   7        208.24        162.79        36.12 o                         
   2   9   7       1400.20       1408.93        72.62 o                         
   3   9   7       2152.34       2142.95        97.87 o                         
  -3  10   7       1497.56       1517.63        95.51 o                         
  -2  10   7        437.47        442.69        60.02 o                         
  -1  10   7       2487.39       2464.68        87.92 o                         
   0  10   7      12252.45      12052.82       179.36 o                         
   1  10   7       2485.56       2528.38        90.05 o                         
   2  10   7        436.42        423.34        63.06 o                         
   3  10   7       1497.27       1512.86        87.43 o                         
  -3  11   7        495.99        494.57        63.68 o                         
  -2  11   7        273.85        171.84        46.38 o                         
  -1  11   7       1490.85       1467.99        77.43 o                         
   0  11   7       1658.75       1555.84        70.56 o                         
   1  11   7       1491.69       1448.66        73.06 o                         
   2  11   7        275.34        251.68        55.72 o                         
   3  11   7        492.50        515.26        59.61 o                         
  -2  12   7       1689.45       1648.91       100.75 o                         
  -1  12   7        157.69        184.42        42.72 o                         
   0  12   7       2941.21       2837.43        85.99 o                         
   1  12   7        156.06        174.53        34.99 o                         
   2  12   7       1690.33       1712.81       203.78 o                         
  -2  13   7        351.76        370.87        68.66 o                         
  -1  13   7        878.28        823.45        66.57 o                         
   0  13   7       1139.53       1052.41        73.88 o                         
   1  13   7        877.16        850.67        61.70 o                         
   2  13   7        350.93        362.40        53.98 o                         
  -1  14   7       3015.82       2884.90       118.42 o                         
   0  14   7       3965.86       4076.44       161.94 o                         
   1  14   7       3018.61       3048.57        98.77 o                         
   0  15   7         61.59          0.00        50.54 o                         
   0   0   8       6877.48       7253.98       205.55 o                         
   1   0   8      21229.31      20525.59       156.68 o                         
   2   0   8       1369.64       1308.80        45.81 o                         
   3   0   8       1795.04       1820.84        63.22 o                         
   4   0   8        304.75        163.40        51.00 o                         
  -4   1   8       1726.01       1676.31        99.09 o                         
  -3   1   8        708.01        713.79        45.71 o                         
  -2   1   8        629.05        607.38        35.94 o                         
  -1   1   8       4166.62       4062.49        69.64 o                         
   0   1   8        115.37        117.34        28.53 o                         
   1   1   8       4163.42       4118.03        77.52 o                         
   2   1   8        630.41        639.07        36.52 o                         
   3   1   8        708.35        727.87        41.71 o                         
   4   1   8       1727.48       1607.76       106.34 o                         
  -4   2   8         55.36         79.55        43.75 o                         
  -3   2   8       2134.38       2077.10        77.00 o                         
  -2   2   8       7344.73       7352.26       102.24 o                         
  -1   2   8       2340.55       2344.08        54.71 o                         
   0   2   8        838.81        790.11        28.75 o                         
   1   2   8       2337.88       2347.29        58.46 o                         
   2   2   8       7341.31       7220.22       110.51 o                         
   3   2   8       2136.30       2089.84        73.75 o                         
   4   2   8         56.33         21.94        53.30 o                         
  -4   3   8        760.78        777.57        63.79 o                         
  -3   3   8       2995.11       3074.00        93.90 o                         
  -2   3   8       1740.97       1726.13        59.78 o                         
  -1   3   8        240.41        244.22        24.12 o                         
   0   3   8      30359.35      30508.29       192.07 o                         
   1   3   8        240.84        249.05        29.48 o                         
   2   3   8       1739.90       1776.26        66.47 o                         
   3   3   8       2995.20       3103.35        94.33 o                         
   4   3   8        761.55        678.01        67.14 o                         
  -4   4   8       1772.98       1747.93        93.36 o                         
  -3   4   8        352.84        358.69        46.93 o                         
  -2   4   8        919.71        927.43        50.99 o                         
  -1   4   8       2879.25       2912.32        63.15 o                         
   0   4   8       1217.71       1199.01        46.16 o                         
   1   4   8       2884.99       2868.54        78.89 o                         
   2   4   8        916.63        896.95        55.66 o                         
   3   4   8        354.19        414.62        44.18 o                         
   4   4   8       1773.64       1768.87       126.16 o                         
  -4   5   8        267.75        239.05        47.85 o                         
  -3   5   8       2628.52       2678.62       103.80 o                         
  -2   5   8       2967.46       2943.11        83.17 o                         
  -1   5   8       3631.59       3662.44        84.74 o                         
   0   5   8       1822.64       1814.82        59.54 o                         
   1   5   8       3628.96       3604.94        93.63 o                         
   2   5   8       2956.88       2935.69        90.19 o                         
   3   5   8       2634.71       2800.53       100.20 o                         
   4   5   8        267.46        223.56        55.62 o                         
  -4   6   8       3152.52       3147.28       127.53 o                         
  -3   6   8        997.77       1049.58        71.29 o                         
  -2   6   8       2723.18       2710.20       120.12 o                         
  -1   6   8       6119.27       5911.62       101.75 o                         
   0   6   8       1220.22       1249.73        61.09 o                         
   1   6   8       6113.35       6200.59       122.55 o                         
   2   6   8       2729.72       2563.10        92.76 o                         
   3   6   8        993.54       1118.70        67.58 o                         
   4   6   8       3154.49       3146.43       125.09 o                         
  -3   7   8        429.06        386.44        51.10 o                         
  -2   7   8        960.47        915.42        56.35 o                         
  -1   7   8       2251.78       2166.72        59.21 o                         
   0   7   8       3679.25       3544.42        87.09 o                         
   1   7   8       2252.54       2162.97        66.66 o                         
   2   7   8        958.37       1032.15        63.15 o                         
   3   7   8        429.13        314.56        50.76 o                         
  -3   8   8       2132.90       2159.45        99.51 o                         
  -2   8   8        737.77        707.75        48.25 o                         
  -1   8   8       1922.50       1934.63        72.26 o                         
   0   8   8        766.34        748.82        34.69 o                         
   1   8   8       1921.48       2008.66        81.45 o                         
   2   8   8        736.93        664.74        55.38 o                         
   3   8   8       2131.45       2121.99       108.91 o                         
  -3   9   8       4851.16       4923.22       198.58 o                         
  -2   9   8       1727.01       1655.44        71.85 o                         
  -1   9   8       5514.17       5473.48       118.70 o                         
   0   9   8        135.16        124.59        26.76 o                         
   1   9   8       5512.56       5299.65       135.28 o                         
   2   9   8       1728.79       1683.88        96.84 o                         
   3   9   8       4853.32       4593.66       161.59 o                         
  -3  10   8        439.12        449.32        61.84 o                         
  -2  10   8       1571.34       1633.20        89.99 o                         
  -1  10   8       2449.45       2453.64        91.55 o                         
   0  10   8       1200.32       1054.40        59.85 o                         
   1  10   8       2449.31       2471.95        92.30 o                         
   2  10   8       1570.53       1491.98        94.53 o                         
   3  10   8        440.30        369.57        54.24 o                         
  -2  11   8        469.95        326.55        55.96 o                         
  -1  11   8        110.28        132.13        42.56 o                         
   0  11   8       7258.88       7346.78       152.23 o                         
   1  11   8        109.16        142.08        38.06 o                         
   2  11   8        469.10        506.75        68.76 o                         
  -2  12   8       7531.36       7532.31       211.05 o                         
  -1  12   8       1490.69       1431.66        82.76 o                         
   0  12   8         23.62         59.46        28.79 o                         
   1  12   8       1490.74       1454.66        87.91 o                         
   2  12   8       7530.03       7488.87       222.12 o                         
  -2  13   8         77.72         98.03        54.91 o                         
  -1  13   8         49.78         23.75        40.40 o                         
   0  13   8       2494.00       2465.71       132.56 o                         
   1  13   8         49.91         27.23        32.90 o                         
   2  13   8         77.68         54.27        48.96 o                         
  -1  14   8       2750.22       2759.19       125.11 o                         
   0  14   8       1204.44       1137.41        83.70 o                         
   1  14   8       2748.16       2804.12        98.65 o                         
   1   0   9        364.27        341.15        29.04 o                         
   2   0   9       4358.44       4521.83        91.39 o                         
   3   0   9        155.51        167.70        34.02 o                         
   4   0   9       2560.43       2438.95       129.74 o                         
  -4   1   9        799.26        746.87        81.88 o                         
  -3   1   9       3275.68       3342.60        96.97 o                         
  -2   1   9       5336.01       5275.27       100.72 o                         
  -1   1   9       5393.38       5221.98        76.11 o                         
   0   1   9        108.78        115.72        31.32 o                         
   1   1   9       5388.25       5420.72       115.05 o                         
   2   1   9       5335.77       5382.98        88.60 o                         
   3   1   9       3272.40       3354.98        91.24 o                         
   4   1   9        793.89        681.97        73.03 o                         
  -4   2   9        401.79        318.31        54.10 o                         
  -3   2   9       5387.76       5416.20       115.37 o                         
  -2   2   9       4925.42       4865.19       110.44 o                         
  -1   2   9       2884.43       2896.63        62.19 o                         
   0   2   9        217.47        227.31        35.87 o                         
   1   2   9       2884.80       2861.44        68.89 o                         
   2   2   9       4925.93       4985.39       101.58 o                         
   3   2   9       5386.57       5608.61       119.84 o                         
   4   2   9        401.70        241.24        70.49 o                         
  -4   3   9        677.26        711.60        66.04 o                         
  -3   3   9         47.65         22.23        33.67 o                         
  -2   3   9       1609.80       1581.22        61.26 o                         
  -1   3   9       1247.00       1299.73        48.43 o                         
   0   3   9       3454.38       3428.08        64.07 o                         
   1   3   9       1245.81       1216.81        54.27 o                         
   2   3   9       1612.32       1628.10        66.21 o                         
   3   3   9         47.60         47.52        31.64 o                         
   4   3   9        677.76        653.60        74.24 o                         
  -4   4   9       1272.09       1232.91        81.68 o                         
  -3   4   9        981.46        978.34        66.85 o                         
  -2   4   9       1523.50       1514.63        59.22 o                         
  -1   4   9       6242.05       6395.37        96.85 o                         
   0   4   9      13084.77      13286.82       138.12 o                         
   1   4   9       6240.20       6315.90       111.10 o                         
   2   4   9       1524.60       1610.15        66.98 o                         
   3   4   9        978.67       1061.37        65.47 o                         
   4   4   9       1271.15       1228.55        93.02 o                         
  -3   5   9        823.35        831.59        64.75 o                         
  -2   5   9       3592.28       3515.76        93.71 o                         
  -1   5   9      10906.14      11234.56       175.32 o                         
   0   5   9       1629.18       1643.15        54.93 o                         
   1   5   9      10910.91      11018.51       159.90 o                         
   2   5   9       3587.21       3537.50       111.86 o                         
   3   5   9        823.67        798.01        59.79 o                         
  -3   6   9        122.67         91.95        39.90 o                         
  -2   6   9        170.12        195.11        37.39 o                         
  -1   6   9        495.16        478.94        39.45 o                         
   0   6   9        935.16        938.82        52.38 o                         
   1   6   9        495.51        536.78        52.62 o                         
   2   6   9        171.42        179.31        34.65 o                         
   3   6   9        121.89        125.82        40.24 o                         
  -3   7   9          0.90          0.00        40.90 o                         
  -2   7   9        670.97        724.53        53.69 o                         
  -1   7   9       5344.40       5410.84       114.52 o                         
   0   7   9      16181.92      16629.09       202.65 o                         
   1   7   9       5347.54       5272.18       102.86 o                         
   2   7   9        670.58        692.29        52.13 o                         
   3   7   9          0.87          0.00        38.90 o                         
  -3   8   9       1788.23       1769.58        93.89 o                         
  -2   8   9       1546.49       1548.44        70.47 o                         
  -1   8   9       1859.77       1795.12        71.40 o                         
   0   8   9       1018.01       1030.50        52.03 o                         
   1   8   9       1860.91       1767.07        72.09 o                         
   2   8   9       1549.26       1448.16        80.03 o                         
   3   8   9       1789.58       1839.91       101.25 o                         
  -3   9   9        562.08        479.46        61.82 o                         
  -2   9   9        404.43        350.26        42.84 o                         
  -1   9   9       2730.73       2693.94        95.89 o                         
   0   9   9       1178.61       1235.01        58.41 o                         
   1   9   9       2732.42       2805.56        90.40 o                         
   2   9   9        404.80        359.64        55.11 o                         
   3   9   9        563.16        545.39        68.33 o                         
  -2  10   9        763.09        821.54        70.42 o                         
  -1  10   9       2116.09       1989.08        85.45 o                         
   0  10   9       4315.38       4373.48       112.22 o                         
   1  10   9       2117.20       2064.62        88.93 o                         
   2  10   9        761.50        686.82        72.75 o                         
  -2  11   9       1899.16       1824.51        99.87 o                         
  -1  11   9       2002.61       1833.08        85.06 o                         
   0  11   9         25.54         25.99        30.01 o                         
   1  11   9       1999.54       1955.91       120.64 o                         
   2  11   9       1902.02       1945.82       111.76 o                         
  -2  12   9        389.03        277.04        53.17 o                         
  -1  12   9        668.35        657.39        61.87 o                         
   0  12   9        107.45        116.65        37.10 o                         
   1  12   9        668.86        661.36        58.30 o                         
   2  12   9        388.63        389.02        65.71 o                         
  -1  13   9        985.79        832.19        70.62 o                         
   0  13   9          8.24          0.00        42.02 o                         
   1  13   9        988.30        898.17        65.88 o                         
   0  14   9       2222.71       2251.32       160.70 o                         
   0   0  10      34042.75      34453.81       558.11 o                         
   1   0  10       1105.06        940.47        48.24 o                         
   2   0  10         24.80         59.10        25.66 o                         
   3   0  10       1071.00       1020.56        59.73 o                         
   4   0  10        556.81        607.58        75.19 o                         
  -4   1  10         93.12         97.89        49.32 o                         
  -3   1  10        861.04        823.73        55.26 o                         
  -2   1  10       3530.54       3330.86        83.51 o                         
  -1   1  10        181.43        186.74        25.68 o                         
   0   1  10        562.67        558.92        51.42 o                         
   1   1  10        180.11        176.23        28.18 o                         
   2   1  10       3532.80       3615.90        95.82 o                         
   3   1  10        861.60        816.42        74.17 o                         
   4   1  10         94.00        119.70        50.73 o                         
  -3   2  10        441.30        485.96        41.87 o                         
  -2   2  10        363.14        271.68        36.04 o                         
  -1   2  10       7023.39       7101.66        95.45 o                         
   0   2  10       1088.71       1125.27        64.73 o                         
   1   2  10       7025.20       6964.71       134.84 o                         
   2   2  10        364.55        414.46        39.08 o                         
   3   2  10        441.69        480.29        46.56 o                         
  -3   3  10        162.55        135.45        38.62 o                         
  -2   3  10       1175.30       1112.03        52.98 o                         
  -1   3  10      10945.11      11301.62       162.64 o                         
   0   3  10       1070.55       1086.30        36.92 o                         
   1   3  10      10946.95      11327.01       207.80 o                         
   2   3  10       1174.45       1212.29        59.63 o                         
   3   3  10        163.13        173.30        36.65 o                         
  -3   4  10        654.97        707.14        60.77 o                         
  -2   4  10       2851.64       2734.57        80.02 o                         
  -1   4  10        609.74        607.37        36.42 o                         
   0   4  10          0.06          2.42        20.39 o                         
   1   4  10        607.05        590.95        44.92 o                         
   2   4  10       2857.50       3013.77       124.54 o                         
   3   4  10        653.30        648.56        55.64 o                         
  -3   5  10       4151.49       4127.36       131.34 o                         
  -2   5  10       2593.92       2568.94        78.15 o                         
  -1   5  10        389.30        400.78        36.63 o                         
   0   5  10       3474.63       3564.54        78.01 o                         
   1   5  10        390.20        404.19        40.47 o                         
   2   5  10       2601.32       2552.08       128.66 o                         
   3   5  10       4147.68       4165.05       125.21 o                         
  -3   6  10       4334.27       4359.69       154.94 o                         
  -2   6  10       4015.22       3981.05       103.74 o                         
  -1   6  10        789.14        773.98        44.46 o                         
   0   6  10       3387.08       3441.80        89.20 o                         
   1   6  10        792.78        713.52        53.82 o                         
   2   6  10       4010.80       3886.83       112.41 o                         
   3   6  10       4339.35       4375.88       142.35 o                         
  -3   7  10         19.34          0.00        43.63 o                         
  -2   7  10       2164.61       2114.34        88.23 o                         
  -1   7  10       1809.67       1845.06        72.16 o                         
   0   7  10        307.95        293.32        33.33 o                         
   1   7  10       1806.79       1844.64        87.08 o                         
   2   7  10       2163.70       2093.54        97.11 o                         
   3   7  10         19.50          0.00        37.44 o                         
  -3   8  10       1526.90       1678.48        94.09 o                         
  -2   8  10       2218.16       2116.57        84.18 o                         
  -1   8  10        429.48        439.02        53.60 o                         
   0   8  10        310.06        262.84        31.07 o                         
   1   8  10        429.40        418.27        45.05 o                         
   2   8  10       2218.38       2186.57        99.91 o                         
   3   8  10       1526.64       1504.16        94.01 o                         
  -3   9  10       1329.43       1265.06        97.13 o                         
  -2   9  10       6504.26       6447.61       161.69 o                         
  -1   9  10         26.36         59.09        34.01 o                         
   0   9  10       1135.70       1101.90        59.90 o                         
   1   9  10         26.71         35.27        32.35 o                         
   2   9  10       6502.87       6555.66       169.59 o                         
   3   9  10       1329.91       1403.91        89.50 o                         
  -2  10  10        199.67        208.23        47.78 o                         
  -1  10  10       1211.82       1279.65        73.27 o                         
   0  10  10       4662.25       4425.18       113.78 o                         
   1  10  10       1211.96       1160.97        64.70 o                         
   2  10  10        199.81        210.97        46.51 o                         
  -2  11  10        306.42        207.65        50.26 o                         
  -1  11  10       3412.84       3155.32       113.49 o                         
   0  11  10          0.29          0.00        34.43 o                         
   1  11  10       3411.10       3411.42       106.25 o                         
   2  11  10        306.90        323.82        52.09 o                         
  -1  12  10       4787.66       4883.78       148.91 o                         
   0  12  10        448.79        427.45        57.72 o                         
   1  12  10       4788.11       4870.79       128.58 o                         
  -1  13  10        900.38        826.28        68.93 o                         
   0  13  10          7.44          0.00        48.25 o                         
   1  13  10        900.73        794.17        68.93 o                         
   1   0  11       5507.35       5599.19       167.18 o                         
   2   0  11        235.53        198.22        28.48 o                         
   3   0  11          6.42         25.64        32.03 o                         
  -3   1  11       3707.73       3645.61       108.45 o                         
  -2   1  11       2457.77       2344.78        91.10 o                         
  -1   1  11        578.13        524.92        60.11 o                         
   0   1  11       3114.44       3163.44       103.25 o                         
   1   1  11        574.71        496.82        54.25 o                         
   2   1  11       2454.52       2515.09        97.02 o                         
   3   1  11       3703.20       3652.45       122.74 o                         
  -3   2  11       1019.76        844.38        62.53 o                         
  -2   2  11       6933.08       6933.78       152.14 o                         
  -1   2  11       1372.90       1409.31        67.95 o                         
   0   2  11       3873.47       3898.10       113.40 o                         
   1   2  11       1373.99       1341.01        79.57 o                         
   2   2  11       6927.22       7049.37       169.71 o                         
   3   2  11       1016.75       1042.65        68.91 o                         
  -3   3  11        778.14        837.83        57.33 o                         
  -2   3  11        721.80        737.95        47.25 o                         
  -1   3  11        375.87        384.95        47.71 o                         
   0   3  11        467.41        462.86        46.83 o                         
   1   3  11        375.03        344.53        34.91 o                         
   2   3  11        721.87        786.21        50.46 o                         
   3   3  11        777.57        732.48        54.74 o                         
  -3   4  11        700.97        586.63        78.24 o                         
  -2   4  11        512.83        490.96        39.86 o                         
  -1   4  11       8227.37       8594.20       136.25 o                         
   0   4  11       5700.70       5597.21       119.89 o                         
   1   4  11       8229.58       8443.94       145.91 o                         
   2   4  11        512.53        523.25        41.78 o                         
   3   4  11        700.05        681.16        54.22 o                         
  -3   5  11       3081.98       2999.97       128.53 o                         
  -2   5  11       2031.69       2091.15        73.21 o                         
  -1   5  11       4138.67       4326.28        87.11 o                         
   0   5  11        297.15        347.93        34.54 o                         
   1   5  11       4127.78       4094.61       106.11 o                         
   2   5  11       2030.03       2053.30        89.73 o                         
   3   5  11       3083.89       2955.12       121.62 o                         
  -3   6  11        453.67        348.23        59.31 o                         
  -2   6  11        665.68        665.36        49.06 o                         
  -1   6  11       1140.61       1167.50        58.01 o                         
   0   6  11       1642.65       1686.02        64.33 o                         
   1   6  11       1139.03       1209.05        67.69 o                         
   2   6  11        664.02        665.71        60.58 o                         
   3   6  11        454.97        433.77        51.17 o                         
  -3   7  11       1001.69       1105.91        98.07 o                         
  -2   7  11       1000.44        979.23        65.95 o                         
  -1   7  11        545.67        620.25        52.08 o                         
   0   7  11      12974.16      13292.15       249.41 o                         
   1   7  11        547.27        473.31        52.77 o                         
   2   7  11       1001.01        931.94        69.19 o                         
   3   7  11       1001.53       1003.71        76.12 o                         
  -2   8  11       3689.57       3749.97       158.99 o                         
  -1   8  11       1573.06       1632.85        84.89 o                         
   0   8  11        376.21        430.75        41.58 o                         
   1   8  11       1571.37       1631.72        86.23 o                         
   2   8  11       3689.36       3771.08       131.27 o                         
  -2   9  11       1116.40       1022.64        81.80 o                         
  -1   9  11        616.42        630.81        62.71 o                         
   0   9  11          0.12          0.00        27.07 o                         
   1   9  11        617.01        574.41        57.14 o                         
   2   9  11       1116.17       1086.39        77.10 o                         
  -2  10  11        199.94        166.08        49.63 o                         
  -1  10  11       5144.12       4942.55       163.91 o                         
   0  10  11       1045.65        969.51        83.27 o                         
   1  10  11       5141.82       5200.06       129.84 o                         
   2  10  11        198.79        199.51        46.95 o                         
  -1  11  11         43.95          0.00        42.10 o                         
   0  11  11       1637.12       1463.10        87.00 o                         
   1  11  11         43.64         15.78        38.73 o                         
  -1  12  11         52.53        104.88        44.51 o                         
   0  12  11       3302.15       3111.05       138.63 o                         
   1  12  11         52.64         57.71        34.98 o                         
   0   0  12       5314.13       5523.65       209.37 o                         
   1   0  12       8386.13       8614.07       247.92 o                         
   2   0  12       3481.38       3524.66       126.12 o                         
   3   0  12       1731.64       1661.52       115.83 o                         
  -3   1  12        327.67        339.45        53.49 o                         
  -2   1  12        856.67        885.95        76.71 o                         
  -1   1  12       1703.73       1652.88        78.07 o                         
   0   1  12        153.72        130.20        57.36 o                         
   1   1  12       1705.51       1691.35        80.51 o                         
   2   1  12        854.52        951.08        72.26 o                         
   3   1  12        328.52        363.29        67.86 o                         
  -3   2  12       2163.09       2074.90       105.39 o                         
  -2   2  12       3616.93       3669.30       123.43 o                         
  -1   2  12        197.96        204.21        36.23 o                         
   0   2  12        238.93        285.04        40.57 o                         
   1   2  12        197.46        249.12        46.95 o                         
   2   2  12       3624.07       3631.16       140.59 o                         
   3   2  12       2166.79       1991.59       126.11 o                         
  -3   3  12       1463.53       1445.91        90.98 o                         
  -2   3  12       1109.35       1043.81        71.35 o                         
  -1   3  12       4770.99       4868.91       109.89 o                         
   0   3  12       9859.57      10065.98       172.34 o                         
   1   3  12       4772.56       5035.22       166.45 o                         
   2   3  12       1109.21       1224.31        81.70 o                         
   3   3  12       1466.66       1538.63       110.84 o                         
  -3   4  12        911.59        842.95        77.35 o                         
  -2   4  12        318.18        339.60        48.39 o                         
  -1   4  12        339.95        325.32        35.37 o                         
   0   4  12       1432.39       1425.27        70.67 o                         
   1   4  12        338.35        419.43        51.75 o                         
   2   4  12        317.59        270.97        51.72 o                         
   3   4  12        913.33        957.45        80.33 o                         
  -3   5  12        710.10        730.80        88.15 o                         
  -2   5  12       2497.36       2417.54        99.54 o                         
  -1   5  12       3176.53       3205.05       106.40 o                         
   0   5  12       3488.05       3581.66       110.42 o                         
   1   5  12       3185.10       3227.08       115.97 o                         
   2   5  12       2498.76       2578.07       113.86 o                         
   3   5  12        707.78        776.83        82.43 o                         
  -3   6  12       1399.09       1487.07       113.77 o                         
  -2   6  12        663.02        666.47        59.05 o                         
  -1   6  12       1797.21       1856.78        83.04 o                         
   0   6  12       1257.75       1295.35        66.82 o                         
   1   6  12       1802.42       1812.00        88.12 o                         
   2   6  12        663.16        651.27        75.35 o                         
   3   6  12       1397.54       1351.60        99.96 o                         
  -2   7  12        366.84        344.75        58.09 o                         
  -1   7  12       3940.12       3954.41       129.07 o                         
   0   7  12       1171.42       1210.91        73.03 o                         
   1   7  12       3935.10       3970.87       134.47 o                         
   2   7  12        367.10        334.49        58.70 o                         
  -2   8  12        467.18        575.91        74.51 o                         
  -1   8  12        579.66        502.02        61.11 o                         
   0   8  12        567.60        663.64        58.27 o                         
   1   8  12        578.19        568.75        59.21 o                         
   2   8  12        467.18        450.84        65.63 o                         
  -2   9  12       1909.06       1964.61       110.11 o                         
  -1   9  12       2470.28       2337.57       130.43 o                         
   0   9  12        877.10        860.93       108.44 o                         
   1   9  12       2472.19       2398.26       107.52 o                         
   2   9  12       1911.12       1992.68       115.97 o                         
  -1  10  12        771.80        725.83        66.91 o                         
   0  10  12        373.68        415.23        67.17 o                         
   1  10  12        772.59        770.60        67.68 o                         
  -1  11  12        369.17        360.46        57.06 o                         
   0  11  12       2674.42       2796.49       147.67 o                         
   1  11  12        371.38        374.24        53.77 o                         
   1   0  13       1194.87       1272.37        77.71 o                         
   2   0  13       2146.01       2304.25       132.76 o                         
   3   0  13        405.46        373.71        71.55 o                         
  -3   1  13        546.79        504.01        74.03 o                         
  -2   1  13       1455.53       1474.82        91.87 o                         
  -1   1  13       2169.30       2113.18        88.35 o                         
   0   1  13       1778.47       1880.66        92.11 o                         
   1   1  13       2171.59       2256.02        93.64 o                         
   2   1  13       1452.34       1412.59       122.15 o                         
   3   1  13        545.90        510.31        77.36 o                         
  -3   2  13       3537.79       3554.92       139.30 o                         
  -2   2  13       1655.72       1543.45        88.15 o                         
  -1   2  13       3090.80       3267.19       150.52 o                         
   0   2  13         45.46         62.14        35.61 o                         
   1   2  13       3088.80       3067.32       113.97 o                         
   2   2  13       1654.97       1611.97        98.82 o                         
   3   2  13       3533.08       3630.93       168.16 o                         
  -3   3  13         99.18         37.55        46.66 o                         
  -2   3  13        981.43        978.25        74.26 o                         
  -1   3  13        592.65        530.68        44.10 o                         
   0   3  13        538.01        455.47        47.99 o                         
   1   3  13        592.37        532.82        60.60 o                         
   2   3  13        980.48        950.98        77.84 o                         
   3   3  13        100.02         62.73        64.08 o                         
  -3   4  13       1238.23       1215.74        94.92 o                         
  -2   4  13       1392.19       1380.26        80.58 o                         
  -1   4  13         11.13         44.69        34.99 o                         
   0   4  13       6464.24       6752.77       146.31 o                         
   1   4  13         11.17         12.65        37.30 o                         
   2   4  13       1392.78       1385.50        91.94 o                         
   3   4  13       1238.50       1094.69       100.51 o                         
  -2   5  13       6371.35       6328.65       162.12 o                         
  -1   5  13       1189.35       1250.51        74.18 o                         
   0   5  13        521.32        503.12        47.44 o                         
   1   5  13       1185.58       1248.87        78.79 o                         
   2   5  13       6367.82       6925.37       198.18 o                         
  -2   6  13          9.69         42.72        49.31 o                         
  -1   6  13         28.73         53.40        38.45 o                         
   0   6  13         49.47         38.32        31.17 o                         
   1   6  13         27.97          0.00        38.57 o                         
   2   6  13          9.75          0.00        45.10 o                         
  -2   7  13       1329.14       1226.33       101.26 o                         
  -1   7  13       7253.13       7448.21       255.18 o                         
   0   7  13        323.43        393.94        50.53 o                         
   1   7  13       7257.22       7445.88       189.30 o                         
   2   7  13       1330.55       1395.32       101.42 o                         
  -2   8  13        364.07        395.85        69.89 o                         
  -1   8  13       1204.58       1222.26        93.32 o                         
   0   8  13        387.06        441.87        59.18 o                         
   1   8  13       1206.73       1227.64        83.96 o                         
   2   8  13        366.15        308.74        65.10 o                         
  -1   9  13        792.21        835.54        81.12 o                         
   0   9  13       1020.52        974.78        85.57 o                         
   1   9  13        791.63        771.17        70.86 o                         
  -1  10  13         64.02         38.43        44.72 o                         
   0  10  13       5964.12       6068.67       222.13 o                         
   1  10  13         64.23         28.79        46.33 o                         
   0   0  14      10369.08      10917.58       305.90 o                         
   1   0  14       6534.51       6892.38       178.13 o                         
   2   0  14        144.14        129.66        59.47 o                         
  -2   1  14        342.72        358.86        57.15 o                         
  -1   1  14        177.11        210.83        43.90 o                         
   0   1  14        349.11        283.26        46.03 o                         
   1   1  14        176.56        142.39        38.60 o                         
   2   1  14        343.29        345.13        69.01 o                         
  -2   2  14       1375.70       1194.16        81.00 o                         
  -1   2  14       2491.73       2512.17        89.78 o                         
   0   2  14        820.52        874.61        65.13 o                         
   1   2  14       2492.50       2600.08       144.69 o                         
   2   2  14       1373.54       1254.30       105.40 o                         
  -2   3  14       1460.19       1583.65        90.47 o                         
  -1   3  14       1795.56       1714.36        84.74 o                         
   0   3  14       6523.98       6807.01       165.92 o                         
   1   3  14       1795.10       1702.39        89.95 o                         
   2   3  14       1461.95       1426.71       111.54 o                         
  -2   4  14       1420.92       1352.09        85.35 o                         
  -1   4  14       1822.88       1828.09        88.90 o                         
   0   4  14        251.64        324.68        45.57 o                         
   1   4  14       1826.94       1759.38        98.31 o                         
   2   4  14       1422.30       1345.52        92.82 o                         
  -2   5  14       1489.67       1439.23        85.67 o                         
  -1   5  14        511.08        420.06        53.20 o                         
   0   5  14       1363.84       1329.96        72.72 o                         
   1   5  14        510.65        554.49        60.27 o                         
   2   5  14       1490.84       1587.70       100.83 o                         
  -2   6  14       2745.86       2752.27       147.70 o                         
  -1   6  14       1612.27       1547.43        90.54 o                         
   0   6  14        185.79        233.68        41.01 o                         
   1   6  14       1603.96       1539.50        85.51 o                         
   2   6  14       2747.19       2667.00       141.16 o                         
  -2   7  14       1119.10       1232.24       108.28 o                         
  -1   7  14        232.37        165.86        62.04 o                         
   0   7  14       1087.34        977.49        87.64 o                         
   1   7  14        231.47        202.76        51.26 o                         
   2   7  14       1115.34       1201.86       100.88 o                         
  -1   8  14        865.51        929.13        87.17 o                         
   0   8  14        398.50        507.16        66.62 o                         
   1   8  14        867.14        787.53        99.14 o                         
  -1   9  14        643.13        742.32        81.02 o                         
   0   9  14        466.90        443.50        69.22 o                         
   1   9  14        640.59        645.65        69.01 o                         
   1   0  15       1342.34       1259.55        86.37 o                         
   2   0  15        812.43        697.74        83.65 o                         
  -2   1  15       1732.83       1723.56       120.53 o                         
  -1   1  15       1578.15       1595.55        89.52 o                         
   0   1  15        164.19        132.56        40.39 o                         
   1   1  15       1579.93       1652.01        88.71 o                         
   2   1  15       1734.68       1501.48       149.36 o                         
  -2   2  15       2436.30       2350.08       111.99 o                         
  -1   2  15        135.11        122.06        44.22 o                         
   0   2  15       2468.55       2583.19       104.38 o                         
   1   2  15        135.33        150.20        41.64 o                         
   2   2  15       2435.92       2340.88       153.24 o                         
  -2   3  15        317.58        290.27        52.40 o                         
  -1   3  15        552.48        518.85        59.08 o                         
   0   3  15        633.92        601.56        58.00 o                         
   1   3  15        551.44        550.15        60.69 o                         
   2   3  15        319.15        292.56        64.15 o                         
  -2   4  15        688.11        632.46        64.67 o                         
  -1   4  15       3117.20       3160.25       175.99 o                         
   0   4  15        630.49        687.60        57.90 o                         
   1   4  15       3119.59       3035.86       133.38 o                         
   2   4  15        685.56        629.40        95.86 o                         
  -2   5  15        100.69         28.13        54.32 o                         
  -1   5  15       2753.21       2815.91       109.49 o                         
   0   5  15        288.59        310.99        50.67 o                         
   1   5  15       2753.30       2774.30       123.83 o                         
   2   5  15        102.71          0.00        46.92 o                         
  -1   6  15         11.83         26.89        46.80 o                         
   0   6  15          3.43         48.83        60.14 o                         
   1   6  15         12.02          0.00        44.11 o                         
  -1   7  15        514.05        482.83        65.08 o                         
   0   7  15       8464.62       8299.83       429.92 o                         
   1   7  15        513.46        461.96        61.60 o                         
   0   8  15        958.83        887.92        90.58 o                         
   0   0  16       7367.57       7945.98       274.68 o                         
   1   0  16        611.38        538.13        54.58 o                         
  -1   1  16        314.50        284.05        54.55 o                         
   0   1  16         91.03        103.09        60.77 o                         
   1   1  16        314.84        389.06        52.72 o                         
  -1   2  16        811.16        694.25        70.91 o                         
   0   2  16          0.65          0.00        35.98 o                         
   1   2  16        808.91        846.86        70.17 o                         
  -1   3  16       4374.31       4399.97       152.12 o                         
   0   3  16        224.99        260.11        46.07 o                         
   1   3  16       4376.65       4678.26       190.90 o                         
  -1   4  16        200.34        144.81        46.51 o                         
   0   4  16        437.19        435.82        50.92 o                         
   1   4  16        199.49        233.81        52.19 o                         
  -1   5  16        412.13        265.84        76.03 o                         
   0   5  16       2633.84       2826.41       125.52 o                         
   1   5  16        412.77        357.62        59.16 o                         
   0   6  16       1941.76       1839.93       209.43 o                         
   1   0  17       1724.48       1944.19       111.24 o                         
   0   1  17       3360.57       3322.01       122.45 o                         
   0   2  17        562.20        658.76        60.90 o                         
   0   3  17         24.84         69.23        38.81 o                         
                                                                                
